# Supplementary material for: piRNA processing by a trimeric Schlafen-domain nuclease
Source: Nature. 2023 Sep 27;622(7982):402–9. doi: 10.1038/s41586-023-06588-2 (PMC10567574; doi:10.1038/s41586-023-06588-2)
Supplement: Supplementary file 4 — Peptide count and peptide intensity data corresponding to the MS experiment displayed in Fig. 1d. [file 41586_2023_6588_MOESM4_ESM.txt]

Protein.IDs	Majority.protein.IDs	Peptide.counts..all.	Peptide.counts..razor.unique.	Peptide.counts..unique.	Fasta.headers	Number.of.proteins	Peptides	Razor...unique.peptides	Unique.peptides	Peptides.IP_01	Peptides.IP_02	Peptides.IP_03	Peptides.IP_04	Peptides.N2_01	Peptides.N2_02	Peptides.N2_03	Peptides.N2_04	Razor...unique.peptides.IP_01	Razor...unique.peptides.IP_02	Razor...unique.peptides.IP_03	Razor...unique.peptides.IP_04	Razor...unique.peptides.N2_01	Razor...unique.peptides.N2_02	Razor...unique.peptides.N2_03	Razor...unique.peptides.N2_04	Unique.peptides.IP_01	Unique.peptides.IP_02	Unique.peptides.IP_03	Unique.peptides.IP_04	Unique.peptides.N2_01	Unique.peptides.N2_02	Unique.peptides.N2_03	Unique.peptides.N2_04	Sequence.coverage....	Unique...razor.sequence.coverage....	Unique.sequence.coverage....	Mol..weight..kDa.	Sequence.length	Sequence.lengths	Q.value	Score	Identification.type.IP_01	Identification.type.IP_02	Identification.type.IP_03	Identification.type.IP_04	Identification.type.N2_01	Identification.type.N2_02	Identification.type.N2_03	Identification.type.N2_04
C35E7.8	C35E7.8	9	9	4	C35E7.8 wormpep=CE44124 gene=WBGene00016460 status=Confirmed uniprot=O61766 insdc=CCD66819.1	1	9	9	4	9	6	7	6	0	1	1	1	9	6	7	6	0	1	1	1	4	2	2	2	0	0	0	0	24.5	24.5	13.3	43.744	383	383	0	34.61	By MS/MS	By MS/MS	By MS/MS	By MS/MS		By matching	By matching	By matching
C42D8.2	C42D8.2	73	73	25	C42D8.2 wormpep=CE06950 gene=WBGene00006926 locus=vit-2 status=Confirmed uniprot=P05690 insdc=CCD65563.1 product=Vitellogenin-2	1	73	73	25	63	63	63	63	58	43	56	57	63	63	63	63	58	43	56	57	22	24	25	25	19	14	20	21	50.7	50.7	22.1	187.72	1613	1613	0	323.31	By MS/MS	By MS/MS	By MS/MS	By MS/MS	By MS/MS	By MS/MS	By MS/MS	By MS/MS
T16G1.6	T16G1.6	2	2	2	T16G1.6 wormpep=CE36202 gene=WBGene00011800 status=Confirmed uniprot=Q9XUP2 insdc=CAB04733.2 product=CHK domain-containing protein	1	2	2	2	2	2	2	2	1	0	1	0	2	2	2	2	1	0	1	0	2	2	2	2	1	0	1	0	7.7	7.7	7.7	50.001	431	431	0	4.8597	By MS/MS	By matching	By matching	By MS/MS	By matching		By matching
C27H6.3	C27H6.3	9	9	9	C27H6.3 wormpep=CE41983 gene=WBGene00007785 locus=tofu-1 status=Confirmed uniprot=O17608 insdc=CAB02794.3	1	9	9	9	9	9	9	9	0	1	0	1	9	9	9	9	0	1	0	1	9	9	9	9	0	1	0	1	22.8	22.8	22.8	41.984	373	373	0	32.466	By MS/MS	By MS/MS	By MS/MS	By MS/MS		By matching		By matching
K07H8.6a;K07H8.6c	K07H8.6a;K07H8.6c	75;74	75;74	75;74	K07H8.6a wormpep=CE28594 gene=WBGene00006930 locus=vit-6 status=Confirmed uniprot=P18948 insdc=CCD70603.1 product=Vitellogenin-6;K07H8.6c wormpep=CE18026 gene=WBGene00006930 locus=vit-6 status=Confirmed uniprot=P18948 insdc=CCD70605.1 product=Vitellogen	2	75	75	75	70	70	68	67	65	49	61	55	70	70	68	67	65	49	61	55	70	70	68	67	65	49	61	55	51.1	51.1	51.1	193.22	1650	1650;1651	0	323.31	By MS/MS	By MS/MS	By MS/MS	By MS/MS	By MS/MS	By MS/MS	By MS/MS	By MS/MS
C04F6.1	C04F6.1	35	34	2	C04F6.1 wormpep=CE03921 gene=WBGene00006929 locus=vit-5 status=Confirmed uniprot=P06125 insdc=CCD63027.1 product=Vitellogenin-5	1	35	34	2	28	23	27	30	24	16	24	21	27	22	26	29	23	15	23	20	1	1	1	2	1	1	1	1	23	22.3	1.4	186.44	1603	1603	0	117.94	By MS/MS	By MS/MS	By MS/MS	By MS/MS	By MS/MS	By MS/MS	By MS/MS	By MS/MS
F20A1.9	F20A1.9	32	32	32	F20A1.9 wormpep=CE35281 gene=WBGene00017620 locus=tofu-2 status=Confirmed uniprot=Q19614 insdc=CCD66547.1 product=B30.2\/SPRY domain-containing protein	1	32	32	32	30	30	28	30	2	7	6	3	30	30	28	30	2	7	6	3	30	30	28	30	2	7	6	3	80.1	80.1	80.1	48.97	433	433	0	323.31	By MS/MS	By MS/MS	By MS/MS	By MS/MS	By matching	By MS/MS	By matching	By matching
C33F10.12;T05F1.8	C33F10.12;T05F1.8	3;3	2;2	2;2	C33F10.12 wormpep=CE04144 gene=WBGene00016358 status=Confirmed uniprot=Q18390 insdc=CCD66516.1;T05F1.8 wormpep=CE13249 gene=WBGene00011493 status=Confirmed uniprot=Q9XUR1 insdc=CAB04697.2	2	3	2	2	3	3	3	3	2	1	2	2	2	2	2	2	1	0	1	1	2	2	2	2	1	0	1	1	8.7	6.6	6.6	42.631	392	392;393	0	3.8375	By MS/MS	By MS/MS	By MS/MS	By MS/MS	By matching	By matching	By MS/MS	By matching
Y119D3B.16	Y119D3B.16	3	3	3	Y119D3B.16 wormpep=CE39288 gene=WBGene00022493 locus=mrpl-45 status=Confirmed uniprot=Q95Y71 insdc=CCD73925.1 product=Probable 39S ribosomal protein L45, mitochondrial	1	3	3	3	2	2	2	2	2	1	2	3	2	2	2	2	2	1	2	3	2	2	2	2	2	1	2	3	8.7	8.7	8.7	41.315	357	357	0	6.271	By MS/MS	By MS/MS	By MS/MS	By MS/MS	By matching	By MS/MS	By matching	By MS/MS
Y18H1A.2a;Y18H1A.2b	Y18H1A.2a;Y18H1A.2b	2;1	2;1	2;1	Y18H1A.2a wormpep=CE52892 gene=WBGene00021208 status=Confirmed uniprot=A0A3P6MY32 insdc=VDJ62025.1 product=Cir_N domain-containing protein;Y18H1A.2b wormpep=CE52924 gene=WBGene00021208 status=Confirmed uniprot=A0A3P6N6A5 insdc=VDJ62026.1 product=Cir_N d	2	2	2	2	2	2	2	2	1	1	1	0	2	2	2	2	1	1	1	0	2	2	2	2	1	1	1	0	11.5	11.5	11.5	34.428	286	286;165	0	14.96	By matching	By MS/MS	By MS/MS	By MS/MS	By matching	By matching	By matching
ZK131.7;ZK131.3;ZK131.2;T10C6.13;K06C4.5;K06C4.13;K03A1.1;F55G1.2;F54E12.1;F45F2.13;F22B3.2;F17E9.10;F08G2.3;F07B7.5;B0035.10	ZK131.7;ZK131.3;ZK131.2;T10C6.13;K06C4.5;K06C4.13;K03A1.1;F55G1.2;F54E12.1;F45F2.13;F22B3.2;F17E9.10;F08G2.3;F07B7.5;B0035.10	2;2;2;2;2;2;2;2;2;2;2;2;2;2;2	2;2;2;2;2;2;2;2;2;2;2;2;2;2;2	1;1;1;1;1;1;1;1;1;1;1;1;1;1;1	ZK131.7 wormpep=CE03253 gene=WBGene00001887 locus=his-13 status=Confirmed uniprot=P08898 insdc=CAB05834.1 product=Histone H3;ZK131.3 wormpep=CE03253 gene=WBGene00001883 locus=his-9 status=Confirmed uniprot=P08898 insdc=CAB05833.1 product=Histone H3;ZK1	15	2	2	1	2	2	2	2	2	2	2	2	2	2	2	2	2	2	2	2	1	1	1	1	1	1	1	1	30.1	30.1	23.5	15.344	136	136;136;136;136;136;136;136;136;136;136;136;136;136;136;136	0	137.94	By MS/MS	By MS/MS	By MS/MS	By MS/MS	By MS/MS	By MS/MS	By MS/MS	By MS/MS
ZK6.10a;ZK6.10b	ZK6.10a;ZK6.10b	6;5	5;4	5;4	ZK6.10a wormpep=CE29161 gene=WBGene00022644 locus=dod-19 status=Confirmed uniprot=O61874 insdc=CCD74357.1;ZK6.10b wormpep=CE50793 gene=WBGene00022644 locus=dod-19 status=Confirmed uniprot=A0A0K3AVF2 insdc=CTQ86995.1	2	6	5	5	6	6	5	6	5	3	6	6	5	5	4	5	4	3	5	5	5	5	4	5	4	3	5	5	13.1	10.6	10.6	44.411	406	406;253	0	16.639	By MS/MS	By MS/MS	By MS/MS	By MS/MS	By MS/MS	By MS/MS	By MS/MS	By MS/MS
T18H9.2	T18H9.2	6	6	6	T18H9.2 wormpep=CE33321 gene=WBGene00000215 locus=asp-2 status=Confirmed uniprot=Q86NE0 insdc=CCD65452.1 product=Peptidase A1 domain-containing protein	1	6	6	6	6	6	5	5	4	6	6	6	6	6	5	5	4	6	6	6	6	6	5	5	4	6	6	6	19.8	19.8	19.8	46.639	429	429	0	85.158	By MS/MS	By MS/MS	By MS/MS	By MS/MS	By MS/MS	By MS/MS	By MS/MS	By MS/MS
T21F4.1	T21F4.1	5	5	5	T21F4.1 wormpep=CE33700 gene=WBGene00020658 locus=argn-1 status=Confirmed uniprot=A0A1X7RC97 insdc=SMQ44708.1	1	5	5	5	5	5	5	5	4	3	3	5	5	5	5	5	4	3	3	5	5	5	5	5	4	3	3	5	18.3	18.3	18.3	35.953	327	327	0	32.77	By MS/MS	By MS/MS	By MS/MS	By MS/MS	By MS/MS	By MS/MS	By MS/MS	By MS/MS
Y41C4A.32	Y41C4A.32	4	4	4	Y41C4A.32 wormpep=CE51790 gene=WBGene00270321 status=Confirmed uniprot=A0A1D3PDA8 insdc=SCN13887.1 product=WD_REPEATS_REGION domain-containing protein	1	4	4	4	4	4	4	4	1	1	1	2	4	4	4	4	1	1	1	2	4	4	4	4	1	1	1	2	16.2	16.2	16.2	33.036	291	291	0	8.2949	By MS/MS	By MS/MS	By MS/MS	By MS/MS	By matching	By matching	By matching	By MS/MS
T05A10.3	T05A10.3	9	9	9	T05A10.3 wormpep=CE03635 gene=WBGene00011460 locus=ttr-14 status=Confirmed uniprot=Q22192 insdc=CAA92135.1	1	9	9	9	7	6	7	6	9	5	7	6	7	6	7	6	9	5	7	6	7	6	7	6	9	5	7	6	31	31	31	48.925	406	406	0	70.288	By MS/MS	By MS/MS	By MS/MS	By MS/MS	By MS/MS	By MS/MS	By MS/MS	By MS/MS
Y59E9AL.2;Y59E9AL.3;T04A6.4	Y59E9AL.2;Y59E9AL.3	9;9;1	6;6;1	6;6;1	Y59E9AL.2 wormpep=CE22659 gene=WBGene00043743 status=Confirmed uniprot=G5ECF8 insdc=CCD74078.1;Y59E9AL.3 wormpep=CE22659 gene=WBGene00021993 status=Confirmed uniprot=G5ECF8 insdc=CCD74079.1	3	9	6	6	5	7	7	7	8	8	8	5	3	4	4	4	5	5	5	3	3	4	4	4	5	5	5	3	25.7	17.1	17.1	42.832	381	381;381;187	0	15.661	By MS/MS	By MS/MS	By MS/MS	By MS/MS	By MS/MS	By MS/MS	By MS/MS	By MS/MS
AC3.7	AC3.7	2	2	2	AC3.7 wormpep=CE05137 gene=WBGene00007072 locus=ugt-1 status=Confirmed uniprot=Q17403 insdc=CAA94870.1 product=Putative UDP-glucuronosyltransferase ugt-1	1	2	2	2	2	2	2	2	0	1	2	1	2	2	2	2	0	1	2	1	2	2	2	2	0	1	2	1	4.2	4.2	4.2	60.446	529	529	0	5.7764	By MS/MS	By MS/MS	By MS/MS	By MS/MS		By MS/MS	By MS/MS	By MS/MS
Y44F5A.1	Y44F5A.1	2	2	2	Y44F5A.1 wormpep=CE16634 gene=WBGene00012858 status=Confirmed uniprot=G5EEZ4 insdc=CAA15980.1 product=WD repeat-containing protein 55	1	2	2	2	1	2	1	2	0	1	0	0	1	2	1	2	0	1	0	0	1	2	1	2	0	1	0	0	2.3	2.3	2.3	43.219	383	383	0	3.3965	By matching	By matching	By MS/MS	By MS/MS		By matching
K09F5.2	K09F5.2	52	4	3	K09F5.2 wormpep=CE04746 gene=WBGene00006925 locus=vit-1 status=Confirmed uniprot=P55155 insdc=CCD67565.1 product=Vitellogenin-1	1	52	4	3	44	42	41	41	41	32	39	40	3	3	3	3	2	3	3	4	2	2	2	2	1	2	2	3	31.4	2.9	2.2	188.06	1616	1616	0	12.118	By MS/MS	By MS/MS	By MS/MS	By MS/MS	By matching	By MS/MS	By MS/MS	By MS/MS
F23C8.6	F23C8.6	3	3	3	F23C8.6 wormpep=CE20715 gene=WBGene00017735 locus=did-2 status=Confirmed uniprot=Q9TXI3 insdc=CCD69890.1	1	3	3	3	2	2	2	2	3	3	2	3	2	2	2	2	3	3	2	3	2	2	2	2	3	3	2	3	15.6	15.6	15.6	22.483	205	205	0	14.024	By MS/MS	By MS/MS	By MS/MS	By MS/MS	By MS/MS	By MS/MS	By MS/MS	By MS/MS
C36B1.1c;C36B1.1b;C36B1.1a;C36B1.1d	C36B1.1c;C36B1.1b;C36B1.1a;C36B1.1d	7;7;7;7	7;7;7;7	7;7;7;7	C36B1.1c wormpep=CE17816 gene=WBGene00000527 locus=cle-1 status=Confirmed uniprot=G5EDQ4 insdc=CAB03084.1;C36B1.1b wormpep=CE29706 gene=WBGene00000527 locus=cle-1 status=Confirmed uniprot=G5EDV5 insdc=CAD21700.1;C36B1.1a wormpep=CE36988 gene=WBGene00000527	4	7	7	7	6	5	6	5	5	4	5	5	6	5	6	5	5	4	5	5	6	5	6	5	5	4	5	5	15.7	15.7	15.7	69.596	650	650;778;1138;1175	0	32.707	By MS/MS	By MS/MS	By MS/MS	By MS/MS	By MS/MS	By MS/MS	By MS/MS	By MS/MS
W02B12.3b;W02B12.3a	W02B12.3b;W02B12.3a	4;4	4;4	4;4	W02B12.3b wormpep=CE32944 gene=WBGene00004698 locus=rsp-1 status=Confirmed uniprot=Q23121 insdc=CAD59159.1 product=Probable splicing factor, arginine\/serine-rich 1;W02B12.3a wormpep=CE03763 gene=WBGene00004698 locus=rsp-1 status=Confirmed uniprot=Q23121	2	4	4	4	4	4	4	4	3	1	2	3	4	4	4	4	3	1	2	3	4	4	4	4	3	1	2	3	25	25	25	16.471	148	148;312	0	9.6326	By MS/MS	By MS/MS	By MS/MS	By MS/MS	By matching	By matching	By MS/MS	By matching
C07E3.2	C07E3.2	2	2	2	C07E3.2 wormpep=CE47947 gene=WBGene00007413 locus=pro-2 status=Confirmed uniprot=O17580 insdc=CAA90103.2 product=Nucleolar complex protein 2 homolog	1	2	2	2	1	2	2	2	1	1	1	1	1	2	2	2	1	1	1	1	1	2	2	2	1	1	1	1	2.7	2.7	2.7	81.953	715	715	0	5.2453	By MS/MS	By MS/MS	By MS/MS	By MS/MS	By MS/MS	By MS/MS	By MS/MS	By matching
F49H12.5	F49H12.5	10	10	10	F49H12.5 wormpep=CE20835 gene=WBGene00018656 locus=txdc-12.2 status=Confirmed uniprot=Q9N5S7 insdc=CCD71580.1	1	10	10	10	10	10	8	10	7	9	7	7	10	10	8	10	7	9	7	7	10	10	8	10	7	9	7	7	45.1	45.1	45.1	30.205	257	257	0	156.24	By MS/MS	By MS/MS	By MS/MS	By MS/MS	By MS/MS	By MS/MS	By MS/MS	By MS/MS
Y47G6A.19b;Y47G6A.19c;Y47G6A.19a	Y47G6A.19b;Y47G6A.19c;Y47G6A.19a	5;5;5	5;5;5	5;5;5	Y47G6A.19b wormpep=CE48428 gene=WBGene00021645 status=Partially_confirmed uniprot=Q6AW09 insdc=CCD72563.2 product=Peptidase_M14 domain-containing protein;Y47G6A.19c wormpep=CE48444 gene=WBGene00021645 status=Partially_confirmed uniprot=H2L0D8 insdc=CCD72	3	5	5	5	2	2	2	2	2	1	1	1	2	2	2	2	2	1	1	1	2	2	2	2	2	1	1	1	11.6	11.6	11.6	54.626	476	476;502;506	0	14.983	By MS/MS	By MS/MS	By MS/MS	By MS/MS	By MS/MS	By MS/MS	By MS/MS	By MS/MS
C45B11.3	C45B11.3	8	5	5	C45B11.3 wormpep=CE05427 gene=WBGene00000981 locus=dhs-18 status=Confirmed uniprot=Q18639 insdc=CAA98431.1	1	8	5	5	5	6	6	3	5	4	6	6	4	4	4	2	3	3	3	4	4	4	4	2	3	3	3	4	28	20.8	20.8	31.524	293	293	0	7.6943	By matching	By MS/MS	By MS/MS	By MS/MS	By MS/MS	By MS/MS	By matching	By MS/MS
H06I04.4a	H06I04.4a	3	3	3	H06I04.4a wormpep=CE20938 gene=WBGene00006725 locus=ubl-1 status=Confirmed uniprot=P37165 insdc=CCD72254.1 product=Ubiquitin-like protein 1	1	3	3	3	3	3	3	3	3	3	3	3	3	3	3	3	3	3	3	3	3	3	3	3	3	3	3	3	23.9	23.9	23.9	18.098	163	163	0	228.18	By MS/MS	By MS/MS	By MS/MS	By MS/MS	By MS/MS	By MS/MS	By MS/MS	By MS/MS
Y62H9A.5	Y62H9A.5	2	2	2	Y62H9A.5 wormpep=CE31124 gene=WBGene00013393 status=Confirmed uniprot=Q9XWS6 insdc=CAA21569.2	1	2	2	2	2	2	2	1	1	0	0	0	2	2	2	1	1	0	0	0	2	2	2	1	1	0	0	0	16.4	16.4	16.4	18.496	165	165	0.0007654	3.0995	By MS/MS	By MS/MS	By MS/MS	By MS/MS	By MS/MS
C49G7.8	C49G7.8	9	5	5	C49G7.8 wormpep=CE08866 gene=WBGene00016786 locus=cyp-35A4 status=Confirmed uniprot=O16220 insdc=CCD67691.1 product=Cytochrome P450 family	1	9	5	5	7	8	6	5	7	3	7	7	5	5	4	2	4	1	4	3	5	5	4	2	4	1	4	3	19	11.7	11.7	56.405	494	494	0	10.673	By MS/MS	By MS/MS	By MS/MS	By MS/MS	By matching	By MS/MS	By MS/MS	By MS/MS
Y17G7B.5a	Y17G7B.5a	6	6	6	Y17G7B.5a wormpep=CE19038 gene=WBGene00003154 locus=mcm-2 status=Confirmed uniprot=Q9XXI9 insdc=CAA19452.1 product=DNA helicase	1	6	6	6	4	3	4	3	4	2	3	1	4	3	4	3	4	2	3	1	4	3	4	3	4	2	3	1	6.8	6.8	6.8	99.322	881	881	0	10.685	By MS/MS	By MS/MS	By MS/MS	By MS/MS	By MS/MS	By MS/MS	By matching	By MS/MS
F36H12.2a;F36H12.2b	F36H12.2a;F36H12.2b	8;8	3;3	3;3	F36H12.2a wormpep=CE34854 gene=WBGene00018118 status=Confirmed uniprot=O76720 insdc=CCD70660.1;F36H12.2b wormpep=CE49225 gene=WBGene00018118 status=Confirmed uniprot=V6CLF4 insdc=CDK13437.1	2	8	3	3	7	6	8	5	0	1	1	1	2	2	3	1	0	0	0	0	2	2	3	1	0	0	0	0	22.4	10.2	10.2	40.174	352	352;384	0	10.701	By MS/MS	By MS/MS	By MS/MS	By matching		By matching	By matching	By matching
C08A9.10	C08A9.10	2	2	2	C08A9.10 wormpep=CE39892 gene=WBGene00044773 status=Confirmed uniprot=Q27GT6 insdc=CCD63618.1	1	2	2	2	2	2	2	2	1	0	1	1	2	2	2	2	1	0	1	1	2	2	2	2	1	0	1	1	19.4	19.4	19.4	15.947	139	139	0	6.8158	By MS/MS	By MS/MS	By MS/MS	By MS/MS	By matching		By matching	By matching
T21C9.6	T21C9.6	4	4	4	T21C9.6 wormpep=CE43075 gene=WBGene00011893 status=Confirmed uniprot=Q22649 insdc=CAA97341.2	1	4	4	4	2	4	4	3	1	3	2	2	2	4	4	3	1	3	2	2	2	4	4	3	1	3	2	2	3.1	3.1	3.1	140.06	1235	1235	0	7.6721	By matching	By MS/MS	By MS/MS	By MS/MS	By matching	By MS/MS	By matching	By matching
R10E11.8	R10E11.8	2	2	2	R10E11.8 wormpep=CE06291 gene=WBGene00006910 locus=vha-1 status=Confirmed uniprot=Q21898 insdc=CAA82354.1 product=V-type proton ATPase 16 kDa proteolipid subunit 1	1	2	2	2	1	2	2	2	1	1	1	1	1	2	2	2	1	1	1	1	1	2	2	2	1	1	1	1	16	16	16	16.954	169	169	0	3.7084	By MS/MS	By MS/MS	By MS/MS	By MS/MS	By MS/MS	By MS/MS	By MS/MS	By MS/MS
Y47G6A.23a;Y47G6A.23c;Y47G6A.23b;Y47G6A.23d	Y47G6A.23a;Y47G6A.23c;Y47G6A.23b;Y47G6A.23d	2;2;2;2	2;2;2;2	2;2;2;2	Y47G6A.23a wormpep=CE50297 gene=WBGene00003060 locus=lpd-3 status=Confirmed uniprot=A0A0K3ATS5 insdc=CTQ86403.1 product=FSA_C domain-containing protein;Y47G6A.23c wormpep=CE50177 gene=WBGene00003060 locus=lpd-3 status=Confirmed uniprot=A0A0K3AUC6 insdc=C	4	2	2	2	2	2	1	2	1	0	1	1	2	2	1	2	1	0	1	1	2	2	1	2	1	0	1	1	0.7	0.7	0.7	451.54	4018	4018;4020;4020;4022	0.0028602	2.5628	By MS/MS	By MS/MS	By matching	By matching	By matching		By matching	By MS/MS
Y39B6A.14	Y39B6A.14	4	4	4	Y39B6A.14 wormpep=CE40630 gene=WBGene00012676 locus=pro-3 status=Confirmed uniprot=Q9NEU2 insdc=CAD31812.3 product=Protein SDA1 homolog	1	4	4	4	2	2	3	3	1	4	1	1	2	2	3	3	1	4	1	1	2	2	3	3	1	4	1	1	4.5	4.5	4.5	92.13	801	801	0	7.1265	By MS/MS	By MS/MS	By MS/MS	By MS/MS	By matching	By MS/MS	By MS/MS	By matching
W04G3.8	W04G3.8	7	7	7	W04G3.8 wormpep=CE19004 gene=WBGene00012261 locus=lpr-3 status=Partially_confirmed uniprot=G5EEA2 insdc=CAA92030.1	1	7	7	7	1	1	1	1	6	6	7	7	1	1	1	1	6	6	7	7	1	1	1	1	6	6	7	7	16.7	16.7	16.7	60.099	569	569	0	24.466	By matching	By matching	By matching	By matching	By MS/MS	By MS/MS	By MS/MS	By MS/MS
T27E4.8;T27E4.2;Y46H3A.3a;Y46H3A.3b	T27E4.8;T27E4.2;Y46H3A.3a	3;3;2;1	3;3;2;1	3;3;2;1	T27E4.8 wormpep=CE14249 gene=WBGene00002015 locus=hsp-16.1 status=Confirmed uniprot=P34696 insdc=CCD65668.1 product=Heat shock protein Hsp-16.1\/Hsp-16.11;T27E4.2 wormpep=CE14249 gene=WBGene00002017 locus=hsp-16.11 status=Partially_confirmed uniprot=P346	4	3	3	3	0	0	0	0	3	2	2	3	0	0	0	0	3	2	2	3	0	0	0	0	3	2	2	3	24.8	24.8	24.8	16.253	145	145;145;145;127	0	8.0458					By MS/MS	By matching	By MS/MS	By MS/MS
F41E6.6	F41E6.6	3	3	3	F41E6.6 wormpep=CE35305 gene=WBGene00007055 locus=tag-196 status=Confirmed uniprot=O16454 insdc=CCD64084.1	1	3	3	3	2	1	1	1	3	2	2	3	2	1	1	1	3	2	2	3	2	1	1	1	3	2	2	3	6.7	6.7	6.7	55.216	477	477	0	12.997	By MS/MS	By MS/MS	By MS/MS	By MS/MS	By MS/MS	By MS/MS	By MS/MS	By MS/MS
F52B11.3	F52B11.3	12	12	12	F52B11.3 wormpep=CE18723 gene=WBGene00009926 locus=noah-2 status=Confirmed uniprot=Q9XUE5 insdc=CAB05199.1	1	12	12	12	3	2	4	4	12	6	11	11	3	2	4	4	12	6	11	11	3	2	4	4	12	6	11	11	19	19	19	81.738	741	741	0	49.561	By MS/MS	By matching	By matching	By MS/MS	By MS/MS	By MS/MS	By MS/MS	By MS/MS
T28C6.6;T28C6.4	T28C6.6;T28C6.4	2;2	2;2	1;1	T28C6.6 wormpep=CE03749 gene=WBGene00000594 locus=col-3 status=Confirmed uniprot=G5EDG6 insdc=CAA90997.1 product=Col_cuticle_N domain-containing protein;T28C6.4 wormpep=CE03749 gene=WBGene00000691 locus=col-117 status=Confirmed uniprot=G5EDG6 insdc=CAA90	2	2	2	1	1	2	2	1	2	2	2	2	1	2	2	1	2	2	2	2	1	1	1	1	1	1	1	1	6.7	6.7	3.3	28.66	299	299;299	0	10.667	By MS/MS	By matching	By matching	By matching	By MS/MS	By MS/MS	By MS/MS	By MS/MS
W04G3.3	W04G3.3	3	3	3	W04G3.3 wormpep=CE31627 gene=WBGene00012257 locus=lpr-4 status=Confirmed uniprot=Q23164 insdc=CAA92025.2	1	3	3	3	0	0	0	0	2	2	3	2	0	0	0	0	2	2	3	2	0	0	0	0	2	2	3	2	9.2	9.2	9.2	39.382	360	360	0	7.9751					By MS/MS	By MS/MS	By MS/MS	By MS/MS
K12G11.3;K12G11.4	K12G11.3	15;1	15;1	15;1	K12G11.3 wormpep=CE12212 gene=WBGene00010790 locus=sodh-1 status=Confirmed uniprot=Q17334 insdc=CAB04604.1 product=Alcohol dehydrogenase 1	2	15	15	15	10	11	10	10	15	11	15	13	10	11	10	10	15	11	15	13	10	11	10	10	15	11	15	13	58.7	58.7	58.7	37.696	349	349;351	0	139.52	By MS/MS	By MS/MS	By MS/MS	By MS/MS	By MS/MS	By MS/MS	By MS/MS	By MS/MS
C34G6.6a;C34G6.6c;C34G6.6b	C34G6.6a;C34G6.6c;C34G6.6b	11;11;11	11;11;11	11;11;11	C34G6.6a wormpep=CE47123 gene=WBGene00016422 locus=noah-1 status=Confirmed uniprot=H2KZ73 insdc=CCD66686.2;C34G6.6c wormpep=CE47456 gene=WBGene00016422 locus=noah-1 status=Confirmed uniprot=H8W3Y1 insdc=CCG28186.1;C34G6.6b wormpep=CE47472 gene=WBGene000164	3	11	11	11	4	5	6	2	10	6	10	9	4	5	6	2	10	6	10	9	4	5	6	2	10	6	10	9	11.4	11.4	11.4	115.32	1048	1048;1052;1052	0	25.011	By matching	By matching	By matching	By matching	By MS/MS	By MS/MS	By MS/MS	By MS/MS
F33D4.6c;F33D4.6b;F33D4.6a	F33D4.6c;F33D4.6b;F33D4.6a	6;6;4	6;6;4	6;6;4	F33D4.6c wormpep=CE17037 gene=WBGene00017998 status=Confirmed uniprot=W6RRY4 insdc=CDM63527.1;F33D4.6b wormpep=CE37228 gene=WBGene00017998 status=Confirmed uniprot=O44189 insdc=CCD63772.1;F33D4.6a wormpep=CE33634 gene=WBGene00017998 status=Partially_confir	3	6	6	6	1	1	1	0	3	5	6	6	1	1	1	0	3	5	6	6	1	1	1	0	3	5	6	6	10	10	10	77.101	672	672;648;396	0	18.734	By MS/MS	By matching	By matching		By MS/MS	By MS/MS	By MS/MS	By MS/MS
F53H1.1a;F53H1.1c;F53H1.1b;F53H1.1d;F53H1.1e	F53H1.1a;F53H1.1c;F53H1.1b	29;23;20;14;9	29;23;20;14;9	29;23;20;14;9	F53H1.1a wormpep=CE27427 gene=WBGene00018776 status=Confirmed uniprot=Q965K2 insdc=CCD71734.1;F53H1.1c wormpep=CE49092 gene=WBGene00018776 status=Confirmed uniprot=U4PEV8 insdc=CDH93273.1;F53H1.1b wormpep=CE28031 gene=WBGene00018776 status=Confirmed unipro	5	29	29	29	13	12	13	9	25	12	24	25	13	12	13	9	25	12	24	25	13	12	13	9	25	12	24	25	32.2	32.2	32.2	109.9	970	970;833;747;610;235	0	104.9	By MS/MS	By MS/MS	By MS/MS	By MS/MS	By MS/MS	By MS/MS	By MS/MS	By MS/MS
H04M03.4	H04M03.4	6	6	6	H04M03.4 wormpep=CE38614 gene=WBGene00019154 locus=glf-1 status=Confirmed uniprot=G5ECS4 insdc=CCD63380.1 product=Amino_oxidase domain-containing protein	1	6	6	6	0	1	2	1	6	2	5	6	0	1	2	1	6	2	5	6	0	1	2	1	6	2	5	6	14.1	14.1	14.1	54.401	476	476	0	13.495		By matching	By matching	By matching	By MS/MS	By MS/MS	By MS/MS	By MS/MS
W08F4.6	W08F4.6	3	3	3	W08F4.6 wormpep=CE37162 gene=WBGene00021095 locus=mlt-8 status=Confirmed uniprot=O02106 insdc=CCD63935.1	1	3	3	3	2	2	2	3	2	2	3	3	2	2	2	3	2	2	3	3	2	2	2	3	2	2	3	3	12.7	12.7	12.7	30.542	268	268	0	20.969	By MS/MS	By MS/MS	By MS/MS	By MS/MS	By MS/MS	By MS/MS	By MS/MS	By MS/MS
Y69E1A.5	Y69E1A.5	3	3	3	Y69E1A.5 wormpep=CE22812 gene=WBGene00013477 status=Confirmed uniprot=Q9XW37 insdc=CAA22258.1	1	3	3	3	3	3	3	3	3	2	2	3	3	3	3	3	3	2	2	3	3	3	3	3	3	2	2	3	22.1	22.1	22.1	19.224	172	172	0	16.708	By MS/MS	By MS/MS	By MS/MS	By matching	By MS/MS	By MS/MS	By MS/MS	By MS/MS
Y47G6A.20b;Y47G6A.20a;Y47G6A.20c	Y47G6A.20b;Y47G6A.20a;Y47G6A.20c	8;7;7	8;7;7	8;7;7	Y47G6A.20b wormpep=CE24366 gene=WBGene00004389 locus=rnp-6 status=Confirmed uniprot=Q9N3S4 insdc=CCD72565.1;Y47G6A.20a wormpep=CE24365 gene=WBGene00004389 locus=rnp-6 status=Confirmed uniprot=Q9N3S3 insdc=CCD72564.1;Y47G6A.20c wormpep=CE31375 gene=WBGene00	3	8	8	8	4	4	4	4	8	5	6	7	4	4	4	4	8	5	6	7	4	4	4	4	8	5	6	7	10.5	10.5	10.5	81.615	749	749;339;346	0	46.133	By matching	By matching	By MS/MS	By MS/MS	By MS/MS	By MS/MS	By MS/MS	By MS/MS
F35G2.4	F35G2.4	11	11	11	F35G2.4 wormpep=CE05811 gene=WBGene00004025 locus=phy-2 status=Confirmed uniprot=Q20065 insdc=CAA93469.1 product=Prolyl 4-hydroxylase subunit alpha-2	1	11	11	11	7	6	7	6	8	5	7	7	7	6	7	6	8	5	7	7	7	6	7	6	8	5	7	7	18.7	18.7	18.7	61.526	539	539	0	37.719	By MS/MS	By MS/MS	By MS/MS	By MS/MS	By MS/MS	By MS/MS	By MS/MS	By MS/MS
C44H4.3	C44H4.3	8	8	8	C44H4.3 wormpep=CE08724 gene=WBGene00006366 locus=sym-1 status=Partially_confirmed uniprot=G5EFP4 insdc=CAB01865.1	1	8	8	8	1	2	3	1	5	5	8	6	1	2	3	1	5	5	8	6	1	2	3	1	5	5	8	6	12.2	12.2	12.2	75.604	680	680	0	20.467	By matching	By matching	By matching	By matching	By MS/MS	By MS/MS	By MS/MS	By MS/MS
C46C2.2	C46C2.2	2	2	2	C46C2.2 wormpep=CE32832 gene=WBGene00008110 status=Confirmed uniprot=Q18655 insdc=CAA92589.2 product=MFS domain-containing protein	1	2	2	2	1	1	1	1	2	1	2	2	1	1	1	1	2	1	2	2	1	1	1	1	2	1	2	2	4.2	4.2	4.2	58.166	520	520	0	10.818	By matching	By MS/MS	By MS/MS	By MS/MS	By MS/MS	By MS/MS	By MS/MS	By MS/MS
F57F5.5b;F57F5.5a;F57F5.5c	F57F5.5b;F57F5.5a;F57F5.5c	2;2;2	2;2;2	2;2;2	F57F5.5b wormpep=CE46445 gene=WBGene00004032 locus=pkc-1 status=Confirmed uniprot=P34885 insdc=CCD31083.1 product=Protein kinase C-like 1B;F57F5.5a wormpep=CE29092 gene=WBGene00004032 locus=pkc-1 status=Confirmed uniprot=P34885 insdc=CAB00101.2 product=	3	2	2	2	2	1	0	0	2	1	2	2	2	1	0	0	2	1	2	2	2	1	0	0	2	1	2	2	3.4	3.4	3.4	70.21	620	620;707;763	0	5.6377	By MS/MS	By matching			By MS/MS	By MS/MS	By MS/MS	By MS/MS
Y71H2AM.4	Y71H2AM.4	4	4	4	Y71H2AM.4 wormpep=CE22940 gene=WBGene00022169 status=Confirmed uniprot=Q9BL33 insdc=CCD73862.1	1	4	4	4	4	4	3	4	4	2	4	4	4	4	3	4	4	2	4	4	4	4	3	4	4	2	4	4	30.9	30.9	30.9	16.268	139	139	0	13.996	By MS/MS	By MS/MS	By MS/MS	By MS/MS	By MS/MS	By MS/MS	By MS/MS	By MS/MS
K08E5.3b;K08E5.3a	K08E5.3b;K08E5.3a	8;8	8;8	8;8	K08E5.3b wormpep=CE37256 gene=WBGene00003482 locus=mua-3 status=Confirmed uniprot=P34576 insdc=CAH19087.1 product=Transmembrane cell adhesion receptor mua-3;K08E5.3a wormpep=CE28049 gene=WBGene00003482 locus=mua-3 status=Confirmed uniprot=P34576 insdc=CA	2	8	8	8	3	1	3	3	7	3	7	5	3	1	3	3	7	3	7	5	3	1	3	3	7	3	7	5	2.5	2.5	2.5	351.82	3183	3183;3767	0	18.025	By MS/MS	By matching	By matching	By matching	By MS/MS	By MS/MS	By MS/MS	By MS/MS
T21C9.3b;T21C9.3a	T21C9.3b;T21C9.3a	5;4	5;4	5;4	T21C9.3b wormpep=CE43784 gene=WBGene00011891 locus=del-6 status=Confirmed uniprot=Q8MPW0 insdc=CAD44145.2;T21C9.3a wormpep=CE43799 gene=WBGene00011891 locus=del-6 status=Confirmed uniprot=Q8MPW1 insdc=CAD44144.2	2	5	5	5	2	2	1	2	4	1	2	3	2	2	1	2	4	1	2	3	2	2	1	2	4	1	2	3	11.1	11.1	11.1	66.585	577	577;513	0	14.107	By MS/MS	By MS/MS	By MS/MS	By MS/MS	By MS/MS	By matching	By MS/MS	By MS/MS
Y49F6B.10	Y49F6B.10	2	2	2	Y49F6B.10 wormpep=CE25334 gene=WBGene00000647 locus=col-71 status=Confirmed uniprot=Q9N4U2 insdc=CCD64720.1 product=Col_cuticle_N domain-containing protein	1	2	2	2	0	0	0	0	2	1	2	2	0	0	0	0	2	1	2	2	0	0	0	0	2	1	2	2	6.5	6.5	6.5	37.07	371	371	0	10.32					By MS/MS	By MS/MS	By MS/MS	By MS/MS
Y46G5A.19a;Y46G5A.19b	Y46G5A.19a;Y46G5A.19b	2;2	2;2	2;2	Y46G5A.19a wormpep=CE31114 gene=WBGene00012909 locus=spds-1 status=Confirmed uniprot=G5EFG3 insdc=CAB60361.2 product=PABS domain-containing protein;Y46G5A.19b wormpep=CE21997 gene=WBGene00012909 locus=spds-1 status=Partially_confirmed uniprot=B4E3X6 insd	2	2	2	2	1	1	1	1	2	1	2	2	1	1	1	1	2	1	2	2	1	1	1	1	2	1	2	2	6.7	6.7	6.7	35.03	314	314;366	0	3.2549	By matching	By MS/MS	By MS/MS	By MS/MS	By MS/MS	By MS/MS	By MS/MS	By MS/MS
F30B5.1	F30B5.1	3	3	3	F30B5.1 wormpep=CE04462 gene=WBGene00001074 locus=dpy-13 status=Confirmed uniprot=P17657 insdc=CCD70270.1 product=Cuticle collagen dpy-13	1	3	3	3	1	1	0	1	2	1	2	3	1	1	0	1	2	1	2	3	1	1	0	1	2	1	2	3	7	7	7	30.052	302	302	0	10.068	By MS/MS	By matching		By matching	By MS/MS	By matching	By MS/MS	By MS/MS
Y54G9A.6	Y54G9A.6	5	5	5	Y54G9A.6 wormpep=CE19233 gene=WBGene00013209 locus=bub-3 status=Confirmed uniprot=Q9XWH0 insdc=CAA21698.1 product=Mitotic checkpoint protein bub-3	1	5	5	5	4	2	3	4	3	3	4	3	4	2	3	4	3	3	4	3	4	2	3	4	3	3	4	3	14.3	14.3	14.3	38.127	343	343	0	8.0105	By MS/MS	By MS/MS	By MS/MS	By MS/MS	By MS/MS	By MS/MS	By MS/MS	By MS/MS
F08C6.2b;F08C6.2a	F08C6.2b;F08C6.2a	4;4	4;4	4;4	F08C6.2b wormpep=CE39144 gene=WBGene00017241 locus=pcyt-1 status=Confirmed uniprot=Q3HKC4 insdc=CCD67345.1 product=CTP_transf_like domain-containing protein;F08C6.2a wormpep=CE30937 gene=WBGene00017241 locus=pcyt-1 status=Confirmed uniprot=P49583 insdc=C	2	4	4	4	1	1	3	2	3	1	2	2	1	1	3	2	3	1	2	2	1	1	3	2	3	1	2	2	14.7	14.7	14.7	40.726	354	354;362	0	52.834	By matching	By matching	By matching	By MS/MS	By MS/MS	By MS/MS	By MS/MS	By MS/MS
F44E2.3	F44E2.3	3	3	3	F44E2.3 wormpep=CE00181 gene=WBGene00018417 status=Confirmed uniprot=P34433 insdc=CCD71221.1	1	3	3	3	2	1	1	1	3	1	2	2	2	1	1	1	3	1	2	2	2	1	1	1	3	1	2	2	11.9	11.9	11.9	28.994	244	244	0	6.8982	By MS/MS	By MS/MS	By matching	By matching	By MS/MS	By MS/MS	By MS/MS	By MS/MS
Y56A3A.17	Y56A3A.17	4	4	4	Y56A3A.17 wormpep=CE22585 gene=WBGene00003802 locus=npp-16 status=Confirmed uniprot=Q7K6X4 insdc=CAB60516.1	1	4	4	4	1	3	1	1	3	2	4	3	1	3	1	1	3	2	4	3	1	3	1	1	3	2	4	3	9.3	9.3	9.3	52.235	497	497	0	4.8389	By matching	By MS/MS	By matching	By MS/MS	By MS/MS	By matching	By MS/MS	By MS/MS
Y113G7B.16	Y113G7B.16	7	7	7	Y113G7B.16 wormpep=CE23296 gene=WBGene00013765 locus=cdkr-3 status=Confirmed uniprot=Q9U2Y2 insdc=CAB54323.1 product=CDK5RAP3-like protein	1	7	7	7	3	4	2	4	5	3	5	5	3	4	2	4	5	3	5	5	3	4	2	4	5	3	5	5	16	16	16	55.731	489	489	0	18.888	By matching	By MS/MS	By matching	By MS/MS	By MS/MS	By MS/MS	By MS/MS	By MS/MS
Y116A8C.32a	Y116A8C.32a	2	2	2	Y116A8C.32a wormpep=CE28108 gene=WBGene00013808 locus=sfa-1 status=Confirmed uniprot=G5EF97 insdc=CAB55136.2 product=CCHC-type domain-containing protein	1	2	2	2	1	1	1	0	2	1	2	2	1	1	1	0	2	1	2	2	1	1	1	0	2	1	2	2	3	3	3	75.25	699	699	0	4.5294	By matching	By matching	By matching		By MS/MS	By MS/MS	By MS/MS	By MS/MS
F46E10.1c;F46E10.1b;F46E10.1a	F46E10.1c;F46E10.1b;F46E10.1a	5;5;5	5;5;5	5;5;5	F46E10.1c wormpep=CE37772 gene=WBGene00018488 locus=acs-1 status=Confirmed uniprot=Q5TKA3 insdc=CCD71312.1 product=long-chain-fatty-acid-CoA ligase;F46E10.1b wormpep=CE37771 gene=WBGene00018488 locus=acs-1 status=Confirmed uniprot=Q5TKA4 insdc=CCD71311.1	3	5	5	5	1	0	0	1	3	1	5	4	1	0	0	1	3	1	5	4	1	0	0	1	3	1	5	4	11.6	11.6	11.6	65.379	578	578;597;623	0	12.441	By matching			By matching	By MS/MS	By MS/MS	By MS/MS	By MS/MS
F11G11.12	F11G11.12	3	3	3	F11G11.12 wormpep=CE09354 gene=WBGene00000649 locus=col-73 status=Confirmed uniprot=P91250 insdc=CCD69263.1 product=Col_cuticle_N domain-containing protein	1	3	3	3	1	0	0	1	3	0	1	3	1	0	0	1	3	0	1	3	1	0	0	1	3	0	1	3	10.2	10.2	10.2	28.263	285	285	0	6.4384	By matching			By matching	By MS/MS		By MS/MS	By MS/MS
D2023.5	D2023.5	5	5	5	D2023.5 wormpep=CE09075 gene=WBGene00008409 locus=mpst-1 status=Confirmed uniprot=O17730 insdc=CAB02870.1 product=Putative thiosulfate sulfurtransferase mpst-1	1	5	5	5	4	3	1	3	2	2	4	3	4	3	1	3	2	2	4	3	4	3	1	3	2	2	4	3	13.7	13.7	13.7	36.947	328	328	0	7.5275	By MS/MS	By matching	By matching	By MS/MS	By MS/MS	By matching	By MS/MS	By MS/MS
F57B1.3;F57B1.4	F57B1.3;F57B1.4	2;2	2;2	2;2	F57B1.3 wormpep=CE11290 gene=WBGene00000732 locus=col-159 status=Confirmed uniprot=Q20922 insdc=CAB01509.1 product=Col_cuticle_N domain-containing protein;F57B1.4 wormpep=CE31962 gene=WBGene00000733 locus=col-160 status=Confirmed uniprot=Q20921 insdc=CAB	2	2	2	2	1	1	1	1	2	0	1	2	1	1	1	1	2	0	1	2	1	1	1	1	2	0	1	2	6.7	6.7	6.7	29.902	313	313;317	0	7.8937	By MS/MS	By MS/MS	By MS/MS	By MS/MS	By MS/MS		By MS/MS	By MS/MS
F19B6.2b;F19B6.2a	F19B6.2b;F19B6.2a	5;5	5;5	5;5	F19B6.2b wormpep=CE23674 gene=WBGene00006733 locus=ufd-1 status=Confirmed uniprot=Q9U3I6 insdc=CAB54216.1 product=Ubiquitin fusion degradation protein 1 homolog;F19B6.2a wormpep=CE05667 gene=WBGene00006733 locus=ufd-1 status=Confirmed uniprot=Q19584 insd	2	5	5	5	1	1	2	1	2	1	5	3	1	1	2	1	2	1	5	3	1	1	2	1	2	1	5	3	15.8	15.8	15.8	36.521	336	336;342	0	60.296	By MS/MS	By MS/MS	By MS/MS	By matching	By MS/MS	By MS/MS	By MS/MS	By MS/MS
Y73B6BL.34	Y73B6BL.34	2	2	2	Y73B6BL.34 wormpep=CE29928 gene=WBGene00000256 locus=bli-6 status=Confirmed uniprot=Q8MXR1 insdc=CCD74181.1 product=Col_cuticle_N domain-containing protein	1	2	2	2	1	1	0	0	2	0	2	2	1	1	0	0	2	0	2	2	1	1	0	0	2	0	2	2	6.1	6.1	6.1	28.901	297	297	0	4.5775	By matching	By matching			By MS/MS		By MS/MS	By MS/MS
[truncated: 88 more columns]
