# Supplementary material for: piRNA processing by a trimeric Schlafen-domain nuclease
Source: Nature. 2023 Sep 27;622(7982):402–9. doi: 10.1038/s41586-023-06588-2 (PMC10567574; doi:10.1038/s41586-023-06588-2)
Supplement: Supplementary file 5 — Peptide count and peptide intensity data corresponding to the MS experiment displayed in Extended Data Fig. 1d. [file 41586_2023_6588_MOESM5_ESM.txt]

Protein.IDs	Majority.protein.IDs	Peptide.counts..all.	Peptide.counts..razor.unique.	Peptide.counts..unique.	Fasta.headers	Number.of.proteins	Peptides	Razor...unique.peptides	Unique.peptides	Peptides.IP_1	Peptides.IP_2	Peptides.IP_3	Peptides.IP_4	Peptides.N2_1	Peptides.N2_2	Peptides.N2_3	Peptides.N2_4	Razor...unique.peptides.IP_1	Razor...unique.peptides.IP_2	Razor...unique.peptides.IP_3	Razor...unique.peptides.IP_4	Razor...unique.peptides.N2_1	Razor...unique.peptides.N2_2	Razor...unique.peptides.N2_3	Razor...unique.peptides.N2_4	Unique.peptides.IP_1	Unique.peptides.IP_2	Unique.peptides.IP_3	Unique.peptides.IP_4	Unique.peptides.N2_1	Unique.peptides.N2_2	Unique.peptides.N2_3	Unique.peptides.N2_4	Sequence.coverage....	Unique...razor.sequence.coverage....	Unique.sequence.coverage....	Mol..weight..kDa.	Sequence.length	Sequence.lengths	Q.value	Score	Identification.type.IP_1	Identification.type.IP_2	Identification.type.IP_3	Identification.type.IP_4	Identification.type.N2_1	Identification.type.N2_2	Identification.type.N2_3	Identification.type.N2_4
F20A1.9	F20A1.9	25	25	25	F20A1.9 wormpep=CE35281 gene=WBGene00017620 locus=tofu-2 status=Confirmed uniprot=Q19614 insdc=CCD66547.1 product=B30.2\/SPRY domain-containing protein	1	25	25	25	24	25	23	23	3	2	3	4	24	25	23	23	3	2	3	4	24	25	23	23	3	2	3	4	52.4	52.4	52.4	48.97	433	433	0	121.8	By MS/MS	By MS/MS	By MS/MS	By MS/MS	By matching	By matching	By matching	By matching
F59D8.1	F59D8.1	118	6	6	F59D8.1 wormpep=CE20900 gene=WBGene00006927 locus=vit-3 status=Confirmed uniprot=Q9N4J2 insdc=CCD71957.1 product=Vitellogenin-3	1	118	6	6	114	115	114	116	102	110	105	108	6	6	5	6	5	5	5	5	6	6	5	6	5	5	5	5	65.1	5.1	5.1	186.53	1603	1603	0	131.55	By MS/MS	By MS/MS	By MS/MS	By MS/MS	By MS/MS	By MS/MS	By MS/MS	By MS/MS
F59D8.2	F59D8.2	120	24	9	F59D8.2 wormpep=CE26817 gene=WBGene00006928 locus=vit-4 status=Confirmed uniprot=P18947 insdc=CCD71958.1 product=Vitellogenin-4	1	120	24	9	115	117	117	117	102	115	107	112	23	23	23	23	18	22	20	20	8	9	9	9	6	9	8	9	65	17	5.1	186.31	1603	1603	0	226.04	By MS/MS	By MS/MS	By MS/MS	By MS/MS	By MS/MS	By MS/MS	By MS/MS	By MS/MS
K09F5.2	K09F5.2	100	29	29	K09F5.2 wormpep=CE04746 gene=WBGene00006925 locus=vit-1 status=Confirmed uniprot=P55155 insdc=CCD67565.1 product=Vitellogenin-1	1	100	29	29	97	94	95	99	90	95	90	98	28	26	26	28	23	27	25	28	28	26	26	28	23	27	25	28	61.8	22.8	22.8	188.06	1616	1616	0	301.62	By MS/MS	By MS/MS	By MS/MS	By MS/MS	By MS/MS	By MS/MS	By MS/MS	By MS/MS
F37B4.2	F37B4.2	4	3	3	F37B4.2 wormpep=CE27378 gene=WBGene00002055 locus=ifc-1 status=Confirmed uniprot=O45168 insdc=CCD66314.1 product=Intermediate filament protein ifc-1	1	4	3	3	4	4	3	4	0	2	0	1	3	3	3	3	0	1	0	1	3	3	3	3	0	1	0	1	7.2	5.8	5.8	55.868	500	500	0	8.218	By MS/MS	By MS/MS	By matching	By MS/MS		By matching		By matching
C27H6.3	C27H6.3	2	2	2	C27H6.3 wormpep=CE41983 gene=WBGene00007785 locus=tofu-1 status=Confirmed uniprot=O17608 insdc=CAB02794.3	1	2	2	2	2	2	2	2	0	0	0	1	2	2	2	2	0	0	0	1	2	2	2	2	0	0	0	1	6.7	6.7	6.7	41.984	373	373	0	3.4182	By MS/MS	By MS/MS	By MS/MS	By MS/MS				By matching
F55C7.7d;F55C7.7e;F55C7.7g;F55C7.7h;F55C7.7c;F55C7.7f;F55C7.7i;F55C7.7a	F55C7.7d;F55C7.7e;F55C7.7g;F55C7.7h;F55C7.7c;F55C7.7f;F55C7.7i;F55C7.7a	2;2;2;2;2;2;2;2	2;2;2;2;2;2;2;2	2;2;2;2;2;2;2;2	F55C7.7d wormpep=CE19467 gene=WBGene00006805 locus=unc-73 status=Confirmed uniprot=Q7JNG4 insdc=CCD63879.1;F55C7.7e wormpep=CE29398 gene=WBGene00006805 locus=unc-73 status=Confirmed uniprot=Q95Q51 insdc=CCD63880.1;F55C7.7g wormpep=CE43442 gene=WBGene000068	8	2	2	2	2	1	1	2	0	1	1	1	2	1	1	2	0	1	1	1	2	1	1	2	0	1	1	1	4.9	4.9	4.9	60.773	552	552;633;638;923;928;967;2140;2488	0.00037202	3.1826	By matching	By matching	By matching	By MS/MS		By matching	By matching	By matching
W03F11.1b;W03F11.1a	W03F11.1b;W03F11.1a	3;3	3;3	3;3	W03F11.1b wormpep=CE49682 gene=WBGene00021005 locus=ule-1 status=Confirmed uniprot=X5M5P2 insdc=CDO41083.1;W03F11.1a wormpep=CE14542 gene=WBGene00021005 locus=ule-1 status=Confirmed uniprot=O01780 insdc=CCD69309.1	2	3	3	3	2	2	2	2	1	1	2	1	2	2	2	2	1	1	2	1	2	2	2	2	1	1	2	1	29.1	29.1	29.1	15.452	134	134;235	0	8.4171	By MS/MS	By MS/MS	By MS/MS	By MS/MS	By matching	By MS/MS	By MS/MS	By MS/MS
Y55B1BM.1c;Y55B1BM.1b;Y55B1BM.1a	Y55B1BM.1c;Y55B1BM.1b;Y55B1BM.1a	3;3;3	3;3;3	3;3;3	Y55B1BM.1c wormpep=CE34130 gene=WBGene00021910 locus=stim-1 status=Confirmed uniprot=G5EF60 insdc=CCD73859.1 product=Stromal interaction molecule 1;Y55B1BM.1b wormpep=CE30055 gene=WBGene00021910 locus=stim-1 status=Confirmed uniprot=G5EF60 insdc=CCD73858	3	3	3	3	2	1	2	3	1	2	2	2	2	1	2	3	1	2	2	2	2	1	2	3	1	2	2	2	9.4	9.4	9.4	45.799	395	395;510;530	0	31.43	By MS/MS	By MS/MS	By MS/MS	By MS/MS	By MS/MS	By MS/MS	By MS/MS	By MS/MS
ZK354.2a;ZK354.2b;Y65B4A.9a	ZK354.2a;ZK354.2b;Y65B4A.9a	2;2;1	2;2;1	2;2;1	ZK354.2a wormpep=CE15314 gene=WBGene00022705 status=Confirmed uniprot=H2KZZ9 insdc=CCD70678.1 product=Protein kinase domain-containing protein;ZK354.2b wormpep=CE31749 gene=WBGene00022705 status=Confirmed uniprot=Q8MPS7 insdc=CCD70679.1 product=Protein	3	2	2	2	2	1	2	2	2	2	2	2	2	1	2	2	2	2	2	2	2	1	2	2	2	2	2	2	6.2	6.2	6.2	44.412	390	390;437;391	0	3.6047	By matching	By matching	By matching	By matching	By MS/MS	By MS/MS	By MS/MS	By MS/MS
F40F4.3	F40F4.3	7	2	2	F40F4.3 wormpep=CE04533 gene=WBGene00002253 locus=lbp-1 status=Confirmed uniprot=Q20223 insdc=CCD70142.1 product=Fatty acid-binding protein homolog 1	1	7	2	2	7	6	7	7	6	7	7	6	2	2	2	2	1	2	2	2	2	2	2	2	1	2	2	2	41.5	11.9	11.9	18.284	159	159	0	3.7115	By MS/MS	By MS/MS	By MS/MS	By MS/MS	By MS/MS	By matching	By MS/MS	By matching
ZK550.5	ZK550.5	2	2	2	ZK550.5 wormpep=CE16736 gene=WBGene00013999 status=Confirmed uniprot=O62514 insdc=CAB05315.1	1	2	2	2	2	2	2	2	1	2	2	2	2	2	2	2	1	2	2	2	2	2	2	2	1	2	2	2	6.4	6.4	6.4	37.397	328	328	0	3.7565	By MS/MS	By MS/MS	By MS/MS	By MS/MS	By matching	By MS/MS	By matching	By matching
ZK112.2g;ZK112.2h;ZK112.2f;ZK112.2e;ZK112.2d;ZK112.2c;ZK112.2a;ZK112.2b	ZK112.2g;ZK112.2h;ZK112.2f;ZK112.2e;ZK112.2d;ZK112.2c;ZK112.2a;ZK112.2b	2;2;2;2;2;2;2;2	2;2;2;2;2;2;2;2	2;2;2;2;2;2;2;2	ZK112.2g wormpep=CE00373 gene=WBGene00003559 locus=ncl-1 status=Confirmed uniprot=P34611 insdc=CCD62763.1 product=B-box type zinc finger protein ncl-1;ZK112.2h wormpep=CE50238 gene=WBGene00003559 locus=ncl-1 status=Confirmed uniprot=A0A0K3AS01 insdc=CTQ8	8	2	2	2	2	2	2	2	0	1	1	1	2	2	2	2	0	1	1	1	2	2	2	2	0	1	1	1	3.2	3.2	3.2	91.954	851	851;854;913;916;967;970;979;982	0	5.3908	By MS/MS	By matching	By MS/MS	By MS/MS		By MS/MS	By matching	By MS/MS
C47B2.9	C47B2.9	3	3	3	C47B2.9 wormpep=CE42525 gene=WBGene00008134 status=Confirmed uniprot=Q9U3L4 insdc=CAB54199.2 product=S4 RNA-binding domain-containing protein	1	3	3	3	2	2	2	2	2	2	1	1	2	2	2	2	2	2	1	1	2	2	2	2	2	2	1	1	19.6	19.6	19.6	17.179	153	153	0	6.3212	By MS/MS	By MS/MS	By matching	By MS/MS	By matching	By matching	By MS/MS	By matching
C52G5.2	C52G5.2	3	3	3	C52G5.2 wormpep=CE03086 gene=WBGene00008260 status=Confirmed uniprot=Q18793 insdc=CAA91797.1 product=DUF1794 domain-containing protein	1	3	3	3	2	3	3	3	1	3	2	2	2	3	3	3	1	3	2	2	2	3	3	3	1	3	2	2	12.5	12.5	12.5	22.067	192	192	0.00037078	3.1628	By MS/MS	By matching	By MS/MS	By MS/MS	By matching	By matching	By MS/MS	By MS/MS
C53B4.5	C53B4.5	3	3	3	C53B4.5 wormpep=CE03091 gene=WBGene00000693 locus=col-119 status=Confirmed uniprot=Q18799 insdc=CAA92453.1 product=Col_cuticle_N domain-containing protein	1	3	3	3	3	3	3	3	3	3	3	3	3	3	3	3	3	3	3	3	3	3	3	3	3	3	3	3	6.6	6.6	6.6	28.993	289	289	0	8.6048	By MS/MS	By MS/MS	By MS/MS	By MS/MS	By MS/MS	By MS/MS	By MS/MS	By MS/MS
F10C1.7a;F10C1.7e;F10C1.7c;F10C1.8;REV__ACT40848	F10C1.7a;F10C1.7e;F10C1.7c	25;25;24;3;1	23;23;22;3;1	23;23;22;3;1	F10C1.7a wormpep=CE02622 gene=WBGene00002054 locus=ifb-2 status=Confirmed uniprot=Q19286 insdc=CCD65033.1 product=Intermediate filament protein ifb-2;F10C1.7e wormpep=CE48309 gene=WBGene00002054 locus=ifb-2 status=Partially_confirmed uniprot=M1Z854 insdc	5	25	23	23	23	21	18	24	15	16	13	14	21	20	16	22	13	14	11	12	21	20	16	22	13	14	11	12	48.4	46.2	46.2	61.61	543	543;577;526;160;72	0	114.73	By MS/MS	By MS/MS	By MS/MS	By MS/MS	By MS/MS	By MS/MS	By MS/MS	By MS/MS
W02H5.8	W02H5.8	5	5	5	W02H5.8 wormpep=CE21240 gene=WBGene00020962 status=Confirmed uniprot=Q9N5C4 insdc=CCD71686.1	1	5	5	5	3	3	3	1	1	3	2	3	3	3	3	1	1	3	2	3	3	3	3	1	1	3	2	3	9.7	9.7	9.7	61.257	578	578	0	23.266	By MS/MS	By MS/MS	By MS/MS	By MS/MS	By MS/MS	By MS/MS	By MS/MS	By MS/MS
W06D12.3	W06D12.3	2	2	2	W06D12.3 wormpep=CE16551 gene=WBGene00001397 locus=fat-5 status=Partially_confirmed uniprot=G5ED44 insdc=CAB04924.1 product=Delta(9)-fatty-acid desaturase fat-5	1	2	2	2	2	2	2	2	1	2	1	2	2	2	2	2	1	2	1	2	2	2	2	2	1	2	1	2	7.5	7.5	7.5	38.462	333	333	0	5.7672	By MS/MS	By MS/MS	By MS/MS	By MS/MS	By matching	By MS/MS	By matching	By MS/MS
M6.1d;M6.1b;M6.1e;M6.1f;M6.1a	M6.1d;M6.1b;M6.1e;M6.1f;M6.1a	16;16;16;15;15	15;15;15;14;14	14;14;14;13;13	M6.1d wormpep=CE45765 gene=WBGene00002056 locus=ifc-2 status=Confirmed uniprot=G8JY94 insdc=CCD69444.1 product=Intermediate filament protein ifc-2;M6.1b wormpep=CE53662 gene=WBGene00002056 locus=ifc-2 status=Confirmed uniprot=Q21067 insdc=CCD69440.2 prod	5	16	15	14	13	14	12	15	12	11	7	11	13	13	11	14	11	11	6	10	12	12	11	13	11	10	6	10	23.6	22.5	21.4	70.101	622	622;1261;1339;502;1141	0	26.179	By MS/MS	By MS/MS	By MS/MS	By MS/MS	By MS/MS	By MS/MS	By MS/MS	By matching
T17H7.4g;T17H7.4e;T17H7.4k;T17H7.4a;T17H7.4c;T17H7.4j;T17H7.4f;T17H7.4h;T17H7.4i;T17H7.4b	T17H7.4g;T17H7.4e;T17H7.4k;T17H7.4a;T17H7.4c;T17H7.4j;T17H7.4f;T17H7.4h;T17H7.4i;T17H7.4b	4;4;4;4;4;4;3;3;3;3	4;4;4;4;4;4;3;3;3;3	4;4;4;4;4;4;3;3;3;3	T17H7.4g wormpep=CE31614 gene=WBGene00003936 locus=pat-12 status=Confirmed uniprot=Q95QA6 insdc=CCD65373.1 product=Protein pat-12;T17H7.4e wormpep=CE31612 gene=WBGene00003936 locus=pat-12 status=Confirmed uniprot=Q95QA6 insdc=CCD65371.1 product=Protein	10	4	4	4	4	4	2	4	2	2	1	2	4	4	2	4	2	2	1	2	4	4	2	4	2	2	1	2	12.3	12.3	12.3	43.79	375	375;476;657;663;706;716;380;404;447;603	0	8.8078	By MS/MS	By MS/MS	By MS/MS	By MS/MS	By MS/MS	By MS/MS	By matching	By matching
F12E12.11;F26D2.15	F12E12.11	3;1	3;1	3;1	F12E12.11 wormpep=CE41633 gene=WBGene00044811 status=Confirmed uniprot=Q1EPL7 insdc=CCD67489.1	2	3	3	3	3	3	3	3	1	2	2	1	3	3	3	3	1	2	2	1	3	3	3	3	1	2	2	1	11.4	11.4	11.4	29.91	280	280;279	0	6.4463	By matching	By MS/MS	By MS/MS	By MS/MS	By matching	By MS/MS	By MS/MS	By matching
R11D1.9	R11D1.9	3	3	3	R11D1.9 wormpep=CE40109 gene=WBGene00011247 locus=mrpl-49 status=Confirmed uniprot=Q21939 insdc=CAA99906.2 product=Probable 39S ribosomal protein L49, mitochondrial	1	3	3	3	2	3	3	3	2	2	2	2	2	3	3	3	2	2	2	2	2	3	3	3	2	2	2	2	19.3	19.3	19.3	21.775	187	187	0	6.4477	By matching	By MS/MS	By MS/MS	By MS/MS	By matching	By MS/MS	By MS/MS	By matching
T04F8.1	T04F8.1	2	2	2	T04F8.1 wormpep=CE03614 gene=WBGene00011440 locus=sfxn-1.5 status=Confirmed uniprot=Q22161 insdc=CAA91477.1 product=Sidoreflexin	1	2	2	2	2	2	2	2	2	1	1	1	2	2	2	2	2	1	1	1	2	2	2	2	2	1	1	1	7.1	7.1	7.1	35.488	324	324	0	5.6804	By MS/MS	By matching	By MS/MS	By MS/MS	By MS/MS	By MS/MS	By MS/MS	By MS/MS
Y48B6A.13	Y48B6A.13	3	3	3	Y48B6A.13 wormpep=CE22129 gene=WBGene00012984 status=Confirmed uniprot=Q9U294 insdc=CAB54454.1 product=Diphosphomevalonate decarboxylase	1	3	3	3	2	3	3	3	2	2	1	2	2	3	3	3	2	2	1	2	2	3	3	3	2	2	1	2	9	9	9	41.51	377	377	0	9.1238	By MS/MS	By MS/MS	By matching	By MS/MS	By MS/MS	By matching	By MS/MS	By MS/MS
C48E7.2	C48E7.2	6	6	6	C48E7.2 wormpep=CE08817 gene=WBGene00016750 locus=let-611 status=Confirmed uniprot=Q8IG67 insdc=CCD64205.1 product=RNA polymerase III subunit C3	1	6	6	6	4	4	3	5	4	3	2	5	4	4	3	5	4	3	2	5	4	4	3	5	4	3	2	5	9.4	9.4	9.4	61.764	544	544	0	8.4612	By MS/MS	By MS/MS	By matching	By MS/MS	By matching	By MS/MS	By MS/MS	By MS/MS
K08B4.3	K08B4.3	4	4	2	K08B4.3 wormpep=CE34922 gene=WBGene00019515 locus=ugt-19 status=Confirmed uniprot=Q9TYY5 insdc=CCD72378.1 product=Putative UDP-glucuronosyltransferase ugt-19	1	4	4	2	3	4	3	4	2	3	1	1	3	4	3	4	2	3	1	1	2	2	1	2	0	1	0	0	6.4	6.4	2.8	60.363	532	532	0.0010508	2.5371	By MS/MS	By MS/MS	By MS/MS	By MS/MS	By MS/MS	By MS/MS	By MS/MS	By matching
C04G2.9	C04G2.9	19	19	7	C04G2.9 wormpep=CE40544 gene=WBGene00007308 status=Confirmed uniprot=Q17633 insdc=CAA94678.2	1	19	19	7	17	16	15	17	18	17	15	16	17	16	15	17	18	17	15	16	6	7	5	7	7	6	6	6	57.1	57.1	29.6	41.957	371	371	0	143.6	By MS/MS	By MS/MS	By MS/MS	By MS/MS	By MS/MS	By MS/MS	By MS/MS	By MS/MS
D2030.6	D2030.6	15	15	15	D2030.6 wormpep=CE09083 gene=WBGene00004178 locus=prg-1 status=Confirmed uniprot=P90786 insdc=CAA98113.1 product=Piwi-like protein	1	15	15	15	4	2	2	2	7	13	13	13	4	2	2	2	7	13	13	13	4	2	2	2	7	13	13	13	22.6	22.6	22.6	93.843	824	824	0	88.978	By matching	By matching	By matching	By matching	By MS/MS	By MS/MS	By MS/MS	By MS/MS
F43D9.4	F43D9.4	11	11	11	F43D9.4 wormpep=CE00994 gene=WBGene00004798 locus=sip-1 status=Confirmed uniprot=Q20363 insdc=CAA84703.1 product=Stress-induced protein 1	1	11	11	11	7	9	10	11	11	11	11	11	7	9	10	11	11	11	11	11	7	9	10	11	11	11	11	11	89.3	89.3	89.3	17.839	159	159	0	65.789	By MS/MS	By MS/MS	By MS/MS	By MS/MS	By MS/MS	By MS/MS	By MS/MS	By MS/MS
Y18D10A.17	Y18D10A.17	13	13	13	Y18D10A.17 wormpep=CE21413 gene=WBGene00012484 locus=car-1 status=Confirmed uniprot=Q9XW17 insdc=CAA22317.1	1	13	13	13	7	8	9	8	8	13	13	13	7	8	9	8	8	13	13	13	7	8	9	8	8	13	13	13	44.7	44.7	44.7	37.61	340	340	0	89.877	By MS/MS	By MS/MS	By MS/MS	By MS/MS	By MS/MS	By MS/MS	By MS/MS	By MS/MS
T09F3.3	T09F3.3	18	14	1	T09F3.3 wormpep=CE02343 gene=WBGene00001683 locus=gpd-1 status=Confirmed uniprot=P04970 insdc=CAA88870.1 product=Glyceraldehyde-3-phosphate dehydrogenase 1	1	18	14	1	15	16	16	13	15	17	17	18	11	12	12	9	12	13	13	14	1	1	1	1	1	1	1	1	60.7	44.9	7	36.382	341	341	0	92.076	By MS/MS	By MS/MS	By MS/MS	By MS/MS	By MS/MS	By MS/MS	By MS/MS	By MS/MS
T21G5.4;C25G4.6	T21G5.4;C25G4.6	6;6	6;6	6;6	T21G5.4 wormpep=CE13894 gene=WBGene00020661 locus=smz-2 status=Confirmed uniprot=O02063 insdc=CCD67592.1;C25G4.6 wormpep=CE05307 gene=WBGene00007733 locus=smz-1 status=Confirmed uniprot=Q18167 insdc=CAA94569.1	2	6	6	6	4	4	3	3	4	5	4	5	4	4	3	3	4	5	4	5	4	4	3	3	4	5	4	5	24.8	24.8	24.8	30.347	274	274;274	0	7.4481	By MS/MS	By MS/MS	By MS/MS	By MS/MS	By MS/MS	By MS/MS	By MS/MS	By MS/MS
F22B3.4;REV__B0228.5b;REV__B0228.5a	F22B3.4	17;1;1	6;1;1	6;1;1	F22B3.4 wormpep=CE03255 gene=WBGene00009035 locus=gfat-2 status=Confirmed uniprot=Q19699 insdc=CAA92735.1	3	17	6	6	8	8	9	7	14	16	16	15	0	1	0	0	5	6	6	6	0	1	0	0	5	6	6	6	26.8	7.5	7.5	79.295	710	710;114;115	0	28.83	By matching	By matching	By matching	By matching	By MS/MS	By MS/MS	By MS/MS	By MS/MS
K08D10.3a;K08D10.3b	K08D10.3a;K08D10.3b	3;2	3;2	3;2	K08D10.3a wormpep=CE07355 gene=WBGene00004386 locus=rnp-3 status=Confirmed uniprot=Q21323 insdc=CCD72714.1;K08D10.3b wormpep=CE48959 gene=WBGene00004386 locus=rnp-3 status=Confirmed uniprot=U4PBX2 insdc=CDH93365.1	2	3	3	3	1	1	1	0	2	3	3	3	1	1	1	0	2	3	3	3	1	1	1	0	2	3	3	3	16.1	16.1	16.1	24.845	217	217;188	0	42.63	By MS/MS	By matching	By MS/MS		By MS/MS	By MS/MS	By MS/MS	By MS/MS
T19H12.2	T19H12.2	4	4	3	T19H12.2 wormpep=CE52930 gene=WBGene00020588 status=Partially_confirmed uniprot=O01615 insdc=CCD66998.2 product=Acidic leucine-rich nuclear phosphoprotein 32-related protein 2	1	4	4	3	3	3	3	3	3	4	3	3	3	3	3	3	3	4	3	3	2	2	2	2	2	3	2	2	15.8	15.8	11.8	24.756	228	228	0	8.5054	By MS/MS	By MS/MS	By matching	By matching	By MS/MS	By MS/MS	By MS/MS	By MS/MS
Y18D10A.11	Y18D10A.11	6	6	6	Y18D10A.11 wormpep=CE21407 gene=WBGene00012481 status=Confirmed uniprot=Q9XW20 insdc=CAA22314.1	1	6	6	6	3	3	4	3	4	6	4	5	3	3	4	3	4	6	4	5	3	3	4	3	4	6	4	5	24.2	24.2	24.2	27.963	248	248	0	29.123	By matching	By MS/MS	By MS/MS	By matching	By MS/MS	By MS/MS	By MS/MS	By MS/MS
R13H9.2;C09B9.6	R13H9.2;C09B9.6	13;13	2;2	1;1	R13H9.2 wormpep=CE06798 gene=WBGene00003450 locus=msp-57 status=Confirmed uniprot=Q17856 insdc=CCD62524.1 product=Major sperm protein 55\/57;C09B9.6 wormpep=CE06798 gene=WBGene00003448 locus=msp-55 status=Confirmed uniprot=Q17856 insdc=CCD63830.1 product	2	13	2	1	13	12	13	13	13	13	13	13	2	2	2	2	2	2	2	2	1	1	1	1	1	1	1	1	92.1	18.1	5.5	14.251	127	127;127	0	4.3984	By MS/MS	By MS/MS	By MS/MS	By MS/MS	By MS/MS	By MS/MS	By MS/MS	By MS/MS
K11H12.8a;K11H12.8b;K11H12.8c	K11H12.8a	3;1;1	3;1;1	3;1;1	K11H12.8a wormpep=CE12160 gene=WBGene00019664 status=Confirmed uniprot=P91373 insdc=CCD70977.1	3	3	3	3	2	2	2	2	2	3	3	3	2	2	2	2	2	3	3	3	2	2	2	2	2	3	3	3	8.8	8.8	8.8	36.077	342	342;112;187	0.00036417	2.9783	By matching	By matching	By matching	By MS/MS	By MS/MS	By matching	By MS/MS	By matching
T23G11.3	T23G11.3	5	5	5	T23G11.3 wormpep=CE14096 gene=WBGene00001595 locus=gld-1 status=Confirmed uniprot=Q17339 insdc=CAB03417.1 product=Female germline-specific tumor suppressor gld-1	1	5	5	5	5	5	4	5	4	4	5	3	5	5	4	5	4	4	5	3	5	5	4	5	4	4	5	3	8.4	8.4	8.4	50.586	463	463	0	10.637	By MS/MS	By MS/MS	By MS/MS	By MS/MS	By MS/MS	By MS/MS	By MS/MS	By MS/MS
F44D12.7;F44D12.5;F44D12.3;C35D10.11	F44D12.7;F44D12.5;F44D12.3;C35D10.11	2;2;2;2	2;2;2;2	2;2;2;2	F44D12.7 wormpep=CE01192 gene=WBGene00009684 locus=msd-3 status=Confirmed uniprot=G5EEJ7 insdc=CAA92603.1 product=MSP domain-containing protein;F44D12.5 wormpep=CE01192 gene=WBGene00009682 locus=msd-2 status=Confirmed uniprot=G5EEJ7 insdc=CAA92601.1 prod	4	2	2	2	2	2	1	2	2	2	2	2	2	2	1	2	2	2	2	2	2	2	1	2	2	2	2	2	32.1	32.1	32.1	11.059	109	109;109;109;109	0	17.619	By matching	By matching	By MS/MS	By MS/MS	By MS/MS	By MS/MS	By MS/MS	By MS/MS
F58G1.1	F58G1.1	16	16	15	F58G1.1 wormpep=CE17921 gene=WBGene00010263 locus=wago-4 status=Confirmed uniprot=O62275 insdc=CAB04524.1 product=Argonaute protein wago-4	1	16	16	15	4	5	7	5	9	13	14	14	4	5	7	5	9	13	14	14	3	4	6	4	9	12	13	13	15.8	15.8	14.8	106.51	965	965	0	28.483	By matching	By MS/MS	By MS/MS	By MS/MS	By MS/MS	By MS/MS	By MS/MS	By MS/MS
K03H1.1	K03H1.1	4	4	3	K03H1.1 wormpep=CE00507 gene=WBGene00001603 locus=gln-2 status=Confirmed uniprot=P34497 insdc=CAA82655.1 product=Probable glutamine synthetase	1	4	4	3	3	4	4	2	4	3	3	3	3	4	4	2	4	3	3	3	2	3	3	1	3	2	2	2	11.2	11.2	9	41.283	367	367	0	12.936	By MS/MS	By matching	By matching	By matching	By MS/MS	By MS/MS	By MS/MS	By MS/MS
F55G1.4	F55G1.4	10	10	10	F55G1.4 wormpep=CE07281 gene=WBGene00018900 locus=rod-1 status=Confirmed uniprot=Q20849 insdc=CCD69392.1 product=Kinetochore-associated protein rod-1	1	10	10	10	5	5	6	4	4	6	7	9	5	5	6	4	4	6	7	9	5	5	6	4	4	6	7	9	5.5	5.5	5.5	233.82	2049	2049	0	12.889	By MS/MS	By MS/MS	By MS/MS	By MS/MS	By MS/MS	By MS/MS	By MS/MS	By MS/MS
EEED8.1	EEED8.1	4	4	4	EEED8.1 wormpep=CE26746 gene=WBGene00017132 locus=tofu-6 status=Confirmed uniprot=Q09293 insdc=CCD68728.1 product=Embryonic developmental protein tofu-6	1	4	4	4	2	1	2	2	3	4	3	3	2	1	2	2	3	4	3	3	2	1	2	2	3	4	3	3	10.6	10.6	10.6	41.102	367	367	0	25.073	By MS/MS	By matching	By MS/MS	By MS/MS	By MS/MS	By MS/MS	By MS/MS	By MS/MS
R08F11.4	R08F11.4	3	3	3	R08F11.4 wormpep=CE12586 gene=WBGene00019968 status=Confirmed uniprot=O01889 insdc=CCD72309.1 product=Methyltranfer_dom domain-containing protein	1	3	3	3	2	1	1	2	2	3	3	3	2	1	1	2	2	3	3	3	2	1	1	2	2	3	3	3	13.3	13.3	13.3	39.369	354	354	0	41.888	By MS/MS	By matching	By matching	By matching	By MS/MS	By MS/MS	By MS/MS	By MS/MS
F35G12.11	F35G12.11	4	4	4	F35G12.11 wormpep=CE36485 gene=WBGene00009444 locus=erh-2 status=Confirmed uniprot=Q20057 insdc=CAA86333.2 product=Enhancer of rudimentary homolog	1	4	4	4	0	1	1	2	2	2	4	3	0	1	1	2	2	2	4	3	0	1	1	2	2	2	4	3	51.3	51.3	51.3	12.972	113	113	0	33.018		By matching	By matching	By matching	By MS/MS	By MS/MS	By MS/MS	By MS/MS
R06C1.2	R06C1.2	4	4	4	R06C1.2 wormpep=CE23901 gene=WBGene00011058 locus=fdps-1 status=Confirmed uniprot=O62336 insdc=CAB03221.2	1	4	4	4	2	1	2	1	2	2	3	3	2	1	2	1	2	2	3	3	2	1	2	1	2	2	3	3	8.5	8.5	8.5	40.266	352	352	0	3.8404	By MS/MS	By MS/MS	By MS/MS	By MS/MS	By MS/MS	By MS/MS	By MS/MS	By MS/MS
ZC168.6;R08A2.3	ZC168.6;R08A2.3	2;1	2;1	1;0	ZC168.6 wormpep=CE06572 gene=WBGene00013858 locus=ssp-34 status=Confirmed uniprot=Q23246 insdc=CAA94382.1 product=Sperm-specific class P protein 34;R08A2.3 wormpep=CE23904 gene=WBGene00011134 locus=ssp-33 status=Confirmed uniprot=Q9U393 insdc=CAB57904.1	2	2	2	1	1	0	2	0	1	2	2	2	1	0	2	0	1	2	2	2	1	0	1	0	1	1	1	1	20.6	20.6	10.3	11.609	107	107;107	0	7.6553	By MS/MS		By MS/MS		By MS/MS	By MS/MS	By MS/MS	By MS/MS
ZK632.1a;ZK632.1b	ZK632.1a	6;1	6;1	6;1	ZK632.1a wormpep=CE00415 gene=WBGene00003158 locus=mcm-6 status=Confirmed uniprot=P34647 insdc=CAA80191.1 product=DNA replication licensing factor mcm-6	2	6	6	6	1	3	2	1	4	4	4	4	1	3	2	1	4	4	4	4	1	3	2	1	4	4	4	4	6.5	6.5	6.5	91.129	810	810;516	0	6.8411	By MS/MS	By MS/MS	By MS/MS	By MS/MS	By MS/MS	By MS/MS	By MS/MS	By MS/MS
T28H11.6;E03H12.10;T27A3.3;K07F5.9	T28H11.6;E03H12.10;T27A3.3;K07F5.9	2;2;1;1	2;2;1;1	2;2;1;1	T28H11.6 wormpep=CE09149 gene=WBGene00006040 locus=ssp-11 status=Confirmed uniprot=Q23058 insdc=CCD63839.1 product=Sperm-specific class P protein 9\/11;E03H12.10 wormpep=CE09149 gene=WBGene00006038 locus=ssp-9 status=Confirmed uniprot=Q23058 insdc=CCD686	4	2	2	2	2	2	2	0	2	2	2	2	2	2	2	0	2	2	2	2	2	2	2	0	2	2	2	2	32.1	32.1	32.1	10.993	109	109;109;109;109	0	12.542	By MS/MS	By matching	By matching		By MS/MS	By MS/MS	By MS/MS	By MS/MS
C30H6.7a	C30H6.7a	7	7	7	C30H6.7a wormpep=CE15651 gene=WBGene00007824 locus=dlat-2 status=Confirmed uniprot=O45279 insdc=CAB02813.1 product=2-oxoacid_dh domain-containing protein	1	7	7	7	1	1	4	2	3	6	6	6	1	1	4	2	3	6	6	6	1	1	4	2	3	6	6	6	18.4	18.4	18.4	36.415	337	337	0	10.249	By MS/MS	By MS/MS	By MS/MS	By MS/MS	By MS/MS	By MS/MS	By MS/MS	By MS/MS
H20J04.5	H20J04.5	6	6	6	H20J04.5 wormpep=CE23815 gene=WBGene00019220 locus=pfd-2 status=Confirmed uniprot=Q9N5M2 insdc=CCD61681.1 product=Prefoldin subunit 2	1	6	6	6	1	2	4	2	3	6	5	4	1	2	4	2	3	6	5	4	1	2	4	2	3	6	5	4	49.6	49.6	49.6	16.05	141	141	0	32.463	By matching	By MS/MS	By matching	By matching	By MS/MS	By MS/MS	By MS/MS	By matching
[truncated: 84 more columns]
