# Supplementary material for: piRNA processing by a trimeric Schlafen-domain nuclease
Source: Nature. 2023 Sep 27;622(7982):402–9. doi: 10.1038/s41586-023-06588-2 (PMC10567574; doi:10.1038/s41586-023-06588-2)
Supplement: Supplementary file 7 — Source Data Fig. 1 [file 41586_2023_6588_MOESM7_ESM.xlsx]

## Sheet: Fig. 1d
Protein.IDs	Majority.protein.IDs	Peptide.counts..all.	Peptide.counts..razor.unique.	Peptide.counts..unique.	Fasta.headers	Number.of.proteins	Peptides	Razor...unique.peptides	Unique.peptides	Peptides.IP_01	Peptides.IP_02	Peptides.IP_03	Peptides.IP_04	Peptides.N2_01	Peptides.N2_02	Peptides.N2_03	Peptides.N2_04	Razor...unique.peptides.IP_01	Razor...unique.peptides.IP_02	Razor...unique.peptides.IP_03	Razor...unique.peptides.IP_04	Razor...unique.peptides.N2_01	Razor...unique.peptides.N2_02	Razor...unique.peptides.N2_03	Razor...unique.peptides.N2_04	Unique.peptides.IP_01	Unique.peptides.IP_02	Unique.peptides.IP_03	Unique.peptides.IP_04	Unique.peptides.N2_01	Unique.peptides.N2_02	Unique.peptides.N2_03	Unique.peptides.N2_04	Sequence.coverage....	Unique...razor.sequence.coverage....	Unique.sequence.coverage....	Mol..weight..kDa.	Sequence.length	Sequence.lengths	Q.value	Score	Identification.type.IP_01	Identification.type.IP_02	Identification.type.IP_03	Identification.type.IP_04	Identification.type.N2_01	Identification.type.N2_02	Identification.type.N2_03	Identification.type.N2_04
C35E7.8	C35E7.8	9	9	4	C35E7.8 wormpep=CE44124 gene=WBGene00016460 status=Confirmed uniprot=O61766 insdc=CCD66819.1	1	9	9	4	9	6	7	6	0	1	1	1	9	6	7	6	0	1	1	1	4	2	2	2	0	0	0	0	24.5	24.5	13.3	43.744	383	383	0	34.61	By MS/MS	By MS/MS	By MS/MS	By MS/MS		By matching	By matching	By matching
C42D8.2	C42D8.2	73	73	25	C42D8.2 wormpep=CE06950 gene=WBGene00006926 locus=vit-2 status=Confirmed uniprot=P05690 insdc=CCD65563.1 product=Vitellogenin-2	1	73	73	25	63	63	63	63	58	43	56	57	63	63	63	63	58	43	56	57	22	24	25	25	19	14	20	21	50.7	50.7	22.1	187.72	1613	1613	0	323.31	By MS/MS	By MS/MS	By MS/MS	By MS/MS	By MS/MS	By MS/MS	By MS/MS	By MS/MS
T16G1.6	T16G1.6	2	2	2	T16G1.6 wormpep=CE36202 gene=WBGene00011800 status=Confirmed uniprot=Q9XUP2 insdc=CAB04733.2 product=CHK domain-containing protein	1	2	2	2	2	2	2	2	1	0	1	0	2	2	2	2	1	0	1	0	2	2	2	2	1	0	1	0	7.7	7.7	7.7	50.001	431	431	0	4.8597	By MS/MS	By matching	By matching	By MS/MS	By matching		By matching
C27H6.3	C27H6.3	9	9	9	C27H6.3 wormpep=CE41983 gene=WBGene00007785 locus=tofu-1 status=Confirmed uniprot=O17608 insdc=CAB02794.3	1	9	9	9	9	9	9	9	0	1	0	1	9	9	9	9	0	1	0	1	9	9	9	9	0	1	0	1	22.8	22.8	22.8	41.984	373	373	0	32.466	By MS/MS	By MS/MS	By MS/MS	By MS/MS		By matching		By matching
K07H8.6a;K07H8.6c	K07H8.6a;K07H8.6c	75;74	75;74	75;74	K07H8.6a wormpep=CE28594 gene=WBGene00006930 locus=vit-6 status=Confirmed uniprot=P18948 insdc=CCD70603.1 product=Vitellogenin-6;K07H8.6c wormpep=CE18026 gene=WBGene00006930 locus=vit-6 status=Confirmed uniprot=P18948 insdc=CCD70605.1 product=Vitellogen	2	75	75	75	70	70	68	67	65	49	61	55	70	70	68	67	65	49	61	55	70	70	68	67	65	49	61	55	51.1	51.1	51.1	193.22	1650	1650;1651	0	323.31	By MS/MS	By MS/MS	By MS/MS	By MS/MS	By MS/MS	By MS/MS	By MS/MS	By MS/MS
C04F6.1	C04F6.1	35	34	2	C04F6.1 wormpep=CE03921 gene=WBGene00006929 locus=vit-5 status=Confirmed uniprot=P06125 insdc=CCD63027.1 product=Vitellogenin-5	1	35	34	2	28	23	27	30	24	16	24	21	27	22	26	29	23	15	23	20	1	1	1	2	1	1	1	1	23	22.3	1.4	186.44	1603	1603	0	117.94	By MS/MS	By MS/MS	By MS/MS	By MS/MS	By MS/MS	By MS/MS	By MS/MS	By MS/MS
F20A1.9	F20A1.9	32	32	32	F20A1.9 wormpep=CE35281 gene=WBGene00017620 locus=tofu-2 status=Confirmed uniprot=Q19614 insdc=CCD66547.1 product=B30.2\/SPRY domain-containing protein	1	32	32	32	30	30	28	30	2	7	6	3	30	30	28	30	2	7	6	3	30	30	28	30	2	7	6	3	80.1	80.1	80.1	48.97	433	433	0	323.31	By MS/MS	By MS/MS	By MS/MS	By MS/MS	By matching	By MS/MS	By matching	By matching
C33F10.12;T05F1.8	C33F10.12;T05F1.8	3;3	2;2	2;2	C33F10.12 wormpep=CE04144 gene=WBGene00016358 status=Confirmed uniprot=Q18390 insdc=CCD66516.1;T05F1.8 wormpep=CE13249 gene=WBGene00011493 status=Confirmed uniprot=Q9XUR1 insdc=CAB04697.2	2	3	2	2	3	3	3	3	2	1	2	2	2	2	2	2	1	0	1	1	2	2	2	2	1	0	1	1	8.7	6.6	6.6	42.631	392	392;393	0	3.8375	By MS/MS	By MS/MS	By MS/MS	By MS/MS	By matching	By matching	By MS/MS	By matching
Y119D3B.16	Y119D3B.16	3	3	3	Y119D3B.16 wormpep=CE39288 gene=WBGene00022493 locus=mrpl-45 status=Confirmed uniprot=Q95Y71 insdc=CCD73925.1 product=Probable 39S ribosomal protein L45, mitochondrial	1	3	3	3	2	2	2	2	2	1	2	3	2	2	2	2	2	1	2	3	2	2	2	2	2	1	2	3	8.7	8.7	8.7	41.315	357	357	0	6.271	By MS/MS	By MS/MS	By MS/MS	By MS/MS	By matching	By MS/MS	By matching	By MS/MS
Y18H1A.2a;Y18H1A.2b	Y18H1A.2a;Y18H1A.2b	2;1	2;1	2;1	Y18H1A.2a wormpep=CE52892 gene=WBGene00021208 status=Confirmed uniprot=A0A3P6MY32 insdc=VDJ62025.1 product=Cir_N domain-containing protein;Y18H1A.2b wormpep=CE52924 gene=WBGene00021208 status=Confirmed uniprot=A0A3P6N6A5 insdc=VDJ62026.1 product=Cir_N d	2	2	2	2	2	2	2	2	1	1	1	0	2	2	2	2	1	1	1	0	2	2	2	2	1	1	1	0	11.5	11.5	11.5	34.428	286	286;165	0	14.96	By matching	By MS/MS	By MS/MS	By MS/MS	By matching	By matching	By matching
ZK131.7;ZK131.3;ZK131.2;T10C6.13;K06C4.5;K06C4.13;K03A1.1;F55G1.2;F54E12.1;F45F2.13;F22B3.2;F17E9.10;F08G2.3;F07B7.5;B0035.10	ZK131.7;ZK131.3;ZK131.2;T10C6.13;K06C4.5;K06C4.13;K03A1.1;F55G1.2;F54E12.1;F45F2.13;F22B3.2;F17E9.10;F08G2.3;F07B7.5;B0035.10	2;2;2;2;2;2;2;2;2;2;2;2;2;2;2	2;2;2;2;2;2;2;2;2;2;2;2;2;2;2	1;1;1;1;1;1;1;1;1;1;1;1;1;1;1	ZK131.7 wormpep=CE03253 gene=WBGene00001887 locus=his-13 status=Confirmed uniprot=P08898 insdc=CAB05834.1 product=Histone H3;ZK131.3 wormpep=CE03253 gene=WBGene00001883 locus=his-9 status=Confirmed uniprot=P08898 insdc=CAB05833.1 product=Histone H3;ZK1	15	2	2	1	2	2	2	2	2	2	2	2	2	2	2	2	2	2	2	2	1	1	1	1	1	1	1	1	30.1	30.1	23.5	15.344	136	136;136;136;136;136;136;136;136;136;136;136;136;136;136;136	0	137.94	By MS/MS	By MS/MS	By MS/MS	By MS/MS	By MS/MS	By MS/MS	By MS/MS	By MS/MS
ZK6.10a;ZK6.10b	ZK6.10a;ZK6.10b	6;5	5;4	5;4	ZK6.10a wormpep=CE29161 gene=WBGene00022644 locus=dod-19 status=Confirmed uniprot=O61874 insdc=CCD74357.1;ZK6.10b wormpep=CE50793 gene=WBGene00022644 locus=dod-19 status=Confirmed uniprot=A0A0K3AVF2 insdc=CTQ86995.1	2	6	5	5	6	6	5	6	5	3	6	6	5	5	4	5	4	3	5	5	5	5	4	5	4	3	5	5	13.1	10.6	10.6	44.411	406	406;253	0	16.639	By MS/MS	By MS/MS	By MS/MS	By MS/MS	By MS/MS	By MS/MS	By MS/MS	By MS/MS
T18H9.2	T18H9.2	6	6	6	T18H9.2 wormpep=CE33321 gene=WBGene00000215 locus=asp-2 status=Confirmed uniprot=Q86NE0 insdc=CCD65452.1 product=Peptidase A1 domain-containing protein	1	6	6	6	6	6	5	5	4	6	6	6	6	6	5	5	4	6	6	6	6	6	5	5	4	6	6	6	19.8	19.8	19.8	46.639	429	429	0	85.158	By MS/MS	By MS/MS	By MS/MS	By MS/MS	By MS/MS	By MS/MS	By MS/MS	By MS/MS
T21F4.1	T21F4.1	5	5	5	T21F4.1 wormpep=CE33700 gene=WBGene00020658 locus=argn-1 status=Confirmed uniprot=A0A1X7RC97 insdc=SMQ44708.1	1	5	5	5	5	5	5	5	4	3	3	5	5	5	5	5	4	3	3	5	5	5	5	5	4	3	3	5	18.3	18.3	18.3	35.953	327	327	0	32.77	By MS/MS	By MS/MS	By MS/MS	By MS/MS	By MS/MS	By MS/MS	By MS/MS	By MS/MS
Y41C4A.32	Y41C4A.32	4	4	4	Y41C4A.32 wormpep=CE51790 gene=WBGene00270321 status=Confirmed uniprot=A0A1D3PDA8 insdc=SCN13887.1 product=WD_REPEATS_REGION domain-containing protein	1	4	4	4	4	4	4	4	1	1	1	2	4	4	4	4	1	1	1	2	4	4	4	4	1	1	1	2	16.2	16.2	16.2	33.036	291	291	0	8.2949	By MS/MS	By MS/MS	By MS/MS	By MS/MS	By matching	By matching	By matching	By MS/MS
T05A10.3	T05A10.3	9	9	9	T05A10.3 wormpep=CE03635 gene=WBGene00011460 locus=ttr-14 status=Confirmed uniprot=Q22192 insdc=CAA92135.1	1	9	9	9	7	6	7	6	9	5	7	6	7	6	7	6	9	5	7	6	7	6	7	6	9	5	7	6	31	31	31	48.925	406	406	0	70.288	By MS/MS	By MS/MS	By MS/MS	By MS/MS	By MS/MS	By MS/MS	By MS/MS	By MS/MS
Y59E9AL.2;Y59E9AL.3;T04A6.4	Y59E9AL.2;Y59E9AL.3	9;9;1	6;6;1	6;6;1	Y59E9AL.2 wormpep=CE22659 gene=WBGene00043743 status=Confirmed uniprot=G5ECF8 insdc=CCD74078.1;Y59E9AL.3 wormpep=CE22659 gene=WBGene00021993 status=Confirmed uniprot=G5ECF8 insdc=CCD74079.1	3	9	6	6	5	7	7	7	8	8	8	5	3	4	4	4	5	5	5	3	3	4	4	4	5	5	5	3	25.7	17.1	17.1	42.832	381	381;381;187	0	15.661	By MS/MS	By MS/MS	By MS/MS	By MS/MS	By MS/MS	By MS/MS	By MS/MS	By MS/MS
AC3.7	AC3.7	2	2	2	AC3.7 wormpep=CE05137 gene=WBGene00007072 locus=ugt-1 status=Confirmed uniprot=Q17403 insdc=CAA94870.1 product=Putative UDP-glucuronosyltransferase ugt-1	1	2	2	2	2	2	2	2	0	1	2	1	2	2	2	2	0	1	2	1	2	2	2	2	0	1	2	1	4.2	4.2	4.2	60.446	529	529	0	5.7764	By MS/MS	By MS/MS	By MS/MS	By MS/MS		By MS/MS	By MS/MS	By MS/MS
Y44F5A.1	Y44F5A.1	2	2	2	Y44F5A.1 wormpep=CE16634 gene=WBGene00012858 status=Confirmed uniprot=G5EEZ4 insdc=CAA15980.1 product=WD repeat-containing protein 55	1	2	2	2	1	2	1	2	0	1	0	0	1	2	1	2	0	1	0	0	1	2	1	2	0	1	0	0	2.3	2.3	2.3	43.219	383	383	0	3.3965	By matching	By matching	By MS/MS	By MS/MS		By matching
K09F5.2	K09F5.2	52	4	3	K09F5.2 wormpep=CE04746 gene=WBGene00006925 locus=vit-1 status=Confirmed uniprot=P55155 insdc=CCD67565.1 product=Vitellogenin-1	1	52	4	3	44	42	41	41	41	32	39	40	3	3	3	3	2	3	3	4	2	2	2	2	1	2	2	3	31.4	2.9	2.2	188.06	1616	1616	0	12.118	By MS/MS	By MS/MS	By MS/MS	By MS/MS	By matching	By MS/MS	By MS/MS	By MS/MS
F23C8.6	F23C8.6	3	3	3	F23C8.6 wormpep=CE20715 gene=WBGene00017735 locus=did-2 status=Confirmed uniprot=Q9TXI3 insdc=CCD69890.1	1	3	3	3	2	2	2	2	3	3	2	3	2	2	2	2	3	3	2	3	2	2	2	2	3	3	2	3	15.6	15.6	15.6	22.483	205	205	0	14.024	By MS/MS	By MS/MS	By MS/MS	By MS/MS	By MS/MS	By MS/MS	By MS/MS	By MS/MS
C36B1.1c;C36B1.1b;C36B1.1a;C36B1.1d	C36B1.1c;C36B1.1b;C36B1.1a;C36B1.1d	7;7;7;7	7;7;7;7	7;7;7;7	C36B1.1c wormpep=CE17816 gene=WBGene00000527 locus=cle-1 status=Confirmed uniprot=G5EDQ4 insdc=CAB03084.1;C36B1.1b wormpep=CE29706 gene=WBGene00000527 locus=cle-1 status=Confirmed uniprot=G5EDV5 insdc=CAD21700.1;C36B1.1a wormpep=CE36988 gene=WBGene00000527	4	7	7	7	6	5	6	5	5	4	5	5	6	5	6	5	5	4	5	5	6	5	6	5	5	4	5	5	15.7	15.7	15.7	69.596	650	650;778;1138;1175	0	32.707	By MS/MS	By MS/MS	By MS/MS	By MS/MS	By MS/MS	By MS/MS	By MS/MS	By MS/MS
W02B12.3b;W02B12.3a	W02B12.3b;W02B12.3a	4;4	4;4	4;4	W02B12.3b wormpep=CE32944 gene=WBGene00004698 locus=rsp-1 status=Confirmed uniprot=Q23121 insdc=CAD59159.1 product=Probable splicing factor, arginine\/serine-rich 1;W02B12.3a wormpep=CE03763 gene=WBGene00004698 locus=rsp-1 status=Confirmed uniprot=Q23121	2	4	4	4	4	4	4	4	3	1	2	3	4	4	4	4	3	1	2	3	4	4	4	4	3	1	2	3	25	25	25	16.471	148	148;312	0	9.6326	By MS/MS	By MS/MS	By MS/MS	By MS/MS	By matching	By matching	By MS/MS	By matching
C07E3.2	C07E3.2	2	2	2	C07E3.2 wormpep=CE47947 gene=WBGene00007413 locus=pro-2 status=Confirmed uniprot=O17580 insdc=CAA90103.2 product=Nucleolar complex protein 2 homolog	1	2	2	2	1	2	2	2	1	1	1	1	1	2	2	2	1	1	1	1	1	2	2	2	1	1	1	1	2.7	2.7	2.7	81.953	715	715	0	5.2453	By MS/MS	By MS/MS	By MS/MS	By MS/MS	By MS/MS	By MS/MS	By MS/MS	By matching
F49H12.5	F49H12.5	10	10	10	F49H12.5 wormpep=CE20835 gene=WBGene00018656 locus=txdc-12.2 status=Confirmed uniprot=Q9N5S7 insdc=CCD71580.1	1	10	10	10	10	10	8	10	7	9	7	7	10	10	8	10	7	9	7	7	10	10	8	10	7	9	7	7	45.1	45.1	45.1	30.205	257	257	0	156.24	By MS/MS	By MS/MS	By MS/MS	By MS/MS	By MS/MS	By MS/MS	By MS/MS	By MS/MS
Y47G6A.19b;Y47G6A.19c;Y47G6A.19a	Y47G6A.19b;Y47G6A.19c;Y47G6A.19a	5;5;5	5;5;5	5;5;5	Y47G6A.19b wormpep=CE48428 gene=WBGene00021645 status=Partially_confirmed uniprot=Q6AW09 insdc=CCD72563.2 product=Peptidase_M14 domain-containing protein;Y47G6A.19c wormpep=CE48444 gene=WBGene00021645 status=Partially_confirmed uniprot=H2L0D8 insdc=CCD72	3	5	5	5	2	2	2	2	2	1	1	1	2	2	2	2	2	1	1	1	2	2	2	2	2	1	1	1	11.6	11.6	11.6	54.626	476	476;502;506	0	14.983	By MS/MS	By MS/MS	By MS/MS	By MS/MS	By MS/MS	By MS/MS	By MS/MS	By MS/MS
C45B11.3	C45B11.3	8	5	5	C45B11.3 wormpep=CE05427 gene=WBGene00000981 locus=dhs-18 status=Confirmed uniprot=Q18639 insdc=CAA98431.1	1	8	5	5	5	6	6	3	5	4	6	6	4	4	4	2	3	3	3	4	4	4	4	2	3	3	3	4	28	20.8	20.8	31.524	293	293	0	7.6943	By matching	By MS/MS	By MS/MS	By MS/MS	By MS/MS	By MS/MS	By matching	By MS/MS
H06I04.4a	H06I04.4a	3	3	3	H06I04.4a wormpep=CE20938 gene=WBGene00006725 locus=ubl-1 status=Confirmed uniprot=P37165 insdc=CCD72254.1 product=Ubiquitin-like protein 1	1	3	3	3	3	3	3	3	3	3	3	3	3	3	3	3	3	3	3	3	3	3	3	3	3	3	3	3	23.9	23.9	23.9	18.098	163	163	0	228.18	By MS/MS	By MS/MS	By MS/MS	By MS/MS	By MS/MS	By MS/MS	By MS/MS	By MS/MS
Y62H9A.5	Y62H9A.5	2	2	2	Y62H9A.5 wormpep=CE31124 gene=WBGene00013393 status=Confirmed uniprot=Q9XWS6 insdc=CAA21569.2	1	2	2	2	2	2	2	1	1	0	0	0	2	2	2	1	1	0	0	0	2	2	2	1	1	0	0	0	16.4	16.4	16.4	18.496	165	165	0.0007654	3.0995	By MS/MS	By MS/MS	By MS/MS	By MS/MS	By MS/MS
C49G7.8	C49G7.8	9	5	5	C49G7.8 wormpep=CE08866 gene=WBGene00016786 locus=cyp-35A4 status=Confirmed uniprot=O16220 insdc=CCD67691.1 product=Cytochrome P450 family	1	9	5	5	7	8	6	5	7	3	7	7	5	5	4	2	4	1	4	3	5	5	4	2	4	1	4	3	19	11.7	11.7	56.405	494	494	0	10.673	By MS/MS	By MS/MS	By MS/MS	By MS/MS	By matching	By MS/MS	By MS/MS	By MS/MS
Y17G7B.5a	Y17G7B.5a	6	6	6	Y17G7B.5a wormpep=CE19038 gene=WBGene00003154 locus=mcm-2 status=Confirmed uniprot=Q9XXI9 insdc=CAA19452.1 product=DNA helicase	1	6	6	6	4	3	4	3	4	2	3	1	4	3	4	3	4	2	3	1	4	3	4	3	4	2	3	1	6.8	6.8	6.8	99.322	881	881	0	10.685	By MS/MS	By MS/MS	By MS/MS	By MS/MS	By MS/MS	By MS/MS	By matching	By MS/MS
F36H12.2a;F36H12.2b	F36H12.2a;F36H12.2b	8;8	3;3	3;3	F36H12.2a wormpep=CE34854 gene=WBGene00018118 status=Confirmed uniprot=O76720 insdc=CCD70660.1;F36H12.2b wormpep=CE49225 gene=WBGene00018118 status=Confirmed uniprot=V6CLF4 insdc=CDK13437.1	2	8	3	3	7	6	8	5	0	1	1	1	2	2	3	1	0	0	0	0	2	2	3	1	0	0	0	0	22.4	10.2	10.2	40.174	352	352;384	0	10.701	By MS/MS	By MS/MS	By MS/MS	By matching		By matching	By matching	By matching
C08A9.10	C08A9.10	2	2	2	C08A9.10 wormpep=CE39892 gene=WBGene00044773 status=Confirmed uniprot=Q27GT6 insdc=CCD63618.1	1	2	2	2	2	2	2	2	1	0	1	1	2	2	2	2	1	0	1	1	2	2	2	2	1	0	1	1	19.4	19.4	19.4	15.947	139	139	0	6.8158	By MS/MS	By MS/MS	By MS/MS	By MS/MS	By matching		By matching	By matching
T21C9.6	T21C9.6	4	4	4	T21C9.6 wormpep=CE43075 gene=WBGene00011893 status=Confirmed uniprot=Q22649 insdc=CAA97341.2	1	4	4	4	2	4	4	3	1	3	2	2	2	4	4	3	1	3	2	2	2	4	4	3	1	3	2	2	3.1	3.1	3.1	140.06	1235	1235	0	7.6721	By matching	By MS/MS	By MS/MS	By MS/MS	By matching	By MS/MS	By matching	By matching
R10E11.8	R10E11.8	2	2	2	R10E11.8 wormpep=CE06291 gene=WBGene00006910 locus=vha-1 status=Confirmed uniprot=Q21898 insdc=CAA82354.1 product=V-type proton ATPase 16 kDa proteolipid subunit 1	1	2	2	2	1	2	2	2	1	1	1	1	1	2	2	2	1	1	1	1	1	2	2	2	1	1	1	1	16	16	16	16.954	169	169	0	3.7084	By MS/MS	By MS/MS	By MS/MS	By MS/MS	By MS/MS	By MS/MS	By MS/MS	By MS/MS
Y47G6A.23a;Y47G6A.23c;Y47G6A.23b;Y47G6A.23d	Y47G6A.23a;Y47G6A.23c;Y47G6A.23b;Y47G6A.23d	2;2;2;2	2;2;2;2	2;2;2;2	Y47G6A.23a wormpep=CE50297 gene=WBGene00003060 locus=lpd-3 status=Confirmed uniprot=A0A0K3ATS5 insdc=CTQ86403.1 product=FSA_C domain-containing protein;Y47G6A.23c wormpep=CE50177 gene=WBGene00003060 locus=lpd-3 status=Confirmed uniprot=A0A0K3AUC6 insdc=C	4	2	2	2	2	2	1	2	1	0	1	1	2	2	1	2	1	0	1	1	2	2	1	2	1	0	1	1	0.7	0.7	0.7	451.54	4018	4018;4020;4020;4022	0.0028602	2.5628	By MS/MS	By MS/MS	By matching	By matching	By matching		By matching	By MS/MS
Y39B6A.14	Y39B6A.14	4	4	4	Y39B6A.14 wormpep=CE40630 gene=WBGene00012676 locus=pro-3 status=Confirmed uniprot=Q9NEU2 insdc=CAD31812.3 product=Protein SDA1 homolog	1	4	4	4	2	2	3	3	1	4	1	1	2	2	3	3	1	4	1	1	2	2	3	3	1	4	1	1	4.5	4.5	4.5	92.13	801	801	0	7.1265	By MS/MS	By MS/MS	By MS/MS	By MS/MS	By matching	By MS/MS	By MS/MS	By matching
W04G3.8	W04G3.8	7	7	7	W04G3.8 wormpep=CE19004 gene=WBGene00012261 locus=lpr-3 status=Partially_confirmed uniprot=G5EEA2 insdc=CAA92030.1	1	7	7	7	1	1	1	1	6	6	7	7	1	1	1	1	6	6	7	7	1	1	1	1	6	6	7	7	16.7	16.7	16.7	60.099	569	569	0	24.466	By matching	By matching	By matching	By matching	By MS/MS	By MS/MS	By MS/MS	By MS/MS
T27E4.8;T27E4.2;Y46H3A.3a;Y46H3A.3b	T27E4.8;T27E4.2;Y46H3A.3a	3;3;2;1	3;3;2;1	3;3;2;1	T27E4.8 wormpep=CE14249 gene=WBGene00002015 locus=hsp-16.1 status=Confirmed uniprot=P34696 insdc=CCD65668.1 product=Heat shock protein Hsp-16.1\/Hsp-16.11;T27E4.2 wormpep=CE14249 gene=WBGene00002017 locus=hsp-16.11 status=Partially_confirmed uniprot=P346	4	3	3	3	0	0	0	0	3	2	2	3	0	0	0	0	3	2	2	3	0	0	0	0	3	2	2	3	24.8	24.8	24.8	16.253	145	145;145;145;127	0	8.0458					By MS/MS	By matching	By MS/MS	By MS/MS
F41E6.6	F41E6.6	3	3	3	F41E6.6 wormpep=CE35305 gene=WBGene00007055 locus=tag-196 status=Confirmed uniprot=O16454 insdc=CCD64084.1	1	3	3	3	2	1	1	1	3	2	2	3	2	1	1	1	3	2	2	3	2	1	1	1	3	2	2	3	6.7	6.7	6.7	55.216	477	477	0	12.997	By MS/MS	By MS/MS	By MS/MS	By MS/MS	By MS/MS	By MS/MS	By MS/MS	By MS/MS
F52B11.3	F52B11.3	12	12	12	F52B11.3 wormpep=CE18723 gene=WBGene00009926 locus=noah-2 status=Confirmed uniprot=Q9XUE5 insdc=CAB05199.1	1	12	12	12	3	2	4	4	12	6	11	11	3	2	4	4	12	6	11	11	3	2	4	4	12	6	11	11	19	19	19	81.738	741	741	0	49.561	By MS/MS	By matching	By matching	By MS/MS	By MS/MS	By MS/MS	By MS/MS	By MS/MS
T28C6.6;T28C6.4	T28C6.6;T28C6.4	2;2	2;2	1;1	T28C6.6 wormpep=CE03749 gene=WBGene00000594 locus=col-3 status=Confirmed uniprot=G5EDG6 insdc=CAA90997.1 product=Col_cuticle_N domain-containing protein;T28C6.4 wormpep=CE03749 gene=WBGene00000691 locus=col-117 status=Confirmed uniprot=G5EDG6 insdc=CAA90	2	2	2	1	1	2	2	1	2	2	2	2	1	2	2	1	2	2	2	2	1	1	1	1	1	1	1	1	6.7	6.7	3.3	28.66	299	299;299	0	10.667	By MS/MS	By matching	By matching	By matching	By MS/MS	By MS/MS	By MS/MS	By MS/MS
W04G3.3	W04G3.3	3	3	3	W04G3.3 wormpep=CE31627 gene=WBGene00012257 locus=lpr-4 status=Confirmed uniprot=Q23164 insdc=CAA92025.2	1	3	3	3	0	0	0	0	2	2	3	2	0	0	0	0	2	2	3	2	0	0	0	0	2	2	3	2	9.2	9.2	9.2	39.382	360	360	0	7.9751					By MS/MS	By MS/MS	By MS/MS	By MS/MS
K12G11.3;K12G11.4	K12G11.3	15;1	15;1	15;1	K12G11.3 wormpep=CE12212 gene=WBGene00010790 locus=sodh-1 status=Confirmed uniprot=Q17334 insdc=CAB04604.1 product=Alcohol dehydrogenase 1	2	15	15	15	10	11	10	10	15	11	15	13	10	11	10	10	15	11	15	13	10	11	10	10	15	11	15	13	58.7	58.7	58.7	37.696	349	349;351	0	139.52	By MS/MS	By MS/MS	By MS/MS	By MS/MS	By MS/MS	By MS/MS	By MS/MS	By MS/MS
C34G6.6a;C34G6.6c;C34G6.6b	C34G6.6a;C34G6.6c;C34G6.6b	11;11;11	11;11;11	11;11;11	C34G6.6a wormpep=CE47123 gene=WBGene00016422 locus=noah-1 status=Confirmed uniprot=H2KZ73 insdc=CCD66686.2;C34G6.6c wormpep=CE47456 gene=WBGene00016422 locus=noah-1 status=Confirmed uniprot=H8W3Y1 insdc=CCG28186.1;C34G6.6b wormpep=CE47472 gene=WBGene000164	3	11	11	11	4	5	6	2	10	6	10	9	4	5	6	2	10	6	10	9	4	5	6	2	10	6	10	9	11.4	11.4	11.4	115.32	1048	1048;1052;1052	0	25.011	By matching	By matching	By matching	By matching	By MS/MS	By MS/MS	By MS/MS	By MS/MS
F33D4.6c;F33D4.6b;F33D4.6a	F33D4.6c;F33D4.6b;F33D4.6a	6;6;4	6;6;4	6;6;4	F33D4.6c wormpep=CE17037 gene=WBGene00017998 status=Confirmed uniprot=W6RRY4 insdc=CDM63527.1;F33D4.6b wormpep=CE37228 gene=WBGene00017998 status=Confirmed uniprot=O44189 insdc=CCD63772.1;F33D4.6a wormpep=CE33634 gene=WBGene00017998 status=Partially_confir	3	6	6	6	1	1	1	0	3	5	6	6	1	1	1	0	3	5	6	6	1	1	1	0	3	5	6	6	10	10	10	77.101	672	672;648;396	0	18.734	By MS/MS	By matching	By matching		By MS/MS	By MS/MS	By MS/MS	By MS/MS
F53H1.1a;F53H1.1c;F53H1.1b;F53H1.1d;F53H1.1e	F53H1.1a;F53H1.1c;F53H1.1b	29;23;20;14;9	29;23;20;14;9	29;23;20;14;9	F53H1.1a wormpep=CE27427 gene=WBGene00018776 status=Confirmed uniprot=Q965K2 insdc=CCD71734.1;F53H1.1c wormpep=CE49092 gene=WBGene00018776 status=Confirmed uniprot=U4PEV8 insdc=CDH93273.1;F53H1.1b wormpep=CE28031 gene=WBGene00018776 status=Confirmed unipro	5	29	29	29	13	12	13	9	25	12	24	25	13	12	13	9	25	12	24	25	13	12	13	9	25	12	24	25	32.2	32.2	32.2	109.9	970	970;833;747;610;235	0	104.9	By MS/MS	By MS/MS	By MS/MS	By MS/MS	By MS/MS	By MS/MS	By MS/MS	By MS/MS
H04M03.4	H04M03.4	6	6	6	H04M03.4 wormpep=CE38614 gene=WBGene00019154 locus=glf-1 status=Confirmed uniprot=G5ECS4 insdc=CCD63380.1 product=Amino_oxidase domain-containing protein	1	6	6	6	0	1	2	1	6	2	5	6	0	1	2	1	6	2	5	6	0	1	2	1	6	2	5	6	14.1	14.1	14.1	54.401	476	476	0	13.495		By matching	By matching	By matching	By MS/MS	By MS/MS	By MS/MS	By MS/MS
W08F4.6	W08F4.6	3	3	3	W08F4.6 wormpep=CE37162 gene=WBGene00021095 locus=mlt-8 status=Confirmed uniprot=O02106 insdc=CCD63935.1	1	3	3	3	2	2	2	3	2	2	3	3	2	2	2	3	2	2	3	3	2	2	2	3	2	2	3	3	12.7	12.7	12.7	30.542	268	268	0	20.969	By MS/MS	By MS/MS	By MS/MS	By MS/MS	By MS/MS	By MS/MS	By MS/MS	By MS/MS
Y69E1A.5	Y69E1A.5	3	3	3	Y69E1A.5 wormpep=CE22812 gene=WBGene00013477 status=Confirmed uniprot=Q9XW37 insdc=CAA22258.1	1	3	3	3	3	3	3	3	3	2	2	3	3	3	3	3	3	2	2	3	3	3	3	3	3	2	2	3	22.1	22.1	22.1	19.224	172	172	0	16.708	By MS/MS	By MS/MS	By MS/MS	By matching	By MS/MS	By MS/MS	By MS/MS	By MS/MS
Y47G6A.20b;Y47G6A.20a;Y47G6A.20c	Y47G6A.20b;Y47G6A.20a;Y47G6A.20c	8;7;7	8;7;7	8;7;7	Y47G6A.20b wormpep=CE24366 gene=WBGene00004389 locus=rnp-6 status=Confirmed uniprot=Q9N3S4 insdc=CCD72565.1;Y47G6A.20a wormpep=CE24365 gene=WBGene00004389 locus=rnp-6 status=Confirmed uniprot=Q9N3S3 insdc=CCD72564.1;Y47G6A.20c wormpep=CE31375 gene=WBGene00	3	8	8	8	4	4	4	4	8	5	6	7	4	4	4	4	8	5	6	7	4	4	4	4	8	5	6	7	10.5	10.5	10.5	81.615	749	749;339;346	0	46.133	By matching	By matching	By MS/MS	By MS/MS	By MS/MS	By MS/MS	By MS/MS	By MS/MS
F35G2.4	F35G2.4	11	11	11	F35G2.4 wormpep=CE05811 gene=WBGene00004025 locus=phy-2 status=Confirmed uniprot=Q20065 insdc=CAA93469.1 product=Prolyl 4-hydroxylase subunit alpha-2	1	11	11	11	7	6	7	6	8	5	7	7	7	6	7	6	8	5	7	7	7	6	7	6	8	5	7	7	18.7	18.7	18.7	61.526	539	539	0	37.719	By MS/MS	By MS/MS	By MS/MS	By MS/MS	By MS/MS	By MS/MS	By MS/MS	By MS/MS
C44H4.3	C44H4.3	8	8	8	C44H4.3 wormpep=CE08724 gene=WBGene00006366 locus=sym-1 status=Partially_confirmed uniprot=G5EFP4 insdc=CAB01865.1	1	8	8	8	1	2	3	1	5	5	8	6	1	2	3	1	5	5	8	6	1	2	3	1	5	5	8	6	12.2	12.2	12.2	75.604	680	680	0	20.467	By matching	By matching	By matching	By matching	By MS/MS	By MS/MS	By MS/MS	By MS/MS
C46C2.2	C46C2.2	2	2	2	C46C2.2 wormpep=CE32832 gene=WBGene00008110 status=Confirmed uniprot=Q18655 insdc=CAA92589.2 product=MFS domain-containing protein	1	2	2	2	1	1	1	1	2	1	2	2	1	1	1	1	2	1	2	2	1	1	1	1	2	1	2	2	4.2	4.2	4.2	58.166	520	520	0	10.818	By matching	By MS/MS	By MS/MS	By MS/MS	By MS/MS	By MS/MS	By MS/MS	By MS/MS
F57F5.5b;F57F5.5a;F57F5.5c	F57F5.5b;F57F5.5a;F57F5.5c	2;2;2	2;2;2	2;2;2	F57F5.5b wormpep=CE46445 gene=WBGene00004032 locus=pkc-1 status=Confirmed uniprot=P34885 insdc=CCD31083.1 product=Protein kinase C-like 1B;F57F5.5a wormpep=CE29092 gene=WBGene00004032 locus=pkc-1 status=Confirmed uniprot=P34885 insdc=CAB00101.2 product=	3	2	2	2	2	1	0	0	2	1	2	2	2	1	0	0	2	1	2	2	2	1	0	0	2	1	2	2	3.4	3.4	3.4	70.21	620	620;707;763	0	5.6377	By MS/MS	By matching			By MS/MS	By MS/MS	By MS/MS	By MS/MS
Y71H2AM.4	Y71H2AM.4	4	4	4	Y71H2AM.4 wormpep=CE22940 gene=WBGene00022169 status=Confirmed uniprot=Q9BL33 insdc=CCD73862.1	1	4	4	4	4	4	3	4	4	2	4	4	4	4	3	4	4	2	4	4	4	4	3	4	4	2	4	4	30.9	30.9	30.9	16.268	139	139	0	13.996	By MS/MS	By MS/MS	By MS/MS	By MS/MS	By MS/MS	By MS/MS	By MS/MS	By MS/MS
K08E5.3b;K08E5.3a	K08E5.3b;K08E5.3a	8;8	8;8	8;8	K08E5.3b wormpep=CE37256 gene=WBGene00003482 locus=mua-3 status=Confirmed uniprot=P34576 insdc=CAH19087.1 product=Transmembrane cell adhesion receptor mua-3;K08E5.3a wormpep=CE28049 gene=WBGene00003482 locus=mua-3 status=Confirmed uniprot=P34576 insdc=CA	2	8	8	8	3	1	3	3	7	3	7	5	3	1	3	3	7	3	7	5	3	1	3	3	7	3	7	5	2.5	2.5	2.5	351.82	3183	3183;3767	0	18.025	By MS/MS	By matching	By matching	By matching	By MS/MS	By MS/MS	By MS/MS	By MS/MS
T21C9.3b;T21C9.3a	T21C9.3b;T21C9.3a	5;4	5;4	5;4	T21C9.3b wormpep=CE43784 gene=WBGene00011891 locus=del-6 status=Confirmed uniprot=Q8MPW0 insdc=CAD44145.2;T21C9.3a wormpep=CE43799 gene=WBGene00011891 locus=del-6 status=Confirmed uniprot=Q8MPW1 insdc=CAD44144.2	2	5	5	5	2	2	1	2	4	1	2	3	2	2	1	2	4	1	2	3	2	2	1	2	4	1	2	3	11.1	11.1	11.1	66.585	577	577;513	0	14.107	By MS/MS	By MS/MS	By MS/MS	By MS/MS	By MS/MS	By matching	By MS/MS	By MS/MS
Y49F6B.10	Y49F6B.10	2	2	2	Y49F6B.10 wormpep=CE25334 gene=WBGene00000647 locus=col-71 status=Confirmed uniprot=Q9N4U2 insdc=CCD64720.1 product=Col_cuticle_N domain-containing protein	1	2	2	2	0	0	0	0	2	1	2	2	0	0	0	0	2	1	2	2	0	0	0	0	2	1	2	2	6.5	6.5	6.5	37.07	371	371	0	10.32					By MS/MS	By MS/MS	By MS/MS	By MS/MS
Y46G5A.19a;Y46G5A.19b	Y46G5A.19a;Y46G5A.19b	2;2	2;2	2;2	Y46G5A.19a wormpep=CE31114 gene=WBGene00012909 locus=spds-1 status=Confirmed uniprot=G5EFG3 insdc=CAB60361.2 product=PABS domain-containing protein;Y46G5A.19b wormpep=CE21997 gene=WBGene00012909 locus=spds-1 status=Partially_confirmed uniprot=B4E3X6 insd	2	2	2	2	1	1	1	1	2	1	2	2	1	1	1	1	2	1	2	2	1	1	1	1	2	1	2	2	6.7	6.7	6.7	35.03	314	314;366	0	3.2549	By matching	By MS/MS	By MS/MS	By MS/MS	By MS/MS	By MS/MS	By MS/MS	By MS/MS
F30B5.1	F30B5.1	3	3	3	F30B5.1 wormpep=CE04462 gene=WBGene00001074 locus=dpy-13 status=Confirmed uniprot=P17657 insdc=CCD70270.1 product=Cuticle collagen dpy-13	1	3	3	3	1	1	0	1	2	1	2	3	1	1	0	1	2	1	2	3	1	1	0	1	2	1	2	3	7	7	7	30.052	302	302	0	10.068	By MS/MS	By matching		By matching	By MS/MS	By matching	By MS/MS	By MS/MS
Y54G9A.6	Y54G9A.6	5	5	5	Y54G9A.6 wormpep=CE19233 gene=WBGene00013209 locus=bub-3 status=Confirmed uniprot=Q9XWH0 insdc=CAA21698.1 product=Mitotic checkpoint protein bub-3	1	5	5	5	4	2	3	4	3	3	4	3	4	2	3	4	3	3	4	3	4	2	3	4	3	3	4	3	14.3	14.3	14.3	38.127	343	343	0	8.0105	By MS/MS	By MS/MS	By MS/MS	By MS/MS	By MS/MS	By MS/MS	By MS/MS	By MS/MS
F08C6.2b;F08C6.2a	F08C6.2b;F08C6.2a	4;4	4;4	4;4	F08C6.2b wormpep=CE39144 gene=WBGene00017241 locus=pcyt-1 status=Confirmed uniprot=Q3HKC4 insdc=CCD67345.1 product=CTP_transf_like domain-containing protein;F08C6.2a wormpep=CE30937 gene=WBGene00017241 locus=pcyt-1 status=Confirmed uniprot=P49583 insdc=C	2	4	4	4	1	1	3	2	3	1	2	2	1	1	3	2	3	1	2	2	1	1	3	2	3	1	2	2	14.7	14.7	14.7	40.726	354	354;362	0	52.834	By matching	By matching	By matching	By MS/MS	By MS/MS	By MS/MS	By MS/MS	By MS/MS
F44E2.3	F44E2.3	3	3	3	F44E2.3 wormpep=CE00181 gene=WBGene00018417 status=Confirmed uniprot=P34433 insdc=CCD71221.1	1	3	3	3	2	1	1	1	3	1	2	2	2	1	1	1	3	1	2	2	2	1	1	1	3	1	2	2	11.9	11.9	11.9	28.994	244	244	0	6.8982	By MS/MS	By MS/MS	By matching	By matching	By MS/MS	By MS/MS	By MS/MS	By MS/MS
Y56A3A.17	Y56A3A.17	4	4	4	Y56A3A.17 wormpep=CE22585 gene=WBGene00003802 locus=npp-16 status=Confirmed uniprot=Q7K6X4 insdc=CAB60516.1	1	4	4	4	1	3	1	1	3	2	4	3	1	3	1	1	3	2	4	3	1	3	1	1	3	2	4	3	9.3	9.3	9.3	52.235	497	497	0	4.8389	By matching	By MS/MS	By matching	By MS/MS	By MS/MS	By matching	By MS/MS	By MS/MS
Y113G7B.16	Y113G7B.16	7	7	7	Y113G7B.16 wormpep=CE23296 gene=WBGene00013765 locus=cdkr-3 status=Confirmed uniprot=Q9U2Y2 insdc=CAB54323.1 product=CDK5RAP3-like protein	1	7	7	7	3	4	2	4	5	3	5	5	3	4	2	4	5	3	5	5	3	4	2	4	5	3	5	5	16	16	16	55.731	489	489	0	18.888	By matching	By MS/MS	By matching	By MS/MS	By MS/MS	By MS/MS	By MS/MS	By MS/MS
Y116A8C.32a	Y116A8C.32a	2	2	2	Y116A8C.32a wormpep=CE28108 gene=WBGene00013808 locus=sfa-1 status=Confirmed uniprot=G5EF97 insdc=CAB55136.2 product=CCHC-type domain-containing protein	1	2	2	2	1	1	1	0	2	1	2	2	1	1	1	0	2	1	2	2	1	1	1	0	2	1	2	2	3	3	3	75.25	699	699	0	4.5294	By matching	By matching	By matching		By MS/MS	By MS/MS	By MS/MS	By MS/MS
F46E10.1c;F46E10.1b;F46E10.1a	F46E10.1c;F46E10.1b;F46E10.1a	5;5;5	5;5;5	5;5;5	F46E10.1c wormpep=CE37772 gene=WBGene00018488 locus=acs-1 status=Confirmed uniprot=Q5TKA3 insdc=CCD71312.1 product=long-chain-fatty-acid-CoA ligase;F46E10.1b wormpep=CE37771 gene=WBGene00018488 locus=acs-1 status=Confirmed uniprot=Q5TKA4 insdc=CCD71311.1	3	5	5	5	1	0	0	1	3	1	5	4	1	0	0	1	3	1	5	4	1	0	0	1	3	1	5	4	11.6	11.6	11.6	65.379	578	578;597;623	0	12.441	By matching			By matching	By MS/MS	By MS/MS	By MS/MS	By MS/MS
F11G11.12	F11G11.12	3	3	3	F11G11.12 wormpep=CE09354 gene=WBGene00000649 locus=col-73 status=Confirmed uniprot=P91250 insdc=CCD69263.1 product=Col_cuticle_N domain-containing protein	1	3	3	3	1	0	0	1	3	0	1	3	1	0	0	1	3	0	1	3	1	0	0	1	3	0	1	3	10.2	10.2	10.2	28.263	285	285	0	6.4384	By matching			By matching	By MS/MS		By MS/MS	By MS/MS
D2023.5	D2023.5	5	5	5	D2023.5 wormpep=CE09075 gene=WBGene00008409 locus=mpst-1 status=Confirmed uniprot=O17730 insdc=CAB02870.1 product=Putative thiosulfate sulfurtransferase mpst-1	1	5	5	5	4	3	1	3	2	2	4	3	4	3	1	3	2	2	4	3	4	3	1	3	2	2	4	3	13.7	13.7	13.7	36.947	328	328	0	7.5275	By MS/MS	By matching	By matching	By MS/MS	By MS/MS	By matching	By MS/MS	By MS/MS
F57B1.3;F57B1.4	F57B1.3;F57B1.4	2;2	2;2	2;2	F57B1.3 wormpep=CE11290 gene=WBGene00000732 locus=col-159 status=Confirmed uniprot=Q20922 insdc=CAB01509.1 product=Col_cuticle_N domain-containing protein;F57B1.4 wormpep=CE31962 gene=WBGene00000733 locus=col-160 status=Confirmed uniprot=Q20921 insdc=CAB	2	2	2	2	1	1	1	1	2	0	1	2	1	1	1	1	2	0	1	2	1	1	1	1	2	0	1	2	6.7	6.7	6.7	29.902	313	313;317	0	7.8937	By MS/MS	By MS/MS	By MS/MS	By MS/MS	By MS/MS		By MS/MS	By MS/MS
F19B6.2b;F19B6.2a	F19B6.2b;F19B6.2a	5;5	5;5	5;5	F19B6.2b wormpep=CE23674 gene=WBGene00006733 locus=ufd-1 status=Confirmed uniprot=Q9U3I6 insdc=CAB54216.1 product=Ubiquitin fusion degradation protein 1 homolog;F19B6.2a wormpep=CE05667 gene=WBGene00006733 locus=ufd-1 status=Confirmed uniprot=Q19584 insd	2	5	5	5	1	1	2	1	2	1	5	3	1	1	2	1	2	1	5	3	1	1	2	1	2	1	5	3	15.8	15.8	15.8	36.521	336	336;342	0	60.296	By MS/MS	By MS/MS	By MS/MS	By matching	By MS/MS	By MS/MS	By MS/MS	By MS/MS
Y73B6BL.34	Y73B6BL.34	2	2	2	Y73B6BL.34 wormpep=CE29928 gene=WBGene00000256 locus=bli-6 status=Confirmed uniprot=Q8MXR1 insdc=CCD74181.1 product=Col_cuticle_N domain-containing protein	1	2	2	2	1	1	0	0	2	0	2	2	1	1	0	0	2	0	2	2	1	1	0	0	2	0	2	2	6.1	6.1	6.1	28.901	297	297	0	4.5775	By matching	By matching			By MS/MS		By MS/MS	By MS/MS
[truncated: 88 more columns]

## Sheet: Fig. 1g
sample	mean	r1	r2	r3
wild type	17.1419	18.1687	16.9725	16.2845
tofu-2[E216A]	0.000657383	0.000255679	0.000384478	0.00133199

## Sheet: Fig. 1h
Fig. 1h	RPM-normalized piRNA precursor levels before log10-transformation for plotting:
	piRNA gene	wild type	tofu-2[E216A]
	WBGene00045518	0	40.7044
	WBGene00045519	2.48827	8.4253
	WBGene00045520	0	0
	WBGene00045521	0	12.6182
	WBGene00045522	0	2.00938
	WBGene00045523	0	0
	WBGene00045524	31.5313	121.535
	WBGene00045525	0	66.0588
	WBGene00045526	4.15092	39.5054
	WBGene00045527	33.1267	191.907
	WBGene00045528	0	1.28414
	WBGene00045529	7.44894	65.0155
	WBGene00045530	1.0528	90.8693
	WBGene00045531	0.701865	1.89487
	WBGene00045532	31.6061	89.1356
	WBGene00045533	16.8214	54.725
	WBGene00045534	0	0
	WBGene00045535	3.79551	8.21775
	WBGene00045536	0	2.65282
	WBGene00045537	1.0528	6.12626
	WBGene00045538	0	0
	WBGene00045539	37.3232	329.046
	WBGene00045540	0	0.189487
	WBGene00045541	4.75629	3.10403
	WBGene00045542	97.1894	910.552
	WBGene00045543	0	0
	WBGene00045544	0	36.3032
	WBGene00045545	2.56763	0.947435
	WBGene00045546	4.03855	2.07343
	WBGene00045547	6.39859	9.89861
	WBGene00045548	0	0
	WBGene00045549	0	0
	WBGene00045550	2.96988	0
	WBGene00045551	0	0
	WBGene00045552	0.366804	0.189487
	WBGene00045553	4.54499	2.05165
	WBGene00045554	6.12457	22.8343
	WBGene00045555	1.0528	111.311
	WBGene00045556	0.366804	0.189487
	WBGene00045557	10.3223	62.4702
	WBGene00045558	52.6099	143.599
	WBGene00045559	0.593977	16.4063
	WBGene00045560	22.3049	317.405
	WBGene00045561	0.366804	2.27384
	WBGene00045562	0	0.568461
	WBGene00045563	20.0311	16.323
	WBGene00045564	1.0528	257.567
	WBGene00045565	0.701865	31.2992
	WBGene00045566	0	0
	WBGene00045567	0	0
	WBGene00045568	0	1.99982
	WBGene00045569	0	9.29645
	WBGene00045570	1.81815	14.1351
	WBGene00045571	28.3419	923.419
	WBGene00045572	4.0589	350.632
	WBGene00045573	14.4777	69.5988
	WBGene00045574	0	4.73573
	WBGene00045575	18.9979	170.044
	WBGene00045576	20.4537	30.8513
	WBGene00045577	0.717737	27.3827
	WBGene00045578	0	9.32302
	WBGene00045579	4.27468	1.5159
	WBGene00045580	104.961	31.2323
	WBGene00045581	0.366804	1.49169
	WBGene00045582	10.6916	17.0429
	WBGene00045583	0	0
	WBGene00045585	49.2542	287.594
	WBGene00045586	43.4946	653.867
	WBGene00045587	3.68762	87.0923
	WBGene00045588	0	23.1936
	WBGene00045589	13.5532	1151.94
	WBGene00045590	0	1.05238
	WBGene00045591	0	0
	WBGene00045592	16.6659	14.1362
	WBGene00045593	10.8618	27.8547
	WBGene00045594	8.14633	125.065
	WBGene00045595	2.16908	82.1932
	WBGene00045596	0	4.3582
	WBGene00045597	1.75466	0.757948
	WBGene00045598	1.29584	6.49431
	WBGene00045599	1.0528	63.7273
	WBGene00045600	0.701865	8.39979
	WBGene00045601	0	0
	WBGene00045602	22.81	35.597
	WBGene00045603	1.0528	14.4186
	WBGene00045604	0	0
	WBGene00045605	0	0.789288
	WBGene00045606	16.0907	384.397
	WBGene00045607	0.701865	96.0097
	WBGene00045608	0	0
	WBGene00045609	47.3133	384.581
	WBGene00045610	1.75466	1.28414
	WBGene00045611	18.3266	136.017
	WBGene00045612	14.222	429.192
	WBGene00045613	1.4196	39.6011
	WBGene00045614	1.75466	6.843
	WBGene00045615	0	22.344
	WBGene00045616	4.12239	43.5873
	WBGene00045617	0	0.378974
	WBGene00045618	29.4391	38.3412
	WBGene00045619	1.10041	19.8688
	WBGene00045620	52.6449	1010.92
	WBGene00045621	0	0
	WBGene00045622	42.1882	341.861
	WBGene00045623	0	0
	WBGene00045624	9.15025	153.26
	WBGene00045625	1.78193	25.8211
	WBGene00045626	0.350932	1.53873
	WBGene00045627	0	7.20999
	WBGene00045628	1.10041	2.07343
	WBGene00045629	8.78345	159.684
	WBGene00045630	0	0.189487
	WBGene00045631	0	0.831557
	WBGene00045632	0	1.95755
	WBGene00045633	0.701865	4.79985
	WBGene00045634	0	85.6911
	WBGene00045635	0.350932	6.59926
	WBGene00045636	79.5562	162.224
	WBGene00045637	17.4908	68.0559
	WBGene00045638	0	0.970273
	WBGene00045639	23.3316	124.605
	WBGene00045640	7.47621	417.039
	WBGene00045641	0	12.7882
	WBGene00045642	3.28537	23.2217
	WBGene00045643	3.23775	49.843
	WBGene00045644	0	0
	WBGene00045645	0.717737	7.97005
	WBGene00045646	16.464	477.245
	WBGene00045647	4.62561	185.218
	WBGene00045648	0	4.11552
	WBGene00045649	0	0
	WBGene00045650	21.7064	10.5253
	WBGene00045651	67.5191	468.632
	WBGene00045652	57.275	182.658
	WBGene00045653	0	4.24095
	WBGene00045654	1.10041	45.0914
	WBGene00045655	0	0.263096
	WBGene00045656	4.02268	2.65282
	WBGene00045657	7.9623	17.3492
	WBGene00045658	33.9637	52.8206
	WBGene00045659	0	1.13692
	WBGene00045660	24.8484	245.83
	WBGene00045661	0	0
	WBGene00045662	0.350932	75.4791
	WBGene00045663	9.23087	7.0771
	WBGene00045664	8.86854	68.887
	WBGene00045665	0	0.323424
	WBGene00045666	0	0
	WBGene00045667	1.88982	4.17819
	WBGene00045668	36.4854	399.9
	WBGene00045669	0	0
	WBGene00045670	0	3.25262
	WBGene00045671	1.0528	27.5323
	WBGene00045672	1.46722	0
	WBGene00045673	0	153.097
	WBGene00045674	2.37591	7.22432
	WBGene00045675	0	0
	WBGene00045676	7.5283	9.48246
	WBGene00045677	16.6041	9.16754
	WBGene00045678	10.0483	41.0612
	WBGene00045679	0	14.2353
	WBGene00045680	4.61666	3.97923
	WBGene00045681	33.029	26.1436
	WBGene00045682	12.5321	28.3943
	WBGene00045683	25.4119	78.822
	WBGene00045684	37.8024	51.5456
	WBGene00045685	13.1729	169.648
	WBGene00045686	38.069	1003.02
	WBGene00045687	0.733608	6.01039
	WBGene00045688	18.2325	94.5173
	WBGene00045689	0.701865	42.6455
	WBGene00045690	6.34853	23.4524
	WBGene00045691	3.15839	33.5236
	WBGene00045692	21.2375	499.385
	WBGene00045693	0	136.146
	WBGene00045694	19.4478	803.147
	WBGene00045695	0	0
	WBGene00045696	0.366804	1.16826
	WBGene00045697	2.53589	2.08436
	WBGene00045698	0.701865	13.5908
	WBGene00045699	3.2174	55.1797
	WBGene00045700	21.3351	36.0915
	WBGene00045701	5.66946	188.353
	WBGene00045702	65.5132	1309.47
	WBGene00045703	0.701865	2.65282
	WBGene00045704	0	0
	WBGene00045705	77.5328	124.761
	WBGene00045706	124.049	95.4483
	WBGene00045707	0	1.09465
	WBGene00045708	0	3.93696
	WBGene00045709	32.7973	110.246
	WBGene00045710	1.78641	26.3314
	WBGene00045711	0.366804	0
	WBGene00045712	43.1291	529.149
	WBGene00045713	23.135	304.369
	WBGene00045714	87.5135	117.331
	WBGene00045715	19.1859	74.8125
	WBGene00045716	0	0
	WBGene00045717	2.06119	2.08436
	WBGene00045718	8.92308	303.571
	WBGene00045719	0	6.64153
	WBGene00045720	0	53.3145
	WBGene00045721	28.1844	367.441
	WBGene00045722	2.87095	22.0124
	WBGene00045723	7.20142	26.8204
	WBGene00045724	17.3035	334.838
	WBGene00045725	0	0
	WBGene00045726	0	15.8486
	WBGene00045727	0	1.5159
	WBGene00045728	0	0
	WBGene00045729	0	0
	WBGene00045730	58.5008	93.4083
	WBGene00045731	5.46263	68.9307
	WBGene00045732	2.80746	7.33679
	WBGene00045733	4.86418	10.7582
	WBGene00045734	0	9.55607
	WBGene00045735	6.49956	17.6052
	WBGene00045736	16.9692	87.3717
	WBGene00045737	0	2.83138
	WBGene00045738	0	0
	WBGene00045739	2.55176	3.17901
	WBGene00045740	0	0
	WBGene00045741	2.96988	2.65995
	WBGene00045743	3.54107	49.9665
	WBGene00045744	0	0.947435
	WBGene00045745	0	0
	WBGene00045746	0.733608	1.32641
	WBGene00045747	0	0
	WBGene00045748	0	3.65678
	WBGene00045749	0	0
	WBGene00045750	0	0
	WBGene00045751	12.0281	6.28296
	WBGene00045752	5.80461	11.4727
	WBGene00045753	3.35704	8.52312
	WBGene00045754	0	0
	WBGene00045755	0.593977	26.7206
	WBGene00045756	5.74189	39.925
	WBGene00045757	0	1.78377
	WBGene00045758	39.9487	71.4049
	WBGene00045759	0	1.91771
	WBGene00045760	0	0.757948
	WBGene00045761	0	0
	WBGene00045762	0	0.947435
	WBGene00045763	194.061	56.2794
	WBGene00045764	0	13.9047
	WBGene00045765	16.7534	72.2135
	WBGene00045766	22.7185	6.50524
	WBGene00045767	0	0
	WBGene00045768	0	0.378974
	WBGene00045769	0	0
	WBGene00045770	107.369	791.973
	WBGene00045771	7.12975	185.68
	WBGene00045772	12.7719	39.1091
	WBGene00045773	19.9168	176.019
	WBGene00045774	93.9844	77.3662
	WBGene00045775	2.99023	55.6534
	WBGene00045776	0	58.976
	WBGene00045777	0	11.5777
	WBGene00045778	2.36451	113.031
	WBGene00045779	26.2799	202.24
	WBGene00045780	4.15092	17.3599
	WBGene00045781	0	0
	WBGene00045782	1.83402	8.30464
	WBGene00045783	13.107	476.676
	WBGene00045784	0	0
	WBGene00045785	10.4823	142.61
	WBGene00045786	152.176	650.91
	WBGene00045787	0.701865	18.0175
	WBGene00045788	3.07777	11.0563
	WBGene00045789	50.1827	890.511
	WBGene00045790	0	0.189487
	WBGene00045791	3.32082	12.8182
	WBGene00045792	0	37.2854
	WBGene00045793	0	0.378974
	WBGene00045794	7.60242	60.9899
	WBGene00045795	0	0
	WBGene00045796	84.6422	476.606
	WBGene00045797	0	0
	WBGene00045798	2.37591	20.1939
	WBGene00045799	11.0559	63.3739
	WBGene00045800	2.71544	12.4515
	WBGene00045801	0	3.17764
	WBGene00045802	23.7073	29.7848
	WBGene00045803	1.83402	98.3756
	WBGene00045804	10.2303	27.9178
	WBGene00045805	0	1.21053
	WBGene00045806	0.350932	39.7294
	WBGene00045807	0	0
	WBGene00045808	0	1.47363
	WBGene00045809	0	0.452583
	WBGene00045810	6.87776	69.1703
	WBGene00045811	0	0
	WBGene00045812	0.593977	14.9772
	WBGene00045813	128.77	1035.94
	WBGene00045814	0	0
	WBGene00045815	0	0.757948
	WBGene00045816	70.0903	195.587
	WBGene00045817	0	1.09465
	WBGene00045818	7.85889	80.3965
	WBGene00045819	8.16668	370.211
	WBGene00045820	0	0
	WBGene00045821	0	0
	WBGene00045822	3.2174	5.58679
	WBGene00045823	1.4196	77.009
	WBGene00045824	0	2.75777
	WBGene00045825	0	1.8526
	WBGene00045826	10.6777	17.8826
	WBGene00045827	8.7517	85.2205
	WBGene00045828	43.8781	44.2629
	WBGene00045829	18.9014	31.1357
	WBGene00045830	0	0
	WBGene00045831	0	0
	WBGene00045832	0	0
	WBGene00045833	0	109.781
	WBGene00045834	87.9159	434.188
	WBGene00045835	30.2793	123.699
	WBGene00045836	0	0
	WBGene00045837	0	14.7121
	WBGene00045838	0.350932	0
	WBGene00045839	0	2.14704
	WBGene00045840	80.4112	176.971
	WBGene00045841	6.67785	11.2942
	WBGene00045842	0	19.3258
	WBGene00045843	0	0
	WBGene00045844	0	0
	WBGene00045845	0	0
	WBGene00045846	51.8009	302.377
	WBGene00045847	0	0
	WBGene00045848	0	0
	WBGene00045849	0	0.757948
	WBGene00045850	93.1044	132.415
	WBGene00045851	31.905	384.18
	WBGene00045852	1.99771	36.6239
	WBGene00045853	0	0
	WBGene00045854	0	0
	WBGene00045855	17.001	68.1996
	WBGene00045856	0	7.20999
	WBGene00045857	0.350932	0
	WBGene00045858	1.18795	3.38656
	WBGene00045859	0	2.50901
	WBGene00045860	16.9692	233.223
	WBGene00045861	6.56304	122.692
	WBGene00045862	30.8225	309.001
	WBGene00045863	0	5.48282
	WBGene00045864	8.58802	18.3194
	WBGene00045865	7.68304	37.9683
	WBGene00045866	7.62724	204.364
	WBGene00045867	0	0
	WBGene00045868	10.2202	38.4793
	WBGene00045869	19.3634	57.4285
	WBGene00045870	76.3009	2619.86
	WBGene00045871	8.54935	266.971
	WBGene00045872	0	9.12292
	WBGene00045873	3.57281	60.0509
	WBGene00045874	3.55694	3.3153
	WBGene00045875	110.973	127.053
	WBGene00045876	9.1413	8.60256
	WBGene00045877	0	46.5505
	WBGene00045878	1.0528	46.7943
	WBGene00045879	15.3668	149.701
	WBGene00045880	51.5534	369.489
	WBGene00045881	0	0
	WBGene00045882	0	0
	WBGene00045883	0	0
	WBGene00045884	5.80909	30.2059
	WBGene00045885	8.21429	676.754
	WBGene00045886	8.54935	206.427
	WBGene00045887	0	9.3533
	WBGene00045888	83.7536	53.6312
	WBGene00045889	0	0
	WBGene00045890	5.13897	97.3642
	WBGene00045891	1.46722	5.53359
	WBGene00045892	1.08454	22.1536
	WBGene00045893	0.593977	86.1124
	WBGene00045894	28.2613	120.132
	WBGene00045895	2.96988	0
	WBGene00045896	0	0.789288
	WBGene00045897	12.4311	14.1722
	WBGene00045898	6.32692	48.5744
	WBGene00045899	0	24.2
	WBGene00045900	5.12757	2.16274
	WBGene00045901	45.575	622.636
	WBGene00045902	0	0
	WBGene00045903	3.50932	53.2712
	WBGene00045904	10.4416	25.494
	WBGene00045905	0.350932	13.009
	WBGene00045906	4.76077	23.7178
	WBGene00045907	36.8652	81.8165
	WBGene00045908	26.6854	28.472
	WBGene00045909	3.64448	3.1054
	WBGene00045910	0	0
	WBGene00045911	5.57052	88.2723
	WBGene00045912	0.350932	0
	WBGene00045913	0	0
	WBGene00045914	0	5.50566
	WBGene00045915	11.7953	54.6351
	WBGene00045916	0	57.8814
	WBGene00045917	0	12.1258
	WBGene00045918	0	22.7292
	WBGene00045919	0	0
	WBGene00045920	41.4937	35.9883
	WBGene00045921	38.1065	293.592
	WBGene00045922	0	0.947435
	WBGene00045923	0	5.99573
	WBGene00045924	0	2.27384
	WBGene00045925	0	0
	WBGene00045926	35.6442	21.8672
	WBGene00045927	0.366804	1.89487
	WBGene00045928	43.2494	88.8664
	WBGene00045929	19.7132	59.5681
	WBGene00045930	0.350932	13.5329
	WBGene00045931	0.593977	1.94427
	WBGene00045933	3.97136	106.1
	WBGene00045934	1.81815	47.1154
	WBGene00045935	0	7.84591
	WBGene00045936	0	2.67566
	WBGene00045937	0.717737	7.95943
	WBGene00045938	0	0
	WBGene00045939	4.88005	407.759
	WBGene00045940	0	0
	WBGene00045941	0	17.9235
	WBGene00045942	0	0
	WBGene00045943	0.701865	2.22065
	WBGene00045944	0	0
	WBGene00045945	2.10559	17.2353
	WBGene00045946	0	0
	WBGene00045947	81.2532	34.2202
	WBGene00045948	0	4.58616
	WBGene00045949	16.9126	72.3306
	WBGene00045950	19.357	8.14414
	WBGene00045951	0	0
	WBGene00045952	0	0
	WBGene00045953	1.0528	2.87227
	WBGene00045954	1.78193	76.5088
	WBGene00045955	1.0528	6.41082
	WBGene00045956	8.50048	12.8737
	WBGene00045957	0.593977	8.63041
	WBGene00045959	0	0
	WBGene00045960	18.0017	102.233
	WBGene00045961	0.350932	0
	WBGene00045962	0	4.70681
	WBGene00045963	67.1876	288.357
	WBGene00045964	34.083	162.693
	WBGene00045965	0	0.378974
	WBGene00045966	32.3499	167.072
	WBGene00045967	29.9011	423.294
	WBGene00045968	0	0
	WBGene00045969	1.78193	0.905166
	WBGene00045970	0	2.86272
	WBGene00045971	5.46263	50.0018
	WBGene00045972	7.59549	74.4333
	WBGene00045973	0	3.0522
	WBGene00045974	0.350932	0.947435
	WBGene00045975	0	39.8765
	WBGene00045976	0	0.189487
	WBGene00045977	5.55465	23.8032
	WBGene00045978	0	0
	WBGene00045979	4.26202	17.4442
	WBGene00045980	2.12147	2.83138
	WBGene00045981	106.074	658.683
	WBGene00045982	0	0
	WBGene00045983	0	4.71532
	WBGene00045984	10.9049	82.3492
	WBGene00045985	2.13286	0.947435
	WBGene00045986	0	0
	WBGene00045987	2.50414	21.6419
	WBGene00045988	0	0
	WBGene00045989	1.40373	4.63904
	WBGene00045990	1.64677	37.0452
	WBGene00045991	2.99023	57.2608
	WBGene00045992	103.464	465.275
	WBGene00045993	5.0559	43.8637
	WBGene00045994	123.717	519.612
	WBGene00045995	0.944909	198.436
	WBGene00045996	0	0.568461
	WBGene00045997	7.72373	61.381
	WBGene00045998	0	0
	WBGene00045999	0	0
	WBGene00046000	2.59168	78.2983
	WBGene00046001	0	0
	WBGene00046002	0.593977	33.633
	WBGene00046003	0	3.78974
	WBGene00046004	0	2.4524
	WBGene00046005	2.13734	8.2733
	WBGene00046006	0.366804	1.32641
	WBGene00046007	12.8024	88.0858
	WBGene00046008	61.136	162.439
	WBGene00046009	7.77134	166.943
	WBGene00046010	52.9021	821.186
	WBGene00046011	9.70109	47.8956
	WBGene00046012	0	2.97624
	WBGene00046013	24.2936	501.213
	WBGene00046014	0	1.13692
	WBGene00046015	0	3.22469
	WBGene00046016	52.3191	277.286
	WBGene00046017	10.797	32.4877
	WBGene00046018	24.0017	9.1362
	WBGene00046019	0.350932	4.38104
	WBGene00046020	0.350932	2.08436
	WBGene00046021	85.4291	798.779
	WBGene00046022	1.4196	29.7019
	WBGene00046023	310.759	593.116
	WBGene00046024	0	45.2342
	WBGene00046025	0	5.11
	WBGene00046026	1.08454	73.2261
	WBGene00046027	0	8.68361
	WBGene00046028	0	0
	WBGene00046029	11.424	11.5597
	WBGene00046030	2.15321	10.3986
	WBGene00046031	0	0
	WBGene00046032	27.2578	194.041
	WBGene00046033	0	0
	WBGene00046034	1.40373	80.8239
	WBGene00046035	13.2263	16.8204
	WBGene00046036	0	22.7632
	WBGene00046037	80.5141	310.485
	WBGene00046038	5.19106	33.5887
	WBGene00046039	0	2.93632
	WBGene00046040	0	0
	WBGene00046041	65.7462	134.872
	WBGene00046042	4.39396	29.54
	WBGene00046043	96.2792	1699.22
	WBGene00046044	8.34945	58.2683
	WBGene00046045	0	0
	WBGene00046046	7.45586	57.077
	WBGene00046047	3.26949	1.34447
	WBGene00046048	1.83402	12.4178
	WBGene00046049	104.337	465.855
	WBGene00046050	26.0897	314.835
	WBGene00046051	14.5233	16.4754
	WBGene00046052	2.90269	31.1087
	WBGene00046053	12.046	144.225
	WBGene00046054	0	1.05238
	WBGene00046055	46.2833	736.032
	WBGene00046056	0	1.5159
	WBGene00046057	1.99771	16.6222
	WBGene00046058	4.62561	27.7271
	WBGene00046059	67.3667	292.569
	WBGene00046060	2.14874	18.7801
	WBGene00046061	0	0
	WBGene00046062	312.881	865.471
	WBGene00046063	93.6716	835.205
	WBGene00046065	1.75466	6.39414
	WBGene00046066	76.6955	82.9003
	WBGene00046067	1.64677	24.0292
	WBGene00046068	7.784	9.68045
	WBGene00046069	15.5126	23.4168
	WBGene00046070	0	0.568461
	WBGene00046071	0.944909	12.4934
	WBGene00046072	0	13.9433
	WBGene00046073	0	0
	WBGene00046074	30.259	336.805
	WBGene00046075	64.716	339.48
	WBGene00046076	0	0
	WBGene00046077	25.6074	115.182
	WBGene00046078	0.366804	12.1509
	WBGene00046079	0.350932	7.04236
	WBGene00046080	0	0
	WBGene00046081	76.5981	593.951
	WBGene00046082	0	4.18912
	WBGene00046083	0	0
	WBGene00046084	0	31.3524
	WBGene00046085	0	21.8147
	WBGene00046086	0	0
	WBGene00046087	0	0
	WBGene00046088	10.495	35.3354
	WBGene00046089	0.593977	1.5159
	WBGene00046090	105.924	1651.29
	WBGene00046091	145.253	259.369
	WBGene00046092	0	94.9626
	WBGene00046093	1.40373	27.4438
	WBGene00046094	2.10559	5.25244
	WBGene00046095	100.635	1618.12
	WBGene00046096	34.0887	43.0964
	WBGene00046097	1.0528	7.49592
	WBGene00046098	50.0703	244.248
	WBGene00046099	0	1.89487
	WBGene00046100	117.059	273.069
	WBGene00046101	0	0.757948
	WBGene00046102	0	0
	WBGene00046103	0	0.978775
	WBGene00046104	1.83402	0.378974
	WBGene00046105	10.3427	33.7103
	WBGene00046106	0.366804	140.585
	WBGene00046107	110.25	967.129
	WBGene00046108	0	2.67566
	WBGene00046109	29.5693	148.718
	WBGene00046110	0	0
	WBGene00046111	5.75008	81.7688
	WBGene00046112	7.21603	9.88321
	WBGene00046113	0	0
	WBGene00046114	0	0.757948
	WBGene00046115	1.81815	4.04191
	WBGene00046116	20.4492	44.0404
	WBGene00046117	61.6848	836.454
	WBGene00046118	48.3824	369.652
	WBGene00046119	0	0
	WBGene00046120	1.18795	3.13302
	WBGene00046121	6.16002	238.39
	WBGene00046122	0	7.69391
	WBGene00046123	0	4.70439
	WBGene00046124	0	3.35757
	WBGene00046125	0.350932	1.62084
	WBGene00046126	0.350932	34.4617
	WBGene00046127	2.96988	118.087
	WBGene00046128	0	36.2364
	WBGene00046129	0	51.5878
	WBGene00046130	3.17426	20.645
	WBGene00046131	23.989	26.0168
	WBGene00046132	35.7139	197.597
	WBGene00046133	75.5068	2080.71
	WBGene00046134	7.47866	18.2336
	WBGene00046135	72.0674	345.985
	WBGene00046136	91.5949	777.742
	WBGene00046137	0	0
	WBGene00046138	31.7222	385.991
	WBGene00046139	0	16.1492
	WBGene00046140	1.08454	0
	WBGene00046141	0	0
	WBGene00046142	0	61.9881
	WBGene00046143	0	0
	WBGene00046144	0	0
	WBGene00046145	0	0
	WBGene00046146	0	1.32641
	WBGene00046147	5.64219	45.4722
	WBGene00046148	27.4735	11.6935
	WBGene00046149	39.6433	1560.33
	WBGene00046150	1.40373	133.499
	WBGene00046151	0.733608	2.49467
	WBGene00046152	0	0.189487
	WBGene00046153	3.02198	76.0657
	WBGene00046154	75.5819	144.497
	WBGene00046155	0	7.83983
	WBGene00046156	0.701865	0
	WBGene00046157	3.16161	4.68398
	WBGene00046158	0.350932	19.9936
	WBGene00046159	0	0.757948
	WBGene00046160	25.5649	108.319
	WBGene00046161	0	15.6799
	WBGene00046162	25.377	72.7442
	WBGene00046163	3.28537	9.57793
	WBGene00046164	1.0528	11.6476
	WBGene00046165	0	0
	WBGene00046166	24.9575	22.6807
	WBGene00046167	0	0
	WBGene00046168	0	1.95755
	WBGene00046169	12.2325	42.0465
	WBGene00046170	0	3.15715
	WBGene00046171	115.835	1379.39
	WBGene00046172	2.48827	12.5878
	WBGene00046173	4.37361	4.71532
	WBGene00046174	1.77053	32.7718
	WBGene00046175	0	10.9514
	WBGene00046176	0.366804	410.959
	WBGene00046177	19.4966	121.39
	WBGene00046178	0	0.947435
	WBGene00046179	0	0
	WBGene00046180	0	45.4183
	WBGene00046181	0	0
	WBGene00046182	3.30124	51.7088
	WBGene00046183	0.701865	14.9012
	WBGene00046184	0	0
	WBGene00046185	0	5.11615
	WBGene00046186	11.834	10.3828
	WBGene00046187	0.350932	0
	WBGene00046188	0.350932	6.91183
	WBGene00046189	10.6423	10.5049
	WBGene00046190	14.4663	155.124
	WBGene00046191	78.7713	388.888
	WBGene00046192	0	0
	WBGene00046193	0	0
	WBGene00046194	6.3314	23.5392
	WBGene00046195	3.79998	10.4939
	WBGene00046196	0	0
	WBGene00046197	0	21.3993
	WBGene00046198	13.8386	139.416
	WBGene00046199	0.350932	41.0942
	WBGene00046200	0	1.86216
	WBGene00046201	29.2461	151.909
	WBGene00046202	5.90432	5.37309
	WBGene00046203	0	0
	WBGene00046204	30.0717	156.569
	WBGene00046205	2.50414	2.83138
	WBGene00046206	0	0
	WBGene00046207	3.4808	48.4299
	WBGene00046208	4.23028	14.5849
	WBGene00046209	1.0528	0.568461
	WBGene00046210	9.38959	7.11225
	WBGene00046211	0.701865	28.8399
	WBGene00046212	0	1.58951
	WBGene00046213	24.4276	43.653
	WBGene00046214	35.2107	160.803
	WBGene00046215	4.32229	81.2449
	WBGene00046216	0	9.7275
	WBGene00046217	0	3.62066
	WBGene00046218	1.75466	3.22128
	WBGene00046219	11.2286	4.16871
	WBGene00046220	7.62724	21.4719
	WBGene00046221	1.78193	6.58363
	WBGene00046222	58.6018	61.4814
	WBGene00046223	0.366804	18.2796
	WBGene00046224	42.3156	263.332
	WBGene00046225	0	3.79922
	WBGene00046226	86.6158	863.522
	WBGene00046227	0	0
	WBGene00046228	9.8452	225.753
	WBGene00046229	2.14874	56.936
	WBGene00046230	1.78193	11.8238
	WBGene00046231	29.3686	99.7685
	WBGene00046232	0	2.33652
	WBGene00046233	3.86026	0.757948
	WBGene00046234	0	0
	WBGene00046235	0.350932	7.66735
	WBGene00046236	257.682	1008.35
	WBGene00046237	4.49737	9.28819
	WBGene00046238	24.5875	109.796
	WBGene00046239	0	8.56134
	WBGene00046240	34.6733	272.313
	WBGene00046241	0	0.189487
	WBGene00046243	0.350932	204.832
	WBGene00046244	0	6.85013
	WBGene00046245	2.15321	93.8078
	WBGene00046246	21.4931	9.63105
	WBGene00046247	41.5808	258.461
	WBGene00046248	58.8228	532.837
	WBGene00046249	0	3.39984
	WBGene00046250	10.3313	159.913
	WBGene00046251	2.51554	0.568461
	WBGene00046252	0	1.67267
	WBGene00046253	13.6851	221.491
	WBGene00046254	7.51935	82.2261
	WBGene00046255	0	0
	WBGene00046256	2.10559	29.687
	WBGene00046257	4.35404	62.7696
	WBGene00046258	0.350932	14.5768
	WBGene00046259	9.29681	3.88109
	WBGene00046260	1.06867	6.17194
	WBGene00046261	8.05879	12.8377
	WBGene00046262	1.10041	1.70538
	WBGene00046263	0	0
	WBGene00046264	3.86347	278.853
	WBGene00046265	162.89	194.086
	WBGene00046266	0	0
	WBGene00046267	0	0
	WBGene00046268	0.350932	6.62825
	WBGene00046269	0	256.778
	WBGene00046270	0	5.17883
	WBGene00046271	45.4936	50.5884
	WBGene00046272	0	6.98916
	WBGene00046273	21.287	1149.79
	WBGene00046274	0	2.94725
	WBGene00046275	7.39685	223.267
	WBGene00046276	0	0
	WBGene00046277	14.3711	8.12341
	WBGene00046278	0	5.54793
	WBGene00046279	0.350932	7.31121
	WBGene00046280	0.701865	35.7975
	WBGene00046281	5.23546	4.00442
	WBGene00046282	31.5459	64.141
	WBGene00046283	1.4196	54.0012
	WBGene00046284	0.960781	41.3446
	WBGene00046285	2.37591	0.378974
	WBGene00046286	99.5893	855.983
	WBGene00046287	0	5.21017
	WBGene00046288	0	0
	WBGene00046289	0	0
	WBGene00046290	0	0.189487
	WBGene00046291	0.350932	19.5238
	WBGene00046292	34.2556	331.022
	WBGene00046293	0.733608	15.1186
	WBGene00046294	1.29584	17.1655
	WBGene00046295	64.0659	98.0488
	WBGene00046296	63.6907	56.3092
	WBGene00046297	30.5526	70.2252
	WBGene00046298	0.350932	13.2157
	WBGene00046299	0	7.99312
	WBGene00046300	152.832	800.771
	WBGene00046301	2.12147	64.9148
	WBGene00046302	18.3216	42.3088
	WBGene00046303	0	17.221
	WBGene00046304	0	2.08436
	WBGene00046305	0	0.189487
	WBGene00046306	0	4.56673
	WBGene00046307	145.147	1718.59
	WBGene00046308	1.40373	2.58739
	WBGene00046309	0.701865	0
	WBGene00046310	0	23.0477
	WBGene00046311	11.8384	15.7175
	WBGene00046312	1.66265	10.4203
	WBGene00046313	0	0.263096
	WBGene00046314	0.366804	38.258
	WBGene00046315	12.6184	5.30419
	WBGene00046316	0	0
	WBGene00046317	36.0966	260.335
	WBGene00046318	0	0
	WBGene00046319	0	0.789288
	WBGene00046320	0	0
	WBGene00046321	0	0
	WBGene00046322	0	0
	WBGene00046323	0	5.77863
	WBGene00046324	17.7586	13.4797
	WBGene00046325	0	30.3724
	WBGene00046326	1.4196	12.531
	WBGene00046327	0	13.0245
	WBGene00046328	33.5602	467.837
	WBGene00046330	0.366804	3.24169
	WBGene00046331	2.56763	27.6088
	WBGene00046332	4.09064	3.93081
	WBGene00046333	0	0
	WBGene00046334	9.12991	25.5628
	WBGene00046335	52.3848	68.9657
	WBGene00046336	3.47632	2.80717
	WBGene00046337	0	1.13692
	WBGene00046338	0	0.568461
	WBGene00046339	33.923	37.5875
	WBGene00046340	0	1.48318
	WBGene00046341	19.2271	159.74
	WBGene00046342	0.717737	47.0851
	WBGene00046343	2.10559	60.055
	WBGene00046344	1.90569	11.7151
	WBGene00046345	36.5681	520.853
	WBGene00046346	0	2.76255
	WBGene00046347	38.3125	57.893
	WBGene00046348	142.987	1084.75
	WBGene00046349	0	14.3417
	WBGene00046350	0	2.48374
	WBGene00046351	0	0
	WBGene00046352	0.366804	19.3101
	WBGene00046353	0	0.526192
	WBGene00046354	0	3.98871
	WBGene00046355	0	0
	WBGene00046356	18.4903	52.3718
	WBGene00046357	2.37591	22.5448
	WBGene00046358	55.8285	115.449
	WBGene00046359	0	0
	WBGene00046360	0.593977	1.99982
	WBGene00046361	63.7182	120.517
	WBGene00046362	162.941	1473.29
	WBGene00046363	0.701865	1.32641
	WBGene00046364	0.701865	6.82153
	WBGene00046365	0.701865	47.0558
	WBGene00046366	61.1926	541.882
	WBGene00046367	0	0
	WBGene00046368	15.4601	632.553
	WBGene00046369	0.366804	7.00957
	WBGene00046370	5.96459	11.7853
	WBGene00046371	6.7426	90.9721
	WBGene00046372	0	0
	WBGene00046373	53.1228	24.0459
	WBGene00046374	12.9433	603.74
	WBGene00046375	0	0.568461
	WBGene00046376	0	3.40697
	WBGene00046377	0	0
	WBGene00046378	0	1.57858
	WBGene00046379	87.1862	365.34
	WBGene00046381	17.6621	35.4907
	WBGene00046382	0	14.923
	WBGene00046384	36.6886	600.458
	WBGene00046385	5.58192	35.0211
	WBGene00046386	0	0
	WBGene00046387	0.366804	0
	WBGene00046388	6.86636	101.299
	WBGene00046389	91.827	400.561
	WBGene00046390	4.04303	275.436
	WBGene00046391	0.366804	3.44211
	WBGene00046392	0	0
	WBGene00046393	0	0
	WBGene00046394	6.26791	103.094
	WBGene00046395	33.6641	105.408
	WBGene00046396	0	0
	WBGene00046397	12.3962	18.6695
	WBGene00046398	67.9591	1069.17
	WBGene00046399	0	8.79949
	WBGene00046400	40.4124	505.164
	WBGene00046401	0	0.947435
	WBGene00046402	13.5829	7.2304
	WBGene00046403	1.06867	3.95737
	WBGene00046404	0	5.72551
	WBGene00046405	10.7742	245.442
	WBGene00046406	96.137	112.994
	WBGene00046407	0	0
	WBGene00046408	0	0
	WBGene00046409	29.88	75.0589
	WBGene00046410	1.75466	54.1078
	WBGene00046411	2.10559	2.63096
	WBGene00046412	0.350932	33.2527
	WBGene00046413	0	0.189487
	WBGene00046414	0	2.46333
	WBGene00046415	66.886	273.627
	WBGene00046416	0	0
	WBGene00046417	0	1.35775
	WBGene00046418	1.18795	9.52238
	WBGene00046419	0	1.28414
	WBGene00046420	0	0.378974
	WBGene00046421	0	0
	WBGene00046422	65.1725	487.468
	WBGene00046423	81.5585	63.183
	WBGene00046424	0	0
	WBGene00046425	7.79414	6.44256
	WBGene00046427	0	0
	WBGene00046428	6.80161	9.4197
	WBGene00046429	25.2621	107.654
	WBGene00046430	12.3835	82.6795
	WBGene00046431	7.13667	55.5544
	WBGene00046432	0	0
	WBGene00046433	0	0
	WBGene00046434	0	0
	WBGene00046435	4.52464	0.378974
	WBGene00046436	0	8.70167
	WBGene00046437	1.10041	9.05166
	WBGene00046438	6.39614	472.839
	WBGene00046439	0	2.0046
	WBGene00046440	82.5485	127.662
	WBGene00046441	0	0.905166
	WBGene00046442	78.7139	195.61
	WBGene00046443	7.86581	218.628
	WBGene00046444	0	0
	WBGene00046445	78.413	1230.74
	WBGene00046446	11.2114	370.655
	WBGene00046447	0	0
	WBGene00046448	17.9427	300.091
	WBGene00046449	0	0
	WBGene00046450	0	0.378974
	WBGene00046451	29.6129	733.561
	WBGene00046452	0	2.5959
	WBGene00046453	0	0
	WBGene00046454	0	9.37038
	WBGene00046455	168.822	689.226
	WBGene00046456	17.0205	83.1223
	WBGene00046457	5.12757	20.1549
	WBGene00046458	0	32.569
	WBGene00046459	0	0
	WBGene00046460	0	0
	WBGene00046461	0	0
	WBGene00046462	13.7555	103.964
	WBGene00046464	0	0.189487
	WBGene00046465	0	0
	WBGene00046466	0	0
	WBGene00046467	25.0354	471.674
	WBGene00046468	2.45653	27.5028
	WBGene00046469	0	0.568461
	WBGene00046470	108.862	240.063
	WBGene00046471	9.88834	38.7302
	WBGene00046472	10.1676	79.9812
	WBGene00046473	1.29584	3.71954
	WBGene00046474	0	0
	WBGene00046475	0	0
	WBGene00046476	0	0
	WBGene00046477	0	2.03116
	WBGene00046478	0	0.378974
	WBGene00046479	0.701865	41.4044
	WBGene00046480	38.2689	116.056
	WBGene00046481	0	12.3465
	WBGene00046482	0	3.29489
	WBGene00046483	0	191.265
	WBGene00046484	0	9.49339
	WBGene00046485	0	0.189487
	WBGene00046486	0	0
	WBGene00046487	0	9.77827
	WBGene00046488	0	0.189487
	WBGene00046489	2.83473	128.431
	WBGene00046490	115.668	1147.71
	WBGene00046491	90.2278	57.7819
	WBGene00046492	10.5699	15.8138
	WBGene00046493	0	0
	WBGene00046494	0	0
	WBGene00046495	1.64677	55.6177
	WBGene00046496	43.9719	67.7126
	WBGene00046497	0	0
	WBGene00046498	8.83232	175.47
	WBGene00046499	66.3515	90.283
	WBGene00046500	1.08454	16.5766
	WBGene00046501	0	0
	WBGene00046502	0	2.6044
	WBGene00046503	13.8552	83.72
	WBGene00046504	2.80746	1.62084
	WBGene00046505	0	0.378974
	WBGene00046506	3.50932	23.2348
	WBGene00046507	0	4.95663
	WBGene00046508	20.3662	51.3525
	WBGene00046509	0	5.02068
	WBGene00046510	1.78193	31.803
	WBGene00046511	0	0
	WBGene00046512	110.733	87.5846
	WBGene00046513	10.363	94.047
	WBGene00046514	0	0
	WBGene00046515	14.0214	103.387
	WBGene00046516	0.366804	0
	WBGene00046517	0	0.378974
	WBGene00046518	4.94032	5.92828
	WBGene00046519	0.733608	22.296
	WBGene00046520	0	13.8164
	WBGene00046521	0.960781	9.07117
	WBGene00046522	0	5.76633
	WBGene00046523	20.5807	41.4223
	WBGene00046524	1.99771	14.8171
	WBGene00046525	1.92156	15.2611
	WBGene00046526	14.6295	19.164
	WBGene00046527	1.0528	33.8123
	WBGene00046528	31.0704	83.284
	WBGene00046529	0	4.04191
	WBGene00046530	4.13057	12.4874
	WBGene00046531	2.74719	9.51858
	WBGene00046532	0	3.59645
	WBGene00046533	0	1.77899
	WBGene00046534	69.5363	536.52
	WBGene00046535	1.78193	8.03919
	WBGene00046536	0	6.4207
	WBGene00046537	0	15.5542
	WBGene00046538	3.64448	4.15778
	WBGene00046539	90.016	1221.91
	WBGene00046540	0	0.789288
	WBGene00046541	0.350932	20.1878
	WBGene00046542	0	0.568461
	WBGene00046543	17.0523	290.847
	WBGene00046544	0	0
	WBGene00046545	34.7836	404.151
	WBGene00046546	0	4.92521
	WBGene00046547	21.5192	150.674
	WBGene00046548	1.78193	4.9048
	WBGene00046549	60.9512	384.096
	WBGene00046550	16.4926	15.4567
	WBGene00046551	2.16908	8.38036
	WBGene00046552	59.1891	1023.01
	WBGene00046553	0.593977	1.05238
	WBGene00046554	0	0.378974
	WBGene00046555	144.53	700.254
	WBGene00046557	3.33669	5.61198
	WBGene00046558	0	0
	WBGene00046559	0	0.909944
	WBGene00046560	0	0.568461
	WBGene00046561	0	0
	WBGene00046562	45.0628	358.764
	WBGene00046563	0	0
	WBGene00046564	1.18795	11.2386
	WBGene00046565	0	89.6734
	WBGene00046566	6.51543	103.204
	WBGene00046567	0	25.9422
	WBGene00046568	20.1707	204.417
	WBGene00046569	0.593977	24.0088
	WBGene00046570	0.350932	1.13692
	WBGene00046571	0	0
	WBGene00046572	4.60526	237.415
	WBGene00046573	5.44676	15.1923
	WBGene00046574	0	0
	WBGene00046575	11.3669	75.6992
	WBGene00046576	6.67093	26.4286
	WBGene00046577	1.78193	37.3608
	WBGene00046578	27.0619	483.286
	WBGene00046579	21.1043	843.507
	WBGene00046580	0.350932	21.736
	WBGene00046581	0.733608	0
	WBGene00046582	0	3.27303
	WBGene00046583	31.563	1063.1
	WBGene00046584	24.1014	71.839
	WBGene00046585	0	1.89487
	WBGene00046586	32.0345	128.087
	WBGene00046587	2.53589	6.83579
	WBGene00046588	31.6106	359.429
	WBGene00046589	3.78411	13.5823
	WBGene00046590	3.09364	24.8111
	WBGene00046591	3.0061	30.6654
	WBGene00046592	3.68762	73.9834
	WBGene00046593	0	0
	WBGene00046594	110.819	139.713
	WBGene00046595	0	2.10477
	WBGene00046596	47.4154	910.843
	WBGene00046597	1.40373	11.9359
	WBGene00046598	0	0
	WBGene00046599	0	3.60025
	WBGene00046600	1.08454	36.0261
	WBGene00046601	0	6.21793
	WBGene00046602	0	0
	WBGene00046603	0	14.5212
	WBGene00046604	0	0
	WBGene00046605	4.42123	1.49169
	WBGene00046606	13.5747	34.129
	WBGene00046607	191.212	4075.9
	WBGene00046608	0.366804	0.947435
	WBGene00046609	0.366804	15.1429
	WBGene00046610	4.75182	21.8239
	WBGene00046611	1.0528	21.3785
	WBGene00046612	0	6.95637
	WBGene00046614	0	1.70538
	WBGene00046615	0	72.7374
	WBGene00046616	3.46492	26.4147
	WBGene00046617	10.705	3.13302
	WBGene00046618	0	10.3805
	WBGene00046619	0	0
	WBGene00046620	21.2716	54.2732
	WBGene00046621	0.701865	14.9653
	WBGene00046622	14.1895	220.619
	WBGene00046623	0.733608	1.59428
	WBGene00046624	0	29.5781
	WBGene00046625	0	5.48525
	WBGene00046626	0.733608	1.70538
	WBGene00046627	0.350932	14.6357
	WBGene00046628	0.701865	41.0339
	WBGene00046629	10.4734	42.4919
	WBGene00046630	135.255	432.616
	WBGene00046631	0	0.378974
	WBGene00046632	0	0
	WBGene00046633	15.8098	59.5672
	WBGene00046634	0	0.757948
	WBGene00046635	4.37361	17.7085
	WBGene00046636	0	0
	WBGene00046637	0	1.21531
	WBGene00046638	0	0.568461
	WBGene00046639	0	0
	WBGene00046640	0	0
	WBGene00046641	18.0151	113.657
	WBGene00046642	45.8094	689.311
	WBGene00046643	48.3844	1002.18
	WBGene00046644	0.944909	13.5534
	WBGene00046646	0	1.32641
	WBGene00046647	0	11.7795
	WBGene00046648	0	0
	WBGene00046649	10.5336	119.593
	WBGene00046650	0	0.189487
	WBGene00046651	0.717737	0.568461
	WBGene00046652	0	0
	WBGene00046653	16.3155	129.793
	WBGene00046654	0	0
	WBGene00046655	2.10559	1.96848
	WBGene00046656	0.717737	0
	WBGene00046657	0	0.378974
	WBGene00046659	6.65827	11.6756
	WBGene00046660	0	0.378974
	WBGene00046661	1.0528	0.947435
	WBGene00046662	0	0
	WBGene00046663	0	0
	WBGene00046664	0	0
	WBGene00046665	0	0.189487
	WBGene00046666	28.845	44.9988
	WBGene00046667	0	0
	WBGene00046668	0	0
	WBGene00046669	0	2.08436
	WBGene00046670	1.75466	25.2506
	WBGene00046671	0	0
	WBGene00046672	0	0
	WBGene00046673	7.0764	84.014
	WBGene00046674	0	0
	WBGene00046675	1.46722	0
	WBGene00046676	0.701865	15.9031
	WBGene00046677	0	3.22128
	WBGene00046678	0.366804	17.6989
	WBGene00046679	6.43928	50.439
	WBGene00046680	1.53889	505.92
	WBGene00046681	263.063	957.963
	WBGene00046682	3.56386	2.08436
	WBGene00046683	0	0
	WBGene00046684	19.3749	10.4214
	WBGene00046685	0	0
	WBGene00046686	0.701865	0.891885
	WBGene00046687	3.24915	50.1985
	WBGene00046688	0.733608	10.5396
	WBGene00046689	0	0
	WBGene00046690	0	0
	WBGene00046691	5.39788	13.7486
	WBGene00046692	23.4191	90.0391
	WBGene00046693	4.11917	4.08045
	WBGene00046694	0	4.59336
	WBGene00046695	7.10493	10.1055
	WBGene00046696	0	0
	WBGene00046697	0.701865	10.2176
	WBGene00046698	0	0
	WBGene00046699	15.8854	376.973
	WBGene00046700	0	0
	WBGene00046701	0	61.9385
	WBGene00046702	0	88.4972
	WBGene00046703	0	69.0049
	WBGene00046704	3.19014	145.423
	WBGene00046705	5.60226	59.7056
	WBGene00046706	1.0528	13.0514
	WBGene00046708	0	0
	WBGene00046709	76.4177	185.713
	WBGene00046710	1.45135	35.2689
	WBGene00046711	3.75237	2.27384
	WBGene00046712	0	0
	WBGene00046713	165.537	1912.51
	WBGene00046714	4.19853	91.412
	WBGene00046715	0	0
	WBGene00046716	19.4225	21.6757
	WBGene00046717	0.701865	0.189487
	WBGene00046718	4.57673	0.378974
	WBGene00046719	0	2.78911
	WBGene00046720	0	1.53873
	WBGene00046721	0	118.028
	WBGene00046722	1.08454	20.1414
	WBGene00046723	21.132	81.1865
	WBGene00046724	2.59168	7.89433
	WBGene00046725	0.701865	7.06277
	WBGene00046726	19.861	403.954
	WBGene00046727	79.5009	203.746
	WBGene00046728	0	2.69129
	WBGene00046729	0	43.9675
	WBGene00046730	2.52001	96.3559
	WBGene00046731	0.366804	0.378974
	WBGene00046732	1.0528	10.88
	WBGene00046733	30.5241	307.26
	WBGene00046734	0	0.378974
	WBGene00046735	0.350932	5.49512
	WBGene00046736	0	19.2584
	WBGene00046738	0.366804	26.77
	WBGene00046739	0	0.189487
	WBGene00046740	21.044	88.6692
	WBGene00046741	0	16.387
	WBGene00046742	0	0.263096
	WBGene00046743	0	0.378974
	WBGene00046744	16.0984	95.0834
	WBGene00046745	242.037	939.66
	WBGene00046746	0.366804	9.04696
	WBGene00046747	0	0.526192
	WBGene00046748	0	0
	WBGene00046749	35.1884	97.2357
	WBGene00046750	4.61666	1.32641
	WBGene00046751	0	13.0936
	WBGene00046752	12.2769	23.5682
	WBGene00046753	4.62113	13.7585
	WBGene00046754	66.1187	2768.75
	WBGene00046755	0.593977	15.7835
	WBGene00046756	0	23.627
	WBGene00046757	0.350932	14.6721
	WBGene00046758	130.23	2272.47
	WBGene00046759	97.1049	441.908
	WBGene00046760	8.3735	12.8087
	WBGene00046761	1.75466	45.573
	WBGene00046762	0	0
	WBGene00046763	0	4.20953
	WBGene00046764	27.5068	945.538
	WBGene00046765	6.07695	62.4568
	WBGene00046766	0.366804	14.3546
	WBGene00046767	0	5.2211
	WBGene00046768	0.350932	19.531
	WBGene00046769	4.42123	2.84231
	WBGene00046770	0	0
	WBGene00046771	10.21	84.5179
	WBGene00046772	0	0
	WBGene00046773	10.0907	162.793
	WBGene00046774	0	1.88394
	WBGene00046775	0	0.789288
	WBGene00046777	39.8001	79.7737
	WBGene00046778	0	6.35802
	WBGene00046779	1.0528	5.79904
	WBGene00046780	0.366804	9.29199
	WBGene00046781	0.350932	3.64593
	WBGene00046782	7.10941	52.8693
	WBGene00046783	62.1692	205.409
	WBGene00046784	5.96585	13.569
	WBGene00046785	0	1.5159
	WBGene00046786	0.350932	0.452583
	WBGene00046787	0.701865	17.8812
	WBGene00046788	0	0
	WBGene00046789	0	3.63159
	WBGene00046790	0.366804	8.76678
	WBGene00046791	66.5616	351.753
	WBGene00046792	0	5.5578
	WBGene00046793	0	0
	WBGene00046794	0	0
	WBGene00046795	0	7.19056
	WBGene00046796	1.08454	108.24
	WBGene00046797	3.20601	0
	WBGene00046798	0	0.568461
	WBGene00046799	0	0
	WBGene00046800	40.9144	168.675
	WBGene00046801	5.18784	29.6294
	WBGene00046802	0	0.378974
	WBGene00046803	0	0.757948
	WBGene00046804	0	0
	WBGene00046805	3.87613	133.501
	WBGene00046806	22.6241	37.7626
	WBGene00046807	0	0
	WBGene00046808	0	39.1179
	WBGene00046809	0	0
	WBGene00046810	0	0.189487
	WBGene00046811	2.15321	5.21017
	WBGene00046812	113.694	1101.76
	WBGene00046813	5.41502	17.3612
	WBGene00046814	0	0
	WBGene00046815	22.0846	311.861
	WBGene00046816	185.358	670.801
	WBGene00046817	44.8222	28.6945
	WBGene00046818	0.733608	5.3199
	WBGene00046819	0	0
	WBGene00046820	18.1336	62.3399
	WBGene00046821	0	0
	WBGene00046822	0	0
	WBGene00046823	0	0
	WBGene00046824	7.38867	337.778
	WBGene00046825	70.2552	73.3441
	WBGene00046826	85.781	380.819
	WBGene00046827	12.9217	13.5602
	WBGene00046828	1.0528	69.454
	WBGene00046829	80.8325	482.964
	WBGene00046830	0.350932	0.568461
	WBGene00046831	1.83402	2.66473
	WBGene00046832	0	34.3142
	WBGene00046833	0	5.73636
	WBGene00046834	0	1.64983
	WBGene00046835	0	16.5619
	WBGene00046836	0	19.4963
	WBGene00046837	47.1724	549.32
	WBGene00046838	20.1581	12.2621
	WBGene00046839	0.701865	3.77881
	WBGene00046840	0	0
	WBGene00046841	0.593977	1.70538
	WBGene00046842	0	0.263096
	WBGene00046843	13.2816	474.769
	WBGene00046844	10.3757	67.8641
	WBGene00046845	29.262	54.5519
	WBGene00046846	52.4414	87.7408
	WBGene00046847	3.22188	20.7126
	WBGene00046848	1.88982	11.6196
	WBGene00046849	0	5.91492
	WBGene00046850	22.2015	241.443
	WBGene00046851	276.786	203.531
	WBGene00046852	0	0.757948
	WBGene00046853	211.64	3045.33
	WBGene00046854	1.0528	0.568461
	WBGene00046855	0	2.78911
	WBGene00046856	0	0
	WBGene00046858	95.0081	871.829
	WBGene00046859	6.88223	19.844
	WBGene00046860	0	5.6566
	WBGene00046861	0	1.43136
	WBGene00046862	150.748	1136.46
	WBGene00046863	0	0
	WBGene00046864	0	0
	WBGene00046865	68.5207	140.039
	WBGene00046866	3.55247	65.9069
	WBGene00046867	0	0
	WBGene00046868	0	1.13692
	WBGene00046869	0.733608	0
	WBGene00046870	6.47921	3.64593
	WBGene00046871	0	0
	WBGene00046872	25.6492	472.098
	WBGene00046873	16.9957	88.8028
	WBGene00046874	3.38878	6.29154
	WBGene00046875	63.7455	847.428
	WBGene00046876	0.350932	75.4823
	WBGene00046877	0.593977	2.08436
	WBGene00046878	2.52001	43.0787
	WBGene00046879	3.60456	243.91
	WBGene00046880	6.85049	29.8775
	WBGene00046881	3.0505	31.2209
	WBGene00046882	1.75466	16.6673
	WBGene00046883	46.3725	1028.9
	WBGene00046884	0.701865	150.493
	WBGene00046885	116.793	1386.09
	WBGene00046886	0	0.189487
	WBGene00046887	1.10041	0.568461
	WBGene00046888	1.64677	55.6606
	WBGene00046889	0	0.947435
	WBGene00046890	0	0
	WBGene00046891	0.366804	7.6203
	WBGene00046892	0	17.5217
	WBGene00046893	8.64829	21.7688
	WBGene00046894	0	9.11919
	WBGene00046895	208.625	1556.6
	WBGene00046896	0	0
	WBGene00046897	5.93977	33.886
	WBGene00046898	18.5842	42.9799
	WBGene00046899	1.78641	193.135
	WBGene00046900	220.442	4772.76
	WBGene00046901	0	6.2602
	WBGene00046902	56.6656	64.8345
	WBGene00046903	0	0
	WBGene00046904	0	0
	WBGene00046905	0	0
	WBGene00046906	4.29747	19.3576
	WBGene00046907	3.892	20.854
	WBGene00046908	13.9802	176.505
	WBGene00046909	3.77964	107.191
	WBGene00046910	42.3791	63.7377
	WBGene00046912	3.892	61.5598
	WBGene00046913	2.51554	2.26291
	WBGene00046914	4.40536	26.7642
	WBGene00046915	1.06867	26.5781
	WBGene00046916	0.717737	0.378974
	WBGene00046917	0	0
	WBGene00046918	3.46492	70.1325
	WBGene00046919	0	1.81033
	WBGene00046920	20.509	37.6611
	WBGene00046921	1.18795	10.4855
	WBGene00046922	0	0
	WBGene00046923	3.88753	24.5483
	WBGene00046924	3.82725	70.0543
	WBGene00046925	1.69439	22.9721
	WBGene00046926	0	0
	WBGene00046927	52.8366	279.067
	WBGene00046928	0	4.38339
	WBGene00046929	0	0
	WBGene00046930	0	1.59428
	WBGene00046931	0	100.956
	WBGene00046932	0	9.22171
	WBGene00046933	1.10041	5.11615
	WBGene00046934	0	0
	WBGene00046935	0	6.79117
	WBGene00046936	96.306	653.04
	WBGene00046937	0.366804	2.65282
	WBGene00046938	1.75466	5.83896
	WBGene00046939	5.79769	52.6167
	WBGene00046940	9.82485	227.608
	WBGene00046941	13.7359	3.10031
	WBGene00046942	7.66716	156.188
	WBGene00046943	0	0
	WBGene00046944	87.1948	1425.41
	WBGene00046945	0	8.02113
	WBGene00046946	0.733608	3.03179
	WBGene00046947	69.6865	122.688
	WBGene00046948	6.04074	71.1855
	WBGene00046949	2.48827	5.1679
	WBGene00046950	0	0
	WBGene00046951	1.06867	13.2166
	WBGene00046952	0	0
	WBGene00046953	39.0836	330.056
	WBGene00046954	0	2.26291
	WBGene00046955	229.819	709.243
	WBGene00046956	0.717737	1.31548
	WBGene00046957	14.9345	11.0045
	WBGene00046958	7.91468	30.8824
	WBGene00046959	91.4232	1196.37
	WBGene00046960	6.35992	21.9653
	WBGene00046961	0.366804	69.1985
	WBGene00046962	0	0
	WBGene00046963	64.1129	539.771
	WBGene00046964	21.7382	36.7861
	WBGene00046965	0	0
	WBGene00046966	2.4724	45.5969
	WBGene00046967	88.1181	441.641
	WBGene00046968	3.93962	45.5615
	WBGene00046969	0	0.189487
	WBGene00046970	0.701865	0.947435
	WBGene00046971	26.0642	534.462
	WBGene00046972	0	2.10719
	WBGene00046973	7.89755	16.4426
	WBGene00046974	9.18647	826.872
	WBGene00046975	0	0
	WBGene00046976	0	14.3535
	WBGene00046977	12.3359	7.22675
	WBGene00046978	0.350932	2.4439
	WBGene00046979	5.57052	4.42088
	WBGene00046980	8.41664	2.49467
	WBGene00046981	2.01358	51.7151
	WBGene00046982	0	0
	WBGene00046983	0	7.88923
	WBGene00046984	0	0
	WBGene00046985	0	0
	WBGene00046986	20.4537	209.105
	WBGene00046987	3.50932	5.02068
	WBGene00046988	5.34579	0.189487
	WBGene00046989	2.24075	138.145
	WBGene00046990	9.75318	26.0523
	WBGene00046991	0	0.189487
	WBGene00046992	0.593977	0
	WBGene00046993	0.350932	24.2768
	WBGene00046994	0	7.89433
	WBGene00046995	159.138	561.353
	WBGene00046996	0	1.13692
	WBGene00046997	2.52001	20.1222
	WBGene00046998	4.01897	28.5983
	WBGene00046999	6.14415	15.6861
	WBGene00047000	0	34.9178
	WBGene00047001	0	3.9683
	WBGene00047002	0	19.3838
	WBGene00047003	0	0
	WBGene00047004	2.48827	42.7315
	WBGene00047005	0	24.2881
	WBGene00047006	0	0
	WBGene00047007	2.99023	8.32755
	WBGene00047008	1.08454	103.405
	WBGene00047009	3.67622	33.1253
	WBGene00047010	0	0.189487
	WBGene00047011	0	0.568461
	WBGene00047012	265.251	238.21
	WBGene00047013	7.56823	181.183
	WBGene00047014	82.3486	117.92
	WBGene00047015	9.32981	9.79633
	WBGene00047016	0	6.2602
	WBGene00047017	1.40373	114.531
	WBGene00047018	1.43547	12.9934
	WBGene00047019	23.3601	784.627
	WBGene00047020	0	56.6891
	WBGene00047021	1.18795	166.298
	WBGene00047022	0	0.568461
	WBGene00047023	65.832	389.298
	WBGene00047024	4.50877	77.4119
	WBGene00047025	9.50245	1.89487
	WBGene00047026	0	0
	WBGene00047027	0.350932	2.87227
	WBGene00047028	0	6.1044
	WBGene00047029	45.9926	1641.27
	WBGene00047030	0	0
	WBGene00047031	0.593977	9.19888
	WBGene00047032	0.350932	0
	WBGene00047033	0.593977	34.7895
	WBGene00047034	24.5208	110.82
	WBGene00047035	0	0
	WBGene00047036	1.88982	2.82287
	WBGene00047037	63.4871	1136.15
	WBGene00047038	0	2.89405
	WBGene00047039	0	7.73626
	WBGene00047040	0	0
	WBGene00047041	0	5.93063
	WBGene00047042	7.81574	252.257
	WBGene00047043	0	1.62084
	WBGene00047044	0.701865	57.8829
	WBGene00047045	0	1.32641
	WBGene00047046	19.6326	231.934
	WBGene00047047	0.733608	7.05184
	WBGene00047048	0	0
	WBGene00047049	0	0
	WBGene00047050	5.76469	17.847
	WBGene00047051	0	45.5796
	WBGene00047052	0	5.48525
	WBGene00047053	11.2355	280.098
	WBGene00047054	0	11.2176
	WBGene00047055	185.049	319.798
	WBGene00047056	0	0
	WBGene00047057	7.05361	84.9193
	WBGene00047058	9.71696	154.448
	WBGene00047059	0	0
	WBGene00047060	0	9.37371
	WBGene00047062	152.291	140.701
	WBGene00047063	29.4143	324.03
	WBGene00047064	50.135	233.425
	WBGene00047065	60.3686	385.722
	WBGene00047066	0	0
	WBGene00047067	0	0
	WBGene00047068	24.1706	23.364
	WBGene00047069	1.0528	0
	WBGene00047070	0	0.263096
	WBGene00047071	22.9705	258.972
	WBGene00047072	0.701865	11.1286
	WBGene00047073	0	0.568461
	WBGene00047074	1.83402	2.18558
	WBGene00047075	5.8567	3.46252
	WBGene00047076	0	0
	WBGene00047077	0	0.970273
	WBGene00047078	5.23546	150.773
	WBGene00047079	0	1.69923
	WBGene00047080	11.0686	22.0826
	WBGene00047081	0.366804	14.4875
	WBGene00047082	1.10041	0
	WBGene00047083	1.92156	29.3707
	WBGene00047084	2.80746	83.0966
	WBGene00047085	19.8833	148.278
	WBGene00047086	167.454	638.576
	WBGene00047087	1.78193	10.5952
	WBGene00047088	0	1.60756
	WBGene00047089	4.83244	118.167
	WBGene00047090	0	57.9923
	WBGene00047091	22.3233	439.527
	WBGene00047092	2.80746	223.029
	WBGene00047093	1.53889	1.96848
	WBGene00047094	0	5.02068
	WBGene00047095	0	21.8399
	WBGene00047096	1.06867	12.8942
	WBGene00047097	0	0.947435
	WBGene00047098	0	0
	WBGene00047099	11.5592	165.837
	WBGene00047100	4.4815	28.3452
	WBGene00047102	1.53889	41.3567
	WBGene00047103	0	8.84654
	WBGene00047104	17.1911	53.6696
	WBGene00047105	2.25662	44.658
	WBGene00047106	0	0
	WBGene00047107	30.3376	546.058
	WBGene00047108	2.53589	71.9583
	WBGene00047109	0	5.29333
	WBGene00047110	0.350932	2.51273
	WBGene00047111	0	17.9889
	WBGene00047112	0	0.378974
	WBGene00047113	1.0528	287.518
	WBGene00047114	3.97136	38.0143
	WBGene00047115	0	0
	WBGene00047116	4.34956	40.2758
	WBGene00047117	0	0
	WBGene00047118	0	0
	WBGene00047119	0	131.828
	WBGene00047120	8.98657	133.828
	WBGene00047121	0.350932	31.1036
	WBGene00047122	0	2.20736
	WBGene00047123	6.8537	47.6483
	WBGene00047124	25.3737	655.442
	WBGene00047125	16.6778	8.12373
	WBGene00047126	0	0
	WBGene00047127	0.350932	10.5519
	WBGene00047128	0	0.947435
	WBGene00047129	1.0528	8.00746
	WBGene00047130	2.48827	3.9151
	WBGene00047131	3.86026	3.60025
	WBGene00047132	1.46722	92.9766
	WBGene00047133	0	74.7092
	WBGene00047134	0	7.73618
	WBGene00047135	0	14.2002
	WBGene00047136	0	0
	WBGene00047137	0	3.67864
	WBGene00047138	55.6608	249.205
	WBGene00047139	0	0
	WBGene00047140	0	0.757948
	WBGene00047141	0	9.23977
	WBGene00047142	20.1187	141.016
	WBGene00047143	0	0
	WBGene00047144	37.0048	5.93305
	WBGene00047145	32.0288	34.2492
	WBGene00047146	8.00544	8.45534
	WBGene00047147	2.45653	6.77409
	WBGene00047148	0	0
	WBGene00047149	0	0
	WBGene00047150	1.40373	68.2583
	WBGene00047151	0	0
	WBGene00047152	0.733608	1.13692
	WBGene00047153	0.717737	84.6077
	WBGene00047154	5.7126	8.35274
	WBGene00047155	2.8506	19.4901
	WBGene00047156	0.701865	4.40995
	WBGene00047157	0	0
	WBGene00047158	0.701865	3.32623
	WBGene00047159	0	0
	WBGene00047160	1.46722	3.46017
	WBGene00047161	25.8052	68.8823
	WBGene00047162	3.17426	6.70428
	WBGene00047163	145.727	318.151
	WBGene00047164	0	8.29849
	WBGene00047165	0.350932	10.8416
	WBGene00047166	2.18495	1.13692
	WBGene00047167	0	0
	WBGene00047168	0	2.18931
	WBGene00047170	0	0.568461
	WBGene00047171	0	106.734
	WBGene00047172	7.27757	199.882
	WBGene00047173	1.06867	20.5439
	WBGene00047174	0	1.13692
	WBGene00047175	0	0.378974
	WBGene00047176	0	0.568461
	WBGene00047177	0	0
	WBGene00047178	29.7282	519.849
	WBGene00047179	1.45135	19.6998
	WBGene00047180	0.701865	2.21829
	WBGene00047181	6.3314	164.987
	WBGene00047182	0	0.757948
	WBGene00047183	0	9.76119
	WBGene00047184	13.2173	82.9719
	WBGene00047185	0	0.568461
	WBGene00047186	1.80228	8.34691
	WBGene00047187	0	3.45644
	WBGene00047188	0	0.189487
	WBGene00047189	12.3111	26.2895
	WBGene00047190	49.3775	372.118
	WBGene00047191	0	0
	WBGene00047192	0	5.95719
	WBGene00047193	0	4.0709
	WBGene00047194	35.0874	111.639
	WBGene00047195	0	0
	WBGene00047196	13.5442	6.843
	WBGene00047197	1.43547	25.0584
	WBGene00047198	0	2.91454
	WBGene00047199	6.76295	115.768
	WBGene00047200	12.4483	201.337
	WBGene00047201	7.37972	17.2827
	WBGene00047202	2.53589	18.119
	WBGene00047203	0	5.18831
	WBGene00047204	0.733608	1.81033
	WBGene00047205	72.6646	20.3589
	WBGene00047206	70.3349	128.313
	WBGene00047207	0	0
	WBGene00047208	3.58421	2.4524
	WBGene00047209	0.701865	1.21531
	WBGene00047210	0	2.65282
	WBGene00047211	5.68533	38.5091
	WBGene00047212	0	0
	WBGene00047213	0	0.568461
	WBGene00047214	7.81448	3.66293
	WBGene00047215	55.9474	95.8419
	WBGene00047216	1.80228	7.36578
	WBGene00047217	0	1.13692
	WBGene00047218	0	35.9546
	WBGene00047219	0	48.1891
	WBGene00047220	0	3.82586
	WBGene00047221	0	7.43567
	WBGene00047222	0.593977	30.4629
	WBGene00047223	0.701865	84.1285
	WBGene00047224	0.701865	2.78676
	WBGene00047225	0	0
	WBGene00047226	0	52.1789
	WBGene00047228	1.75466	9.78069
	WBGene00047229	4.0589	75.2916
	WBGene00047230	0	1.5159
	WBGene00047231	16.1632	102.301
	WBGene00047232	3.50932	45.2121
	WBGene00047233	0	1.84167
	WBGene00047234	17.0739	39.822
	WBGene00047235	7.24009	113.27
	WBGene00047236	0	0
	WBGene00047237	0	0
	WBGene00047238	0	44.5792
	WBGene00047239	22.0561	21.2095
	WBGene00047240	5.69428	133.65
	WBGene00047241	27.57	302.059
	WBGene00047242	0	0
	WBGene00047243	0	6.62452
	WBGene00047244	1.81815	9.76839
	WBGene00047245	8.68003	295.354
	WBGene00047246	0.944909	2.52601
	WBGene00047247	0.366804	5.20029
	WBGene00047248	4.40983	118.9
	WBGene00047249	33.4878	126.891
	WBGene00047250	0	8.84379
	WBGene00047251	0	0.189487
	WBGene00047252	0.733608	0
	WBGene00047253	0	0
	WBGene00047254	12.077	73.0505
	WBGene00047255	27.8163	136.634
	WBGene00047256	0	0
	WBGene00047257	0	0
	WBGene00047258	7.74205	224.929
	WBGene00047259	3.75237	52.1887
	WBGene00047260	0	3.51571
	WBGene00047261	2.50414	21.9327
	WBGene00047262	2.24075	4.65264
	WBGene00047263	1.40373	39.4989
	WBGene00047264	0	0
	WBGene00047265	5.4227	273.458
	WBGene00047266	0	5.11615
	WBGene00047267	17.0795	376.67
	WBGene00047269	0.366804	5.28378
	WBGene00047270	32.03	55.9982
	WBGene00047271	0.717737	5.09429
	WBGene00047272	119.462	1107.68
	WBGene00047273	13.2377	66.4625
	WBGene00047274	0.701865	21.0758
	WBGene00047275	0	0
	WBGene00047276	23.3393	145.858
	WBGene00047277	3.32082	145.815
	WBGene00047278	0	2.67323
	WBGene00047279	0	2.46333
	WBGene00047280	0	9.61162
	WBGene00047281	126.142	110.84
	WBGene00047282	23.2147	112.596
	WBGene00047283	3.23328	17.0786
	WBGene00047284	0	3.89469
	WBGene00047285	33.6274	225.02
	WBGene00047286	0	1.84167
	WBGene00047287	82.7459	451.792
	WBGene00047288	0	6.36993
	WBGene00047289	15.8326	11.2206
	WBGene00047290	43.2491	185.441
	WBGene00047291	0	5.56364
	WBGene00047292	2.10559	0
	WBGene00047293	0.366804	13.1852
	WBGene00047294	0	0.378974
	WBGene00047295	0	4.65264
	WBGene00047296	2.55176	12.8714
	WBGene00047297	0	58.8741
	WBGene00047298	0	0.378974
	WBGene00047299	0	0
	WBGene00047300	57.7395	207.954
	WBGene00047301	4.88005	193.541
	WBGene00047302	0	0
	WBGene00047303	52.6603	156.654
	WBGene00047304	4.94354	7.03006
	WBGene00047305	0	0
	WBGene00047306	3.29355	46.7127
	WBGene00047307	0	0
	WBGene00047308	1.81815	15.8585
	WBGene00047309	0	3.20185
	WBGene00047310	9.24227	6.97823
	WBGene00047311	1.92156	27.7925
	WBGene00047312	0	3.16808
	WBGene00047313	0	2.27384
	WBGene00047314	0.733608	38.7424
	WBGene00047315	2.8506	53.7359
	WBGene00047316	16.6843	82.1822
	WBGene00047317	3.75237	40.4999
	WBGene00047318	50.4265	471.837
	WBGene00047319	29.3483	1062
	WBGene00047320	2.45653	4.41238
	WBGene00047321	0	0
	WBGene00047322	0	1.5159
	WBGene00047323	0.593977	28.2703
	WBGene00047324	0	0
	WBGene00047325	43.5564	263.542
	WBGene00047326	0	14.4466
	WBGene00047327	1.40373	9.83147
	WBGene00047328	5.07177	59.8339
	WBGene00047329	0	37.2857
	WBGene00047330	25.335	219.275
	WBGene00047331	3.32082	45.9125
	WBGene00047332	75.5946	185.734
	WBGene00047333	0	0.789288
	WBGene00047334	0	0
	WBGene00047335	32.6336	43.8422
	WBGene00047336	4.64148	239.745
	WBGene00047337	0	18.1237
	WBGene00047338	10.8687	221.183
	WBGene00047339	3.2174	0.189487
	WBGene00047340	0	43.3744
	WBGene00047341	25.3231	189.917
	WBGene00047342	1.0528	1.32641
	WBGene00047343	11.7065	218.093
	WBGene00047344	0	1.80183
	WBGene00047345	0	0
	WBGene00047346	19.9041	82.4284
	WBGene00047347	0	4.55717
	WBGene00047348	7.82959	2.37507
	WBGene00047349	12.7414	6.54378
	WBGene00047350	0	4.33634
	WBGene00047351	0	0.189487
	WBGene00047352	6.24385	22.5679
	WBGene00047354	1.78193	6.67999
	WBGene00047355	0.701865	4.16871
	WBGene00047356	27.2529	66.2096
	WBGene00047357	2.13734	58.1191
	WBGene00047359	11.1683	209.259
	WBGene00047360	1.77053	64.1321
	WBGene00047361	20.3783	112.239
	WBGene00047362	42.6331	1060.66
	WBGene00047363	3.87613	6.8068
	WBGene00047364	3.6363	6.36378
	WBGene00047365	0	4.91573
	WBGene00047366	9.21821	54.6259
	WBGene00047367	151.366	551.819
	WBGene00047368	0	0
	WBGene00047369	0	0
	WBGene00047370	0	0.947435
	WBGene00047371	0	14.8726
	WBGene00047372	0.350932	4.16871
	WBGene00047373	6.25973	40.1746
	WBGene00047374	0	2.93397
	WBGene00047375	0	0
	WBGene00047377	0	0.378974
	WBGene00047378	5.41823	21.4906
	WBGene00047379	0.366804	16.3809
	WBGene00047380	0	0
	WBGene00047381	22.7083	30.37
	WBGene00047382	6.03626	61.8873
	WBGene00047383	0	0
	WBGene00047384	2.48827	1.70538
	WBGene00047385	0	3.61216
	WBGene00047386	0	0
	WBGene00047387	14.0946	61.6428
	WBGene00047388	46.3661	190.947
	WBGene00047389	5.03555	7.64662
	WBGene00047390	44.2189	986.658
	WBGene00047391	9.08998	28.2249
	WBGene00047392	0	3.21035
	WBGene00047393	2.83473	31.9122
	WBGene00047394	0	16.7784
	WBGene00047395	0	10.2527
	WBGene00047396	21.099	184.339
	WBGene00047397	3.20601	46.7926
	WBGene00047398	7.83854	9.3435
	WBGene00047399	9.0151	40.5222
	WBGene00047400	5.87705	42.6906
	WBGene00047401	9.32163	3.82108
	WBGene00047402	1.67852	95.4935
	WBGene00047403	0	1.5159
	WBGene00047404	0	0
	WBGene00047405	0	2.26291
	WBGene00047406	0	0
	WBGene00047407	10.8846	58.0673
	WBGene00047408	0	0
	WBGene00047409	0	0
	WBGene00047410	0	0
	WBGene00047411	38.5209	557.714
	WBGene00047412	0	1.70538
	WBGene00047413	0	12.007
	WBGene00047414	0.593977	1.13692
	WBGene00047415	4.13057	0
	WBGene00047416	0	0.568461
	WBGene00047417	2.38038	201.6
	WBGene00047418	30.594	128.235
	WBGene00047419	0	0.189487
	WBGene00047420	5.73742	29.5144
	WBGene00047421	83.548	334.312
	WBGene00047422	2.52001	56.0319
	WBGene00047423	3.42871	77.8481
	WBGene00047424	0	94.8094
	WBGene00047425	0	0
	WBGene00047426	6.06108	6.55699
	WBGene00047427	0	3.17901
	WBGene00047428	0	5.64575
	WBGene00047429	1.0528	20.8331
	WBGene00047430	0	0
	WBGene00047431	1.10041	30.7877
	WBGene00047432	0	0
	WBGene00047433	0	0
	WBGene00047434	0	0.452583
	WBGene00047435	18.4661	14.4729
	WBGene00047436	0	0.189487
	WBGene00047437	0	0
	WBGene00047438	2.10559	104.639
	WBGene00047439	0	10.9694
	WBGene00047440	3.09812	49.0166
	WBGene00047441	0	0
	WBGene00047442	98.048	273.866
	WBGene00047443	14.5139	45.4176
	WBGene00047444	1.83402	6.43268
	WBGene00047445	0	1.24187
	WBGene00047446	5.24238	63.2361
	WBGene00047447	4.24293	8.40967
	WBGene00047448	0	2.42106
	WBGene00047449	11.2445	52.1419
	WBGene00047450	0	2.14704
	WBGene00047451	11.8384	8.05823
	WBGene00047452	0.366804	53.5665
	WBGene00047453	0.701865	35.8419
	WBGene00047454	6.27931	144.701
	WBGene00047455	3.46045	48.0929
	WBGene00047456	17.6063	151.829
	WBGene00047457	0	12.0085
	WBGene00047458	23.8425	308.66
	WBGene00047459	0	3.44211
	WBGene00047460	2.10559	20.673
	WBGene00047461	2.74271	18.8829
	WBGene00047462	1.0528	3.3153
	WBGene00047463	107.831	945.987
	WBGene00047464	0	0.757948
	WBGene00047465	0	0
	WBGene00047466	0.366804	1.57858
	WBGene00047467	2.15321	9.43169
	WBGene00047468	0	0.378974
	WBGene00047469	0	0
	WBGene00047470	11.8486	15.4035
	WBGene00047471	1.18795	0
	WBGene00047472	8.71996	228.054
	WBGene00047473	0	14.601
	WBGene00047474	0	3.63159
	WBGene00047475	0	16.8083
	WBGene00047476	1.32759	14.1194
	WBGene00047477	1.83402	4.97841
	WBGene00047478	0	0.378974
	WBGene00047479	0	1.76806
	WBGene00047480	0	0
	WBGene00047481	61.1491	671.983
	WBGene00047483	0	0.378974
	WBGene00047484	0	2.69849
	WBGene00047485	0	0
	WBGene00047486	3.82725	32.6799
	WBGene00047487	122.667	85.9809
	WBGene00047488	3.23775	14.3137
	WBGene00047489	0.350932	94.5493
	WBGene00047490	0	0.978775
	WBGene00047491	0	12.3029
	WBGene00047492	3.14573	1043.8
	WBGene00047493	0.593977	0.378974
	WBGene00047494	0	8.82476
	WBGene00047495	0	0
	WBGene00047496	19.7291	1221.1
	WBGene00047497	0	0
	WBGene00047498	0.350932	0.715679
	WBGene00047499	0	0
	WBGene00047500	63.2554	167.538
	WBGene00047501	0.350932	1.69445
	WBGene00047502	22.1595	61.4457
	WBGene00047503	0	0
	WBGene00047504	1.0528	0.947435
	WBGene00047505	0	28.2244
	WBGene00047506	83.1457	692.657
	WBGene00047507	1.69439	4.9989
	WBGene00047508	5.26273	9.21458
	WBGene00047509	0	0
	WBGene00047510	1.40373	0.947435
	WBGene00047511	16.8341	44.6729
	WBGene00047512	0	0
	WBGene00047513	31.3855	72.4098
	WBGene00047514	13.4807	102.488
	WBGene00047515	0	0
	WBGene00047516	0	3.13674
	WBGene00047517	13.7359	147.321
	WBGene00047518	21.7039	35.0923
	WBGene00047519	4.77216	15.086
	WBGene00047520	2.8392	22.4397
	WBGene00047521	0.366804	2.15797
	WBGene00047522	0.593977	14.1484
	WBGene00047523	0	0
	WBGene00047524	104.61	456.498
	WBGene00047525	99.2515	52.9156
	WBGene00047526	0	22.1139
	WBGene00047527	19.8121	34.4222
	WBGene00047528	25.3985	17.4054
	WBGene00047529	30.6524	982.407
	WBGene00047530	0	0
	WBGene00047531	35.424	131.711
	WBGene00047532	0	0
	WBGene00047533	0	0
	WBGene00047534	0	1.83932
	WBGene00047535	5.94872	25.9916
	WBGene00047536	0	0
	WBGene00047537	37.4103	393.981
	WBGene00047538	13.7238	48.1418
	WBGene00047539	8.31771	11.8852
	WBGene00047540	28.0899	227.801
	WBGene00047541	0	0
	WBGene00047542	2.59168	17.052
	WBGene00047543	329.948	866.466
	WBGene00047544	113.372	540.017
[truncated: 12,818 more rows]
