# Supplementary material for: piRNA processing by a trimeric Schlafen-domain nuclease
Source: Nature. 2023 Sep 27;622(7982):402–9. doi: 10.1038/s41586-023-06588-2 (PMC10567574; doi:10.1038/s41586-023-06588-2)
Supplement: Supplementary file 8 — Source Data Fig. 2 [file 41586_2023_6588_MOESM8_ESM.xlsx]

## Sheet: Fig. 2b
sample	mean	r1	r2	r3
wild type	7.42443	6.68926	8.1657	7.41832
slfl-4(-/-)	8.11668	7.81259	8.4185	8.11895
slfl-3(-/-);sflf-4(-/-)	0.000179446	5.36565e-05	3.71485e-05	0.000447533
slfl-3(dtm); slfl-4(-/-)	0.772194	0.765943	0.747741	0.802899
wild type	13.2491	13.6153	13.0375	13.0945
slfl-3 (-/-)	13.388	13.7989	13.1992	13.1659

## Sheet: Fig. 2c
Fig. 2c	RPM-normalized piRNA precursor levels before log10-transformation for plotting:
	piRNA gene	wild type	slf3(-/-);slf4(-/-)
	WBGene00045518	0	0
	WBGene00045519	0.726336	1.93122
	WBGene00045520	0	1.52912
	WBGene00045521	1.45267	2.89684
	WBGene00045522	0	0
	WBGene00045523	0	0
	WBGene00045524	16.6083	48.4595
	WBGene00045525	0	4.82806
	WBGene00045526	8.15235	20.0209
	WBGene00045527	21.0206	28.2168
	WBGene00045528	0	0
	WBGene00045529	13.5081	9.99208
	WBGene00045530	2.64524	0.965612
	WBGene00045531	0	0
	WBGene00045532	3.53424	30.1774
	WBGene00045533	4.77029	2.34651
	WBGene00045534	2.60177	0
	WBGene00045535	0.726336	8.61119
	WBGene00045536	0	0
	WBGene00045537	0	1.93122
	WBGene00045538	0	0
	WBGene00045539	23.1562	16.0954
	WBGene00045540	0	0
	WBGene00045541	0	0
	WBGene00045542	24.4136	73.5314
	WBGene00045543	0	0
	WBGene00045544	2.17901	0
	WBGene00045545	0	0
	WBGene00045546	4.35801	1.93122
	WBGene00045547	0	0
	WBGene00045548	0	0
	WBGene00045549	0	0
	WBGene00045550	0	0
	WBGene00045551	0	0
	WBGene00045552	0	0
	WBGene00045553	1.19257	3.86245
	WBGene00045554	1.72364	10.6481
	WBGene00045555	0	7.48418
	WBGene00045556	0	1.93122
	WBGene00045557	1.30088	20.3599
	WBGene00045558	11.383	44.6718
	WBGene00045559	1.45267	1.93122
	WBGene00045560	2.34167	20.1192
	WBGene00045561	0	18.3494
	WBGene00045562	0	0
	WBGene00045563	7.05761	10.7831
	WBGene00045564	1.19257	10.7038
	WBGene00045565	0	0
	WBGene00045566	0	0
	WBGene00045567	0	0
	WBGene00045568	0	1.93122
	WBGene00045569	0	2.89684
	WBGene00045570	0	0.965612
	WBGene00045571	9.75681	62.4681
	WBGene00045572	0	18.2379
	WBGene00045573	10.7436	6.92068
	WBGene00045574	0	0
	WBGene00045575	9.67025	38.322
	WBGene00045576	7.06848	10.7038
	WBGene00045577	0	0.965612
	WBGene00045578	0	7.64558
	WBGene00045579	2.87274	1.93122
	WBGene00045580	50.4763	59.3305
	WBGene00045581	0	0
	WBGene00045582	0	0
	WBGene00045583	0	0
	WBGene00045585	27.4063	56.9914
	WBGene00045586	14.1261	22.0842
	WBGene00045587	0	3.46034
	WBGene00045588	0.574548	2.45217
	WBGene00045589	15.3078	34.3701
	WBGene00045590	0	0
	WBGene00045591	0	0
	WBGene00045592	2.17901	7.48418
	WBGene00045593	2.44998	3.1639
	WBGene00045594	4.82425	10.381
	WBGene00045595	1.87543	2.74861
	WBGene00045596	0	0
	WBGene00045597	0	0
	WBGene00045598	0	0
	WBGene00045599	0	1.52912
	WBGene00045600	0	3.86245
	WBGene00045601	0	0
	WBGene00045602	13.9848	30.9523
	WBGene00045603	1.45267	0
	WBGene00045604	0	0
	WBGene00045605	0	0
	WBGene00045606	6.38523	40.262
	WBGene00045607	0	3.46034
	WBGene00045608	0	0
	WBGene00045609	25.5961	47.918
	WBGene00045610	3.57772	0
	WBGene00045611	6.53702	26.3356
	WBGene00045612	3.57772	48.7749
	WBGene00045613	3.79434	0.817391
	WBGene00045614	0	0
	WBGene00045615	0	1.93122
	WBGene00045616	4.56415	5.55296
	WBGene00045617	0	0
	WBGene00045618	3.21979	11.3466
	WBGene00045619	0	0
	WBGene00045620	20.3382	106.111
	WBGene00045621	0	0
	WBGene00045622	23.4058	21.5001
	WBGene00045623	0	0
	WBGene00045624	1.30088	13.9338
	WBGene00045625	2.90534	1.52912
	WBGene00045626	1.19257	0
	WBGene00045627	0	0
	WBGene00045628	0	1.93122
	WBGene00045629	0	26.111
	WBGene00045630	0	0
	WBGene00045631	0	0
	WBGene00045632	0	3.05823
	WBGene00045633	1.30088	10.7038
	WBGene00045634	0	0
	WBGene00045635	0	0
	WBGene00045636	19.5249	17.4631
	WBGene00045637	14.0283	34.439
	WBGene00045638	0	0
	WBGene00045639	2.49346	23.5795
	WBGene00045640	0.726336	16.5474
	WBGene00045641	0	0
	WBGene00045642	6.13601	3.86245
	WBGene00045643	1.45267	0.817391
	WBGene00045644	0	0
	WBGene00045645	1.19257	2.89684
	WBGene00045646	11.6218	34.9761
	WBGene00045647	0	3.46034
	WBGene00045648	0	0
	WBGene00045649	0	0
	WBGene00045650	9.86551	3.05823
	WBGene00045651	13.6164	53.9068
	WBGene00045652	14.7006	43.7004
	WBGene00045653	1.1491	0
	WBGene00045654	0	0.965612
	WBGene00045655	0	0
	WBGene00045656	1.76712	10.7038
	WBGene00045657	1.91891	3.98129
	WBGene00045658	18.5381	13.2779
	WBGene00045659	1.19257	3.05823
	WBGene00045660	2.02722	21.889
	WBGene00045661	0	0
	WBGene00045662	0	4.98945
	WBGene00045663	22.2132	8.15335
	WBGene00045664	9.39927	19.0715
	WBGene00045665	0	0
	WBGene00045666	0	6.11646
	WBGene00045667	0	0
	WBGene00045668	1.87543	74.1874
	WBGene00045669	0	0
	WBGene00045670	0	0
	WBGene00045671	0.726336	0
	WBGene00045672	0	0
	WBGene00045673	6.01682	0.965612
	WBGene00045674	0	1.52912
	WBGene00045675	0	0
	WBGene00045676	3.57772	6.61106
	WBGene00045677	3.47989	3.05823
	WBGene00045678	0.574548	0
	WBGene00045679	0	0
	WBGene00045680	0	0.817391
	WBGene00045681	5.66977	20.0415
	WBGene00045682	4.10879	4.82806
	WBGene00045683	17.6491	0
	WBGene00045684	1.91891	0
	WBGene00045685	1.19257	1.93122
	WBGene00045686	14.6249	117.96
	WBGene00045687	0	0
	WBGene00045688	4.72681	15.6375
	WBGene00045689	1.19257	3.86245
	WBGene00045690	6.22296	10.9151
	WBGene00045691	2.64524	0
	WBGene00045692	0	69.5029
	WBGene00045693	0.574548	3.05823
	WBGene00045694	5.09522	21.6189
	WBGene00045695	0	0
	WBGene00045696	0	4.42595
	WBGene00045697	0	0
	WBGene00045698	0	1.63478
	WBGene00045699	2.38514	0
	WBGene00045700	4.10879	1.52912
	WBGene00045701	0	6.7299
	WBGene00045702	28.2735	55.6295
	WBGene00045703	0	0
	WBGene00045704	0	0
	WBGene00045705	26.6908	24.9473
	WBGene00045706	64.7534	82.8442
	WBGene00045707	0	0
	WBGene00045708	0	0
	WBGene00045709	2.60177	3.71423
	WBGene00045710	8.56424	5.95507
	WBGene00045711	0	0.965612
	WBGene00045712	17.9635	57.5475
	WBGene00045713	11.8279	15.3705
	WBGene00045714	40.8483	130.767
	WBGene00045715	3.63168	8.30157
	WBGene00045716	0	0
	WBGene00045717	0	0
	WBGene00045718	3.47989	34.6061
	WBGene00045719	0.726336	0
	WBGene00045720	0	0
	WBGene00045721	8.54251	64.5343
	WBGene00045722	8.94391	2.89684
	WBGene00045723	1.91891	6.11646
	WBGene00045724	9.81116	39.7117
	WBGene00045725	0	0
	WBGene00045726	0	0
	WBGene00045727	0	0
	WBGene00045728	0	0
	WBGene00045729	0	0
	WBGene00045730	12.9122	23.4813
	WBGene00045731	5.74548	9.25401
	WBGene00045732	0	4.58735
	WBGene00045733	0	0
	WBGene00045734	0	0
	WBGene00045735	0.574548	12.4443
	WBGene00045736	5.81068	5.95507
	WBGene00045737	0	0
	WBGene00045738	0	0
	WBGene00045739	0.726336	0.965612
	WBGene00045740	0	0
	WBGene00045741	0	0
	WBGene00045743	1.91891	12.3122
	WBGene00045744	0	0
	WBGene00045745	0	0
	WBGene00045746	0	3.05823
	WBGene00045747	1.76712	0
	WBGene00045748	0	0
	WBGene00045749	0	0
	WBGene00045750	0	0
	WBGene00045751	0	0
	WBGene00045752	1.19257	0
	WBGene00045753	0	2.89684
	WBGene00045754	0	0
	WBGene00045755	0	0
	WBGene00045756	3.63168	0.817391
	WBGene00045757	0	0
	WBGene00045758	15.123	8.39406
	WBGene00045759	0	0
	WBGene00045760	0	0
	WBGene00045761	0	0
	WBGene00045762	0	0
	WBGene00045763	48.7519	29.7695
	WBGene00045764	0	0
	WBGene00045765	2.91622	8.8519
	WBGene00045766	7.72998	30.1774
	WBGene00045767	0	0
	WBGene00045768	0	0
	WBGene00045769	0	0
	WBGene00045770	27.8395	69.1906
	WBGene00045771	0	2.89684
	WBGene00045772	4.56415	8.8519
	WBGene00045773	6.94929	22.934
	WBGene00045774	41.9435	74.2989
	WBGene00045775	3.47989	13.1165
	WBGene00045776	0	0
	WBGene00045777	0	0
	WBGene00045778	3.83781	3.71423
	WBGene00045779	11.4374	18.9233
	WBGene00045780	3.11148	4.98945
	WBGene00045781	0	0
	WBGene00045782	0	0.965612
	WBGene00045783	4.41236	12.1772
	WBGene00045784	0	0
	WBGene00045785	0	7.84374
	WBGene00045786	64.4168	198.253
	WBGene00045787	1.45267	12.0715
	WBGene00045788	0	1.52912
	WBGene00045789	36.6755	200.961
	WBGene00045790	0.726336	0
	WBGene00045791	0	1.52912
	WBGene00045792	0	0
	WBGene00045793	0	0
	WBGene00045794	0	0
	WBGene00045795	0	0
	WBGene00045796	9.86551	27.2806
	WBGene00045797	0	0
	WBGene00045798	0	8.91502
	WBGene00045799	2.34167	10.9445
	WBGene00045800	0	1.63478
	WBGene00045801	0	0
	WBGene00045802	8.40196	9.25401
	WBGene00045803	3.63168	9.28036
	WBGene00045804	2.64524	3.05823
	WBGene00045805	0	0.817391
	WBGene00045806	5.82156	1.52912
	WBGene00045807	0	0
	WBGene00045808	0	0
	WBGene00045809	0	0
	WBGene00045810	3.57772	8.69051
	WBGene00045811	0	0
	WBGene00045812	0	0
	WBGene00045813	63.5717	285.519
	WBGene00045814	0	0
	WBGene00045815	0	0
	WBGene00045816	26.539	37.3857
	WBGene00045817	0	0
	WBGene00045818	10.2553	36.3732
	WBGene00045819	8.82473	13.8414
	WBGene00045820	1.19257	0
	WBGene00045821	0	0
	WBGene00045822	6.86234	4.84123
	WBGene00045823	0.574548	5.39156
	WBGene00045824	0	0
	WBGene00045825	0	0
	WBGene00045826	2.91622	0
	WBGene00045827	0	3.86245
	WBGene00045828	4.52067	15.0814
	WBGene00045829	5.75672	0
	WBGene00045830	0	0
	WBGene00045831	0	0
	WBGene00045832	0	0
	WBGene00045833	0	0
	WBGene00045834	33.2822	106.254
	WBGene00045835	17.0206	2.60039
	WBGene00045836	0	0
	WBGene00045837	0.726336	0.965612
	WBGene00045838	0	0
	WBGene00045839	0	0
	WBGene00045840	33.0221	40.0317
	WBGene00045841	6.22296	20.1691
	WBGene00045842	0.574548	4.58735
	WBGene00045843	0	0
	WBGene00045844	0	0
	WBGene00045845	0	0
	WBGene00045846	30.5934	40.2516
	WBGene00045847	0	0
	WBGene00045848	0	0
	WBGene00045849	0	0
	WBGene00045850	23.1674	31.2251
	WBGene00045851	10.7432	14.9815
	WBGene00045852	0.726336	0
	WBGene00045853	0	0
	WBGene00045854	0	0
	WBGene00045855	10.5918	0
	WBGene00045856	0	0
	WBGene00045857	0	0
	WBGene00045858	0	0
	WBGene00045859	0	0
	WBGene00045860	16.9876	31.2325
	WBGene00045861	3.57772	0
	WBGene00045862	7.43689	16.59
	WBGene00045863	0	0
	WBGene00045864	3.83781	17.4631
	WBGene00045865	3.21979	18.4287
	WBGene00045866	6.09253	6.61106
	WBGene00045867	0	0
	WBGene00045868	2.02722	34.2013
	WBGene00045869	4.62899	1.783
	WBGene00045870	22.9935	54.3616
	WBGene00045871	0	11.4229
	WBGene00045872	0	0
	WBGene00045873	1.45267	3.87562
	WBGene00045874	2.64524	0
	WBGene00045875	24.8259	72.0465
	WBGene00045876	3.11148	0.965612
	WBGene00045877	1.45267	1.52912
	WBGene00045878	0.726336	12.635
	WBGene00045879	12.142	6.75928
	WBGene00045880	14.4724	71.1687
	WBGene00045881	0	0
	WBGene00045882	0	0
	WBGene00045883	0	0
	WBGene00045884	6.07117	0
	WBGene00045885	0	5.76429
	WBGene00045886	8.04404	6.11646
	WBGene00045887	0	0
	WBGene00045888	17.4977	53.9815
	WBGene00045889	0	0
	WBGene00045890	3.44729	9.10579
	WBGene00045891	0	0
	WBGene00045892	0	3.86245
	WBGene00045893	0.574548	1.52912
	WBGene00045894	3.11148	28.8728
	WBGene00045895	0	0
	WBGene00045896	0	0
	WBGene00045897	4.20623	8.2884
	WBGene00045898	0.726336	2.89684
	WBGene00045899	4.35801	2.49473
	WBGene00045900	7.72959	5.55296
	WBGene00045901	32.1001	55.7088
	WBGene00045902	0	0
	WBGene00045903	3.63168	0
	WBGene00045904	6.33127	0
	WBGene00045905	2.17901	0
	WBGene00045906	5.75672	0
	WBGene00045907	17.7682	26.0449
	WBGene00045908	14.8198	6.53913
	WBGene00045909	0	9.17469
	WBGene00045910	0	0
	WBGene00045911	3.68603	10.9445
	WBGene00045912	0	0
	WBGene00045913	0	0
	WBGene00045914	0	0
	WBGene00045915	9.24749	59.4156
	WBGene00045916	0.574548	0
	WBGene00045917	0	0
	WBGene00045918	2.90534	3.86245
	WBGene00045919	0	0
	WBGene00045920	12.706	21.098
	WBGene00045921	5.25788	25.4814
	WBGene00045922	0	0
	WBGene00045923	0	0
	WBGene00045924	0	0
	WBGene00045925	0	0
	WBGene00045926	27.5045	9.28036
	WBGene00045927	0	0
	WBGene00045928	18.1153	32.9656
	WBGene00045929	6.01682	27.7884
	WBGene00045930	2.34167	0
	WBGene00045931	0	0
	WBGene00045933	0.574548	8.8519
	WBGene00045934	2.02722	4.84123
	WBGene00045935	0	0
	WBGene00045936	0	0
	WBGene00045937	0	7.64558
	WBGene00045938	0	0
	WBGene00045939	1.1491	1.52912
	WBGene00045940	0	0
	WBGene00045941	0	0.817391
	WBGene00045942	0	0
	WBGene00045943	0.726336	0
	WBGene00045944	0	0
	WBGene00045945	1.1491	1.52912
	WBGene00045946	0	0
	WBGene00045947	23.8068	65.1431
	WBGene00045948	0	0
	WBGene00045949	4.52067	3.05823
	WBGene00045950	0.726336	1.52912
	WBGene00045951	0	0
	WBGene00045952	0	0
	WBGene00045953	0.574548	0
	WBGene00045954	3.11148	0
	WBGene00045955	0.726336	0
	WBGene00045956	4.15226	6.77246
	WBGene00045957	0	3.71423
	WBGene00045959	0	0
	WBGene00045960	11.1555	33.0419
	WBGene00045961	0	0
	WBGene00045962	0	0
	WBGene00045963	1.45267	53.3565
	WBGene00045964	20.1421	16.9259
	WBGene00045965	0	0
	WBGene00045966	11.3182	18.7751
	WBGene00045967	11.5348	60.9595
	WBGene00045968	0	0
	WBGene00045969	0	0
	WBGene00045970	0	0
	WBGene00045971	3.11148	16.8145
	WBGene00045972	2.17901	30.4313
	WBGene00045973	0	0
	WBGene00045974	0	0
	WBGene00045975	0	0.965612
	WBGene00045976	0	0
	WBGene00045977	2.38514	0.965612
	WBGene00045978	0	0
	WBGene00045979	1.76712	9.99208
	WBGene00045980	0	0
	WBGene00045981	30.1816	514.657
	WBGene00045982	0	0
	WBGene00045983	0	0
	WBGene00045984	4.94343	15.0609
	WBGene00045985	4.67246	4.58735
	WBGene00045986	0	0
	WBGene00045987	1.1491	5.55296
	WBGene00045988	0	0
	WBGene00045989	0	3.86245
	WBGene00045990	0	3.86245
	WBGene00045991	0.726336	7.33596
	WBGene00045992	11.5348	27.9204
	WBGene00045993	5.86503	33.8123
	WBGene00045994	40.7726	51.484
	WBGene00045995	0.726336	3.1639
	WBGene00045996	0	0
	WBGene00045997	3.57772	4.02384
	WBGene00045998	0	0
	WBGene00045999	0	0
	WBGene00046000	0	1.93122
	WBGene00046001	0	0
	WBGene00046002	0	0
	WBGene00046003	0	0
	WBGene00046004	0	0
	WBGene00046005	4.06531	11.3466
	WBGene00046006	5.03039	1.63478
	WBGene00046007	6.54789	32.1454
	WBGene00046008	18.9934	19.9578
	WBGene00046009	5.55059	4.98945
	WBGene00046010	17.3245	36.3175
	WBGene00046011	3.11148	6.51857
	WBGene00046012	0	0
	WBGene00046013	14.5923	20.0503
	WBGene00046014	0	0
	WBGene00046015	0	0
	WBGene00046016	49.8796	101.863
	WBGene00046017	4.56415	4.02384
	WBGene00046018	9.04135	0
	WBGene00046019	0	3.46034
	WBGene00046020	0	0
	WBGene00046021	32.8916	105.838
	WBGene00046022	0	0
	WBGene00046023	81.6221	145.999
	WBGene00046024	1.19257	1.52912
	WBGene00046025	0	6.11646
	WBGene00046026	1.76712	4.58735
	WBGene00046027	0	0
	WBGene00046028	0	0
	WBGene00046029	4.36889	4.42595
	WBGene00046030	0.574548	0
	WBGene00046031	0	0
	WBGene00046032	18.3649	56.5761
	WBGene00046033	0	0
	WBGene00046034	0.574548	1.63478
	WBGene00046035	1.19257	3.86245
	WBGene00046036	0	0.965612
	WBGene00046037	41.1748	102.41
	WBGene00046038	1.91891	4.98945
	WBGene00046039	0	0
	WBGene00046040	0	0
	WBGene00046041	30.279	47.6874
	WBGene00046042	5.34483	5.55296
	WBGene00046043	30.1816	53.1026
	WBGene00046044	5.49662	12.3122
	WBGene00046045	0	0
	WBGene00046046	0	14.4049
	WBGene00046047	2.17901	0.817391
	WBGene00046048	2.02722	1.93122
	WBGene00046049	65.1109	164.743
	WBGene00046050	8.82473	50.0397
	WBGene00046051	4.4772	16.6589
	WBGene00046052	1.19257	4.98945
	WBGene00046053	9.19277	9.37285
	WBGene00046054	0	0
	WBGene00046055	11.7409	56.5026
	WBGene00046056	0	0
	WBGene00046057	5.81068	0
	WBGene00046058	0	4.58735
	WBGene00046059	15.3183	67.6085
	WBGene00046060	0.574548	1.63478
	WBGene00046061	0	0
	WBGene00046062	63.0185	98.3247
	WBGene00046063	57.8798	128.669
	WBGene00046065	0	0
	WBGene00046066	26.6473	26.2562
	WBGene00046067	10.581	2.89684
	WBGene00046068	6.17948	6.11646
	WBGene00046069	4.15226	8.77997
	WBGene00046070	0	0
	WBGene00046071	2.60177	2.89684
	WBGene00046072	0	2.45217
	WBGene00046073	0	0
	WBGene00046074	13.9308	34.0001
	WBGene00046075	10.0713	4.98945
	WBGene00046076	0	0
	WBGene00046077	2.49346	7.33596
	WBGene00046078	0	0
	WBGene00046079	0	0
	WBGene00046080	0	0
	WBGene00046081	17.2807	57.8997
	WBGene00046082	1.19257	0
	WBGene00046083	0	0
	WBGene00046084	0	7.64558
	WBGene00046085	0	0
	WBGene00046086	0	0
	WBGene00046087	0	0
	WBGene00046088	5.91938	10.1477
	WBGene00046089	0	0
	WBGene00046090	28.0247	32.1218
	WBGene00046091	24.4245	37.6322
	WBGene00046092	0	3.05823
	WBGene00046093	4.62899	0.817391
	WBGene00046094	1.19257	0
	WBGene00046095	43.711	259.873
	WBGene00046096	10.4505	2.49473
	WBGene00046097	0	0
	WBGene00046098	24.5118	91.5904
	WBGene00046099	0	3.86245
	WBGene00046100	37.9546	71.3831
	WBGene00046101	0	0
	WBGene00046102	0	0
	WBGene00046103	0	0
	WBGene00046104	0	0
	WBGene00046105	4.4772	22.0578
	WBGene00046106	0.726336	3.05823
	WBGene00046107	37.8677	133.963
	WBGene00046108	0	0.965612
	WBGene00046109	0.574548	4.98945
	WBGene00046110	0	0
	WBGene00046111	1.30088	6.93385
	WBGene00046112	0	0
	WBGene00046113	0	0
	WBGene00046114	1.19257	3.05823
	WBGene00046115	1.45267	0
	WBGene00046116	5.47451	15.0609
	WBGene00046117	30.4743	135.986
	WBGene00046118	11.0686	32.9656
	WBGene00046119	0	0
	WBGene00046120	0	1.52912
	WBGene00046121	2.38514	0
	WBGene00046122	0	0
	WBGene00046123	0	8.04768
	WBGene00046124	0	0
	WBGene00046125	1.45267	3.05823
	WBGene00046126	2.38514	8.69051
	WBGene00046127	5.47451	32.4446
	WBGene00046128	0	3.05823
	WBGene00046129	0	0
	WBGene00046130	1.19257	5.05257
	WBGene00046131	4.41236	0
	WBGene00046132	20.0338	6.43346
	WBGene00046133	17.9639	93.7931
	WBGene00046134	2.64524	1.52912
	WBGene00046135	51.8086	98.1513
	WBGene00046136	33.5093	94.9846
	WBGene00046137	0	0
	WBGene00046138	12.2177	13.5317
	WBGene00046139	0	0
	WBGene00046140	0	0
	WBGene00046141	0	0
	WBGene00046142	2.17901	5.24334
	WBGene00046143	0	0
	WBGene00046144	0	3.05823
	WBGene00046145	0	0
	WBGene00046146	0	0.965612
	WBGene00046147	5.91938	16.7514
	WBGene00046148	3.68603	0.965612
	WBGene00046149	17.7578	81.6612
	WBGene00046150	0	10.7038
	WBGene00046151	0	0
	WBGene00046152	0	0
	WBGene00046153	2.64524	5.39156
	WBGene00046154	43.0071	56.8725
	WBGene00046155	0	1.52912
	WBGene00046156	0	0
	WBGene00046157	0	1.93122
	WBGene00046158	0.726336	0.965612
	WBGene00046159	0	0
	WBGene00046160	12.4459	34.2408
	WBGene00046161	0	0
	WBGene00046162	21.4112	50.8939
	WBGene00046163	5.29049	4.58735
	WBGene00046164	1.19257	1.52912
	WBGene00046165	0	0
	WBGene00046166	3.83781	11.8119
	WBGene00046167	0.726336	0
	WBGene00046168	0	0
	WBGene00046169	1.72364	18.0634
	WBGene00046170	0	3.05823
	WBGene00046171	19.5567	93.8812
	WBGene00046172	1.87543	7.88629
	WBGene00046173	0	0
	WBGene00046174	3.37158	3.86245
	WBGene00046175	0	0
	WBGene00046176	0.726336	6.93385
	WBGene00046177	10.9498	18.373
	WBGene00046178	0	0
	WBGene00046179	0	0
	WBGene00046180	0	2.45217
	WBGene00046181	0	0
	WBGene00046182	0	0
	WBGene00046183	1.76712	4.69301
	WBGene00046184	0	0
	WBGene00046185	0	0
	WBGene00046186	7.74047	2.49473
	WBGene00046187	0	0
	WBGene00046188	0	0
	WBGene00046189	7.26374	10.2328
	WBGene00046190	0.574548	50.1879
	WBGene00046191	40.99	72.9284
	WBGene00046192	0	0
	WBGene00046193	0.726336	0
	WBGene00046194	5.86503	0
	WBGene00046195	1.45267	4.53162
	WBGene00046196	0	0
	WBGene00046197	0	0
	WBGene00046198	5.62629	20.2117
	WBGene00046199	1.91891	9.0133
	WBGene00046200	0	0
	WBGene00046201	41.261	43.9631
	WBGene00046202	2.75355	0
	WBGene00046203	0	0
	WBGene00046204	12.4564	4.12951
	WBGene00046205	0	0
	WBGene00046206	0	0
	WBGene00046207	1.45267	0
	WBGene00046208	0	12.2329
	WBGene00046209	0	0
	WBGene00046210	3.37158	1.93122
	WBGene00046211	0	0
	WBGene00046212	0	0
	WBGene00046213	4.30405	26.9122
	WBGene00046214	41.2175	60.1215
	WBGene00046215	1.91891	9.17469
	WBGene00046216	0	0
	WBGene00046217	0	0
	WBGene00046218	15.4483	3.86245
	WBGene00046219	2.17901	1.93122
	WBGene00046220	2.02722	3.86245
	WBGene00046221	0	1.783
	WBGene00046222	19.08	22.881
	WBGene00046223	0.726336	0
	WBGene00046224	23.8285	75.9734
	WBGene00046225	0	0
	WBGene00046226	34.1168	70.9604
	WBGene00046227	0	0
	WBGene00046228	8.6081	16.9259
	WBGene00046229	3.57772	3.05823
	WBGene00046230	2.64524	6.11646
	WBGene00046231	16.0446	34.4447
	WBGene00046232	0	0
	WBGene00046233	0	0
	WBGene00046234	0	0
	WBGene00046235	0.726336	2.89684
	WBGene00046236	48.2425	199.219
	WBGene00046237	1.1491	14.7276
	WBGene00046238	7.38254	13.6506
	WBGene00046239	0	0.817391
	WBGene00046240	9.08482	62.8729
	WBGene00046241	0	0
	WBGene00046243	1.45267	0
	WBGene00046244	0	0
	WBGene00046245	0	1.93122
	WBGene00046246	8.16323	0
	WBGene00046247	11.47	58.6377
	WBGene00046248	15.156	29.4789
	WBGene00046249	1.19257	0
	WBGene00046250	3.37158	0
	WBGene00046251	0	1.93122
	WBGene00046252	0	0
	WBGene00046253	4.56415	8.86508
	WBGene00046254	0	4.42595
	WBGene00046255	0	0
	WBGene00046256	0	6.92068
	WBGene00046257	0	0
	WBGene00046258	0	0
	WBGene00046259	5.09522	5.49723
	WBGene00046260	0	0
	WBGene00046261	1.30088	9.17469
	WBGene00046262	0	0
	WBGene00046263	0	0
	WBGene00046264	3.17631	0.965612
	WBGene00046265	81.7518	170
	WBGene00046266	0	0
	WBGene00046267	0	0
	WBGene00046268	0	0
	WBGene00046269	5.34483	11.0634
	WBGene00046270	0	3.86245
	WBGene00046271	11.2533	50.0002
	WBGene00046272	0	0
	WBGene00046273	12.5756	179.684
	WBGene00046274	0	7.88629
	WBGene00046275	4.30405	14.3329
	WBGene00046276	0	0
	WBGene00046277	8.31501	9.5768
	WBGene00046278	0	0
	WBGene00046279	2.17901	0
	WBGene00046280	0	0
	WBGene00046281	1.45267	1.52912
	WBGene00046282	12.7165	73.656
	WBGene00046283	0.574548	8.44979
	WBGene00046284	1.19257	7.64558
	WBGene00046285	0	0
	WBGene00046286	47.8632	131.81
	WBGene00046287	0	10.9577
	WBGene00046288	0	0
	WBGene00046289	0	0
	WBGene00046290	0	0
	WBGene00046291	0.726336	0
	WBGene00046292	21.0315	30.3388
	WBGene00046293	8.348	0
	WBGene00046294	0	0
	WBGene00046295	18.3971	44.7275
	WBGene00046296	37.8673	45.8281
	WBGene00046297	11.9036	11.9601
	WBGene00046298	0.726336	1.52912
	WBGene00046299	0	0.817391
	WBGene00046300	47.6897	83.0657
	WBGene00046301	0.726336	3.05823
	WBGene00046302	4.32541	14.9684
	WBGene00046303	0	0
	WBGene00046304	0	0
	WBGene00046305	0	0
	WBGene00046306	0	0
	WBGene00046307	39.6895	136.26
	WBGene00046308	0	0
	WBGene00046309	0	0
	WBGene00046310	0	0
	WBGene00046311	3.068	2.89684
	WBGene00046312	2.60177	0.817391
	WBGene00046313	0	0
	WBGene00046314	0	1.783
	WBGene00046315	6.98153	0
	WBGene00046316	0	0
	WBGene00046317	3.79434	30.9465
	WBGene00046318	0	0
	WBGene00046319	0	0
	WBGene00046320	0	0
	WBGene00046321	0	0
	WBGene00046322	0	0
	WBGene00046323	0.726336	1.52912
	WBGene00046324	2.29819	1.93122
	WBGene00046325	0	0
	WBGene00046326	0	0.965612
	WBGene00046327	0	0
	WBGene00046328	14.3315	53.7454
	WBGene00046330	0.726336	0
	WBGene00046331	0	10.9945
	WBGene00046332	0	1.63478
	WBGene00046333	0	0
	WBGene00046334	0	2.49473
	WBGene00046335	25.5526	18.6958
	WBGene00046336	0	0
	WBGene00046337	0	0
	WBGene00046338	0	0
	WBGene00046339	11.3073	53.6263
	WBGene00046340	0	0
	WBGene00046341	7.93573	16.6105
	WBGene00046342	2.17901	1.52912
	WBGene00046343	4.09791	15.2354
	WBGene00046344	0	0.965612
	WBGene00046345	13.4859	49.852
	WBGene00046346	1.19257	0.965612
	WBGene00046347	15.8823	22.0153
	WBGene00046348	68.5691	188.653
	WBGene00046349	2.38514	0
	WBGene00046350	0	0
	WBGene00046351	0	0
	WBGene00046352	0	0
	WBGene00046353	0	0
	WBGene00046354	0	0
	WBGene00046355	0	0
	WBGene00046356	5.94074	9.97891
	WBGene00046357	0	0
	WBGene00046358	6.90582	52.241
	WBGene00046359	0	0
	WBGene00046360	0	0
	WBGene00046361	42.0848	46.5267
	WBGene00046362	46.8877	121.146
	WBGene00046363	2.38514	1.52912
	WBGene00046364	1.19257	1.52912
	WBGene00046365	3.63168	0
	WBGene00046366	18.7007	88.7874
	WBGene00046367	0	0
	WBGene00046368	8.82473	43.3466
	WBGene00046369	0	1.52912
	WBGene00046370	2.38514	3.05823
	WBGene00046371	0	18.9996
	WBGene00046372	0	0
	WBGene00046373	13.1936	27.5315
	WBGene00046374	3.02453	8.70368
	WBGene00046375	0	0
	WBGene00046376	0	0
	WBGene00046377	0	0
	WBGene00046378	0	0
	WBGene00046379	66.6187	47.6243
	WBGene00046381	4.78077	4.98945
	WBGene00046382	0	0
	WBGene00046384	23.0479	81.8755
	WBGene00046385	3.3281	8.80935
	WBGene00046386	0	5.79367
	WBGene00046387	2.90534	0
	WBGene00046388	1.91891	17.0742
	WBGene00046389	34.5936	82.0238
	WBGene00046390	3.63168	3.05823
	WBGene00046391	0	0
	WBGene00046392	0	0
	WBGene00046393	0	0
	WBGene00046394	0	2.45217
	WBGene00046395	11.9467	12.8757
	WBGene00046396	0	0
	WBGene00046397	19.7089	10.2196
	WBGene00046398	17.0314	74.5923
	WBGene00046399	0	0
	WBGene00046400	14.1148	35.8125
	WBGene00046401	2.38514	4.82806
	WBGene00046402	0	0
	WBGene00046403	1.76712	0
	WBGene00046404	0	0
	WBGene00046405	4.83512	32.0293
	WBGene00046406	12.4564	37.9361
	WBGene00046407	0	0
	WBGene00046408	0	0
	WBGene00046409	1.72364	25.2275
	WBGene00046410	0	0
	WBGene00046411	1.72364	0
	WBGene00046412	0	0
	WBGene00046413	0	0
	WBGene00046414	0	0
	WBGene00046415	24.056	86.2164
	WBGene00046416	0	0
	WBGene00046417	0	0
	WBGene00046418	0	0.817391
	WBGene00046419	1.45267	1.93122
	WBGene00046420	0	0
	WBGene00046421	0	0
	WBGene00046422	23.1135	76.4546
	WBGene00046423	39.1146	97.2166
	WBGene00046424	0	0
	WBGene00046425	4.77029	3.05823
	WBGene00046427	0	0
	WBGene00046428	2.64524	4.82806
	WBGene00046429	10.678	28.8361
	WBGene00046430	4.36889	26.2005
	WBGene00046431	8.19583	5.24334
	WBGene00046432	0	0
	WBGene00046433	2.17901	4.58735
	WBGene00046434	0	0
	WBGene00046435	0	0
	WBGene00046436	0	0
	WBGene00046437	0	0
	WBGene00046438	12.6296	15.7989
	WBGene00046439	0	0
	WBGene00046440	58.6399	65.529
	WBGene00046441	0	0
	WBGene00046442	36.849	82.3729
	WBGene00046443	0.726336	5.40474
	WBGene00046444	0	0
	WBGene00046445	33.2713	82.9847
	WBGene00046446	0.574548	3.71423
	WBGene00046447	0	0
	WBGene00046448	2.95969	6.11646
	WBGene00046449	0	0
	WBGene00046450	0.726336	0
	WBGene00046451	8.11975	41.3434
	WBGene00046452	0	6.77246
	WBGene00046453	0	0
	WBGene00046454	0	1.63478
	WBGene00046455	46.5511	118.365
	WBGene00046456	1.91891	43.7781
	WBGene00046457	2.95969	5.05257
	WBGene00046458	0.574548	0
	WBGene00046459	0	0
	WBGene00046460	0	0
	WBGene00046461	0	0
	WBGene00046462	15.9906	8.2884
	WBGene00046464	0	3.86245
	WBGene00046465	0	0
	WBGene00046466	0	0
	WBGene00046467	8.99787	32.2964
	WBGene00046468	7.63215	2.34651
	WBGene00046469	0	0
	WBGene00046470	21.6169	71.1717
	WBGene00046471	0	2.45217
	WBGene00046472	5.87591	21.889
	WBGene00046473	0.726336	0
	WBGene00046474	0	0
	WBGene00046475	0	0
	WBGene00046476	0	0
	WBGene00046477	0	0
	WBGene00046478	0	0
	WBGene00046479	2.34167	1.52912
	WBGene00046480	8.47767	5.39156
	WBGene00046481	0	9.17469
	WBGene00046482	0	0
	WBGene00046483	0	0
	WBGene00046484	0	4.58735
	WBGene00046485	0	0
	WBGene00046486	0	0
	WBGene00046487	0	0
	WBGene00046488	0	0
	WBGene00046489	7.79481	8.54228
	WBGene00046490	23.5358	76.1817
	WBGene00046491	24.0133	11.037
	WBGene00046492	1.72364	2.49473
	WBGene00046493	0	0
	WBGene00046494	0	0
	WBGene00046495	0.726336	2.74861
	WBGene00046496	27.0708	15.2912
	WBGene00046497	0	0
	WBGene00046498	1.45267	45.3204
	WBGene00046499	22.0078	50.7882
	WBGene00046500	0	7.08207
	WBGene00046501	0	0
	WBGene00046502	0	0
	WBGene00046503	12.673	22.881
	WBGene00046504	1.19257	0
	WBGene00046505	0	0
	WBGene00046506	0	1.52912
	WBGene00046507	0	0
	WBGene00046508	9.51846	8.86508
	WBGene00046509	0	0
	WBGene00046510	0	0
	WBGene00046511	0	0
	WBGene00046512	16.2507	35.8199
	WBGene00046513	1.19257	2.45217
	WBGene00046514	0	0
	WBGene00046515	1.45267	3.05823
	WBGene00046516	0	0
	WBGene00046517	0	0
	WBGene00046518	3.83781	0
	WBGene00046519	0.726336	1.52912
	WBGene00046520	0	0
	WBGene00046521	0	0
	WBGene00046522	0	0
	WBGene00046523	1.91891	10.5424
	WBGene00046524	0	7.75124
	WBGene00046525	0	0
	WBGene00046526	3.21979	10.9151
	WBGene00046527	0.726336	5.39156
	WBGene00046528	8.05491	27.5345
	WBGene00046529	0	0
	WBGene00046530	7.79481	0
	WBGene00046531	0	4.58735
	WBGene00046532	0	0
	WBGene00046533	0	0
	WBGene00046534	9.71372	43.7723
	WBGene00046535	0	1.52912
	WBGene00046536	0	0
	WBGene00046537	0	0
	WBGene00046538	0	0
	WBGene00046539	40.1767	58.9915
	WBGene00046540	0	0
	WBGene00046541	0	0.965612
	WBGene00046542	0	0
	WBGene00046543	11.6431	69.4077
	WBGene00046544	0	0
	WBGene00046545	20.9554	46.1246
	WBGene00046546	0	0
	WBGene00046547	9.05222	16.201
	WBGene00046548	0	0
	WBGene00046549	39.0164	74.0082
	WBGene00046550	10.223	12.0715
	WBGene00046551	0	0
	WBGene00046552	20.6627	106.272
	WBGene00046553	0	0
	WBGene00046554	0	0
	WBGene00046555	56.8716	172.653
	WBGene00046557	0	0
	WBGene00046558	0	0
	WBGene00046559	0	0
	WBGene00046560	0	0
	WBGene00046561	0	0
	WBGene00046562	12.1637	27.4788
	WBGene00046563	0	0
	WBGene00046564	0	0
	WBGene00046565	0.574548	11.6694
	WBGene00046566	13.2041	11.6005
	WBGene00046567	0.726336	1.93122
	WBGene00046568	18.5707	31.0637
	WBGene00046569	0	0.817391
	WBGene00046570	0	0
	WBGene00046571	0	0
	WBGene00046572	3.37158	15.2912
	WBGene00046573	0.726336	6.51857
	WBGene00046574	0	0
	WBGene00046575	5.60493	1.52912
	WBGene00046576	6.81887	11.1984
	WBGene00046577	11.7196	0
	WBGene00046578	6.86234	23.9817
	WBGene00046579	15.0151	114.976
	WBGene00046580	0	0
	WBGene00046581	0	0
	WBGene00046582	0	0
	WBGene00046583	17.3564	297.765
	WBGene00046584	10.5918	7.02634
	WBGene00046585	0.726336	0
	WBGene00046586	6.02769	17.1666
	WBGene00046587	0	0
	WBGene00046588	13.5081	17.378
	WBGene00046589	0	12.3122
	WBGene00046590	0.574548	4.58735
	WBGene00046591	1.1491	0.965612
	WBGene00046592	3.63168	2.89684
	WBGene00046593	0	0
	WBGene00046594	47.6245	45.9148
	WBGene00046595	0	0
	WBGene00046596	9.97382	38.3807
	WBGene00046597	0	0.965612
	WBGene00046598	0	0
	WBGene00046599	0	2.89684
	WBGene00046600	0	0
	WBGene00046601	1.1491	1.52912
	WBGene00046602	0	0
	WBGene00046603	0	0
	WBGene00046604	0	0
	WBGene00046605	0	0
	WBGene00046606	5.30136	3.86245
	WBGene00046607	89.1126	245.961
	WBGene00046608	0	1.52912
	WBGene00046609	0	3.98129
	WBGene00046610	2.64524	1.52912
	WBGene00046611	0	4.67984
	WBGene00046612	0	0
	WBGene00046614	0	0
	WBGene00046615	0	0.817391
	WBGene00046616	1.19257	8.15335
	WBGene00046617	3.37158	4.42595
	WBGene00046618	0	0
	WBGene00046619	0	0
	WBGene00046620	7.42602	43.3098
	WBGene00046621	0	3.05823
	WBGene00046622	9.07434	37.688
	WBGene00046623	2.75355	0
	WBGene00046624	0	0
	WBGene00046625	0	0
	WBGene00046626	0	0
	WBGene00046627	4.15226	0
	WBGene00046628	0	0.817391
	WBGene00046629	2.38514	5.05257
	WBGene00046630	54.6184	55.0717
	WBGene00046631	0	0
	WBGene00046632	0	0
	WBGene00046633	2.64524	8.80935
	WBGene00046634	0	0
	WBGene00046635	0	0
	WBGene00046636	0	3.05823
	WBGene00046637	0	0.817391
	WBGene00046638	0	0
	WBGene00046639	0	0
	WBGene00046640	0	0
	WBGene00046641	12.2068	17.8784
	WBGene00046642	13.9634	52.0003
	WBGene00046643	21.563	50.6562
	WBGene00046644	0	2.89684
	WBGene00046646	0	0
	WBGene00046647	0	8.56863
	WBGene00046648	0	0
	WBGene00046649	4.30405	14.2141
	WBGene00046650	0	0
	WBGene00046651	0	0
	WBGene00046652	0	0
	WBGene00046653	5.25788	1.52912
	WBGene00046654	0	0
	WBGene00046655	0	0
	WBGene00046656	0	0
	WBGene00046657	0	0
	WBGene00046659	2.38514	0.965612
	WBGene00046660	0	0
	WBGene00046661	1.19257	0
	WBGene00046662	0	0
	WBGene00046663	0	0
	WBGene00046664	0	0
	WBGene00046665	0	0
	WBGene00046666	2.02722	13.608
	WBGene00046667	0	0
	WBGene00046668	0	0
	WBGene00046669	0.574548	0
	WBGene00046670	0	6.11646
	WBGene00046671	0	0
	WBGene00046672	0	0
	WBGene00046673	2.17901	8.44979
	WBGene00046674	0	0
	WBGene00046675	0	9.17469
	WBGene00046676	0	2.89684
	WBGene00046677	2.17901	2.89684
	WBGene00046678	0.574548	0
	WBGene00046679	0	7.28023
	WBGene00046680	2.34167	8.2884
	WBGene00046681	63.0833	92.704
	WBGene00046682	1.1491	0
	WBGene00046683	0	0
	WBGene00046684	10.765	22.5319
	WBGene00046685	0	0
	WBGene00046686	0	0
	WBGene00046687	1.45267	0
	WBGene00046688	0	0.965612
	WBGene00046689	0	0
	WBGene00046690	0	0
	WBGene00046691	0	0.965612
	WBGene00046692	8.19583	13.0739
	WBGene00046693	1.19257	0
	WBGene00046694	0	0
	WBGene00046695	0	0
	WBGene00046696	0	0
	WBGene00046697	1.1491	0
	WBGene00046698	0	0
	WBGene00046699	11.6431	14.2435
	WBGene00046700	0	0
	WBGene00046701	0	3.86245
	WBGene00046702	0	0
	WBGene00046703	0	3.05823
	WBGene00046704	0.726336	12.1772
	WBGene00046705	2.64524	8.2884
	WBGene00046706	0	0
	WBGene00046708	0	0
	WBGene00046709	23.7525	35.6716
	WBGene00046710	2.38514	0
	WBGene00046711	1.72364	0
	WBGene00046712	0	0
	WBGene00046713	111.078	209.15
	WBGene00046714	7.99008	1.52912
	WBGene00046715	0	0
	WBGene00046716	8.41284	10.246
	WBGene00046717	0.574548	0
	WBGene00046718	4.77029	3.05823
	WBGene00046719	0	0
	WBGene00046720	0	0
	WBGene00046721	1.30088	0
	WBGene00046722	0	0
	WBGene00046723	2.44998	11.037
	WBGene00046724	0	0
	WBGene00046725	0	0.965612
	WBGene00046726	16.6735	17.2224
	WBGene00046727	24.2078	10.381
	WBGene00046728	1.19257	0
	WBGene00046729	0	4.98945
	WBGene00046730	0.574548	0
	WBGene00046731	0	0.965612
	WBGene00046732	0	0
	WBGene00046733	5.81068	35.3914
	WBGene00046734	0	0
	WBGene00046735	3.83781	10.7038
	WBGene00046736	0	4.58735
	WBGene00046738	1.45267	5.95507
	WBGene00046739	0	0
	WBGene00046740	4.05444	11.7619
	WBGene00046741	0	0
	WBGene00046742	0	0
	WBGene00046743	0	0
	WBGene00046744	4.30405	1.63478
	WBGene00046745	52.0477	108.026
	WBGene00046746	1.19257	0
	WBGene00046747	0	0
	WBGene00046748	0	0
	WBGene00046749	33.6176	52.9764
	WBGene00046750	1.45267	3.05823
	WBGene00046751	0	0
	WBGene00046752	2.38514	6.68735
	WBGene00046753	5.29049	9.97891
	WBGene00046754	19.4705	255.507
	WBGene00046755	0.574548	0
	WBGene00046756	0	0
	WBGene00046757	0.574548	3.05823
	WBGene00046758	35.9158	144.426
	WBGene00046759	49.3163	111.332
	WBGene00046760	5.40967	12.9814
	WBGene00046761	0	5.39156
	WBGene00046762	0	1.52912
	WBGene00046763	0	0
	WBGene00046764	0	22.4232
	WBGene00046765	3.57772	41.1982
	WBGene00046766	0	0.965612
	WBGene00046767	0	0
	WBGene00046768	1.45267	0
	WBGene00046769	0.574548	6.51857
	WBGene00046770	0	0
	WBGene00046771	4.05444	11.7619
	WBGene00046772	0	0
	WBGene00046773	10.7759	23.4387
	WBGene00046774	0	0
	WBGene00046775	0	0
	WBGene00046777	8.71641	27.0898
	WBGene00046778	5.08435	0
	WBGene00046779	0	0
	WBGene00046780	6.32003	0
	WBGene00046781	0	3.86245
	WBGene00046782	13.2806	3.05823
	WBGene00046783	24.2187	43.5769
	WBGene00046784	3.63168	1.783
	WBGene00046785	0	0
	WBGene00046786	0	0
	WBGene00046787	0.726336	0
	WBGene00046788	0	0
	WBGene00046789	0	0
	WBGene00046790	0	0
	WBGene00046791	26.4738	125.818
	WBGene00046792	0	0
	WBGene00046793	0	0
	WBGene00046794	0	0
	WBGene00046795	0.726336	3.05823
	WBGene00046796	0	4.90435
	WBGene00046797	0	0
	WBGene00046798	0	0
	WBGene00046799	0	0
	WBGene00046800	20.9776	24.8358
	WBGene00046801	9.85464	0
	WBGene00046802	0	0
	WBGene00046803	1.19257	0
	WBGene00046804	0	0
	WBGene00046805	6.01682	29.7459
	WBGene00046806	6.33127	1.52912
	WBGene00046807	0	0
	WBGene00046808	2.17901	0
	WBGene00046809	0	0
	WBGene00046810	0	0
	WBGene00046811	0	0
	WBGene00046812	32.0251	176.335
	WBGene00046813	1.91891	6.11646
	WBGene00046814	0	0
	WBGene00046815	22.6903	103.013
	WBGene00046816	57.3495	94.653
	WBGene00046817	9.81116	10.1403
	WBGene00046818	0	0
	WBGene00046819	0	0
	WBGene00046820	21.9096	21.098
	WBGene00046821	0	0
	WBGene00046822	0	0
	WBGene00046823	0	0
	WBGene00046824	4.94343	34.389
	WBGene00046825	19.8498	28.2799
	WBGene00046826	36.6751	19.8096
	WBGene00046827	4.36889	11.7062
	WBGene00046828	0	4.82806
	WBGene00046829	20.7928	73.3758
	WBGene00046830	0	0
	WBGene00046831	0	0
	WBGene00046832	0	1.52912
	WBGene00046833	0	3.86245
	WBGene00046834	0	6.11646
	WBGene00046835	0	0
	WBGene00046836	0	0
	WBGene00046837	17.1832	27.8251
	WBGene00046838	8.40196	8.55546
	WBGene00046839	0	0.965612
	WBGene00046840	0	0
	WBGene00046841	0	0
	WBGene00046842	0.726336	0
	WBGene00046843	1.45267	20.7458
	WBGene00046844	1.45267	26.1374
	WBGene00046845	9.3884	17.2224
	WBGene00046846	18.6794	20.8413
	WBGene00046847	1.45267	9.5768
	WBGene00046848	0.726336	0
	WBGene00046849	0	0
	WBGene00046850	3.068	8.56863
	WBGene00046851	91.5424	118.37
	WBGene00046852	0	0
	WBGene00046853	62.1955	295.961
	WBGene00046854	0	0.817391
	WBGene00046855	0.726336	0
	WBGene00046856	0	0
	WBGene00046858	9.46411	68.4333
	WBGene00046859	4.77029	20.627
	WBGene00046860	1.19257	1.52912
	WBGene00046861	0.726336	0
	WBGene00046862	47.6031	216.074
	WBGene00046863	0	0
	WBGene00046864	0	0
	WBGene00046865	44.9796	82.1352
	WBGene00046866	0	0
	WBGene00046867	0	0
	WBGene00046868	0	1.52912
	WBGene00046869	0	0
	WBGene00046870	1.45267	6.11646
	WBGene00046871	0	0
	WBGene00046872	6.07117	67.045
	WBGene00046873	9.30145	0.965612
	WBGene00046874	3.37158	1.93122
	WBGene00046875	15.7519	15.3279
	WBGene00046876	0.726336	5.55296
	WBGene00046877	1.19257	0
	WBGene00046878	1.45267	0
	WBGene00046879	1.45267	0.965612
	WBGene00046880	0	10.0846
	WBGene00046881	1.19257	1.93122
	WBGene00046882	0	1.52912
	WBGene00046883	13.2584	43.7355
	WBGene00046884	5.20353	1.783
	WBGene00046885	48.8598	292.486
	WBGene00046886	0	0
	WBGene00046887	0	1.93122
	WBGene00046888	1.45267	10.381
	WBGene00046889	0	0
	WBGene00046890	0	0
	WBGene00046891	0.726336	0.965612
	WBGene00046892	0	9.17469
	WBGene00046893	3.75086	3.1639
	WBGene00046894	0	0
	WBGene00046895	49.4685	173.902
	WBGene00046896	0	0
	WBGene00046897	1.19257	0
	WBGene00046898	3.68603	12.3122
	WBGene00046899	2.38514	0
	WBGene00046900	65.003	197.896
	WBGene00046901	0	0.965612
	WBGene00046902	53.7609	60.6878
	WBGene00046903	0	0
	WBGene00046904	0	0
	WBGene00046905	0	0
	WBGene00046906	0.726336	6.11646
	WBGene00046907	2.44998	14.2435
	WBGene00046908	12.2937	12.553
	WBGene00046909	6.53741	2.89684
	WBGene00046910	16.7061	25.9129
	WBGene00046912	5.82156	4.53162
	WBGene00046913	0	0
	WBGene00046914	1.87543	1.52912
	WBGene00046915	3.53424	19.4207
	WBGene00046916	3.11148	0
	WBGene00046917	0	0
	WBGene00046918	5.1387	12.9095
	WBGene00046919	0	0
	WBGene00046920	6.86234	5.05257
	WBGene00046921	2.17901	0
	WBGene00046922	0	0
	WBGene00046923	0	4.27773
	WBGene00046924	5.29049	1.93122
	WBGene00046925	0	9.3303
	WBGene00046926	0	0
	WBGene00046927	17.6165	25.1454
	WBGene00046928	0	0
	WBGene00046929	0	0
	WBGene00046930	0	0
	WBGene00046931	0	1.52912
	WBGene00046932	0.574548	0
	WBGene00046933	0	0
	WBGene00046934	0	0
	WBGene00046935	0	0
	WBGene00046936	47.2025	146.235
	WBGene00046937	0	0
	WBGene00046938	4.35801	2.89684
	WBGene00046939	4.30405	14.9684
	WBGene00046940	6.22296	18.0472
	WBGene00046941	7.72959	0
	WBGene00046942	0.726336	1.52912
	WBGene00046943	0	0
	WBGene00046944	23.8608	452.897
	WBGene00046945	0	0
	WBGene00046946	0.726336	7.08207
	WBGene00046947	41.5642	64.2244
	WBGene00046948	13.6925	19.8785
	WBGene00046949	2.38514	4.58735
	WBGene00046950	0	0
	WBGene00046951	0	6.46284
	WBGene00046952	0	0
	WBGene00046953	12.9875	27.6959
	WBGene00046954	0	0
	WBGene00046955	102.112	136.215
	WBGene00046956	1.19257	0
	WBGene00046957	1.45267	0
	WBGene00046958	0	6.11646
	WBGene00046959	29.5853	193.842
	WBGene00046960	8.4668	9.28036
	WBGene00046961	0.726336	1.63478
	WBGene00046962	0	0
	WBGene00046963	24.1857	78.7937
	WBGene00046964	20.002	18.9628
	WBGene00046965	0	0
	WBGene00046966	3.37158	5.39156
	WBGene00046967	31.5803	66.6986
	WBGene00046968	0.726336	0
	WBGene00046969	0	0
	WBGene00046970	0	0
	WBGene00046971	4.78077	11.6005
	WBGene00046972	0	0
	WBGene00046973	2.64524	1.93122
	WBGene00046974	8.05491	53.6293
	WBGene00046975	0	0
	WBGene00046976	0.574548	0
	WBGene00046977	1.72364	10.381
	WBGene00046978	3.83781	3.86245
	WBGene00046979	2.49346	0
	WBGene00046980	0.726336	0
	WBGene00046981	0.574548	0
	WBGene00046982	0	0
	WBGene00046983	0	0.965612
	WBGene00046984	0	0
	WBGene00046985	0	0
	WBGene00046986	5.49662	18.0266
	WBGene00046987	1.19257	0
	WBGene00046988	0	0
	WBGene00046989	0	5.79367
	WBGene00046990	4.09791	5.64545
	WBGene00046991	0	0
	WBGene00046992	1.19257	0
	WBGene00046993	2.64524	5.55296
	WBGene00046994	1.19257	0
	WBGene00046995	43.0716	69.333
	WBGene00046996	0	0
	WBGene00046997	0	0
	WBGene00046998	0.574548	4.42595
	WBGene00046999	0.726336	0
	WBGene00047000	0	11.7487
	WBGene00047001	0	1.52912
	WBGene00047002	0	0
	WBGene00047003	0	0
	WBGene00047004	0	0
	WBGene00047005	0	0
	WBGene00047006	0	0
	WBGene00047007	1.19257	0
	WBGene00047008	0	0
	WBGene00047009	3.37158	3.86245
	WBGene00047010	0	0
	WBGene00047011	0	0
	WBGene00047012	78.4563	134.846
	WBGene00047013	6.27692	9.3303
	WBGene00047014	50.4219	113.994
	WBGene00047015	2.90534	1.52912
	WBGene00047016	0	0
	WBGene00047017	0	6.11646
	WBGene00047018	0	6.31462
	WBGene00047019	8.09839	36.1824
	WBGene00047020	0	1.52912
	WBGene00047021	1.1491	13.9602
	WBGene00047022	0	0
	WBGene00047023	14.8194	50.7619
	WBGene00047024	0	6.11646
	WBGene00047025	5.96286	4.02384
	WBGene00047026	0	0
	WBGene00047027	0	0
	WBGene00047028	0	0
	WBGene00047029	21.1724	121.63
	WBGene00047030	0	0
	WBGene00047031	0.726336	3.87562
	WBGene00047032	0.726336	0
	WBGene00047033	0	10.5424
	WBGene00047034	8.45593	5.39156
	WBGene00047035	0	0
	WBGene00047036	0	1.93122
	WBGene00047037	20.1208	58.4368
	WBGene00047038	0	0
	WBGene00047039	0	0
	WBGene00047040	0	0
	WBGene00047041	0	0
	WBGene00047042	2.29819	5.40474
	WBGene00047043	0	0
	WBGene00047044	0	5.64545
	WBGene00047045	0.726336	0
	WBGene00047046	9.19314	46.6455
	WBGene00047047	0	0
	WBGene00047048	2.38514	0
	WBGene00047049	0	0
	WBGene00047050	5.03039	6.11646
	WBGene00047051	1.19257	0
	WBGene00047052	0	3.05823
	WBGene00047053	1.87543	11.7619
	WBGene00047054	0.726336	0
	WBGene00047055	64.8077	149.047
	WBGene00047056	0	0
	WBGene00047057	2.44998	0
	WBGene00047058	3.79434	7.64558
	WBGene00047059	0	0
	WBGene00047060	0	0
	WBGene00047062	96.2591	145.958
	WBGene00047063	12.3912	56.9898
	WBGene00047064	16.5217	35.1905
	WBGene00047065	29.5201	69.0335
	WBGene00047066	0	0
	WBGene00047067	0	0
	WBGene00047068	8.62946	8.8519
	WBGene00047069	0	0
	WBGene00047070	0	0
	WBGene00047071	17.7364	99.4048
	WBGene00047072	4.32541	2.89684
	WBGene00047073	0	0
	WBGene00047074	0	0.965612
	WBGene00047075	2.38514	7.72489
	WBGene00047076	0	0
	WBGene00047077	1.45267	0
	WBGene00047078	0	3.87562
	WBGene00047079	0	0
	WBGene00047080	9.96295	47.4819
	WBGene00047081	1.19257	2.89684
	WBGene00047082	0	0.817391
	WBGene00047083	0	1.52912
	WBGene00047084	2.38514	0
	WBGene00047085	6.94929	28.0187
	WBGene00047086	28.8477	53.3123
	WBGene00047087	0.726336	0
	WBGene00047088	0	0
	WBGene00047089	0	17.7859
	WBGene00047090	0	0
	WBGene00047091	5.1387	9.17469
	WBGene00047092	0	17.1798
	WBGene00047093	0	0
	WBGene00047094	0	0
	WBGene00047095	0.574548	0
	WBGene00047096	0.726336	0
	WBGene00047097	0	1.52912
	WBGene00047098	0	0
	WBGene00047099	3.44729	11.825
	WBGene00047100	0	1.93122
	WBGene00047102	0	0.965612
	WBGene00047103	1.19257	2.89684
	WBGene00047104	10.6027	46.6293
	WBGene00047105	0.574548	2.34651
	WBGene00047106	0	0
	WBGene00047107	9.24749	45.5611
	WBGene00047108	3.37158	10.7038
	WBGene00047109	0.726336	0
	WBGene00047110	0	0
	WBGene00047111	0	0
	WBGene00047112	0	0
	WBGene00047113	2.38514	13.9338
	WBGene00047114	0	8.8519
	WBGene00047115	0	0
	WBGene00047116	1.30088	3.05823
	WBGene00047117	0	0
	WBGene00047118	0	0
	WBGene00047119	0	7.64558
	WBGene00047120	0	4.58735
	WBGene00047121	0	0
	WBGene00047122	0	0
	WBGene00047123	4.15226	19.8727
	WBGene00047124	5.77808	28.3856
	WBGene00047125	0.726336	0
	WBGene00047126	0	0
	WBGene00047127	0	0
	WBGene00047128	0	0
	WBGene00047129	0.574548	0
	WBGene00047130	1.1491	0
	WBGene00047131	0	0
	WBGene00047132	1.91891	0
	WBGene00047133	1.1491	0
	WBGene00047134	0	0
	WBGene00047135	1.1491	0
	WBGene00047136	0	0
	WBGene00047137	0	0
	WBGene00047138	27.8399	34.2512
	WBGene00047139	0	0
	WBGene00047140	1.19257	2.89684
	WBGene00047141	1.19257	0
	WBGene00047142	8.16323	10.246
	WBGene00047143	0.726336	0
	WBGene00047144	12.1202	11.3466
	WBGene00047145	4.09791	19.2461
	WBGene00047146	0	3.05823
	WBGene00047147	1.19257	0
	WBGene00047148	0	0
	WBGene00047149	0	0
	WBGene00047150	0.726336	8.46297
	WBGene00047151	0	0
	WBGene00047152	0	0
	WBGene00047153	0.726336	1.63478
	WBGene00047154	0	9.5768
	WBGene00047155	0.726336	3.87562
	WBGene00047156	0	0
	WBGene00047157	0	0
	WBGene00047158	2.64524	1.52912
	WBGene00047159	0	0.965612
	WBGene00047160	0	4.82806
	WBGene00047161	16.2511	44.5823
	WBGene00047162	1.91891	1.52912
	WBGene00047163	22.4733	27.894
	WBGene00047164	0	0
	WBGene00047165	0	6.11646
	WBGene00047166	0	0
	WBGene00047167	0	0
	WBGene00047168	0	0
	WBGene00047170	0	0
	WBGene00047171	0	0
	WBGene00047172	7.15543	18.373
	WBGene00047173	0.726336	3.26957
	WBGene00047174	0	0
	WBGene00047175	0	0
	WBGene00047176	0	0
	WBGene00047177	0	0
	WBGene00047178	17.5081	39.6985
	WBGene00047179	1.45267	4.82806
	WBGene00047180	0.574548	0.965612
	WBGene00047181	3.79434	8.40724
	WBGene00047182	0	0
	WBGene00047183	0	0
	WBGene00047184	2.17901	3.46034
	WBGene00047185	0	0
	WBGene00047186	1.91891	0
	WBGene00047187	0	0
	WBGene00047188	0	0
	WBGene00047189	9.64813	15.6933
	WBGene00047190	26.6799	70.4101
	WBGene00047191	0	0
	WBGene00047192	0	0
	WBGene00047193	1.45267	0
	WBGene00047194	20.587	74.2064
	WBGene00047195	0	0
	WBGene00047196	14.4945	9.42858
	WBGene00047197	0.726336	9.17469
	WBGene00047198	0.726336	6.11646
	WBGene00047199	3.49076	7.64558
	WBGene00047200	6.48306	0
	WBGene00047201	0.574548	3.05823
	WBGene00047202	0.726336	0.965612
	WBGene00047203	0	0
	WBGene00047204	1.91891	0
	WBGene00047205	6.33127	10.7038
	WBGene00047206	23.3083	79.6405
	WBGene00047207	0	0
	WBGene00047208	1.19257	1.52912
	WBGene00047209	0	0
	WBGene00047210	0.726336	0
	WBGene00047211	3.83781	8.71686
	WBGene00047212	0	0
	WBGene00047213	0	0
	WBGene00047214	0	0
	WBGene00047215	39.8079	134.1
	WBGene00047216	0	11.6636
	WBGene00047217	0	0
	WBGene00047218	0	0
	WBGene00047219	0	25.1822
	WBGene00047220	0	0
	WBGene00047221	0	0
	WBGene00047222	2.34167	0
	WBGene00047223	0	1.52912
	WBGene00047224	0	0
	WBGene00047225	0	0
	WBGene00047226	1.1491	0
	WBGene00047228	0	0
	WBGene00047229	0	3.86245
	WBGene00047230	0	1.52912
	WBGene00047231	9.97382	17.717
	WBGene00047232	8.77038	6.31462
	WBGene00047233	0	0
	WBGene00047234	19.9476	19.2373
	WBGene00047235	6.94929	0
	WBGene00047236	0	0
	WBGene00047237	0	0
	WBGene00047238	0	4.58735
	WBGene00047239	1.76712	6.92068
	WBGene00047240	0	1.52912
	WBGene00047241	3.83781	26.2593
	WBGene00047242	0	0
	WBGene00047243	0	6.75928
	WBGene00047244	0	1.93122
	WBGene00047245	0	5.95507
	WBGene00047246	0	1.783
	WBGene00047247	1.76712	0
	WBGene00047248	1.87543	35.4897
	WBGene00047249	29.2165	21.1847
	WBGene00047250	0	0.965612
	WBGene00047251	0	0
	WBGene00047252	0	0
	WBGene00047253	0	0
	WBGene00047254	4.89996	3.26957
	WBGene00047255	10.3966	44.1508
	WBGene00047256	0	0
	WBGene00047257	0	0
	WBGene00047258	1.45267	13.1985
	WBGene00047259	1.19257	6.62424
	WBGene00047260	3.57772	0
	WBGene00047261	2.17901	0
	WBGene00047262	2.49346	7.48418
	WBGene00047263	0.726336	9.38603
	WBGene00047264	0	0
	WBGene00047265	0	7.88629
	WBGene00047266	0	0
	WBGene00047267	4.67246	22.2192
	WBGene00047269	2.17901	0
	WBGene00047270	11.7949	5.40474
	WBGene00047271	0.726336	2.49473
	WBGene00047272	32.2418	94.5281
	WBGene00047273	6.59137	22.6639
	WBGene00047274	0	0
	WBGene00047275	0	0
	WBGene00047276	12.7165	7.64558
	WBGene00047277	0	5.39156
	WBGene00047278	0	0
	WBGene00047279	0	0
	WBGene00047280	0	0
	WBGene00047281	55.1903	147.319
	WBGene00047282	4.32541	5.05257
	WBGene00047283	1.76712	5.79367
	WBGene00047284	0	0
	WBGene00047285	5.29049	20.0371
	WBGene00047286	0	0
	WBGene00047287	30.279	127.466
	WBGene00047288	0	0.965612
	WBGene00047289	6.33127	4.58735
	WBGene00047290	8.87869	21.8802
	WBGene00047291	0	0
	WBGene00047292	0	0
	WBGene00047293	0	2.34651
	WBGene00047294	0	0
	WBGene00047295	0	0
	WBGene00047296	1.19257	0
	WBGene00047297	0	5.39156
	WBGene00047298	0	0
	WBGene00047299	0	0
	WBGene00047300	21.7579	20.0635
	WBGene00047301	3.90265	15.2912
	WBGene00047302	0	0
	WBGene00047303	10.18	43.2379
	WBGene00047304	1.91891	0
	WBGene00047305	0	0
	WBGene00047306	2.75355	0
	WBGene00047307	0	0
	WBGene00047308	0	1.52912
	WBGene00047309	0	0
	WBGene00047310	1.45267	6.77246
	WBGene00047311	0.726336	31.5525
	WBGene00047312	0	0
	WBGene00047313	0	0
	WBGene00047314	0	0
	WBGene00047315	2.64524	2.34651
	WBGene00047316	6.74316	3.05823
	WBGene00047317	1.91891	10.4867
	WBGene00047318	22.0723	34.439
	WBGene00047319	3.37158	79.3089
	WBGene00047320	3.02453	0
	WBGene00047321	0	0
	WBGene00047322	0	0
	WBGene00047323	0.726336	5.24334
	WBGene00047324	0	0
	WBGene00047325	11.0472	24.7066
	WBGene00047326	0	3.86245
	WBGene00047327	1.19257	7.96258
	WBGene00047328	0.726336	9.25401
	WBGene00047329	3.37158	1.783
	WBGene00047330	14.234	30.1055
	WBGene00047331	0	0
	WBGene00047332	27.666	59.2806
	WBGene00047333	0	0
	WBGene00047334	0	0
	WBGene00047335	5.6589	13.3835
	WBGene00047336	4.41236	27.3042
	WBGene00047337	0	0.817391
	WBGene00047338	2.49346	32.2832
	WBGene00047339	0	0
	WBGene00047340	0	7.42845
	WBGene00047341	13.7138	34.8411
	WBGene00047342	0	0
	WBGene00047343	1.76712	9.26718
	WBGene00047344	4.30405	3.87562
	WBGene00047345	0	0
	WBGene00047346	2.02722	12.8538
	WBGene00047347	0	0
	WBGene00047348	6.90582	0
	WBGene00047349	6.01682	13.3967
	WBGene00047350	0	0
	WBGene00047351	0	0
	WBGene00047352	0	10.2196
	WBGene00047354	0	0
	WBGene00047355	3.02453	3.86245
	WBGene00047356	16.4243	35.7567
	WBGene00047357	0.726336	2.74861
	WBGene00047359	4.77029	23.3698
	WBGene00047360	0.726336	0
	WBGene00047361	6.12513	10.6481
	WBGene00047362	53.0027	108.659
	WBGene00047363	1.19257	0
	WBGene00047364	2.17901	2.49473
	WBGene00047365	0	0
	WBGene00047366	6.59137	9.5768
	WBGene00047367	44.3725	94.6692
	WBGene00047368	0	0
	WBGene00047369	0	0
	WBGene00047370	0	0
	WBGene00047371	0	1.52912
	WBGene00047372	0	0
	WBGene00047373	0	0
	WBGene00047374	0	0
	WBGene00047375	0	0
	WBGene00047377	0	0
	WBGene00047378	0	1.93122
	WBGene00047379	0	0
	WBGene00047380	0	0
	WBGene00047381	4.41236	3.05823
	WBGene00047382	0.726336	3.87562
	WBGene00047383	0	0
	WBGene00047384	0	0
	WBGene00047385	0	0
	WBGene00047386	0	0
	WBGene00047387	8.35849	4.84123
	WBGene00047388	10.1691	35.7803
	WBGene00047389	2.49346	6.51857
	WBGene00047390	11.8384	86.9177
	WBGene00047391	5.08435	0.965612
	WBGene00047392	1.19257	0
	WBGene00047393	0	0.965612
	WBGene00047394	0	0
	WBGene00047395	0	1.52912
	WBGene00047396	2.90534	29.1325
	WBGene00047397	0	7.99196
	WBGene00047398	9.71334	36.9894
	WBGene00047399	3.90265	13.0739
	WBGene00047400	2.38514	0
	WBGene00047401	5.49662	2.89684
	WBGene00047402	1.91891	39.6691
	WBGene00047403	0	0
	WBGene00047404	0	0
	WBGene00047405	0	5.55296
	WBGene00047406	0	0
	WBGene00047407	4.4772	21.4312
	WBGene00047408	0	0
	WBGene00047409	0	0
	WBGene00047410	0	0
	WBGene00047411	20.8479	23.2142
	WBGene00047412	0	0
	WBGene00047413	0	0
	WBGene00047414	0	0
	WBGene00047415	0	0
	WBGene00047416	1.45267	0
	WBGene00047417	1.19257	8.15335
	WBGene00047418	15.8167	43.1484
	WBGene00047419	0	0
	WBGene00047420	0.574548	3.87562
	WBGene00047421	26.3865	108.78
	WBGene00047422	1.45267	22.7064
	WBGene00047423	0	9.17469
	WBGene00047424	0	0
	WBGene00047425	0	0
	WBGene00047426	3.57772	7.48418
	WBGene00047427	0	0
	WBGene00047428	0	0
	WBGene00047429	0	0
	WBGene00047430	0	0
	WBGene00047431	1.19257	0.965612
	WBGene00047432	0	0
	WBGene00047433	0	0
	WBGene00047434	0	0
	WBGene00047435	5.51798	10.7537
	WBGene00047436	0	0
	WBGene00047437	0	0
	WBGene00047438	1.45267	7.99196
	WBGene00047439	0	0
	WBGene00047440	0	8.61119
	WBGene00047441	0	0
	WBGene00047442	33.3796	64.976
	WBGene00047443	13.6598	16.5049
	WBGene00047444	0	0
	WBGene00047445	0	0
	WBGene00047446	0	1.63478
	WBGene00047447	1.45267	13.762
	WBGene00047448	0	2.89684
	WBGene00047449	0	0
	WBGene00047450	0.574548	0
	WBGene00047451	9.71334	1.93122
	WBGene00047452	0	3.86245
	WBGene00047453	0	8.46297
	WBGene00047454	1.19257	6.75928
	WBGene00047455	1.45267	0
	WBGene00047456	0.574548	4.02384
	WBGene00047457	0	0.817391
	WBGene00047458	2.17901	15.3705
	WBGene00047459	0	0
	WBGene00047460	0	0
	WBGene00047461	0	1.63478
	WBGene00047462	0	0
	WBGene00047463	12.9766	36.2645
	WBGene00047464	1.45267	4.02384
	WBGene00047465	0	1.52912
	WBGene00047466	1.91891	1.52912
	WBGene00047467	0	0
	WBGene00047468	0	0
	WBGene00047469	0	0
	WBGene00047470	1.19257	0.965612
	WBGene00047471	1.1491	0
	WBGene00047472	6.27692	11.7751
	WBGene00047473	0.726336	5.55296
	WBGene00047474	1.45267	0
	WBGene00047475	1.45267	6.11646
	WBGene00047476	1.19257	1.52912
	WBGene00047477	1.19257	1.52912
	WBGene00047478	0	0
	WBGene00047479	0	0
	WBGene00047480	0	0
	WBGene00047481	33.8342	124.593
	WBGene00047483	0	0
	WBGene00047484	1.72364	0
	WBGene00047485	0	0
	WBGene00047486	0	4.58735
	WBGene00047487	26.4303	44.8389
	WBGene00047488	1.91891	0.965612
	WBGene00047489	1.45267	2.49473
	WBGene00047490	0	0
	WBGene00047491	0	0
	WBGene00047492	1.91891	43.0559
	WBGene00047493	0	0
	WBGene00047494	0	14.6719
	WBGene00047495	0	0
	WBGene00047496	7.31771	72.3808
	WBGene00047497	0	0
	WBGene00047498	0	0
	WBGene00047499	0	0
	WBGene00047500	34.6374	59.6138
	WBGene00047501	0	0
	WBGene00047502	6.22296	12.2329
	WBGene00047503	0	0
	WBGene00047504	0	0
	WBGene00047505	0	1.52912
	WBGene00047506	23.3514	107.199
	WBGene00047507	0	0.965612
	WBGene00047508	4.30405	9.4154
	WBGene00047509	0	0
	WBGene00047510	0	0
	WBGene00047511	0	6.51857
	WBGene00047512	0.574548	3.05823
	WBGene00047513	30.6474	63.9708
	WBGene00047514	4.56415	30.9817
	WBGene00047515	0	0
	WBGene00047516	0	0
	WBGene00047517	1.30088	34.6503
	WBGene00047518	3.79434	4.58735
	WBGene00047519	4.83512	11.4655
	WBGene00047520	0	10.6217
	WBGene00047521	0	0
	WBGene00047522	0	3.05823
	WBGene00047523	0	0
	WBGene00047524	13.8765	82.0545
	WBGene00047525	32.6211	34.5372
	WBGene00047526	0	0
	WBGene00047527	8.19583	12.029
	WBGene00047528	5.75672	16.6956
	WBGene00047529	18.571	94.8407
	WBGene00047530	0	0
	WBGene00047531	6.24432	0
	WBGene00047532	0	0
	WBGene00047533	0	0
	WBGene00047534	1.45267	0
	WBGene00047535	0.574548	3.46034
	WBGene00047536	0	0
	WBGene00047537	16.6195	45.5479
	WBGene00047538	5.55059	3.05823
	WBGene00047539	4.94343	0
	WBGene00047540	13.6055	35.6642
	WBGene00047541	0	0
	WBGene00047542	0.726336	0
	WBGene00047543	177.772	354.473
	WBGene00047544	97.0704	169.04
[truncated: 12,818 more rows]
