# Supplementary material for: piRNA processing by a trimeric Schlafen-domain nuclease
Source: Nature. 2023 Sep 27;622(7982):402–9. doi: 10.1038/s41586-023-06588-2 (PMC10567574; doi:10.1038/s41586-023-06588-2)
Supplement: Supplementary file 9 — Source Data Fig. 4 [file 41586_2023_6588_MOESM9_ESM.xlsx]

## Sheet: Fig. 4a
Fig. 4a	RPM-normalized piRNA precursor levels before log10-transformation for plotting:
	piRNA gene	wild type	tofu-2[E216A]	tofu-2[E216A];pid-1(xf35)
	WBGene00045518	0	18.4276	0
	WBGene00045519	5.98233	20.623	0
	WBGene00045520	0	0	0
	WBGene00045521	0	22.1416	0
	WBGene00045522	2.54501	3.45838	0
	WBGene00045523	0	3.58455	0
	WBGene00045524	46.6518	86.9864	44.714
	WBGene00045525	0	61.6282	0
	WBGene00045526	31.987	62.1829	12.2153
	WBGene00045527	97.5631	616.524	91.4906
	WBGene00045528	0	0	0
	WBGene00045529	24.2201	87.2696	14.9832
	WBGene00045530	10.2711	41.6893	0
	WBGene00045531	0	1.53772	0
	WBGene00045532	45.2436	62.1532	9.77227
	WBGene00045533	14.0363	52.4405	7.05627
	WBGene00045534	0	0	0
	WBGene00045535	4.45377	20.1376	0
	WBGene00045536	0	4.43562	0
	WBGene00045537	14.7828	0	0
	WBGene00045538	0	0	0
	WBGene00045539	111.535	749.392	375.825
	WBGene00045540	0	0	0
	WBGene00045541	0	1.53772	0
	WBGene00045542	125.081	735.466	212.627
	WBGene00045543	0	0	0
	WBGene00045544	6.36253	36.7022	2.6461
	WBGene00045545	0	0	0
	WBGene00045546	0	1.02416	0
	WBGene00045547	3.81752	0	0
	WBGene00045548	0	0	0
	WBGene00045549	0	0	0
	WBGene00045550	4.51942	2.30658	0
	WBGene00045551	0	0	0
	WBGene00045552	0	0.384429	0
	WBGene00045553	18.267	0	8.55074
	WBGene00045554	20.6957	66.4377	18.9286
	WBGene00045555	0.903885	180.456	4.41017
	WBGene00045556	0	5.38201	0
	WBGene00045557	9.51455	113.235	14.9946
	WBGene00045558	133.897	386.265	60.7585
	WBGene00045559	0	34.8661	3.52814
	WBGene00045560	51.1287	552.738	51.4565
	WBGene00045561	0.451942	0	0
	WBGene00045562	0	0	0
	WBGene00045563	25.2443	26.1909	7.93831
	WBGene00045564	1.52856	175.437	59.0226
	WBGene00045565	0	23.9293	0
	WBGene00045566	0	0	0
	WBGene00045567	0	0	0
	WBGene00045568	0	4.09663	0
	WBGene00045569	0	13.7463	2.44307
	WBGene00045570	4.06748	20.3513	9.15637
	WBGene00045571	126.347	2346.69	85.4656
	WBGene00045572	16.3136	268.281	22.5109
	WBGene00045573	28.7496	134.769	25.579
	WBGene00045574	0	0.895181	0
	WBGene00045575	18.4894	314.364	45.605
	WBGene00045576	55.3674	36.9444	5.2922
	WBGene00045577	3.05712	54.056	31.214
	WBGene00045578	6.99878	10.062	0
	WBGene00045579	9.6757	8.74725	0
	WBGene00045580	171.356	67.9313	100.941
	WBGene00045581	0	0.895181	0
	WBGene00045582	0	22.8658	0
	WBGene00045583	0	0	0
	WBGene00045585	105.52	335.766	60.6547
	WBGene00045586	101.613	1463.18	201.871
	WBGene00045587	0	178.737	0
	WBGene00045588	1.52856	6.91676	0
	WBGene00045589	90.3708	2543.9	816.283
	WBGene00045590	0	5.15873	0
	WBGene00045591	0	0	0
	WBGene00045592	27.7948	17.4093	7.3292
	WBGene00045593	30.1732	18.7368	21.1721
	WBGene00045594	19.2018	319.575	48.3391
	WBGene00045595	14.8082	83.5151	0
	WBGene00045596	0	9.00287	0
	WBGene00045597	0	5.33462	0
	WBGene00045598	0	4.61315	0
	WBGene00045599	3.05712	55.2552	0
	WBGene00045600	0	2.08876	0
	WBGene00045601	0	0	0
	WBGene00045602	44.5334	66.6394	10.8212
	WBGene00045603	0	20.0099	0
	WBGene00045604	0	0	0
	WBGene00045605	0	0	0
	WBGene00045606	14.2652	473.491	25.6172
	WBGene00045607	6.49993	219.434	23.3186
	WBGene00045608	0	0	0
	WBGene00045609	136.768	811.389	120.768
	WBGene00045610	1.35583	0	0
	WBGene00045611	33.8241	250.099	8.21124
	WBGene00045612	73.8551	864.665	28.9795
	WBGene00045613	19.7548	23.7137	0
	WBGene00045614	0	4.48121	0
	WBGene00045615	0.903885	20.3122	0
	WBGene00045616	19.6245	68.9239	0
	WBGene00045617	0	2.34671	0
	WBGene00045618	97.1051	142.594	52.447
	WBGene00045619	17.5746	49.5814	0
	WBGene00045620	164.331	3046.79	180.458
	WBGene00045621	0	0	0
	WBGene00045622	134.815	919.678	172.133
	WBGene00045623	0	0	0
	WBGene00045624	36.165	243.534	4.41017
	WBGene00045625	2.62833	21.5484	0
	WBGene00045626	0	0.895181	0
	WBGene00045627	0	11.6465	0
	WBGene00045628	1.27251	9.35247	0
	WBGene00045629	14.0594	104.343	4.88613
	WBGene00045630	0	0	0
	WBGene00045631	0	3.36837	0
	WBGene00045632	0	0	0
	WBGene00045633	1.52856	8.23963	0
	WBGene00045634	0	53.1989	7.93831
	WBGene00045635	0	0	0
	WBGene00045636	152.218	622.885	199.861
	WBGene00045637	39.2745	117.87	32.7444
	WBGene00045638	2.25971	0	0
	WBGene00045639	33.147	217.144	93.249
	WBGene00045640	11.4719	952.535	57.8305
	WBGene00045641	0	10.6667	1.6648
	WBGene00045642	12.7036	33.8047	0
	WBGene00045643	6.11424	38.3638	0
	WBGene00045644	0	0	0
	WBGene00045645	16.4416	0	5.04402
	WBGene00045646	61.6289	718.476	82.5749
	WBGene00045647	12.2632	186.328	14.9832
	WBGene00045648	0	3.36837	0
	WBGene00045649	0	0	0
	WBGene00045650	20.1057	21.7182	2.44307
	WBGene00045651	101.628	815.299	37.838
	WBGene00045652	152.201	381.567	41.3607
	WBGene00045653	0	0	0
	WBGene00045654	0	35.6688	6.65918
	WBGene00045655	0.903885	2.38715	0
	WBGene00045656	3.81752	29.7938	0
	WBGene00045657	22.1502	43.1287	7.3292
	WBGene00045658	48.8122	110.372	23.0365
	WBGene00045659	6.11424	7.81327	0.882034
	WBGene00045660	38.7083	628.943	117.037
	WBGene00045661	0	0	0
	WBGene00045662	11.2682	119.203	0.882034
	WBGene00045663	44.8573	9.4332	1.22153
	WBGene00045664	25.3447	81.6291	13.4583
	WBGene00045665	0	0	0
	WBGene00045666	0	0	0
	WBGene00045667	1.9805	7.34015	0
	WBGene00045668	52.9983	288.621	67.1515
	WBGene00045669	0	0	0
	WBGene00045670	0	8.05663	0
	WBGene00045671	12.3642	35.8057	0
	WBGene00045672	0	1.92215	0
	WBGene00045673	11.4349	74.7029	17.9767
	WBGene00045674	3.81752	5.8873	0
	WBGene00045675	0	0	0
	WBGene00045676	11.02	2.00405	6.16179
	WBGene00045677	1.35583	13.148	0
	WBGene00045678	15.8886	35.3364	11.4664
	WBGene00045679	0	9.47317	0
	WBGene00045680	5.09002	8.91519	0
	WBGene00045681	91.2917	80.9935	6.94007
	WBGene00045682	35.5618	62.5014	24.8367
	WBGene00045683	63.2362	139.286	32.9781
	WBGene00045684	64.7439	61.4396	8.55074
	WBGene00045685	60.8839	424.89	156.721
	WBGene00045686	67.5875	1514.81	88.1435
	WBGene00045687	6.26154	20.2707	8.82034
	WBGene00045688	15.45	102.914	46.2433
	WBGene00045689	0	21.4063	2.44307
	WBGene00045690	16.1563	37.4716	3.32959
	WBGene00045691	21.3336	101.121	17.1015
	WBGene00045692	20.3386	708.845	45.4573
	WBGene00045693	8.731	128.284	14.6584
	WBGene00045694	64.0151	1482.43	98.748
	WBGene00045695	0	0	0
	WBGene00045696	0	7.17058	0
	WBGene00045697	3.6332	0	0
	WBGene00045698	3.1636	22.4926	0
	WBGene00045699	1.52856	33.746	11.6536
	WBGene00045700	35.8548	71.7224	62.2901
	WBGene00045701	11.7627	213.628	28.6108
	WBGene00045702	328.343	3034.03	1868.6
	WBGene00045703	0	2.04831	0
	WBGene00045704	0.451942	0	0
	WBGene00045705	171.237	260.562	50.9097
	WBGene00045706	165.427	152.929	92.6774
	WBGene00045707	6.11424	0.768859	0
	WBGene00045708	0	5.63185	0
	WBGene00045709	96.0038	204.015	90.8186
	WBGene00045710	1.52856	30.8096	0
	WBGene00045711	0	0.895181	0
	WBGene00045712	113.743	1521.99	103.588
	WBGene00045713	104.688	513.418	35.7424
	WBGene00045714	111.92	194.659	91.9928
	WBGene00045715	39.5592	134.808	45.0139
	WBGene00045716	0	0	0
	WBGene00045717	2.54501	13.5244	0
	WBGene00045718	41.7578	622.653	36.1261
	WBGene00045719	0	0.512078	0
	WBGene00045720	0.903885	22.4077	0
	WBGene00045721	33.5211	649.045	33.9694
	WBGene00045722	6.32719	62.3137	7.82659
	WBGene00045723	32.5339	81.2017	7.05627
	WBGene00045724	68.1836	872.343	67.7978
	WBGene00045725	0	0	0
	WBGene00045726	0	6.86969	0
	WBGene00045727	0	0	0
	WBGene00045728	0	0	0
	WBGene00045729	0	0	0
	WBGene00045730	148.999	216.621	65.8759
	WBGene00045731	46.7721	135.45	40.227
	WBGene00045732	5.72627	12.1977	0
	WBGene00045733	0.636253	2.81865	0
	WBGene00045734	0	22.14	0
	WBGene00045735	1.35583	46.5811	5.2922
	WBGene00045736	42.3354	244.65	21.665
	WBGene00045737	0.451942	4.09663	0
	WBGene00045738	0	0	0
	WBGene00045739	4.58568	7.38028	0
	WBGene00045740	0	0	0
	WBGene00045741	0	0.512078	0
	WBGene00045743	3.61554	44.9793	0
	WBGene00045744	0	0	0
	WBGene00045745	0	0	0
	WBGene00045746	0	13.8634	0
	WBGene00045747	0	0	0
	WBGene00045748	0	2.04831	0
	WBGene00045749	0	0	0
	WBGene00045750	0	0	0
	WBGene00045751	14.3933	6.53382	5.6317
	WBGene00045752	15.5455	21.585	10.5178
	WBGene00045753	22.9284	12.9775	0
	WBGene00045754	0	0	0
	WBGene00045755	0	14.672	0
	WBGene00045756	3.44889	47.2276	20.4243
	WBGene00045757	0	0	0
	WBGene00045758	226.565	97.0603	94.8623
	WBGene00045759	0	2.38715	0
	WBGene00045760	0	0	0
	WBGene00045761	0	0	0
	WBGene00045762	0	3.58455	0
	WBGene00045763	252.193	95.7098	97.6967
	WBGene00045764	0.451942	17.5844	0
	WBGene00045765	15.0527	121.993	2.9856
	WBGene00045766	7.66596	26.4506	18.5227
	WBGene00045767	0	0	0
	WBGene00045768	0	0	0
	WBGene00045769	0	0	0
	WBGene00045770	208.584	1586.4	643.47
	WBGene00045771	0.636253	134.52	0
	WBGene00045772	4.86489	73.1334	13.2305
	WBGene00045773	47.9011	252.759	42.9058
	WBGene00045774	155.471	183.854	53.8772
	WBGene00045775	22.6854	67.3707	3.6646
	WBGene00045776	0	30.1238	0
	WBGene00045777	0	12.2943	3.32959
	WBGene00045778	21.6404	108.152	12.3485
	WBGene00045779	75.0713	359.884	113.68
	WBGene00045780	25.6052	51.9476	0
	WBGene00045781	0	0	0
	WBGene00045782	7.34973	5.80673	0
	WBGene00045783	73.0152	805.203	75.9697
	WBGene00045784	0	0	0
	WBGene00045785	27.9676	335.257	66.591
	WBGene00045786	354.708	1291.62	313.329
	WBGene00045787	4.26946	42.6707	0
	WBGene00045788	2.43245	23.4753	0
	WBGene00045789	111.364	1673.31	2020.9
	WBGene00045790	0	3.84429	0
	WBGene00045791	2.54501	10.8405	9.70238
	WBGene00045792	3.18126	22.905	0
	WBGene00045793	0	0	0
	WBGene00045794	4.58568	124.861	22.3372
	WBGene00045795	0	0	0
	WBGene00045796	198.268	521.465	129.091
	WBGene00045797	0	0	0
	WBGene00045798	0	23.8969	0
	WBGene00045799	25.4888	158.757	6.10767
	WBGene00045800	1.35583	1.53772	0
	WBGene00045801	0	3.45838	0
	WBGene00045802	17.7858	51.7068	8.32398
	WBGene00045803	9.99573	65.5714	4.88613
	WBGene00045804	57.0704	160.838	56.7015
	WBGene00045805	0	0	0
	WBGene00045806	6.11424	31.1932	0
	WBGene00045807	0	0	0
	WBGene00045808	1.90876	2.38715	0
	WBGene00045809	0	0	0
	WBGene00045810	19.4463	242.051	57.9962
	WBGene00045811	0	0	0
	WBGene00045812	5.94151	10.7019	0
	WBGene00045813	302.103	2757.71	377.024
	WBGene00045814	0	0	0
	WBGene00045815	0	2.69101	0
	WBGene00045816	109.973	274.917	119.098
	WBGene00045817	0	0	0
	WBGene00045818	29.1628	87.4597	21.9876
	WBGene00045819	41.1462	819.763	94.913
	WBGene00045820	0	0	0
	WBGene00045821	0	0	0
	WBGene00045822	12.9226	41.259	13.2305
	WBGene00045823	1.27251	110.174	21.145
	WBGene00045824	0	0	0
	WBGene00045825	0	0	0
	WBGene00045826	32.7161	64.0573	10.5844
	WBGene00045827	28.8699	152.312	31.8693
	WBGene00045828	101.775	44.8741	0
	WBGene00045829	31.3586	54.9898	33.9659
	WBGene00045830	0	0	0
	WBGene00045831	0	0	0
	WBGene00045832	0	0	0
	WBGene00045833	0	107.043	6.10767
	WBGene00045834	227.767	511.449	78.2322
	WBGene00045835	143.924	315.734	115.257
	WBGene00045836	0	0	0
	WBGene00045837	0	17.1092	0
	WBGene00045838	0	0	0
	WBGene00045839	0	0	0
	WBGene00045840	231.565	398.173	85.0821
	WBGene00045841	6.63016	39.6006	5.2922
	WBGene00045842	1.9805	58.6279	1.6648
	WBGene00045843	0	0	0
	WBGene00045844	0	0	0
	WBGene00045845	0	0	0
	WBGene00045846	103.271	616.478	377.23
	WBGene00045847	0	0	0
	WBGene00045848	0	0	0
	WBGene00045849	0	0	0
	WBGene00045850	205.738	200.055	86.8088
	WBGene00045851	78.2102	1060.71	101.227
	WBGene00045852	23.5685	60.0323	2.6461
	WBGene00045853	0	0	6.17424
	WBGene00045854	0	2.38715	0
	WBGene00045855	80.0721	62.7214	16.489
	WBGene00045856	0	0	0
	WBGene00045857	3.81752	4.47591	0
	WBGene00045858	0	6.96002	0
	WBGene00045859	0	1.79302	0
	WBGene00045860	35.6705	540.158	61.5596
	WBGene00045861	13.7571	114.891	30.7987
	WBGene00045862	134.992	648.378	42.6059
	WBGene00045863	0.451942	2.69101	0
	WBGene00045864	29.5485	40.8869	7.05627
	WBGene00045865	5.42331	95.6475	0
	WBGene00045866	30.5226	215.087	16.0006
	WBGene00045867	0	0	0
	WBGene00045868	14.5808	178.858	38.3649
	WBGene00045869	45.2568	105.308	9.98877
	WBGene00045870	242.068	4471.79	791.068
	WBGene00045871	3.81752	609.683	84.13
	WBGene00045872	0	7.81327	0
	WBGene00045873	27.2928	25.1378	0
	WBGene00045874	12.0888	1.79036	0
	WBGene00045875	232.586	320.906	113.287
	WBGene00045876	28.3147	30.0391	0
	WBGene00045877	2.3607	32.8984	0
	WBGene00045878	0	79.2379	0
	WBGene00045879	39.1481	176.218	16.9288
	WBGene00045880	63.4919	486.356	90.1262
	WBGene00045881	0	0	0
	WBGene00045882	0	2.30658	0
	WBGene00045883	0	0	0
	WBGene00045884	14.0594	62.3782	17.1015
	WBGene00045885	16.1933	656.028	24.9699
	WBGene00045886	29.2423	309.898	6.17424
	WBGene00045887	0	29.0171	0
	WBGene00045888	143.803	63.4882	140.361
	WBGene00045889	0	0	0
	WBGene00045890	12.9596	99.8626	7.49158
	WBGene00045891	3.33633	13.1829	0.882034
	WBGene00045892	1.35583	36.6479	33.7494
	WBGene00045893	0	134.826	13.3184
	WBGene00045894	37.6294	128.966	23.3071
	WBGene00045895	3.05712	0.768859	0
	WBGene00045896	0	0.768859	0
	WBGene00045897	21.1184	22.1015	0.882034
	WBGene00045898	13.7085	37.4995	0
	WBGene00045899	3.18126	60.1615	6.10767
	WBGene00045900	7.90266	4.26885	11.0694
	WBGene00045901	53.255	966.973	398.383
	WBGene00045902	0	1.53623	0
	WBGene00045903	9.52612	67.3755	10.9938
	WBGene00045904	13.4116	22.4873	0
	WBGene00045905	0.903885	32.3462	4.16199
	WBGene00045906	37.3933	103.794	12.821
	WBGene00045907	135.256	322.048	62.403
	WBGene00045908	41.8818	66.1979	13.368
	WBGene00045909	4.58568	0	0
	WBGene00045910	0	0	0
	WBGene00045911	0.636253	78.9035	10.3814
	WBGene00045912	0	5.07652	0
	WBGene00045913	0	0	0
	WBGene00045914	0	0	0
	WBGene00045915	43.1797	106.932	22.0846
	WBGene00045916	0	61.7887	3.6646
	WBGene00045917	0	23.1225	0
	WBGene00045918	0	13.7863	0
	WBGene00045919	0	0	0
	WBGene00045920	62.8043	188.923	73.011
	WBGene00045921	87.0113	370.697	47.6769
	WBGene00045922	5.22194	7.63191	0
	WBGene00045923	7.76695	10.5475	0
	WBGene00045924	0	2.38715	0
	WBGene00045925	0	0	0
	WBGene00045926	34.0178	11.433	15.2675
	WBGene00045927	2.54501	5.07269	0
	WBGene00045928	126.867	81.0024	25.4458
	WBGene00045929	28.6756	203.528	10.1828
	WBGene00045930	0	5.76644	0
	WBGene00045931	0	2.68554	0
	WBGene00045933	10.18	132.665	16.2453
	WBGene00045934	0.903885	32.721	0
	WBGene00045935	0	2.56039	0
	WBGene00045936	0	0	0
	WBGene00045937	0	22.198	0
	WBGene00045938	0	0	0
	WBGene00045939	9.52612	499.772	18.323
	WBGene00045940	0	0	0
	WBGene00045941	0	2.69101	0
	WBGene00045942	0	0	0
	WBGene00045943	0	0	0
	WBGene00045944	0	2.04831	0
	WBGene00045945	5.35765	10.7085	0
	WBGene00045946	0	0	0
	WBGene00045947	138.337	83.1141	42.544
	WBGene00045948	0	0	0
	WBGene00045949	64.009	237.682	49.0755
	WBGene00045950	18.6975	16.2608	9.98877
	WBGene00045951	0	2.69101	0
	WBGene00045952	0	1.79036	0
	WBGene00045953	4.58568	0	0
	WBGene00045954	8.97319	100.238	0
	WBGene00045955	0	0	0
	WBGene00045956	2.81264	1.92215	5.2922
	WBGene00045957	3.81752	6.31202	0
	WBGene00045959	0	0	0
	WBGene00045960	63.8809	162.035	7.05627
	WBGene00045961	0	0	0
	WBGene00045962	0	12.4601	0
	WBGene00045963	99.0003	395.507	32.1626
	WBGene00045964	46.7605	269.209	90.2105
	WBGene00045965	4.06748	2.98394	4.41017
	WBGene00045966	54.0882	423.193	29.2694
	WBGene00045967	32.6736	470.935	130.071
	WBGene00045968	0	0	0
	WBGene00045969	0	1.53772	0
	WBGene00045970	0	0	0
	WBGene00045971	6.7968	42.1582	9.70238
	WBGene00045972	36.8635	184.059	26.7552
	WBGene00045973	0	0	0
	WBGene00045974	0	0	0
	WBGene00045975	0.903885	33.4143	0
	WBGene00045976	0	0	0
	WBGene00045977	15.1167	53.7044	10.5178
	WBGene00045978	0	1.53623	0
	WBGene00045979	0	67.064	15.8799
	WBGene00045980	1.80777	3.54309	0
	WBGene00045981	248.893	1980.63	1135.05
	WBGene00045982	0	0	0
	WBGene00045983	9.54379	13.4439	0
	WBGene00045984	17.0254	103.606	10.9938
	WBGene00045985	6.36253	1.15329	3.52814
	WBGene00045986	0	0	0
	WBGene00045987	0	35.751	6.17424
	WBGene00045988	0	0	0
	WBGene00045989	0	2.30658	0
	WBGene00045990	7.63503	45.1085	0
	WBGene00045991	6.34486	214.189	36.6075
	WBGene00045992	209.857	578.28	100.838
	WBGene00045993	4.98903	36.4448	16.0592
	WBGene00045994	274.343	824.644	287.836
	WBGene00045995	5.89292	323.077	16.5938
	WBGene00045996	3.81752	0	0
	WBGene00045997	21.5819	182.699	52.9704
	WBGene00045998	0	0	0
	WBGene00045999	0	0	0
	WBGene00046000	5.94151	97.4476	0
	WBGene00046001	0	0	0
	WBGene00046002	6.99878	77.7979	9.77227
	WBGene00046003	0	0	0
	WBGene00046004	0	0	0
	WBGene00046005	20.2359	17.9963	8.82034
	WBGene00046006	0	5.72053	0
	WBGene00046007	45.7866	130.461	20.2664
	WBGene00046008	287.431	433.653	117.131
	WBGene00046009	35.6998	279.052	13.57
	WBGene00046010	156.359	1480.47	203.643
	WBGene00046011	17.7103	97.0134	45.5892
	WBGene00046012	0	1.02416	0
	WBGene00046013	75.787	1077.69	72.0893
	WBGene00046014	0	0.298394	0
	WBGene00046015	6.52917	5.16403	0
	WBGene00046016	143.503	309.974	81.7073
	WBGene00046017	29.4961	32.1807	17.8774
	WBGene00046018	37.0362	28.756	0
	WBGene00046019	0	4.65344	0
	WBGene00046020	0	0	0
	WBGene00046021	191.733	1437.62	126.268
	WBGene00046022	1.08819	44.852	0
	WBGene00046023	1101.71	1729.83	573.809
	WBGene00046024	0	57.4764	0
	WBGene00046025	0	27.4525	0
	WBGene00046026	3.18126	72.3659	0
	WBGene00046027	0.451942	40.3718	0
	WBGene00046028	0	0	0
	WBGene00046029	23.1883	32.6781	0
	WBGene00046030	5.48957	18.7772	0
	WBGene00046031	0	0	0
	WBGene00046032	95.6251	546.785	72.9132
	WBGene00046033	0	0	0
	WBGene00046034	10.6999	182.924	21.3717
	WBGene00046035	29.6634	4.09663	4.99439
	WBGene00046036	3.18126	14.4167	0
	WBGene00046037	313.256	483.29	92.5907
	WBGene00046038	9.4428	110.162	25.5958
	WBGene00046039	0	0	0
	WBGene00046040	0	0.768859	0
	WBGene00046041	133.678	255.383	23.9514
	WBGene00046042	10.3545	43.3497	10.3814
	WBGene00046043	211.456	3664.46	922.966
	WBGene00046044	12.4221	99.7602	0
	WBGene00046045	7.64281	0	0
	WBGene00046046	8.27128	75.7818	4.94026
	WBGene00046047	0	12.9271	0
	WBGene00046048	11.02	59.1085	4.41017
	WBGene00046049	284.135	927.768	231.057
	WBGene00046050	55.3706	539.51	137.26
	WBGene00046051	27.7369	27.3604	0
	WBGene00046052	8.15263	147.263	13.4369
	WBGene00046053	25.7001	167.807	7.05627
	WBGene00046054	0	0	1.22153
	WBGene00046055	161.702	1343.79	145.674
	WBGene00046056	0	5.66948	0
	WBGene00046057	11.9238	35.9054	16.3119
	WBGene00046058	7.53404	53.0252	0
	WBGene00046059	207.727	564.911	60.5047
	WBGene00046060	20.2746	34.9827	15.8799
	WBGene00046061	0	0	0
	WBGene00046062	518.474	1538.98	552.584
	WBGene00046063	99.7675	1706.12	525.324
	WBGene00046065	2.25971	6.48939	0
	WBGene00046066	99.1226	149.061	40.4018
	WBGene00046067	15.301	57.5259	26.1496
	WBGene00046068	5.97624	7.33352	4.36053
	WBGene00046069	6.07723	32.9697	0
	WBGene00046070	0	0	0
	WBGene00046071	7.16542	24.6299	13.2305
	WBGene00046072	0	37.9358	8.55074
	WBGene00046073	0	0	0
	WBGene00046074	54.7305	510.49	102.722
	WBGene00046075	168.344	447.776	25.2146
	WBGene00046076	0	0	0
	WBGene00046077	101.241	212.237	51.7261
	WBGene00046078	0	5.76644	0
	WBGene00046079	3.18126	11.7728	0
	WBGene00046080	0	0	0
	WBGene00046081	140.608	1492.97	87.4314
	WBGene00046082	1.27251	7.12662	3.52814
	WBGene00046083	0	0	0
	WBGene00046084	5.72627	23.7648	0
	WBGene00046085	0	27.0896	0
	WBGene00046086	0	0	0
	WBGene00046087	0	0	0
	WBGene00046088	5.79193	64.8273	24.5389
	WBGene00046089	0	2.38715	0
	WBGene00046090	213.764	2715.33	250.138
	WBGene00046091	179.164	459.515	153.93
	WBGene00046092	0.903885	69.0768	5.82678
	WBGene00046093	0	14.8537	0
	WBGene00046094	6.56619	9.47349	6.10767
	WBGene00046095	302.261	3956.33	1014.27
	WBGene00046096	77.7289	184.554	38.0932
	WBGene00046097	0.903885	4.99758	0
	WBGene00046098	104.401	328.898	68.6765
	WBGene00046099	0	0	0
	WBGene00046100	257.2	697.274	218.189
	WBGene00046101	0	0	0
	WBGene00046102	0	0	0
	WBGene00046103	0	0	0
	WBGene00046104	15.2856	2.38715	7.05627
	WBGene00046105	87.3353	87.3636	17.4297
	WBGene00046106	0	109.486	13.4369
	WBGene00046107	221.332	1608.58	184.204
	WBGene00046108	0	0	0
	WBGene00046109	156.546	306.713	26.4643
	WBGene00046110	0	0	0
	WBGene00046111	31.4187	348.009	26.5512
	WBGene00046112	10.1994	29.7351	15.3341
	WBGene00046113	0	0	0
	WBGene00046114	6.49444	0	0
	WBGene00046115	3.18126	6.70191	0
	WBGene00046116	12.6489	28.8969	5.2922
	WBGene00046117	78.4695	1387.24	183.254
	WBGene00046118	34.6133	758.072	197.405
	WBGene00046119	0	0	0
	WBGene00046120	0	1.53623	0
	WBGene00046121	3.1636	154.974	59.9678
	WBGene00046122	0	18.4817	0
	WBGene00046123	0	5.45712	12.3485
	WBGene00046124	0	0	0
	WBGene00046125	0	11.0406	0
	WBGene00046126	4.52551	50.1819	0
	WBGene00046127	10.4477	237.534	7.3292
	WBGene00046128	0	27.3598	0
	WBGene00046129	0.903885	64.0165	0
	WBGene00046130	17.4288	30.7961	0
	WBGene00046131	43.2101	80.2346	7.04832
	WBGene00046132	101.663	451.826	43.498
	WBGene00046133	244.262	4144.02	162.362
	WBGene00046134	0	46.0678	0
	WBGene00046135	171.458	635.603	126.924
	WBGene00046136	179.804	2094.42	210.365
	WBGene00046137	0	0	0
	WBGene00046138	79.189	803.41	25.1729
	WBGene00046139	0	5.97599	0
	WBGene00046140	0	0	0
	WBGene00046141	0	0	0
	WBGene00046142	0	29.5705	0
	WBGene00046143	0	0	0
	WBGene00046144	0	0.596787	0
	WBGene00046145	0	0	0
	WBGene00046146	3.18126	0	0
	WBGene00046147	3.52064	100.227	15.0328
	WBGene00046148	33.0443	16.3739	0
	WBGene00046149	112.988	3751.84	519.739
	WBGene00046150	0	98.5149	0
	WBGene00046151	0.451942	18.3863	0
	WBGene00046152	0	0	0
	WBGene00046153	5.51272	47.9278	0
	WBGene00046154	140.674	142.237	75.2849
	WBGene00046155	13.7571	30.4756	0
	WBGene00046156	4.45377	0	0
	WBGene00046157	3.1636	1.15329	0
	WBGene00046158	1.52856	18.5256	4.41017
	WBGene00046159	0	0	0
	WBGene00046160	51.9918	111.816	24.7803
	WBGene00046161	5.60213	21.7554	0
	WBGene00046162	110.414	214.173	146.369
	WBGene00046163	10.18	4.99758	6.17424
	WBGene00046164	0	18.0863	0
	WBGene00046165	0	0	0
	WBGene00046166	38.0405	55.6935	0
	WBGene00046167	0	0	0
	WBGene00046168	0	0.768859	0
	WBGene00046169	7.01813	83.1497	7.93831
	WBGene00046170	12.0888	0	0
	WBGene00046171	220.605	1635.51	159.568
	WBGene00046172	6.36253	38.2642	6.17424
	WBGene00046173	18.2803	25.5629	0
	WBGene00046174	6.11424	93.8099	0
	WBGene00046175	0	2.38715	0
	WBGene00046176	0.451942	315.797	143.675
	WBGene00046177	15.4329	247.118	60.5724
	WBGene00046178	0.451942	0	0
	WBGene00046179	0	0	0
	WBGene00046180	6.99878	61.6224	10.3238
	WBGene00046181	0	2.68554	0
	WBGene00046182	9.34181	99.3444	1.76407
	WBGene00046183	0.451942	22.9896	9.98877
	WBGene00046184	0	0	0
	WBGene00046185	0	0	0
	WBGene00046186	24.6003	24.0664	3.32959
	WBGene00046187	0.903885	0	0
	WBGene00046188	0	0	0
	WBGene00046189	10.5272	27.9053	8.32398
	WBGene00046190	14.843	312.808	75.5107
	WBGene00046191	92.9322	827.949	171.919
	WBGene00046192	0	0	0
	WBGene00046193	0	0	0
	WBGene00046194	38.7668	65.8929	27.2561
	WBGene00046195	9.54379	14.5553	0
	WBGene00046196	0	0	0
	WBGene00046197	0	38.4752	0
	WBGene00046198	14.3855	279.673	48.7564
	WBGene00046199	6.44585	24.577	1.22153
	WBGene00046200	0	2.38715	0
	WBGene00046201	80.5526	307.615	72.5251
	WBGene00046202	4.45377	9.38597	4.88613
	WBGene00046203	0	0	0
	WBGene00046204	83.3735	212.756	22.2041
	WBGene00046205	8.7834	10.5323	0
	WBGene00046206	0	0	0
	WBGene00046207	9.90252	59.87	14.8953
	WBGene00046208	14.2652	27.7737	3.32959
	WBGene00046209	0	0	0
	WBGene00046210	16.9962	29.3661	9.15637
	WBGene00046211	4.45377	23.5106	0
	WBGene00046212	0	0.596787	0
	WBGene00046213	57.1746	64.0563	22.0394
	WBGene00046214	138.252	373.429	31.7982
	WBGene00046215	16.4433	141.318	17.0371
	WBGene00046216	0	6.22965	0
	WBGene00046217	5.72627	8.49063	0
	WBGene00046218	5.03763	0	17.988
	WBGene00046219	24.3928	14.3819	6.10767
	WBGene00046220	12.5887	33.2364	0
	WBGene00046221	0.903885	30.2307	2.49719
	WBGene00046222	85.7072	163.773	158.846
	WBGene00046223	2.71165	16.7192	0
	WBGene00046224	96.1528	472.526	121.051
	WBGene00046225	0	4.90608	0
	WBGene00046226	146.877	1178.3	94.3163
	WBGene00046227	0	0	0
	WBGene00046228	50.6946	433.635	66.7252
	WBGene00046229	2.25971	77.9585	0
	WBGene00046230	0.451942	3.92752	0
	WBGene00046231	58.9922	77.5134	16.6255
	WBGene00046232	0	4.22872	0
	WBGene00046233	0	2.38715	9.70238
	WBGene00046234	0	0	0
	WBGene00046235	0	2.56039	0
	WBGene00046236	529.08	2229.13	299.879
	WBGene00046237	10.4554	30.4199	8.26985
	WBGene00046238	37.9517	191.5	6.85324
	WBGene00046239	0	17.7823	0
	WBGene00046240	104.959	575.69	94.5714
	WBGene00046241	0	1.19357	0
	WBGene00046243	1.80777	682.884	19.4081
	WBGene00046244	0	12.7961	0
	WBGene00046245	5.62528	58.2031	0
	WBGene00046246	15.2	18.6025	0
	WBGene00046247	78.1461	456.743	56.5875
	WBGene00046248	123.414	866.7	150.15
	WBGene00046249	1.08819	0.512078	0
	WBGene00046250	11.3284	188.28	6.10767
	WBGene00046251	0	0	0
	WBGene00046252	0	0	0
	WBGene00046253	144.902	809.189	107.989
	WBGene00046254	19.9931	215.252	33.8601
	WBGene00046255	0	0	0
	WBGene00046256	0	9.59435	0
	WBGene00046257	19.0876	76.8592	10.5844
	WBGene00046258	2.25971	37.3774	14.1125
	WBGene00046259	8.09475	10.495	8.32398
	WBGene00046260	0	8.48681	0
	WBGene00046261	25.9037	11.8552	0
	WBGene00046262	0	0	0
	WBGene00046263	0	0	0
	WBGene00046264	18.4105	263.662	31.6425
	WBGene00046265	525.306	502.622	228.264
	WBGene00046266	0	0.768859	0
	WBGene00046267	0	0	0
	WBGene00046268	2.54501	29.4881	2.44307
	WBGene00046269	8.70556	425.519	43.1867
	WBGene00046270	0.903885	3.83883	3.6646
	WBGene00046271	67.8175	117.551	32.8641
	WBGene00046272	6.36253	1.53772	0
	WBGene00046273	71.3084	2113.08	77.4978
	WBGene00046274	7.64281	11.4008	0
	WBGene00046275	29.1452	414.733	96.9577
	WBGene00046276	0	0	0
	WBGene00046277	13.3205	12.4155	0
	WBGene00046278	0	0	0
	WBGene00046279	0	6.27555	2.6461
	WBGene00046280	3.81752	63.2017	0
	WBGene00046281	31.89	27.9159	10.9938
	WBGene00046282	84.5689	143.579	46.4374
	WBGene00046283	1.35583	126.052	9.82639
	WBGene00046284	3.43732	27.2623	0
	WBGene00046285	0	2.94365	0
	WBGene00046286	237.056	1785.27	250.398
	WBGene00046287	8.27128	9.25816	3.32959
	WBGene00046288	0	0	0
	WBGene00046289	0	0	0
	WBGene00046290	0	0	0
	WBGene00046291	0	30.2062	0
	WBGene00046292	82.5277	1413.53	184.174
	WBGene00046293	4.80472	6.14642	8.65899
	WBGene00046294	6.7505	27.7316	0
	WBGene00046295	114.187	141.53	35.8023
	WBGene00046296	130.397	117.229	52.0487
	WBGene00046297	57.0704	89.6834	4.74967
	WBGene00046298	10.0753	11.3927	0
	WBGene00046299	5.94151	4.47591	0
	WBGene00046300	351.493	1466.59	136.111
	WBGene00046301	16.1293	123.36	13.5665
	WBGene00046302	21.9328	82.2732	7.49158
	WBGene00046303	7.47007	27.7309	0
	WBGene00046304	3.18126	2.72981	0
	WBGene00046305	0	0	0
	WBGene00046306	0	1.02416	0
	WBGene00046307	373.948	3909.48	1150
	WBGene00046308	0	0	0
	WBGene00046309	0	0	0
	WBGene00046310	2.71165	42.0791	0
	WBGene00046311	32.0489	63.9668	2.44307
	WBGene00046312	18.618	32.592	7.93831
	WBGene00046313	0	0	0
	WBGene00046314	0	32.472	0
	WBGene00046315	25.9445	14.5502	0
	WBGene00046316	0	1.79036	0
	WBGene00046317	42.3161	599.322	124.039
	WBGene00046318	0	0	0
	WBGene00046319	0	0	0
	WBGene00046320	0	0	0
	WBGene00046321	0	0	0
	WBGene00046322	0	0	0
	WBGene00046323	10.18	21.2143	0
	WBGene00046324	27.4748	14.2034	0
	WBGene00046325	6.11424	35.5904	0
	WBGene00046326	5.35765	11.8991	7.93831
	WBGene00046327	0	10.7087	10.9938
	WBGene00046328	52.8864	862.696	155.099
	WBGene00046330	0	9.22186	0
	WBGene00046331	0	32.7268	0
	WBGene00046332	9.46215	2.68554	0
	WBGene00046333	0	0	0
	WBGene00046334	15.4367	78.2509	2.6461
	WBGene00046335	85.4257	78.1443	51.4363
	WBGene00046336	7.90266	2.68554	0
	WBGene00046337	0	3.02969	0
	WBGene00046338	0	0	0
	WBGene00046339	157.258	69.4544	29.9439
	WBGene00046340	0	0	0
	WBGene00046341	57.7801	237.296	29.1442
	WBGene00046342	6.99878	197.936	37.369
	WBGene00046343	4.45377	94.9528	0
	WBGene00046344	6.17821	50.4202	0.832398
	WBGene00046345	78.3634	1387.18	171.641
	WBGene00046346	5.09002	8.10636	0
	WBGene00046347	87.7016	194.902	64.951
	WBGene00046348	241.765	2004.77	361.122
	WBGene00046349	2.99695	20.7369	0
	WBGene00046350	0	1.02416	0
	WBGene00046351	0	0	0
	WBGene00046352	0	5.42066	0
	WBGene00046353	0	4.0109	0
	WBGene00046354	0	0	0
	WBGene00046355	0	0	0
	WBGene00046356	88.0294	140.628	72.9217
	WBGene00046357	2.71165	27.0248	6.10767
	WBGene00046358	119.256	341.921	98.5673
	WBGene00046359	0	0	0
	WBGene00046360	0	6.95455	0
	WBGene00046361	205.64	454.151	184.191
	WBGene00046362	394.884	3065.81	464.264
	WBGene00046363	0.451942	5.63466	0
	WBGene00046364	1.27251	3.84429	0
	WBGene00046365	6.87464	12.0311	0
	WBGene00046366	157.857	1100.24	151.973
	WBGene00046367	0	0	0
	WBGene00046368	48.3918	1432.23	379.834
	WBGene00046369	0	10.8458	0
	WBGene00046370	1.80777	7.29589	0
	WBGene00046371	10.8819	163.704	20.0172
	WBGene00046372	0	0	0
	WBGene00046373	49.6874	39.8027	38.7438
	WBGene00046374	40.8731	2064.97	95.3665
	WBGene00046375	0	3.58455	0
	WBGene00046376	0	0.768859	0
	WBGene00046377	0	0	0
	WBGene00046378	0	1.53772	0
	WBGene00046379	305.742	529.779	91.1919
	WBGene00046381	43.2199	41.425	0
	WBGene00046382	0	15.3172	0
	WBGene00046384	49.918	1247.55	176.387
	WBGene00046385	33.1316	25.1266	0
	WBGene00046386	0	1.92215	0
	WBGene00046387	0	0	0
	WBGene00046388	8.42635	66.3933	6.17424
	WBGene00046389	268.246	869.79	298.83
	WBGene00046390	24.4492	282.892	30.7987
	WBGene00046391	0	0	0
	WBGene00046392	0	0	0
	WBGene00046393	0	0	0
	WBGene00046394	35.4206	178.748	13.9794
	WBGene00046395	118.468	281.228	145.602
	WBGene00046396	0	0	0
	WBGene00046397	30.858	47.4877	7.3292
	WBGene00046398	186.128	2139.27	315.697
	WBGene00046399	1.52856	10.4156	0
	WBGene00046400	55.4623	679.421	129.607
	WBGene00046401	0	3.11572	0
	WBGene00046402	22.2375	6.01214	7.3292
	WBGene00046403	0	2.72981	0
	WBGene00046404	0	4.61167	0
	WBGene00046405	37.0926	247.982	16.1495
	WBGene00046406	127.324	235.883	83.2132
	WBGene00046407	4.45377	2.38715	0
	WBGene00046408	0	0	0
	WBGene00046409	98.1261	93.8466	8.55074
	WBGene00046410	0	25.1347	10.8212
	WBGene00046411	6.11424	0.768859	13.4369
	WBGene00046412	0.636253	29.4347	0
	WBGene00046413	0	0	0
	WBGene00046414	0	0	0
	WBGene00046415	88.3312	406.522	54.8831
	WBGene00046416	0	0	0
	WBGene00046417	7.63503	0.384429	0
	WBGene00046418	0	14.6307	0
	WBGene00046419	1.80777	1.92215	0
	WBGene00046420	0	0.768859	0
	WBGene00046421	0	0	0
	WBGene00046422	96.2134	859.667	419.732
	WBGene00046423	144.539	120.096	45.5047
	WBGene00046424	0	0	0
	WBGene00046425	8.99086	12.6788	1.22153
	WBGene00046427	0	0	0
	WBGene00046428	23.681	10.1588	15.0645
	WBGene00046429	48.7581	247.754	18.2531
	WBGene00046430	24.5126	219.099	31.3065
	WBGene00046431	5.42331	72.4295	4.88613
	WBGene00046432	0	0	2.44307
	WBGene00046433	0	0	0
	WBGene00046434	0	0	0
	WBGene00046435	0	0.512078	0
	WBGene00046436	0.451942	15.1428	0
	WBGene00046437	1.52856	2.69101	0
	WBGene00046438	20.7188	673.648	89.1098
	WBGene00046439	0	2.38715	0
	WBGene00046440	153.308	235.078	75.1777
	WBGene00046441	0	4.09663	0
	WBGene00046442	150.521	254.378	44.1477
	WBGene00046443	14.4203	360.708	70.7585
	WBGene00046444	0	0.298394	0
	WBGene00046445	221.806	2676.05	333.281
	WBGene00046446	15.6094	410.368	110.711
	WBGene00046447	0	0	0
	WBGene00046448	70.7517	393.416	6.17424
	WBGene00046449	0	0	0
	WBGene00046450	0	2.30244	0
	WBGene00046451	140.126	1057.88	209.895
	WBGene00046452	3.18126	4.9961	0
	WBGene00046453	0	0	0
	WBGene00046454	0	6.9088	0
	WBGene00046455	314.206	857.367	144.838
	WBGene00046456	21.0289	145.521	28.5001
	WBGene00046457	2.43245	17.4844	8.32398
	WBGene00046458	0	18.385	0
	WBGene00046459	0	0	0
	WBGene00046460	0	0	0
	WBGene00046461	0	0	0
	WBGene00046462	47.8311	241.599	59.4367
	WBGene00046464	0	2.56039	0
	WBGene00046465	0	0	0
	WBGene00046466	1.90876	0	0
	WBGene00046467	110.011	1124.11	77.6943
	WBGene00046468	9.03945	44.9708	0
	WBGene00046469	0	8.88216	0
	WBGene00046470	351.754	613.563	190.74
	WBGene00046471	49.4915	132.539	17.4803
	WBGene00046472	21.035	99.6266	21.7608
	WBGene00046473	0.451942	1.53772	0
	WBGene00046474	0	0	0
	WBGene00046475	0	0	0
	WBGene00046476	0	0	0
	WBGene00046477	0	4.64915	0
	WBGene00046478	0	0	0
	WBGene00046479	11.3516	19.6189	0
	WBGene00046480	64.7401	318.448	18.3896
	WBGene00046481	0	19.3327	0
	WBGene00046482	0	0	0
	WBGene00046483	3.81752	159.489	6.10767
	WBGene00046484	0	17.8345	0
	WBGene00046485	0	0	0
	WBGene00046486	0	0	0
	WBGene00046487	0	7.33469	0
	WBGene00046488	0	0	0
	WBGene00046489	37.2576	138.603	41.7984
	WBGene00046490	219.024	2035.42	764.167
	WBGene00046491	198.654	169.928	125.457
	WBGene00046492	14.4804	12.0258	0
	WBGene00046493	0	0	0
	WBGene00046494	0	5.63286	0
	WBGene00046495	9.17517	60.8753	0
	WBGene00046496	42.6047	77.9933	0
	WBGene00046497	0	0	0
	WBGene00046498	34.4466	237.611	40.7875
	WBGene00046499	112.969	211.103	60.3175
	WBGene00046500	0.903885	57.9467	12.7127
	WBGene00046501	0	0	0
	WBGene00046502	0	5.03787	0
	WBGene00046503	25.2481	114.095	3.6646
	WBGene00046504	6.61858	1.83463	0
	WBGene00046505	0	0	0
	WBGene00046506	4.45377	18.7694	0
	WBGene00046507	0	9.59286	7.93831
	WBGene00046508	44.3027	101.776	18.5926
	WBGene00046509	0	2.04831	0
	WBGene00046510	0.451942	64.2221	18.0421
	WBGene00046511	0	0	0
	WBGene00046512	323.324	240.84	233.128
	WBGene00046513	22.2164	151.722	38.6377
	WBGene00046514	0.903885	0	0
	WBGene00046515	7.60579	147.861	29.9663
	WBGene00046516	0	0	0
	WBGene00046517	0	0	0
	WBGene00046518	6.99878	8.32566	0
	WBGene00046519	5.42331	25.8972	0
	WBGene00046520	0	22.8435	0
	WBGene00046521	0	9.50831	0
	WBGene00046522	0	0	0
	WBGene00046523	33.2844	95.97	30.8418
	WBGene00046524	0.451942	32.2061	0
	WBGene00046525	4.7214	86.475	10.3859
	WBGene00046526	12.3874	9.35247	0
	WBGene00046527	1.80777	44.0372	0
	WBGene00046528	56.7534	131.618	20.0837
	WBGene00046529	0	7.50559	0
	WBGene00046530	10.8996	12.4198	2.6461
	WBGene00046531	6.57776	20.6034	0
	WBGene00046532	0	7.04293	0
	WBGene00046533	0	0	0
	WBGene00046534	241.963	992.982	128.766
	WBGene00046535	0.451942	8.18561	0
	WBGene00046536	0.451942	17.3647	0
	WBGene00046537	5.94151	6.31748	5.2922
	WBGene00046538	3.05712	3.07247	0
	WBGene00046539	125.456	1230.5	160.209
	WBGene00046540	0	0	0
	WBGene00046541	0	65.8904	0
	WBGene00046542	0.451942	5.38201	0
	WBGene00046543	26.7845	399.152	69.3881
	WBGene00046544	0	0	0
	WBGene00046545	71.9502	612.489	124.784
	WBGene00046546	0	0	0
	WBGene00046547	24.9822	265.714	41.3223
	WBGene00046548	0.903885	16.6861	0
	WBGene00046549	104.571	1272.72	310.998
	WBGene00046550	42.9816	29.7011	41.328
	WBGene00046551	4.58568	8.32418	0
	WBGene00046552	179.507	1607.94	80.2197
	WBGene00046553	0	2.94365	0
	WBGene00046554	0	0	0
	WBGene00046555	429.453	1885.67	260.038
	WBGene00046557	0	10.7864	0
	WBGene00046558	0	0	0
	WBGene00046559	0	0	0
	WBGene00046560	0	0	0
	WBGene00046561	0	0	0
	WBGene00046562	113.339	487.599	98.1378
	WBGene00046563	0	0	0
	WBGene00046564	0.903885	24.148	0
	WBGene00046565	3.18126	37.6048	6.65918
	WBGene00046566	19.0137	175.325	14.9832
	WBGene00046567	3.18126	30.7168	0
	WBGene00046568	80.1034	752.504	193.939
	WBGene00046569	0	16.2638	0
	WBGene00046570	0	1.66404	0
	WBGene00046571	0	0	0
	WBGene00046572	10.4184	533.48	26.1914
	WBGene00046573	29.1298	15.409	0
	WBGene00046574	0	0	0
	WBGene00046575	53.4972	114.046	55.578
	WBGene00046576	62.0323	117.714	13.906
	WBGene00046577	9.29551	23.1277	5.82678
	WBGene00046578	38.5394	430.308	45.6367
	WBGene00046579	60.8778	2513.22	271.938
	WBGene00046580	0	35.1244	13.3184
	WBGene00046581	0	0	0
	WBGene00046582	0	0.981217	0
	WBGene00046583	101.916	2451.75	273.802
	WBGene00046584	47.6815	81.3295	27.7525
	WBGene00046585	0	1.53772	0
	WBGene00046586	39.765	191.374	45.8025
	WBGene00046587	2.25971	11.5634	0
	WBGene00046588	71.1467	585.327	71.307
	WBGene00046589	0.451942	2.13302	9.98877
	WBGene00046590	0	19.2381	13.5034
	WBGene00046591	11.728	14.2919	0
	WBGene00046592	11.4603	63.622	10.9938
	WBGene00046593	0	0	0
	WBGene00046594	338.667	246.72	144.941
	WBGene00046595	0	0	0
	WBGene00046596	144.006	1696.86	526.485
	WBGene00046597	0.903885	3.84429	0
	WBGene00046598	0	0	0
	WBGene00046599	0	0	0
	WBGene00046600	0.903885	16.3767	19.1451
	WBGene00046601	3.1636	8.45745	0
	WBGene00046602	0	0	0
	WBGene00046603	2.25971	12.8871	6.21592
	WBGene00046604	0	0	0
	WBGene00046605	10.8163	15.3134	0
	WBGene00046606	8.02849	60.1251	33.3603
	WBGene00046607	526.904	6961.86	3282.57
	WBGene00046608	0.451942	0.298394	0
	WBGene00046609	0	25.0125	8.82034
	WBGene00046610	4.41295	49.8118	0.882034
	WBGene00046611	1.52856	16.2061	0
	WBGene00046612	0	6.39907	0
	WBGene00046614	0	0	0
	WBGene00046615	1.35583	50.3208	7.3292
	WBGene00046616	4.7214	51.4978	8.55074
	WBGene00046617	27.8379	20.0545	0
	WBGene00046618	0	15.4019	0
	WBGene00046619	0	0	0
	WBGene00046620	14.327	61.7806	0
	WBGene00046621	0	10.3685	0
	WBGene00046622	75.9442	520.985	11.0694
	WBGene00046623	9.07418	6.7379	2.6461
	WBGene00046624	1.80777	44.4635	0
	WBGene00046625	0	6.7379	0
	WBGene00046626	0	5.41918	0
	WBGene00046627	6.81447	22.1007	0
	WBGene00046628	0.451942	70.9582	7.05627
	WBGene00046629	3.50906	94.9415	9.15637
	WBGene00046630	239.641	540.062	299.88
	WBGene00046631	0	0	0
	WBGene00046632	0	0	0
	WBGene00046633	58.4477	89.8052	8.26985
	WBGene00046634	0	0	0
	WBGene00046635	6.99878	18.0903	0
	WBGene00046636	4.58568	0	0
	WBGene00046637	0	6.31053	0
	WBGene00046638	0	0	0
	WBGene00046639	0	0	0
	WBGene00046640	0	0	0
	WBGene00046641	25.4766	285.523	50.7865
	WBGene00046642	83.7886	985.319	149.284
	WBGene00046643	69.3351	1608.85	461.522
	WBGene00046644	0	49.9567	0
	WBGene00046646	0	0	0
	WBGene00046647	0	4.73784	0
	WBGene00046648	0	0	0
	WBGene00046649	17.0602	201.559	44.1171
	WBGene00046650	0	0	0
	WBGene00046651	0.451942	0	0
	WBGene00046652	0	0	0
	WBGene00046653	28.6932	145.62	13.9884
	WBGene00046654	0	0.596787	0
	WBGene00046655	0	3.58455	0
	WBGene00046656	0	1.53772	0
	WBGene00046657	0	1.92215	0
	WBGene00046659	37.6378	47.5402	5.82678
	WBGene00046660	0	0	2.44307
	WBGene00046661	0	1.53623	0
	WBGene00046662	0	0	0
	WBGene00046663	0	0	0
	WBGene00046664	0	0	0
	WBGene00046665	2.54501	0	0
	WBGene00046666	46.0536	76.4199	18.7291
	WBGene00046667	0	0	0
	WBGene00046668	0	0	0
	WBGene00046669	0	3.07247	7.3292
	WBGene00046670	0	36.4324	6.17424
	WBGene00046671	0	0	0
	WBGene00046672	0	0	0
	WBGene00046673	6.71348	49.6668	13.0275
	WBGene00046674	0	0	0
	WBGene00046675	0	0	0
	WBGene00046676	1.35583	20.1882	0
	WBGene00046677	6.11424	14.8998	0
	WBGene00046678	9.54379	19.2821	0
	WBGene00046679	22.2413	84.1701	0
	WBGene00046680	9.21767	427.362	28.4414
	WBGene00046681	990.205	2356.01	523.05
	WBGene00046682	0	0	6.17424
	WBGene00046683	0	6.56466	0
	WBGene00046684	45.2745	16.9695	16.7338
	WBGene00046685	0	0	0
	WBGene00046686	0	0.512078	0
	WBGene00046687	8.52125	36.4294	0
	WBGene00046688	4.7214	16.1336	0
	WBGene00046689	0	0	0
	WBGene00046690	0	0	0
	WBGene00046691	3.05712	9.38332	0
	WBGene00046692	49.2117	131.362	143.714
	WBGene00046693	1.35583	7.94092	0
	WBGene00046694	0	15.4921	8.82034
	WBGene00046695	1.27251	17.6778	6.65918
	WBGene00046696	0	0	0
	WBGene00046697	0	2.34686	0
	WBGene00046698	0	0	0
	WBGene00046699	30.4827	794.127	167.372
	WBGene00046700	0	0	0
	WBGene00046701	0	55.829	3.32959
	WBGene00046702	0	121.349	1.6648
	WBGene00046703	0	26.932	0
	WBGene00046704	23.1281	198.452	0
	WBGene00046705	44.1493	127.67	17.9271
	WBGene00046706	6.96954	19.6307	0
	WBGene00046708	0	0	0
	WBGene00046709	129.125	276.491	110.447
	WBGene00046710	0	114.854	42.4513
	WBGene00046711	6.99878	6.91427	0
	WBGene00046712	0	0	0
	WBGene00046713	424.401	3825.74	868.505
	WBGene00046714	36.0507	101.964	8.82034
	WBGene00046715	0	0	0
	WBGene00046716	33.9499	35.2078	10.9239
	WBGene00046717	11.0917	0	0
	WBGene00046718	7.0821	0	9.35492
	WBGene00046719	0	2.30658	0
	WBGene00046720	0	11.0001	0
	WBGene00046721	11.2506	102.92	17.9271
	WBGene00046722	1.90876	24.0828	0
	WBGene00046723	57.8678	113.372	0
	WBGene00046724	0	14.9329	0
	WBGene00046725	4.58568	5.50818	0
	WBGene00046726	45.7805	793.32	73.2763
	WBGene00046727	246.513	366.334	89.173
	WBGene00046728	0	2.30658	0
	WBGene00046729	0	43.4465	0
	WBGene00046730	11.8035	105.477	0
	WBGene00046731	0	0	0
	WBGene00046732	3.1636	2.1345	0
	WBGene00046733	93.9007	550.577	44.9588
	WBGene00046734	0	0	0
	WBGene00046735	2.99695	16.0848	0
	WBGene00046736	0	13.4372	0
	WBGene00046738	11.9045	27.8179	0
	WBGene00046739	4.07357	1.79036	0
	WBGene00046740	41.3173	114.18	8.82034
	WBGene00046741	0	24.7063	0
	WBGene00046742	4.58568	12.1609	0
	WBGene00046743	0	1.53772	0
	WBGene00046744	19.1379	168.786	14.9832
	WBGene00046745	652.917	1654.44	313.165
	WBGene00046746	0	23.721	0
	WBGene00046747	0	2.68554	0
	WBGene00046748	0	0	0
	WBGene00046749	81.575	165.075	51.1285
	WBGene00046750	15.6658	1.27961	1.22153
	WBGene00046751	0	17.1601	0
	WBGene00046752	6.49444	37.5195	18.9828
	WBGene00046753	29.2539	17.6321	15.8799
	WBGene00046754	90.9225	5544.31	228.041
	WBGene00046755	3.81752	77.5989	0
	WBGene00046756	0	7.94108	0
	WBGene00046757	0	23.3336	0
	WBGene00046758	187.593	3771.57	351.34
	WBGene00046759	184.536	833.201	427.033
	WBGene00046760	9.74745	19.9677	0
	WBGene00046761	6.11424	32.5894	10.9938
	WBGene00046762	0	0	0
	WBGene00046763	0	13.3949	0
	WBGene00046764	62.1234	1122.95	58.1586
	WBGene00046765	39.2126	76.4956	37.6847
	WBGene00046766	1.35583	21.8806	0
	WBGene00046767	6.11424	3.92338	0
	WBGene00046768	1.35583	23.4115	0
	WBGene00046769	6.23838	7.72442	0
	WBGene00046770	0.451942	0	0
	WBGene00046771	33.4918	224.002	12.2153
	WBGene00046772	0	0	0
	WBGene00046773	30.2643	308.72	84.6374
	WBGene00046774	0	0	0
	WBGene00046775	6.11424	0	0
	WBGene00046777	39.2899	145.625	37.7998
	WBGene00046778	0	4.22326	0
	WBGene00046779	0	2.72981	0
	WBGene00046780	8.67083	14.5528	0
	WBGene00046781	0	0	0
	WBGene00046782	53.4193	143.547	75.5466
	WBGene00046783	248.057	380.097	259.241
	WBGene00046784	6.17821	19.9992	8.82034
	WBGene00046785	0	0	0
	WBGene00046786	0	3.0282	0
	WBGene00046787	1.72445	47.0668	0
	WBGene00046788	0	0	0
	WBGene00046789	0	1.92215	0
	WBGene00046790	0	2.30658	6.17424
	WBGene00046791	212.974	741.734	89.5035
	WBGene00046792	0	14.6387	0
	WBGene00046793	0	0	0
	WBGene00046794	0	3.87912	0
	WBGene00046795	0.451942	7.20572	0
	WBGene00046796	3.44889	78.2612	0
	WBGene00046797	0	0	0
	WBGene00046798	0	0	0
	WBGene00046799	0	0	0
	WBGene00046800	44.3584	211.092	37.4582
	WBGene00046801	38.8133	45.908	15.8766
	WBGene00046802	0	0	0
	WBGene00046803	0	2.08876	0
	WBGene00046804	0	1.02416	0
	WBGene00046805	11.5668	217.653	54.6229
	WBGene00046806	38.7222	39.8916	4.16199
	WBGene00046807	0	2.08876	0
	WBGene00046808	0	14.2073	0
	WBGene00046809	0	0	0
	WBGene00046810	0	0	0
	WBGene00046811	6.52917	5.50287	22.6733
	WBGene00046812	209.593	2137.31	394.404
	WBGene00046813	22.5442	39.4627	10.1783
	WBGene00046814	0	0	0
	WBGene00046815	52.8603	719.259	84.3817
	WBGene00046816	377.715	1303.31	389.998
	WBGene00046817	72.3205	57.6031	58.6956
	WBGene00046818	0	8.06045	1.6648
	WBGene00046819	5.09002	0	0
	WBGene00046820	31.9595	134.497	32.7219
	WBGene00046821	0	0	0
	WBGene00046822	0	0	0
	WBGene00046823	0	4.17751	0
	WBGene00046824	15.3258	555.658	18.0264
	WBGene00046825	192.232	253.25	68.3968
	WBGene00046826	189.005	532.955	70.0934
	WBGene00046827	35.7599	12.5915	13.1639
	WBGene00046828	3.1636	46.5516	0
	WBGene00046829	179.182	682.227	266.717
	WBGene00046830	0	8.53505	0
	WBGene00046831	0	0	10.9938
	WBGene00046832	0	34.4228	0
	WBGene00046833	0	5.50818	0
	WBGene00046834	0	6.05937	0
	WBGene00046835	4.58568	16.6805	0
	WBGene00046836	7.64281	17.1969	6.65918
	WBGene00046837	120.735	745.941	109.32
	WBGene00046838	23.8923	14.9387	5.2922
	WBGene00046839	13.3436	10.8405	0
	WBGene00046840	0	0	0
	WBGene00046841	0	0	0
	WBGene00046842	0	0	0
	WBGene00046843	70.3692	608.509	17.5075
	WBGene00046844	8.69398	135.188	14.1508
	WBGene00046845	55.4461	72.3572	34.0428
	WBGene00046846	145.32	237.986	26.6594
	WBGene00046847	15.0681	81.4929	0
	WBGene00046848	0.903885	25.116	4.88613
	WBGene00046849	0	3.28233	0
	WBGene00046850	36.0391	252.359	47.5676
	WBGene00046851	365.518	325.698	312.337
	WBGene00046852	0	0	0
	WBGene00046853	517.468	4848.12	2818.4
	WBGene00046854	0	4.61167	8.55074
	WBGene00046855	0	1.79036	0
	WBGene00046856	0	0	0
	WBGene00046858	245.648	1485.78	155.686
	WBGene00046859	19.0545	42.8439	0
	WBGene00046860	0	3.84429	0
	WBGene00046861	0	0	0
	WBGene00046862	412.085	2476.6	515.929
	WBGene00046863	0	0	0
	WBGene00046864	0	0	0
	WBGene00046865	145.975	341.944	80.7826
	WBGene00046866	0	50.7645	23.7042
	WBGene00046867	0	0	0
	WBGene00046868	0	7.55797	0
	WBGene00046869	0	0	0
	WBGene00046870	8.65925	1.15329	3.6646
	WBGene00046871	0	0	0
	WBGene00046872	103.448	1188.7	150.393
	WBGene00046873	19.7548	153.117	51.681
	WBGene00046874	15.9896	17.7922	6.10767
	WBGene00046875	71.3257	708.129	59.21
	WBGene00046876	3.81752	134.544	18.7098
	WBGene00046877	9.95491	7.89002	0
	WBGene00046878	0.451942	108.437	0
	WBGene00046879	13.2603	282.154	25.2201
	WBGene00046880	6.36253	41.1727	0.882034
	WBGene00046881	0	17.4559	0
	WBGene00046882	0	24.2034	5.82678
	WBGene00046883	105.859	1046.04	110.649
	WBGene00046884	43.1736	170.457	47.6038
	WBGene00046885	204.029	1414.81	144.602
	WBGene00046886	0	0	0
	WBGene00046887	3.26458	4.48402	9.93465
	WBGene00046888	17.4465	113.033	89.0341
	WBGene00046889	3.81752	1.96243	0
	WBGene00046890	0	0	0
	WBGene00046891	0	20.4421	0
	WBGene00046892	0	57.9097	13.5992
	WBGene00046893	22.1988	38.5816	29.2242
	WBGene00046894	0	3.07247	0
	WBGene00046895	446.609	2095.49	366.683
	WBGene00046896	0	0	0
	WBGene00046897	5.25666	28.7866	0
	WBGene00046898	44.2526	62.2185	10.0419
	WBGene00046899	9.17137	155.492	4.55112
	WBGene00046900	592.835	10015.2	1078.01
	WBGene00046901	0	9.55258	0
	WBGene00046902	70.2821	94.0966	29.6089
	WBGene00046903	0	0	0
	WBGene00046904	0	0	0
	WBGene00046905	0	0	0
	WBGene00046906	0	25.5931	0
	WBGene00046907	7.90266	39.9416	21.6423
	WBGene00046908	35.8664	324.342	48.5624
	WBGene00046909	0	59.3275	26.8635
	WBGene00046910	136.273	129.309	42.9025
	WBGene00046912	29.8416	157.217	9.77227
	WBGene00046913	0	2.30658	7.3292
	WBGene00046914	3.1636	62.0526	0
	WBGene00046915	0	41.9946	1.76407
	WBGene00046916	1.52856	2.04831	0
	WBGene00046917	0	0	0
	WBGene00046918	6.98111	105.656	0
	WBGene00046919	0	8.19356	0
	WBGene00046920	72.9999	71.1396	31.9933
	WBGene00046921	4.58568	71.6557	11.6536
	WBGene00046922	0	0	0
	WBGene00046923	5.35765	37.3325	4.88613
	WBGene00046924	15.4268	56.7449	9.15637
	WBGene00046925	6.87464	29.6564	0
	WBGene00046926	0	0	0
	WBGene00046927	157.306	570.223	72.1582
	WBGene00046928	9.17137	3.84281	0
	WBGene00046929	0	0	0
	WBGene00046930	0	0	0
	WBGene00046931	1.52856	60.7008	0
	WBGene00046932	0	3.41396	0
	WBGene00046933	1.80777	8.19372	0
	WBGene00046934	0	0	0
	WBGene00046935	0	11.7342	0
	WBGene00046936	188.214	1224.06	306.535
	WBGene00046937	0.903885	2.68554	0
	WBGene00046938	4.90571	16.0435	3.6646
	WBGene00046939	21.2911	80.7659	13.2305
	WBGene00046940	59.6446	297.988	19.6777
	WBGene00046941	26.3033	5.58891	0
	WBGene00046942	6.63016	127.845	0
	WBGene00046943	0	0	0
	WBGene00046944	213.567	2295.86	107.891
	WBGene00046945	0	4.43546	0
	WBGene00046946	2.3607	9.30672	14.9832
	WBGene00046947	192.35	176.47	72.6592
	WBGene00046948	26.5863	196.742	81.7344
	WBGene00046949	4.45377	0	7.05627
	WBGene00046950	0	0	0
	WBGene00046951	4.58568	14.4666	0
	WBGene00046952	0	0	0
	WBGene00046953	203.677	953.884	153.421
	WBGene00046954	0	3.58072	0
	WBGene00046955	861.163	1480.06	469.476
	WBGene00046956	5.44097	0	0
	WBGene00046957	13.326	23.3914	3.6646
	WBGene00046958	16.8704	19.9655	0
	WBGene00046959	236.255	2235.26	182.526
	WBGene00046960	13.2311	46.699	15.6487
	WBGene00046961	19.2542	104.974	10.8573
	WBGene00046962	0	0	0
	WBGene00046963	113.915	1014.5	287.597
	WBGene00046964	22.3732	34.3985	19.5445
	WBGene00046965	0	0	0
	WBGene00046966	11.4525	65.9191	11.4664
	WBGene00046967	117.728	763.391	352.283
	WBGene00046968	2.54501	31.15	14.6584
	WBGene00046969	0	2.68554	0
	WBGene00046970	0	0	0
	WBGene00046971	90.9607	965.529	48.8219
	WBGene00046972	0	0	0
	WBGene00046973	3.81752	31.2282	9.98877
	WBGene00046974	51.5609	1513.09	102.657
	WBGene00046975	0	0	0
	WBGene00046976	0	12.5485	0
	WBGene00046977	6.1374	20.4332	24.4204
	WBGene00046978	0	1.79036	0
	WBGene00046979	24.7013	12.1169	0
	WBGene00046980	4.7214	13.6051	19.0573
	WBGene00046981	14.8375	70.476	0
	WBGene00046982	0	0	0
	WBGene00046983	0	11.8106	0
	WBGene00046984	0	0	0
	WBGene00046985	0	0	0
	WBGene00046986	89.1197	490.351	45.6998
	WBGene00046987	4.45377	0	0
	WBGene00046988	0	0	0
	WBGene00046989	4.58568	240.806	23.923
	WBGene00046990	17.9834	15.1466	0
	WBGene00046991	0	0	0
	WBGene00046992	0	3.24189	0
	WBGene00046993	3.81752	31.2627	0
	WBGene00046994	7.01813	11.9129	0
	WBGene00046995	389.709	1090.58	263.915
	WBGene00046996	0	0	0
	WBGene00046997	0	5.96787	0
	WBGene00046998	5.03763	63.1843	0
	WBGene00046999	3.71653	26.7952	19.7149
	WBGene00047000	24.5285	80.9822	4.88613
	WBGene00047001	0	3.07544	0
	WBGene00047002	0	18.391	0
	WBGene00047003	0	0	0
	WBGene00047004	5.98233	67.1465	0
	WBGene00047005	0	21.0732	0
	WBGene00047006	0	0	0
	WBGene00047007	25.9816	28.2877	7.49158
	WBGene00047008	0	50.6265	2.49719
	WBGene00047009	27.2187	40.9764	0
	WBGene00047010	0	0	0
	WBGene00047011	0	1.53623	0
	WBGene00047012	394.873	314.317	221.075
	WBGene00047013	48.4034	361.394	33.5306
	WBGene00047014	202.05	274.815	201.839
	WBGene00047015	39.9924	37.1994	14.8208
	WBGene00047016	0	2.81865	0
	WBGene00047017	10.4477	58.7962	7.93831
	WBGene00047018	15.3534	20.7841	10.5178
	WBGene00047019	75.7772	1075.55	199.696
	WBGene00047020	3.05712	32.7331	0
	WBGene00047021	6.39345	190.021	33.251
	WBGene00047022	3.18126	1.02416	1.76407
	WBGene00047023	213.331	759.954	198.91
	WBGene00047024	3.43732	57.6798	0
	WBGene00047025	9.62331	3.58603	12.486
	WBGene00047026	0	0	0
	WBGene00047027	3.81752	1.02416	0
	WBGene00047028	0	11.8175	0
	WBGene00047029	198.321	3361.46	247.161
	WBGene00047030	0	0	0
	WBGene00047031	0.903885	6.53101	0
	WBGene00047032	16.8142	0	0
	WBGene00047033	0	23.6014	0
	WBGene00047034	60.6897	163.013	0
	WBGene00047035	0	0	0
	WBGene00047036	0.903885	5.80127	0
	WBGene00047037	186.101	2305.23	251.169
	WBGene00047038	0	0	0
	WBGene00047039	0	7.68164	0
	WBGene00047040	0	0	0
	WBGene00047041	0	13.2329	0
	WBGene00047042	9.03945	244.171	52.6726
	WBGene00047043	0	0.512078	0
	WBGene00047044	4.58568	41.3083	0
	WBGene00047045	0	0	0
	WBGene00047046	61.5803	695.182	81.4806
	WBGene00047047	0	2.30509	0
	WBGene00047048	0	0	0
	WBGene00047049	0	0	0
	WBGene00047050	0	14.1709	0
	WBGene00047051	11.8405	25.0463	0
	WBGene00047052	1.90876	17.8791	1.22153
	WBGene00047053	32.4407	308.152	47.6928
	WBGene00047054	0	0	0
	WBGene00047055	515.944	831.887	373.403
	WBGene00047056	0	0	0
	WBGene00047057	1.35583	67.5547	0
	WBGene00047058	34.8014	303.078	51.4565
	WBGene00047059	0	0	0
	WBGene00047060	0	4.69357	0
	WBGene00047062	262.159	202.222	117.293
	WBGene00047063	72.0975	917.641	117.877
	WBGene00047064	112.396	357.048	41.7285
	WBGene00047065	189.529	988.035	111.362
	WBGene00047066	0	0	0
	WBGene00047067	0.903885	0	0
	WBGene00047068	18.517	25.2206	22.0542
	WBGene00047069	0	0	0
	WBGene00047070	0	0	0
	WBGene00047071	61.3144	409.274	51.8436
	WBGene00047072	2.25971	3.83883	0
	WBGene00047073	0	0	0
	WBGene00047074	0	0	0
	WBGene00047075	3.50906	2.68952	0
	WBGene00047076	5.72627	0	0
	WBGene00047077	0	0	0
	WBGene00047078	35.3312	318.16	29.1339
	WBGene00047079	0	0	0
	WBGene00047080	28.9377	48.187	33.9966
	WBGene00047081	13.3691	36.1806	0
	WBGene00047082	0	0	0
	WBGene00047083	3.05712	25.4777	6.10767
	WBGene00047084	0	33.1552	0
	WBGene00047085	30.2334	246.773	42.678
	WBGene00047086	376.14	1506.31	265.256
	WBGene00047087	0	26.2785	4.99439
	WBGene00047088	0	8.49344	0
	WBGene00047089	7.64281	119.242	23.0704
	WBGene00047090	0	54.0535	0
	WBGene00047091	41.457	793.678	175.208
	WBGene00047092	22.2688	157.537	101.896
	WBGene00047093	1.72445	8.91137	0
	WBGene00047094	0	11.5622	0
	WBGene00047095	0.451942	6.57012	0
	WBGene00047096	0	32.6421	22.9711
	WBGene00047097	0	0	0
	WBGene00047098	0	0	0
	WBGene00047099	48.735	284.147	21.9876
	WBGene00047100	0.903885	57.0621	0
	WBGene00047102	0	6.91427	0
	WBGene00047103	0	0	0
	WBGene00047104	53.899	78.9314	8.55074
	WBGene00047105	9.55705	130.915	7.49158
	WBGene00047106	0	0.596787	0
	WBGene00047107	80.8634	1109.97	142.547
	WBGene00047108	22.2844	62.6925	11.6536
	WBGene00047109	0	6.87531	0
	WBGene00047110	0	9.56085	19.6111
	WBGene00047111	0	21.3257	0
	WBGene00047112	0	0	0
	WBGene00047113	8.80655	367.194	15.8799
	WBGene00047114	0	29.3964	4.88613
	WBGene00047115	0	0	9.70238
	WBGene00047116	25.8591	30.5812	13.3184
	WBGene00047117	0	0	0
	WBGene00047118	0	0	0
	WBGene00047119	4.08515	141.013	68.6527
	WBGene00047120	1.80777	188.16	18.0962
	WBGene00047121	0.451942	39.7833	0
	WBGene00047122	0	0	0
	WBGene00047123	22.1602	95.5945	0
	WBGene00047124	56.4224	1405.77	84.2203
	WBGene00047125	7.05286	27.6455	10.8573
	WBGene00047126	0	0	0
	WBGene00047127	6.11424	14.4169	0
	WBGene00047128	0	0	0
	WBGene00047129	3.05712	1.49197	10.8212
	WBGene00047130	13.0606	3.75412	8.82034
	WBGene00047131	0	6.86306	14.3493
	WBGene00047132	1.35583	76.1492	0
	WBGene00047133	0	75.4651	0
	WBGene00047134	0	1.02416	0
	WBGene00047135	0	15.2366	0
	WBGene00047136	0	0	0
	WBGene00047137	0	5.1239	0
	WBGene00047138	114.202	373.138	74.7231
	WBGene00047139	0	0.768859	0
	WBGene00047140	0	4.48402	0
	WBGene00047141	0	11.9357	4.41017
	WBGene00047142	49.2101	587.718	94.0897
	WBGene00047143	0	0	0
	WBGene00047144	87.62	29.9078	25.3127
	WBGene00047145	89.773	89.009	7.3292
	WBGene00047146	0.903885	0	10.8212
	WBGene00047147	1.90876	19.4196	0
	WBGene00047148	0	0	0
	WBGene00047149	0	0	0
	WBGene00047150	6.43427	145.848	22.6633
	WBGene00047151	0	0	0
	WBGene00047152	0	0	3.32959
	WBGene00047153	3.81752	62.9311	9.77227
	WBGene00047154	5.09002	3.07247	0
	WBGene00047155	20.1057	44.2118	13.3004
	WBGene00047156	0	0	0
	WBGene00047157	0	0	0
	WBGene00047158	13.4446	20.1801	5.82678
	WBGene00047159	0	0	0
	WBGene00047160	0.903885	8.91964	0
	WBGene00047161	17.0911	129.756	44.0981
	WBGene00047162	9.90252	1.40859	0
	WBGene00047163	301.097	544.284	87.1642
	WBGene00047164	4.45377	11.3091	0
	WBGene00047165	3.18126	43.1799	0
	WBGene00047166	5.44097	3.19762	0
	WBGene00047167	0	0	0
	WBGene00047168	0	1.49197	0
	WBGene00047170	5.72627	0	0
	WBGene00047171	1.35583	180.062	16.9458
	WBGene00047172	19.9391	262.838	74.9802
	WBGene00047173	0.451942	38.026	18.4561
	WBGene00047174	0	1.19357	0
	WBGene00047175	0	0	0
	WBGene00047176	0	0	0
	WBGene00047177	0	0	0
	WBGene00047178	96.4766	791.695	75.2118
	WBGene00047179	26.7691	8.69768	0
	WBGene00047180	2.71165	2.08876	0
	WBGene00047181	2.25971	168.131	1.22153
	WBGene00047182	0	1.02416	0
	WBGene00047183	0	2.56039	0
	WBGene00047184	16.7656	227.523	57.9535
	WBGene00047185	0	1.83611	0
	WBGene00047186	11.9956	12.3671	1.6648
	WBGene00047187	0	1.92215	0
	WBGene00047188	0	1.79036	0
	WBGene00047189	1.80777	22.9829	0
	WBGene00047190	178.12	720.934	108.417
	WBGene00047191	0	4.6087	0
	WBGene00047192	6.11424	15.4868	0
	WBGene00047193	0	3.4544	7.3292
	WBGene00047194	87.6446	193.919	245.149
	WBGene00047195	0	0	0
	WBGene00047196	40.3179	13.1054	36.064
	WBGene00047197	0.451942	76.308	0
	WBGene00047198	0	2.51893	8.55074
	WBGene00047199	28.1133	268.659	0
	WBGene00047200	35.7113	255.606	6.65918
	WBGene00047201	17.5375	45.6972	5.2922
	WBGene00047202	0	26.1026	0
	WBGene00047203	0	4.22443	0
	WBGene00047204	0	8.02017	0
	WBGene00047205	213.314	51.5843	84.721
	WBGene00047206	162.581	306.862	71.7917
	WBGene00047207	0	0	0
	WBGene00047208	21.3142	5.07816	20.4198
	WBGene00047209	6.11424	1.49197	0
	WBGene00047210	0	4.17751	0
	WBGene00047211	28.3616	127.489	8.26985
	WBGene00047212	0	8.45151	5.2922
	WBGene00047213	0	0	0
	WBGene00047214	26.8021	10.7611	0
	WBGene00047215	33.3854	158.226	22.4747
	WBGene00047216	3.6332	27.7776	0.882034
	WBGene00047217	0	0	0
	WBGene00047218	3.81752	66.7073	7.05627
	WBGene00047219	9.17137	57.3877	0
	WBGene00047220	0	4.90608	0
	WBGene00047221	1.80777	1.15329	6.65918
	WBGene00047222	12.1622	46.3671	7.49158
	WBGene00047223	0.903885	74.0804	0
	WBGene00047224	0	6.65319	0
	WBGene00047225	0	0	0
	WBGene00047226	13.1246	45.2866	17.7285
	WBGene00047228	0	50.2564	0
	WBGene00047229	40.1382	74.2907	0
	WBGene00047230	0	7.68859	0
	WBGene00047231	66.2603	188.497	12.8751
	WBGene00047232	18.5424	62.5904	17.0316
	WBGene00047233	0	0	0
	WBGene00047234	31.5429	75.8316	20.0837
	WBGene00047235	13.565	159.785	0
	WBGene00047236	0	1.49197	0
	WBGene00047237	0	0	0
	WBGene00047238	0	18.3066	0
	WBGene00047239	41.6529	54.9062	73.4521
	WBGene00047240	0	143.267	9.15637
	WBGene00047241	62.573	504.358	142.145
	WBGene00047242	0	0	0
	WBGene00047243	0	6.95159	0
	WBGene00047244	13.8928	12.9263	0
	WBGene00047245	7.63503	296.449	0
	WBGene00047246	0	14.5498	0
	WBGene00047247	0.903885	14.6083	0
	WBGene00047248	3.34791	314.518	19.231
	WBGene00047249	98.6938	365.936	20.8089
	WBGene00047250	1.35583	16.125	11.4664
	WBGene00047251	0	6.27719	0
	WBGene00047252	0	4.7743	0
	WBGene00047253	3.18126	0	0
	WBGene00047254	3.1636	23.0099	7.39577
	WBGene00047255	54.1334	312.085	79.7842
	WBGene00047256	0.903885	0	0
	WBGene00047257	0	0	0
	WBGene00047258	24.4431	444.45	4.88613
	WBGene00047259	23.7351	163.254	0
	WBGene00047260	0	0	0
	WBGene00047261	19.0739	20.2306	0
	WBGene00047262	2.43245	10.9169	19.6111
	WBGene00047263	10.6922	30.129	11.6536
	WBGene00047264	0	0	0
	WBGene00047265	5.98233	268.005	0
	WBGene00047266	0	9.84699	0
	WBGene00047267	31.9054	782.777	200.762
	WBGene00047269	2.71165	11.0943	7.3292
	WBGene00047270	76.1088	171.231	29.1408
	WBGene00047271	0	11.9036	0
	WBGene00047272	247.224	1554.46	226.66
	WBGene00047273	45.3963	155.322	55.7706
	WBGene00047274	0	21.1226	0
	WBGene00047275	0	0	0
	WBGene00047276	71.2925	380.741	23.8182
	WBGene00047277	18.2765	269.371	27.616
	WBGene00047278	0	4.3093	0
	WBGene00047279	0	0	20.8099
	WBGene00047280	10.18	17.2426	1.22153
	WBGene00047281	272.642	238.127	251.035
	WBGene00047282	80.9213	272.337	54.274
	WBGene00047283	9.34181	9.76228	0
	WBGene00047284	0	5.33345	0
	WBGene00047285	40.4327	263.156	52.4378
	WBGene00047286	0	2.30658	0
	WBGene00047287	163.417	907.65	117.517
	WBGene00047288	0	10.8418	2.44307
	WBGene00047289	44.2442	38.2819	90.7789
	WBGene00047290	37.0318	317.69	91.2731
	WBGene00047291	5.09002	8.02181	0
	WBGene00047292	0	0	0
	WBGene00047293	8.4032	10.0283	0
	WBGene00047294	0	0	0
	WBGene00047295	0	11.9979	0
	WBGene00047296	8.09475	11.7343	0
	WBGene00047297	14.2614	56.911	4.88613
	WBGene00047298	0	0	0
	WBGene00047299	0	0	0
	WBGene00047300	81.41	483.073	68.857
	WBGene00047301	18.1214	372.069	0
	WBGene00047302	0	0	0
	WBGene00047303	88.3566	201.867	48.188
	WBGene00047304	17.0271	14.7985	11.5994
	WBGene00047305	0	0	0
	WBGene00047306	25.5605	43.2974	7.49158
	WBGene00047307	0	0	0
	WBGene00047308	2.99695	53.7592	2.6461
	WBGene00047309	0.451942	9.50816	0
	WBGene00047310	36.8944	36.0959	12.2153
	WBGene00047311	5.9939	34.679	0
	WBGene00047312	0.451942	0	0
	WBGene00047313	0	1.53772	0
	WBGene00047314	1.90876	7.34148	9.15637
	WBGene00047315	8.90754	68.1891	6.10767
	WBGene00047316	29.4475	101.118	73.7928
	WBGene00047317	6.26154	112.292	4.99439
	WBGene00047318	87.5712	1530.07	259.486
	WBGene00047319	62.8545	1803.33	744.432
	WBGene00047320	0	14.2528	0
	WBGene00047321	0	3.28233	0
	WBGene00047322	0	0	0
	WBGene00047323	5.89292	48.0895	6.10767
	WBGene00047324	0	0	0
	WBGene00047325	65.857	487.327	88.0283
	WBGene00047326	0	25.5057	0
	WBGene00047327	1.35583	7.64284	15.8766
	WBGene00047328	1.35583	48.1268	4.88613
	WBGene00047329	13.5843	92.8962	0
	WBGene00047330	55.2989	882.586	135.527
	WBGene00047331	7.64281	55.0082	0
	WBGene00047332	139.278	383.257	98.7389
	WBGene00047333	0	0.512078	0
	WBGene00047334	0	0	0
	WBGene00047335	66.4646	70.1394	37.2359
	WBGene00047336	22.4001	237.628	6.65918
	WBGene00047337	0	10.7566	0
	WBGene00047338	17.1612	532.008	127.404
	WBGene00047339	3.18126	2.30658	9.15637
	WBGene00047340	14.9671	50.6077	0
	WBGene00047341	56.5389	375.641	58.3616
	WBGene00047342	0	0	0
	WBGene00047343	70.0961	412.97	28.6378
	WBGene00047344	0	9.90367	0
	WBGene00047345	0	0	0
	WBGene00047346	27.5503	136.406	28.8712
	WBGene00047347	0	0	0
	WBGene00047348	4.51942	7.16909	7.05627
	WBGene00047349	13.7918	21.6279	31.8579
	WBGene00047350	0.903885	4.0109	0
	WBGene00047351	0	1.19357	0
	WBGene00047352	9.30099	33.413	4.88613
	WBGene00047354	0	8.05663	0
	WBGene00047355	0	6.78794	0
	WBGene00047356	124.097	126.942	19.4926
	WBGene00047357	20.7674	76.1381	33.7404
	WBGene00047359	29.911	226.079	27.4095
	WBGene00047360	9.99573	52.9435	25.0904
	WBGene00047361	50.4264	183.718	35.1448
	WBGene00047362	264.475	3705.84	599.909
	WBGene00047363	10.9482	5.93157	10.8212
	WBGene00047364	0	2.0498	0
	WBGene00047365	0	0	0
	WBGene00047366	17.4658	63.2444	21.8478
	WBGene00047367	387.256	1263.2	221.101
	WBGene00047368	0	0.384429	0
	WBGene00047369	1.80777	0	0
	WBGene00047370	0	6.15087	0
	WBGene00047371	0.451942	11.8162	0
	WBGene00047372	1.35583	0.512078	0
	WBGene00047373	1.35583	25.3987	0
	WBGene00047374	0	10.2032	0
	WBGene00047375	0	0	0
	WBGene00047377	0	0	0
	WBGene00047378	3.50906	14.5013	0
	WBGene00047379	2.71165	23.6379	6.65918
	WBGene00047380	0	0	0
	WBGene00047381	21.7193	44.805	14.4858
	WBGene00047382	10.7578	73.0869	12.3485
	WBGene00047383	0	0	0
	WBGene00047384	0	3.07544	0
	WBGene00047385	0	5.76199	0
	WBGene00047386	0	0	0
	WBGene00047387	50.5389	74.1294	26.8737
	WBGene00047388	66.2256	271.808	11.6536
	WBGene00047389	37.4049	18.4706	2.44307
	WBGene00047390	102.538	1747	52.3973
	WBGene00047391	8.90754	10.5766	0
	WBGene00047392	1.35583	1.53623	0
	WBGene00047393	3.18126	29.2227	0
	WBGene00047394	0	14.4641	0
	WBGene00047395	11.5359	5.76644	0
	WBGene00047396	54.2885	262.258	36.6358
	WBGene00047397	15.4367	105.212	0
	WBGene00047398	13.1593	41.2201	0
	WBGene00047399	19.5644	39.2439	34.609
	WBGene00047400	1.80777	46.2053	0
	WBGene00047401	24.6274	10.3738	5.2922
	WBGene00047402	20.6277	270.089	0
	WBGene00047403	0	4.44108	0
	WBGene00047404	0	0	0
	WBGene00047405	0	8.14945	0
	WBGene00047406	0	0	0
	WBGene00047407	52.696	99.7434	25.836
	WBGene00047408	0	0	0
	WBGene00047409	0	0	0
	WBGene00047410	0	0	0
	WBGene00047411	251.131	1320.17	165.149
	WBGene00047412	0	0	0
	WBGene00047413	0	10.8834	0
	WBGene00047414	0	1.15329	0
	WBGene00047415	0	0	0
	WBGene00047416	0	3.28233	0
	WBGene00047417	12.0966	196.637	28.2251
	WBGene00047418	60.9982	209.729	16.8747
	WBGene00047419	0	4.3093	0
	WBGene00047420	3.08027	32.9377	0
	WBGene00047421	312.778	909.136	292.24
	WBGene00047422	63.7938	216.998	20.4739
	WBGene00047423	14.6161	77.7178	1.22153
	WBGene00047424	9.17517	65.6492	14.3775
	WBGene00047425	0	0	0
	WBGene00047426	14.2652	6.27704	0
	WBGene00047427	0	8.48681	0
	WBGene00047428	0	22.1123	0
	WBGene00047429	1.35583	52.7392	0
	WBGene00047430	0	0.384429	0
	WBGene00047431	16.5426	32.0559	0
	WBGene00047432	0	0	0
	WBGene00047433	0	0	0
	WBGene00047434	0	0	0
	WBGene00047435	19.06	9.9007	4.99439
	WBGene00047436	0	0	0
	WBGene00047437	0	1.15329	0
	WBGene00047438	26.7382	144.18	7.73527
	WBGene00047439	17.9548	5.76644	0
	WBGene00047440	13.076	132.373	140.861
	WBGene00047441	0	0	0
	WBGene00047442	289.852	699.355	104.844
	WBGene00047443	51.334	90.8355	11.0197
	WBGene00047444	0	14.2969	0
	WBGene00047445	0	0	0
	WBGene00047446	7.43305	117.805	0
	WBGene00047447	8.41477	22.3646	0
	WBGene00047448	1.52856	0	1.22153
	WBGene00047449	23.4073	97.0316	5.77266
	WBGene00047450	0.903885	1.83611	0
	WBGene00047451	24.9281	2.9463	19.9775
	WBGene00047452	5.9939	10.2825	0
	WBGene00047453	1.72445	67.3201	0
	WBGene00047454	28.5691	250.722	3.86764
	WBGene00047455	10.8472	64.7467	6.10767
	WBGene00047456	21.7992	170.608	23.1392
	WBGene00047457	0	21.5919	0
	WBGene00047458	55.4099	429.864	10.5844
	WBGene00047459	0	2.56039	0
	WBGene00047460	14.2475	17.4575	0
	WBGene00047461	0	5.38201	9.77227
	WBGene00047462	0	4.22178	0
	WBGene00047463	276.228	1442.22	244.163
	WBGene00047464	0.451942	7.72872	0
	WBGene00047465	0	0	0
	WBGene00047466	6.99878	0	0
	WBGene00047467	7.64281	5.63302	0
	WBGene00047468	0	0	0
	WBGene00047469	0	2.1345	0
	WBGene00047470	19.7718	41.2602	26.4643
	WBGene00047471	10.3059	4.30649	0
	WBGene00047472	28.5613	456.124	20.4931
	WBGene00047473	1.35583	27.612	0
	WBGene00047474	0	2.98394	0
	WBGene00047475	12.9287	39.2576	0
	WBGene00047476	13.5959	16.9856	0
	WBGene00047477	21.1554	10.0607	0
	WBGene00047478	0	2.04831	0
	WBGene00047479	0	2.51612	0
	WBGene00047480	0	0	0
	WBGene00047481	147.363	1211.91	134.76
	WBGene00047483	1.90876	4.35075	0
	WBGene00047484	0	0	0
	WBGene00047485	0	0	0
	WBGene00047486	3.1636	55.2103	0
	WBGene00047487	365.895	296.676	222.931
	WBGene00047488	0.903885	19.6227	14.1508
	WBGene00047489	0	136.965	0
	WBGene00047490	0	1.92215	0
	WBGene00047491	0	32.8544	0
	WBGene00047492	43.0981	2982.15	142.379
	WBGene00047493	0.451942	0	17.6407
	WBGene00047494	0	26.1527	7.93831
	WBGene00047495	0	0	0
	WBGene00047496	39.4902	2067.28	92.6356
	WBGene00047497	0	0	0
	WBGene00047498	0	3.84429	0
	WBGene00047499	1.27251	0	0
	WBGene00047500	181.186	509.725	110.202
	WBGene00047501	0	1.8764	0
	WBGene00047502	28.0818	139.089	11.2679
	WBGene00047503	0	0	0
	WBGene00047504	0	0	0
	WBGene00047505	0.903885	19.5325	5.2922
	WBGene00047506	289.763	1722.59	389.317
	WBGene00047507	13.501	3.87912	0
	WBGene00047508	21.7315	32.9998	2.44307
	WBGene00047509	0	0	0
	WBGene00047510	0	0	0
	WBGene00047511	32.949	66.5618	26.0143
	WBGene00047512	0	0	0
	WBGene00047513	53.4702	171.43	33.3897
	WBGene00047514	40.7452	192.076	20.9544
	WBGene00047515	0	0	0
	WBGene00047516	0	1.53772	0
	WBGene00047517	92.4477	478.1	33.5182
	WBGene00047518	9.52612	40.0744	8.27781
	WBGene00047519	17.2815	48.7268	36.5207
	WBGene00047520	2.25971	41.2518	4.88613
	WBGene00047521	4.58568	5.76644	0
	WBGene00047522	5.48957	17.9117	0
	WBGene00047523	0	0	0
	WBGene00047524	187.9	811.952	191.821
	WBGene00047525	280.675	201.176	185.314
	WBGene00047526	0	7.59678	0
	WBGene00047527	91.0556	104.726	39.6124
	WBGene00047528	34.8445	37.2264	10.5844
	WBGene00047529	134.884	2655.22	543.708
	WBGene00047530	0	0	0
	WBGene00047531	109.018	200.42	35.9116
	WBGene00047532	0	0	0
	WBGene00047533	0	0	0
	WBGene00047534	0	8.9155	0.832398
	WBGene00047535	1.35583	26.1187	0
	WBGene00047536	0	0	0
	WBGene00047537	89.5071	837.156	67.7502
	WBGene00047538	32.3458	43.5585	36.4734
	WBGene00047539	25.8204	15.4065	0
	WBGene00047540	89.012	437.347	162.413
	WBGene00047541	0	0	0
	WBGene00047542	0.451942	43.568	10.5844
	WBGene00047543	692.443	1412.59	159.883
	WBGene00047544	301.067	2036.15	1417.64
[truncated: 12,818 more rows]

## Sheet: Fig. 4b
Figure 4 b
sample	mean	r1	r2	r3
wild type	14.9762	14.725	15.28	14.9236
tofu-2[E216A]	0.000209592	0.000190543	0.000252061	0.000186171
tofu-2[E216A];pid-1(xf35)	0.000247913	0.000427175	8.84428e-05	0.000228121

## Sheet: Fig. 4d
IP-PUCH - PETISCO rep1					IP-PUCH - PETISCO rep2
time	total	cleaved	%		time	total	cleaved	%
1	5238.71	2845.26	0.543121		1	4346.01	2304.36	0.530224
2	5253.02	3248.26	0.618361		2	4875.13	2959.51	0.607063
5	4575.47	3194.34	0.698143		5	5477.81	3580.04	0.653553
10	4101.64	3031.24	0.739031		10	3863.66	2769.16	0.716719
20	4461.54	3385.6	0.758841		20	4850.65	3470.82	0.715537
40	3793.88	2911.15	0.767327		40	3107.17	2218.3	0.713928
60	2741.01	2033.54	0.741892		60	2293.02	1630.18	0.710933
IP-PUCH + PETISCO rep1					IP-PUCH + PETISCO rep2
time	total	cleaved	%		time	total	cleaved	%
1	4156.65	2170.06	0.522069		1	4996.52	2618.97	0.524159
2	3922.44	2281.28	0.581596		2	5014.22	2988.62	0.596028
5	3664.4	2464.73	0.672615		5	4321.39	2866.46	0.66332
10	3709.63	2658.59	0.716671		10	4022.86	2877.02	0.715169
20	3185.21	2307.29	0.724377		20	4289.82	3151.89	0.734739
40	3049.16	2193.55	0.719394		40	3766.79	2714.88	0.720741
60	2990.9	2211.24	0.739321		60	3374.39	2388.34	0.707783
