# Supplementary material for: piRNA processing by a trimeric Schlafen-domain nuclease
Source: Nature. 2023 Sep 27;622(7982):402–9. doi: 10.1038/s41586-023-06588-2 (PMC10567574; doi:10.1038/s41586-023-06588-2)
Supplement: Supplementary file 10 — Source Data Fig. 5 [file 41586_2023_6588_MOESM10_ESM.xlsx]

## Sheet: Fig.5 b
	TOFU-6 eTUDOR			TOFU-1pep			TOFU-6 eTUDOR + TOFU-1pep
	Volume (mL)	Absorption		Volume (mL)	Absorption		Volume (mL)	Absorption
	-0.002786	12.4574		-0.002773	2.60853		-0.002778	-2.20662
	-0.002705	12.4495		-0.002691	2.60977		-0.002696	-2.20705
	-0.002623	12.449		-0.00261	2.60972		-0.002615	-2.2066
	-0.002542	12.4486		-0.002528	2.60959		-0.002534	-2.20615
	-0.00246	12.4481		-0.002447	2.60945		-0.002452	-2.20587
	-0.002379	12.4477		-0.002366	2.60931		-0.002371	-2.20578
	-0.002298	12.4472		-0.002284	2.60927		-0.002289	-2.20569
	-0.002216	12.4466		-0.002203	2.60935		-0.002208	-2.2056
	-0.002135	12.4459		-0.002121	2.60945		-0.002126	-2.20551
	-0.002053	12.4453		-0.00204	2.60954		-0.002045	-2.20546
	-0.001972	12.4446		-0.001958	2.60962		-0.001964	-2.20549
	-0.00189	12.4439		-0.001877	2.60955		-0.001882	-2.20553
	-0.001809	12.4433		-0.001796	2.60926		-0.001801	-2.20556
	-0.001728	12.4428		-0.001714	2.60896		-0.001719	-2.2056
	-0.001646	12.4423		-0.001633	2.60867		-0.001638	-2.20562
	-0.001565	12.4418		-0.001551	2.27806		-0.001556	-2.20564
	-0.001483	11.5409		-0.00147	1.3494		-0.001475	-1.38532
	-0.001402	5.87808		-0.001388	1.34885		-0.001394	1.54998
	-0.001321	5.87797		-0.001307	1.34829		-0.001312	1.54996
	-0.001239	5.87785		-0.001226	1.34774		-0.001231	1.54993
	-0.001158	5.87774		-0.001144	1.34729		-0.001149	1.54991
	-0.001076	5.87789		-0.001063	1.34728		-0.001068	1.54988
	-0.000995	5.87865		-0.000981	1.34732		-0.000986	1.54985
	-0.000913	5.87941		-0.0009	1.34736		-0.000905	1.5498
	-0.000832	5.88018		-0.000818	1.34741		-0.000824	1.54974
	-0.000751	5.88095		-0.000737	1.3476		-0.000742	1.54968
	-0.000669	5.88199		-0.000656	1.34789		-0.000661	1.54962
	-0.000588	5.88308		-0.000574	1.34819		-0.000579	1.54955
	-0.000506	5.88411		-0.000493	1.34848		-0.000498	1.5488
	-0.000425	5.88517		-0.000411	1.34876		-0.000417	1.54766
	-0.000344	5.88713		-0.00033	1.34833		-0.000335	1.54665
	-0.000262	5.89694		-0.000248	1.34759		-0.000254	1.54559
	-0.000181	5.90812		-0.000167	1.3468		-0.000172	1.54445
	-9.9e-05	5.91949		-8.6e-05	1.34607		-9.1e-05	1.54338
	-1.8e-05	5.93083		-4e-06	1.34526		-9e-06	1.54226
	6.4e-05	5.94178		7.7e-05	1.34446		7.2e-05	1.54112
	0.000145	5.95281		0.000159	1.34362		0.000153	1.54003
	0.000226	5.96337		0.00024	1.34282		0.000235	1.53904
	0.000308	5.97438		0.000322	1.34198		0.000316	1.53815
	0.000389	5.98795		0.000403	1.34078		0.000398	1.53698
	0.000471	6.01537		0.000484	1.33904		0.000479	1.53549
	0.000552	6.04475		0.000566	1.33728		0.000561	1.53431
	0.000633	6.07547		0.000647	1.33524		0.000642	1.53313
	0.000715	6.10642		0.000729	1.33308		0.000723	1.53195
	0.000796	6.13779		0.00081	1.33094		0.000805	1.53054
	0.000878	6.16881		0.000892	1.32884		0.000886	1.52913
	0.000959	6.20385		0.000973	1.32673		0.000968	1.52757
	0.001041	6.23922		0.001054	1.32473		0.001049	1.52581
	0.001122	6.27427		0.001136	1.32304		0.001131	1.5241
	0.001203	6.30954		0.001217	1.32138		0.001212	1.52251
	0.001285	6.34556		0.001299	1.32044		0.001293	1.52137
	0.001366	6.38128		0.00138	1.32162		0.001375	1.52026
	0.001448	6.41661		0.001461	1.32281		0.001456	1.51926
	0.001529	6.45274		0.001543	1.32442		0.001538	1.51837
	0.00161	6.48849		0.001624	1.32623		0.001619	1.51758
	0.001692	6.52433		0.001706	1.32811		0.001701	1.51822
	0.001773	6.56015		0.001787	1.331		0.001782	1.51946
	0.001855	6.59458		0.001869	1.33447		0.001863	1.52068
	0.001936	6.62922		0.00195	1.33784		0.001945	1.52195
	0.002018	6.66324		0.002031	1.34031		0.002026	1.52317
	0.002099	6.69649		0.002113	1.34286		0.002108	1.52446
	0.00218	6.72948		0.002194	1.3456		0.002189	1.52658
	0.002262	6.76215		0.002276	1.35118		0.002271	1.52888
	0.002343	6.79283		0.002357	1.35634		0.002352	1.53122
	0.002425	6.82288		0.002439	1.36269		0.002433	1.53468
	0.002506	6.83897		0.00252	1.36956		0.002515	1.53843
	0.002587	6.85262		0.002601	1.37692		0.002596	1.54218
	0.002669	6.86644		0.002683	1.38531		0.002678	1.54644
	0.00275	6.87782		0.002764	1.39543		0.002759	1.55104
	0.002832	6.88779		0.002846	1.40565		0.002841	1.55596
	0.002913	6.89425		0.002927	1.41546		0.002922	1.56055
	0.002995	6.89296		0.003009	1.42585		0.003003	1.56518
	0.003076	6.89101		0.00309	1.43656		0.003085	1.56988
	0.003157	6.88838		0.003171	1.44879		0.003166	1.5748
	0.003239	6.8831		0.003253	1.46174		0.003248	1.58138
	0.00332	6.87751		0.003334	1.47491		0.003329	1.58813
	0.003402	6.86909		0.003416	1.488		0.003411	1.59492
	0.003483	6.85874		0.003497	1.50009		0.003492	1.60201
	0.003565	6.84836		0.003579	1.51332		0.003573	1.60904
	0.003646	6.83629		0.00366	1.52694		0.003655	1.61682
	0.003727	6.82125		0.003741	1.54045		0.003736	1.62611
	0.003809	6.80609		0.003823	1.55211		0.003818	1.6359
	0.00389	6.79092		0.003904	1.56243		0.003899	1.64553
	0.003972	6.77485		0.003986	1.57271		0.003981	1.65547
	0.004053	6.75855		0.004067	1.58411		0.004062	1.66429
	0.004134	6.7389		0.004149	1.59588		0.004143	1.67429
	0.004216	6.71666		0.00423	1.60744		0.004225	1.68404
	0.004297	6.69493		0.004311	1.61752		0.004306	1.69373
	0.004379	6.67428		0.004393	1.6276		0.004388	1.70242
	0.00446	6.6528		0.004474	1.63729		0.004469	1.70978
	0.004542	6.63141		0.004556	1.64524		0.004551	1.71714
	0.004623	6.60352		0.004637	1.65307		0.004632	1.72482
	0.004704	6.57591		0.004719	1.6593		0.004713	1.73175
	0.004786	6.5501		0.0048	1.66425		0.004795	1.73903
	0.004867	6.524		0.004881	1.66919		0.004876	1.74488
	0.004949	6.49935		0.004963	1.67333		0.004958	1.75091
	0.00503	6.46935		0.005044	1.67685		0.005039	1.75659
	0.005111	6.43732		0.005126	1.68036		0.005121	1.76233
	0.005193	6.4053		0.005207	1.68113		0.005202	1.76792
	0.005274	6.3757		0.005289	1.68188		0.005283	1.77306
	0.005356	6.34675		0.00537	1.68263		0.005365	1.77748
	0.005437	6.3156		0.005451	1.68094		0.005446	1.78178
	0.005519	6.28052		0.005533	1.67917		0.005528	1.78566
	0.0056	6.24326		0.005614	1.67632		0.005609	1.7885
	0.005681	6.20819		0.005696	1.67197		0.005691	1.79144
	0.005763	6.17459		0.005777	1.66757		0.005772	1.79263
	0.005844	6.14152		0.005859	1.66258		0.005853	1.7932
	0.005926	6.10629		0.00594	1.656		0.005935	1.79373
	0.006007	6.06497		0.006021	1.64983		0.006016	1.79352
	0.006088	6.02344		0.006103	1.64326		0.006098	1.79313
	0.00617	5.98671		0.006184	1.63653		0.006179	1.79214
	0.006251	5.94917		0.006266	1.62929		0.00626	1.78933
	0.006333	5.91195		0.006347	1.6219		0.006342	1.78641
	0.006414	5.87156		0.006428	1.61409		0.006423	1.78326
	0.006496	5.82746		0.00651	1.60609		0.006505	1.7795
	0.006577	5.78452		0.006591	1.59662		0.006586	1.77581
	0.006658	5.74711		0.006673	1.58776		0.006668	1.7722
	0.00674	5.70987		0.006754	1.57889		0.006749	1.76843
	0.006821	5.67225		0.006836	1.56968		0.00683	1.76467
	0.006903	5.62727		0.006917	1.56022		0.006912	1.76057
	0.006984	5.5848		0.006998	1.55244		0.006993	1.75627
	0.007065	5.54608		0.00708	1.54545		0.007075	1.75189
	0.007147	5.50869		0.007161	1.53818		0.007156	1.74768
	0.007228	5.47306		0.007243	1.53099		0.007238	1.74367
	0.00731	5.43396		0.007324	1.52243		0.007319	1.73944
	0.007391	5.39182		0.007406	1.51465		0.0074	1.73438
	0.007473	5.35046		0.007487	1.50775		0.007482	1.72915
	0.007554	5.31578		0.007568	1.50094		0.007563	1.72392
	0.007635	5.28238		0.00765	1.49442		0.007645	1.71896
	0.007717	5.24906		0.007731	1.48671		0.007726	1.71405
	0.007798	5.2089		0.007813	1.47937		0.007808	1.70875
	0.00788	5.17066		0.007894	1.47265		0.007889	1.70301
	0.007961	5.133		0.007976	1.46763		0.00797	1.6973
	0.008042	5.10188		0.008057	1.46275		0.008052	1.69278
	0.008124	5.07055		0.008138	1.45728		0.008133	1.68851
	0.008205	5.03714		0.00822	1.4516		0.008215	1.68421
	0.008287	5.00095		0.008301	1.44556		0.008296	1.67966
	0.008368	4.96512		0.008383	1.44125		0.008378	1.67518
	0.00845	4.93605		0.008464	1.43704		0.008459	1.671
	0.008531	4.90862		0.008546	1.43314		0.00854	1.6675
	0.008612	4.88087		0.008627	1.42893		0.008622	1.66394
	0.008694	4.84916		0.008708	1.42502		0.008703	1.66046
	0.008775	4.81713		0.00879	1.42098		0.008785	1.65701
	0.008857	4.78703		0.008871	1.418		0.008866	1.65355
	0.008938	4.76256		0.008953	1.41496		0.008948	1.65064
	0.009019	4.73798		0.009034	1.41202		0.009029	1.64801
	0.009101	4.71232		0.009116	1.40853		0.00911	1.64526
	0.009182	4.68616		0.009197	1.40524		0.009192	1.64204
	0.009264	4.65835		0.009278	1.40176		0.009273	1.63853
	0.009345	4.63519		0.00936	1.39863		0.009355	1.63512
	0.009427	4.6143		0.009441	1.39525		0.009436	1.63221
	0.009508	4.59312		0.009523	1.39168		0.009518	1.62934
	0.009589	4.5698		0.009604	1.38821		0.009599	1.62628
	0.009671	4.54564		0.009686	1.38447		0.00968	1.62238
	0.009752	4.52085		0.009767	1.38177		0.009762	1.6183
	0.009834	4.50035		0.009848	1.37922		0.009843	1.61475
	0.009915	4.48053		0.00993	1.3767		0.009925	1.6118
	0.009996	4.46094		0.010011	1.37402		0.010006	1.60891
	0.010078	4.44011		0.010093	1.37122		0.010088	1.60577
	0.010159	4.4178		0.010174	1.36866		0.010169	1.60218
	0.010241	4.3986		0.010256	1.36673		0.01025	1.59866
	0.010322	4.38276		0.010337	1.36482		0.010332	1.59581
	0.010404	4.36602		0.010418	1.3627		0.010413	1.59299
	0.010485	4.34916		0.0105	1.35959		0.010495	1.59024
	0.010566	4.32988		0.010581	1.35656		0.010576	1.58791
	0.010648	4.31118		0.010663	1.3541		0.010658	1.58563
	0.010729	4.29461		0.010744	1.35185		0.010739	1.58341
	0.010811	4.27933		0.010826	1.34964		0.01082	1.58144
	0.010892	4.26492		0.010907	1.34758		0.010902	1.57944
	0.010973	4.24894		0.010988	1.34556		0.010983	1.57722
	0.011055	4.23209		0.01107	1.34362		0.011065	1.57483
	0.011136	4.21622		0.011151	1.34158		0.011146	1.57246
	0.011218	4.20349		0.011233	1.33958		0.011228	1.56995
	0.011299	4.19124		0.011314	1.33766		0.011309	1.56746
	0.011381	4.17826		0.011395	1.33574		0.01139	1.56498
	0.011462	4.16371		0.011477	1.33388		0.011472	1.56223
	0.011543	4.14883		0.011558	1.33225		0.011553	1.55957
	0.011625	4.13499		0.01164	1.33085		0.011635	1.55684
	0.011706	4.1224		0.011721	1.32948		0.011716	1.55493
	0.011788	4.10985		0.011803	1.32809		0.011798	1.55299
	0.011869	4.09687		0.011884	1.32667		0.011879	1.55107
	0.01195	4.08147		0.011965	1.32535		0.01196	1.54943
	0.012032	4.06718		0.012047	1.32424		0.012042	1.54778
	0.012113	4.05589		0.012128	1.32317		0.012123	1.5467
	0.012195	4.04512		0.01221	1.32211		0.012205	1.54627
	0.012276	4.03389		0.012291	1.32048		0.012286	1.54585
	0.012358	4.02152		0.012373	1.31865		0.012368	1.54587
	0.012439	4.00878		0.012454	1.3169		0.012449	1.5463
	0.01252	3.99617		0.012535	1.31543		0.01253	1.54674
	0.012602	3.98495		0.012617	1.31385		0.012612	1.54764
	0.012683	3.97416		0.012698	1.31226		0.012693	1.54869
	0.012765	3.96233		0.01278	1.31078		0.012775	1.54979
	0.012846	3.9503		0.012861	1.3092		0.012856	1.54951
	0.012928	3.93755		0.012943	1.30836		0.012937	1.54916
	0.013009	3.9272		0.013024	1.30792		0.013019	1.54868
	0.01309	3.91753		0.013105	1.30748		0.0131	1.54781
	0.013172	3.90852		0.013187	1.3068		0.013182	1.54694
	0.013253	3.89803		0.013268	1.30584		0.013263	1.54628
	0.013335	3.8868		0.01335	1.30497		0.013345	1.546
	0.013416	3.87647		0.013431	1.30397		0.013426	1.54574
	0.013497	3.86665		0.013513	1.30293		0.013507	1.54572
	0.013579	3.85722		0.013594	1.30195		0.013589	1.54585
	0.01366	3.84782		0.013675	1.30109		0.01367	1.54599
	0.013742	3.83747		0.013757	1.30021		0.013752	1.54605
	0.013823	3.82656		0.013838	1.29931		0.013833	1.54609
	0.013905	3.81651		0.01392	1.29833		0.013915	1.54616
	0.013986	3.8078		0.014001	1.29732		0.013996	1.54641
	0.014067	3.79933		0.014083	1.29585		0.014077	1.54668
	0.014149	3.7907		0.014164	1.29402		0.014159	1.54704
	0.01423	3.78121		0.014245	1.29216		0.01424	1.54767
	0.014312	3.77123		0.014327	1.29031		0.014322	1.54834
	0.014393	3.76317		0.014408	1.28859		0.014403	1.5489
	0.014474	3.75566		0.01449	1.28684		0.014485	1.54926
	0.014556	3.74786		0.014571	1.28552		0.014566	1.54964
	0.014637	3.74005		0.014653	1.28433		0.014647	1.55017
	0.014719	3.73164		0.014734	1.28341		0.014729	1.5509
	0.0148	3.72336		0.014815	1.2829		0.01481	1.5516
	0.014882	3.71698		0.014897	1.28242		0.014892	1.55161
	0.014963	3.71038		0.014978	1.28221		0.014973	1.55148
	0.015044	3.70416		0.01506	1.28228		0.015055	1.55134
	0.015126	3.69661		0.015141	1.28234		0.015136	1.55121
	0.015207	3.68915		0.015223	1.28242		0.015217	1.55107
	0.015289	3.68243		0.015304	1.28251		0.015299	1.55131
	0.01537	3.67654		0.015385	1.28249		0.01538	1.55258
	0.015451	3.67044		0.015467	1.28169		0.015462	1.55384
	0.015533	3.66404		0.015548	1.28069		0.015543	1.55505
	0.015614	3.65764		0.01563	1.2798		0.015625	1.55573
	0.015696	3.65126		0.015711	1.27917		0.015706	1.55639
	0.015777	3.64594		0.015793	1.27856		0.015787	1.55668
	0.015859	3.64128		0.015874	1.27787		0.015869	1.55673
	0.01594	3.6362		0.015955	1.27694		0.01595	1.55679
	0.016021	3.6303		0.016037	1.27602		0.016032	1.55732
	0.016103	3.62429		0.016118	1.275		0.016113	1.55821
	0.016184	3.61864		0.0162	1.2739		0.016195	1.55908
	0.016266	3.61388		0.016281	1.27284		0.016276	1.56006
	0.016347	3.60912		0.016362	1.27121		0.016357	1.56103
	0.016428	3.60427		0.016444	1.2694		0.016439	1.56188
	0.01651	3.59921		0.016525	1.26755		0.01652	1.5621
	0.016591	3.59404		0.016607	1.26641		0.016602	1.5622
	0.016673	3.58931		0.016688	1.26538		0.016683	1.5621
	0.016754	3.58498		0.01677	1.2643		0.016765	1.5618
	0.016836	3.58065		0.016851	1.26354		0.016846	1.5615
	0.016917	3.57588		0.016932	1.26277		0.016927	1.56131
	0.016998	3.5707		0.017014	1.26177		0.017009	1.5613
	0.01708	3.5656		0.017095	1.26042		0.01709	1.56126
	0.017161	3.56123		0.017177	1.25913		0.017172	1.56097
	0.017243	3.55697		0.017258	1.25793		0.017253	1.56061
	0.017324	3.55268		0.01734	1.25705		0.017335	1.56023
	0.017405	3.54777		0.017421	1.25613		0.017416	1.55965
	0.017487	3.54273		0.017502	1.25472		0.017497	1.55906
	0.017568	3.53809		0.017584	1.25333		0.017579	1.55844
	0.01765	3.53415		0.017665	1.25185		0.01766	1.55782
	0.017731	3.53022		0.017747	1.25068		0.017742	1.55724
	0.017813	3.52632		0.017828	1.24951		0.017823	1.55666
	0.017894	3.52251		0.01791	1.24878		0.017905	1.55625
	0.017975	3.51872		0.017991	1.24873		0.017986	1.55584
	0.018057	3.5153		0.018072	1.24869		0.018067	1.55573
	0.018138	3.51202		0.018154	1.24866		0.018149	1.55592
	0.01822	3.50875		0.018235	1.2487		0.01823	1.55612
	0.018301	3.50484		0.018317	1.24875		0.018312	1.55654
	0.018382	3.49994		0.018398	1.24899		0.018393	1.55716
	0.018464	3.49567		0.01848	1.24933		0.018475	1.55775
	0.018545	3.49229		0.018561	1.24966		0.018556	1.55764
	0.018627	3.48893		0.018642	1.24931		0.018637	1.55745
	0.018708	3.48554		0.018724	1.24823		0.018719	1.55725
	0.01879	3.48144		0.018805	1.24724		0.0188	1.55694
	0.018871	3.47724		0.018887	1.24702		0.018882	1.55664
	0.018952	3.47353		0.018968	1.24681		0.018963	1.55666
	0.019034	3.47006		0.01905	1.2466		0.019045	1.55718
	0.019115	3.4666		0.019131	1.24729		0.019126	1.55778
	0.019197	3.46273		0.019212	1.24798		0.019207	1.55832
	0.019278	3.45888		0.019294	1.24859		0.019289	1.55885
	0.019359	3.45502		0.019375	1.24898		0.01937	1.55942
	0.019441	3.4518		0.019457	1.24935		0.019452	1.55974
	0.019522	3.44867		0.019538	1.2496		0.019533	1.56
	0.019604	3.44565		0.01962	1.24957		0.019614	1.56025
	0.019685	3.44215		0.019701	1.24951		0.019696	1.56071
	0.019767	3.43846		0.019782	1.24915		0.019777	1.56135
	0.019848	3.43515		0.019864	1.24866		0.019859	1.56206
	0.019929	3.43227		0.019945	1.24819		0.01994	1.56292
	0.020011	3.42935		0.020027	1.248		0.020022	1.56381
	0.020092	3.4266		0.020108	1.24793		0.020103	1.56465
	0.020174	3.42366		0.02019	1.24779		0.020184	1.56506
	0.020255	3.42094		0.020271	1.24743		0.020266	1.56537
	0.020336	3.41805		0.020352	1.24705		0.020347	1.56558
	0.020418	3.41512		0.020434	1.24648		0.020429	1.56569
	0.020499	3.4123		0.020515	1.24531		0.02051	1.5658
	0.020581	3.40867		0.020597	1.24408		0.020592	1.56584
	0.020662	3.40479		0.020678	1.24281		0.020673	1.56572
	0.020744	3.40081		0.02076	1.2415		0.020754	1.56559
	0.020825	3.39796		0.020841	1.24009		0.020836	1.5651
	0.020906	3.39535		0.020922	1.23955		0.020917	1.56456
	0.020988	3.3925		0.021004	1.23961		0.020999	1.56402
	0.021069	3.38965		0.021085	1.23974		0.02108	1.56351
	0.021151	3.38665		0.021167	1.24106		0.021162	1.56301
	0.021232	3.38397		0.021248	1.24248		0.021243	1.56251
	0.021313	3.38174		0.021329	1.24384		0.021324	1.56211
	0.021395	3.37959		0.021411	1.24417		0.021406	1.56168
	0.021476	3.37709		0.021492	1.2443		0.021487	1.56122
	0.021558	3.37444		0.021574	1.24408		0.021569	1.56023
	0.021639	3.37158		0.021655	1.24329		0.02165	1.55892
	0.021721	3.36914		0.021737	1.24249		0.021732	1.55764
	0.021802	3.36677		0.021818	1.2419		0.021813	1.55642
	0.021883	3.36441		0.021899	1.24181		0.021894	1.55518
	0.021965	3.36115		0.021981	1.24173		0.021976	1.55409
	0.022046	3.35746		0.022062	1.24196		0.022057	1.55434
	0.022128	3.35411		0.022144	1.24232		0.022139	1.55456
	0.022209	3.3509		0.022225	1.24269		0.02222	1.55451
	0.02229	3.34798		0.022307	1.24253		0.022302	1.55438
	0.022372	3.3448		0.022388	1.24216		0.022383	1.55425
	0.022453	3.34179		0.022469	1.24169		0.022464	1.55411
	0.022535	3.33854		0.022551	1.24093		0.022546	1.55395
	0.022616	3.33543		0.022632	1.24013		0.022627	1.55394
	0.022698	3.33221		0.022714	1.23933		0.022709	1.55436
	0.022779	3.32891		0.022795	1.2384		0.02279	1.55476
	0.02286	3.32579		0.022877	1.23741		0.022872	1.55519
	0.022942	3.32252		0.022958	1.23688		0.022953	1.55589
	0.023023	3.31946		0.023039	1.23676		0.023034	1.55669
	0.023105	3.31711		0.023121	1.23665		0.023116	1.55758
	0.023186	3.31494		0.023202	1.23666		0.023197	1.5586
	0.023268	3.31284		0.023284	1.23679		0.023279	1.55963
	0.023349	3.31065		0.023365	1.23675		0.02336	1.56052
	0.02343	3.30844		0.023447	1.23571		0.023442	1.56098
	0.023512	3.30632		0.023528	1.23441		0.023523	1.56141
	0.023593	3.30434		0.023609	1.23313		0.023604	1.56179
	0.023675	3.30237		0.023691	1.2316		0.023686	1.56219
	0.023756	3.30013		0.023772	1.22996		0.023767	1.56259
	0.023837	3.29741		0.023854	1.22886		0.023849	1.56323
	0.023919	3.29478		0.023935	1.22856		0.02393	1.56409
	0.024	3.29246		0.024017	1.22828		0.024012	1.5651
	0.024082	3.29026		0.024098	1.22797		0.024093	1.56678
	0.024163	3.28812		0.024179	1.2276		0.024174	1.5685
	0.024245	3.28567		0.024261	1.22725		0.024256	1.57021
	0.024326	3.28306		0.024342	1.22636		0.024337	1.57175
	0.024407	3.28078		0.024424	1.22529		0.024419	1.57325
	0.024489	3.27948		0.024505	1.22421		0.0245	1.57411
	0.02457	3.27814		0.024587	1.22362		0.024582	1.57412
	0.024652	3.27685		0.024668	1.22328		0.024663	1.57414
	0.024733	3.27504		0.024749	1.22309		0.024744	1.57443
	0.024814	3.27322		0.024831	1.22343		0.024826	1.57539
	0.024896	3.27147		0.024912	1.22381		0.024907	1.57648
	0.024977	3.26988		0.024994	1.22406		0.024989	1.57753
	0.025059	3.26816		0.025075	1.22374		0.02507	1.57858
	0.02514	3.26661		0.025157	1.22336		0.025152	1.57963
	0.025222	3.2653		0.025238	1.22308		0.025233	1.58039
	0.025303	3.26388		0.025319	1.22289		0.025314	1.58098
	0.025384	3.26249		0.025401	1.2227		0.025396	1.58149
	0.025466	3.26114		0.025482	1.22265		0.025477	1.58177
	0.025547	3.25977		0.025564	1.22272		0.025559	1.58199
	0.025629	3.25794		0.025645	1.22276		0.02564	1.58221
	0.02571	3.2561		0.025727	1.22264		0.025722	1.58247
	0.025791	3.25428		0.025808	1.22248		0.025803	1.58274
	0.025873	3.25247		0.025889	1.22226		0.025884	1.58334
	0.025954	3.25074		0.025971	1.22168		0.025966	1.58418
	0.026036	3.24822		0.026052	1.221		0.026047	1.58502
	0.026117	3.2457		0.026134	1.22046		0.026129	1.58603
	0.026199	3.24323		0.026215	1.22009		0.02621	1.58734
	0.02628	3.24139		0.026296	1.21975		0.026291	1.58855
	0.026361	3.23956		0.026378	1.21935		0.026373	1.58943
	0.026443	3.2377		0.026459	1.21893		0.026454	1.59027
	0.026524	3.23589		0.026541	1.21848		0.026536	1.59106
	0.026606	3.23392		0.026622	1.21811		0.026617	1.59183
	0.026687	3.2321		0.026704	1.21774		0.026699	1.59265
	0.026768	3.23053		0.026785	1.21739		0.02678	1.59347
	0.02685	3.22907		0.026866	1.21719		0.026861	1.59442
	0.026931	3.2273		0.026948	1.21706		0.026943	1.59543
	0.027013	3.22528		0.027029	1.21683		0.027024	1.59623
	0.027094	3.22338		0.027111	1.21601		0.027106	1.59638
	0.027176	3.22169		0.027192	1.21516		0.027187	1.59654
	0.027257	3.22016		0.027274	1.21421		0.027269	1.5961
	0.027338	3.21861		0.027355	1.21247		0.02735	1.5952
	0.02742	3.21652		0.027436	1.21081		0.027431	1.59435
	0.027501	3.21417		0.027518	1.20959		0.027513	1.59373
	0.027583	3.21179		0.027599	1.20871		0.027594	1.59319
	0.027664	3.20917		0.027681	1.20782		0.027676	1.59273
	0.027745	3.20655		0.027762	1.20738		0.027757	1.5926
	0.027827	3.20384		0.027844	1.20732		0.027839	1.59255
	0.027908	3.20057		0.027925	1.20721		0.02792	1.5925
	0.02799	3.19732		0.028006	1.20693		0.028001	1.5925
	0.028071	3.19433		0.028088	1.20659		0.028083	1.59251
	0.028153	3.1915		0.028169	1.20618		0.028164	1.59249
	0.028234	3.18877		0.028251	1.20489		0.028246	1.59244
	0.028315	3.18608		0.028332	1.20346		0.028327	1.5924
	0.028397	3.18341		0.028414	1.20222		0.028409	1.59223
	0.028478	3.18096		0.028495	1.20127		0.02849	1.59187
	0.02856	3.17899		0.028576	1.20035		0.028571	1.59152
	0.028641	3.17706		0.028658	1.19961		0.028653	1.59088
	0.028722	3.17524		0.028739	1.19923		0.028734	1.59011
	0.028804	3.1733		0.028821	1.19889		0.028816	1.58929
	0.028885	3.17132		0.028902	1.19859		0.028897	1.58738
	0.028967	3.16952		0.028984	1.1983		0.028979	1.58529
	0.029048	3.16768		0.029065	1.19804		0.02906	1.58307
	0.02913	3.16591		0.029146	1.19828		0.029141	1.58103
	0.029211	3.16408		0.029228	1.1988		0.029223	1.57883
	0.029292	3.16216		0.029309	1.19925		0.029304	1.577
	0.029374	3.16029		0.029391	1.19951		0.029386	1.57577
	0.029455	3.15871		0.029472	1.19978		0.029467	1.57467
	0.029537	3.15725		0.029554	1.19985		0.029549	1.57396
	0.029618	3.15577		0.029635	1.19868		0.02963	1.57366
	0.029699	3.1537		0.029716	1.19745		0.029711	1.57335
	0.029781	3.15155		0.029798	1.19671		0.029793	1.57333
	0.029862	3.14942		0.029879	1.19628		0.029874	1.57351
	0.029944	3.14808		0.029961	1.19586		0.029956	1.57369
	0.030025	3.14662		0.030042	1.19541		0.030037	1.57352
	0.030107	3.14527		0.030124	1.19497		0.030119	1.57335
	0.030188	3.14349		0.030205	1.19445		0.0302	1.57317
	0.030269	3.14178		0.030286	1.19325		0.030281	1.57304
	0.030351	3.14035		0.030368	1.192		0.030363	1.5729
	0.030432	3.13925		0.030449	1.19074		0.030444	1.57274
	0.030514	3.13816		0.030531	1.19018		0.030526	1.57256
	0.030595	3.13719		0.030612	1.18971		0.030607	1.57237
	0.030676	3.1365		0.030693	1.18968		0.030689	1.57215
	0.030758	3.13576		0.030775	1.19031		0.03077	1.57178
	0.030839	3.13494		0.030856	1.19092		0.030851	1.57139
	0.030921	3.13407		0.030938	1.19139		0.030933	1.57124
	0.031002	3.13318		0.031019	1.19157		0.031014	1.57116
	0.031084	3.13168		0.031101	1.19172		0.031096	1.57107
	0.031165	3.12992		0.031182	1.19148		0.031177	1.5708
	0.031246	3.12821		0.031263	1.19107		0.031259	1.57036
	0.031328	3.1264		0.031345	1.19065		0.03134	1.57028
	0.031409	3.12472		0.031426	1.1905		0.031421	1.57115
	0.031491	3.12287		0.031508	1.19041		0.031503	1.57213
	0.031572	3.12087		0.031589	1.19015		0.031584	1.57313
	0.031653	3.11871		0.031671	1.18933		0.031666	1.57468
	0.031735	3.11678		0.031752	1.18847		0.031747	1.57632
	0.031816	3.11487		0.031833	1.18743		0.031829	1.57736
	0.031898	3.11281		0.031915	1.18589		0.03191	1.578
	0.031979	3.1104		0.031996	1.18429		0.031991	1.57864
	0.032061	3.10749		0.032078	1.18354		0.032073	1.57908
	0.032142	3.10466		0.032159	1.18344		0.032154	1.57909
	0.032223	3.10255		0.032241	1.18335		0.032236	1.57904
	0.032305	3.10042		0.032322	1.18405		0.032317	1.57865
	0.032386	3.09818		0.032403	1.18539		0.032399	1.57817
	0.032468	3.09669		0.032485	1.18666		0.03248	1.5777
	0.032549	3.09525		0.032566	1.18796		0.032561	1.5771
	0.032631	3.09386		0.032648	1.18927		0.032643	1.57643
	0.032712	3.09275		0.032729	1.19051		0.032724	1.57577
	0.032793	3.09165		0.032811	1.1911		0.032806	1.57507
	0.032875	3.0902		0.032892	1.19158		0.032887	1.57437
	0.032956	3.08831		0.032973	1.19179		0.032968	1.57376
	0.033038	3.08645		0.033055	1.19149		0.03305	1.57356
	0.033119	3.0843		0.033136	1.19118		0.033131	1.57342
	0.0332	3.08187		0.033218	1.19077		0.033213	1.57337
	0.033282	3.07962		0.033299	1.19021		0.033294	1.57342
	0.033363	3.07716		0.033381	1.18965		0.033376	1.57348
	0.033445	3.07465		0.033462	1.18948		0.033457	1.57341
	0.033526	3.07229		0.033543	1.18942		0.033538	1.57322
	0.033608	3.07053		0.033625	1.18935		0.03362	1.57306
	0.033689	3.06883		0.033706	1.18972		0.033701	1.57315
	0.03377	3.06733		0.033788	1.19016		0.033783	1.5733
	0.033852	3.06609		0.033869	1.19053		0.033864	1.57347
	0.033933	3.06486		0.033951	1.19067		0.033946	1.57387
	0.034015	3.06381		0.034032	1.19081		0.034027	1.57432
	0.034096	3.06293		0.034113	1.1908		0.034108	1.57457
	0.034177	3.06204		0.034195	1.19052		0.03419	1.57437
	0.034259	3.06061		0.034276	1.19022		0.034271	1.57417
	0.03434	3.05876		0.034358	1.19035		0.034353	1.57429
	0.034422	3.05699		0.034439	1.19075		0.034434	1.57517
	0.034503	3.05595		0.034521	1.19116		0.034516	1.57602
	0.034585	3.05506		0.034602	1.19196		0.034597	1.57726
	0.034666	3.05421		0.034683	1.19292		0.034678	1.57872
	0.034747	3.05353		0.034765	1.19366		0.03476	1.58019
	0.034829	3.05289		0.034846	1.19341		0.034841	1.58146
	0.03491	3.05204		0.034928	1.19299		0.034923	1.58256
	0.034992	3.05071		0.035009	1.19266		0.035004	1.58369
	0.035073	3.04937		0.035091	1.19262		0.035086	1.58501
	0.035154	3.04804		0.035172	1.19261		0.035167	1.58629
	0.035236	3.04673		0.035253	1.19293		0.035248	1.58764
	0.035317	3.04542		0.035335	1.19376		0.03533	1.58848
	0.035399	3.0447		0.035416	1.19457		0.035411	1.58929
	0.03548	3.04416		0.035498	1.19463		0.035493	1.5899
	0.035562	3.04363		0.035579	1.19391		0.035574	1.59017
	0.035643	3.04247		0.03566	1.19323		0.035656	1.59045
	0.035724	3.04111		0.035742	1.19269		0.035737	1.59056
	0.035806	3.03983		0.035823	1.19222		0.035818	1.59043
	0.035887	3.03874		0.035905	1.19176		0.0359	1.59029
	0.035969	3.03771		0.035986	1.19151		0.035981	1.59034
	0.03605	3.03653		0.036068	1.19146		0.036063	1.59044
	0.036131	3.03513		0.036149	1.19142		0.036144	1.59054
	0.036213	3.03381		0.03623	1.19096		0.036226	1.5911
	0.036294	3.03214		0.036312	1.19046		0.036307	1.59189
	0.036376	3.03031		0.036393	1.18994		0.036388	1.5926
	0.036457	3.02861		0.036475	1.18929		0.03647	1.59308
	0.036539	3.02648		0.036556	1.18835		0.036551	1.59359
	0.03662	3.02436		0.036638	1.18743		0.036633	1.59397
	0.036701	3.02228		0.036719	1.18675		0.036714	1.59398
	0.036783	3.02088		0.0368	1.18622		0.036796	1.59393
	0.036864	3.01968		0.036882	1.18567		0.036877	1.59316
	0.036946	3.01845		0.036963	1.18517		0.036958	1.59209
	0.037027	3.01742		0.037045	1.18489		0.03704	1.59095
	0.037108	3.01632		0.037126	1.18468		0.037121	1.59033
	0.03719	3.01519		0.037208	1.18434		0.037203	1.59021
	0.037271	3.01383		0.037289	1.18367		0.037284	1.59014
	0.037353	3.01257		0.03737	1.18296		0.037366	1.59033
	0.037434	3.01112		0.037452	1.18225		0.037447	1.59057
	0.037516	3.0094		0.037533	1.18187		0.037528	1.59077
	0.037597	3.0078		0.037615	1.1818		0.03761	1.59009
	0.037678	3.00618		0.037696	1.18166		0.037691	1.58922
	0.03776	3.00443		0.037778	1.18128		0.037773	1.58844
	0.037841	3.00272		0.037859	1.18082		0.037854	1.58803
	0.037923	3.00045		0.03794	1.18034		0.037936	1.5876
	0.038004	2.99795		0.038022	1.17947		0.038017	1.58737
	0.038085	2.99566		0.038103	1.17775		0.038098	1.58766
	0.038167	2.99395		0.038185	1.17626		0.03818	1.588
	0.038248	2.99228		0.038266	1.17584		0.038261	1.58861
	0.03833	2.99066		0.038348	1.17557		0.038343	1.58934
	0.038411	2.98911		0.038429	1.17529		0.038424	1.59012
	0.038493	2.98753		0.03851	1.17507		0.038506	1.59082
	0.038574	2.98625		0.038592	1.17486		0.038587	1.59149
	0.038655	2.985		0.038673	1.17452		0.038668	1.59209
	0.038737	2.98372		0.038755	1.17388		0.03875	1.59217
	0.038818	2.9825		0.038836	1.17326		0.038831	1.59218
	0.0389	2.98116		0.038918	1.17254		0.038913	1.59218
	0.038981	2.97995		0.038999	1.17145		0.038994	1.59219
	0.039062	2.97903		0.03908	1.17028		0.039076	1.59221
	0.039144	2.97813		0.039162	1.16948		0.039157	1.59243
	0.039225	2.97715		0.039243	1.16883		0.039238	1.593
	0.039307	2.97576		0.039325	1.16817		0.03932	1.59355
	0.039388	2.97445		0.039406	1.16841		0.039401	1.59405
	0.03947	2.97303		0.039488	1.16949		0.039483	1.59445
	0.039551	2.97145		0.039569	1.17051		0.039564	1.59479
	0.039632	2.96996		0.03965	1.17123		0.039646	1.59445
	0.039714	2.96849		0.039732	1.17191		0.039727	1.59387
	0.039795	2.96693		0.039813	1.17247		0.039808	1.59326
	0.039877	2.96552		0.039895	1.17203		0.03989	1.59209
	0.039958	2.96434		0.039976	1.17126		0.039971	1.59052
	0.040039	2.96321		0.040058	1.17019		0.040053	1.58918
	0.040121	2.96207		0.040139	1.16876		0.040134	1.58879
	0.040202	2.96078		0.04022	1.16728		0.040215	1.58841
	0.040284	2.95954		0.040302	1.16572		0.040297	1.588
	0.040365	2.95858		0.040383	1.16414		0.040378	1.5874
	0.040447	2.95816		0.040465	1.16246		0.04046	1.5868
	0.040528	2.95774		0.040546	1.16167		0.040541	1.58582
	0.040609	2.9574		0.040627	1.16136		0.040623	1.58448
	0.040691	2.95722		0.040709	1.16105		0.040704	1.58314
	0.040772	2.95705		0.04079	1.16102		0.040785	1.58185
	0.040854	2.95677		0.040872	1.1611		0.040867	1.58063
	0.040935	2.95645		0.040953	1.16118		0.040948	1.5794
	0.041016	2.95605		0.041035	1.1612		0.04103	1.57823
	0.041098	2.95479		0.041116	1.16122		0.041111	1.57706
	0.041179	2.95327		0.041197	1.16127		0.041193	1.5759
	0.041261	2.95165		0.041279	1.16159		0.041274	1.57526
	0.041342	2.95015		0.04136	1.16191		0.041355	1.57472
	0.041424	2.9486		0.041442	1.16247		0.041437	1.57417
	0.041505	2.94691		0.041523	1.1633		0.041518	1.57362
	0.041586	2.94495		0.041605	1.16413		0.0416	1.57306
	0.041668	2.94291		0.041686	1.16479		0.041681	1.57235
	0.041749	2.94118		0.041767	1.16529		0.041763	1.57129
	0.041831	2.93961		0.041849	1.16561		0.041844	1.57029
	0.041912	2.93807		0.04193	1.16466		0.041925	1.5693
	0.041994	2.93745		0.042012	1.16346		0.042007	1.56837
	0.042075	2.93756		0.042093	1.16226		0.042088	1.56744
	0.042156	2.93767		0.042175	1.16094		0.04217	1.56659
	0.042238	2.93775		0.042256	1.15962		0.042251	1.56584
	0.042319	2.93782		0.042337	1.15882		0.042333	1.56513
	0.042401	2.93787		0.042419	1.15896		0.042414	1.5652
	0.042482	2.93679		0.0425	1.1591		0.042495	1.56535
	0.042563	2.93566		0.042582	1.15918		0.042577	1.56546
	0.042645	2.93451		0.042663	1.15908		0.042658	1.56534
	0.042726	2.93348		0.042745	1.15899		0.04274	1.56516
	0.042808	2.93244		0.042826	1.15901		0.042821	1.56508
	0.042889	2.93149		0.042907	1.15907		0.042903	1.56512
	0.042971	2.93081		0.042989	1.15915		0.042984	1.56516
	0.043052	2.93008		0.04307	1.15932		0.043065	1.5652
	0.043133	2.92923		0.043152	1.15954		0.043147	1.56523
	0.043215	2.92832		0.043233	1.15972		0.043228	1.56527
	0.043296	2.9274		0.043315	1.15955		0.04331	1.5652
	0.043378	2.92586		0.043396	1.15938		0.043391	1.56511
	0.043459	2.92405		0.043477	1.1592		0.043473	1.56502
	0.04354	2.9225		0.043559	1.15896		0.043554	1.56502
	0.043622	2.92189		0.04364	1.15871		0.043635	1.56503
	0.043703	2.92134		0.043722	1.15828		0.043717	1.56488
	0.043785	2.92074		0.043803	1.15775		0.043798	1.56429
	0.043866	2.92001		0.043885	1.1572		0.04388	1.56369
	0.043948	2.91927		0.043966	1.15664		0.043961	1.56315
	0.044029	2.91879		0.044047	1.15601		0.044043	1.56275
	0.04411	2.91851		0.044129	1.15538		0.044124	1.56239
	0.044192	2.91824		0.04421	1.15506		0.044205	1.56232
	0.044273	2.91836		0.044292	1.15473		0.044287	1.56247
	0.044355	2.91886		0.044373	1.15443		0.044368	1.56263
	0.044436	2.91927		0.044455	1.15509		0.04445	1.56233
	0.044517	2.91817		0.044536	1.15598		0.044531	1.56163
	0.044599	2.91698		0.044617	1.15681		0.044613	1.5609
	0.04468	2.91585		0.044699	1.15773		0.044694	1.56009
	0.044762	2.91359		0.04478	1.15867		0.044775	1.55926
	0.044843	2.91095		0.044862	1.15937		0.044857	1.55853
	0.044925	2.90893		0.044943	1.1594		0.044938	1.55833
	0.045006	2.90756		0.045025	1.15938		0.04502	1.55831
	0.045087	2.90619		0.045106	1.15951		0.045101	1.55838
	0.045169	2.90516		0.045187	1.15973		0.045183	1.5587
	0.04525	2.90487		0.045269	1.15995		0.045264	1.559
	0.045332	2.90467		0.04535	1.16017		0.045345	1.5592
	0.045413	2.90418		0.045432	1.16038		0.045427	1.55888
	0.045494	2.90362		0.045513	1.16057		0.045508	1.55857
	0.045576	2.90304		0.045594	1.16064		0.04559	1.55825
	0.045657	2.90142		0.045676	1.16069		0.045671	1.55794
	0.045739	2.89899		0.045757	1.16073		0.045753	1.55763
	0.04582	2.89685		0.045839	1.16042		0.045834	1.55744
	0.045902	2.89522		0.04592	1.16005		0.045915	1.55734
	0.045983	2.89375		0.046002	1.15971		0.045997	1.55722
	0.046064	2.89222		0.046083	1.15942		0.046078	1.55702
	0.046146	2.89053		0.046164	1.15914		0.04616	1.55682
	0.046227	2.88881		0.046246	1.15877		0.046241	1.55658
	0.046309	2.88722		0.046327	1.15828		0.046322	1.5561
	0.04639	2.88573		0.046409	1.1578		0.046404	1.55558
	0.046471	2.88427		0.04649	1.15736		0.046485	1.55495
	0.046553	2.88288		0.046572	1.15694		0.046567	1.55415
	0.046634	2.88187		0.046653	1.1565		0.046648	1.55337
	0.046716	2.88079		0.046734	1.1561		0.04673	1.55265
	0.046797	2.87912		0.046816	1.15567		0.046811	1.552
	0.046879	2.87731		0.046897	1.15495		0.046892	1.55141
	0.04696	2.8755		0.046979	1.15345		0.046974	1.55144
	0.047041	2.87364		0.04706	1.15191		0.047055	1.55164
	0.047123	2.8718		0.047142	1.15032		0.047137	1.55186
	0.047204	2.8703		0.047223	1.14884		0.047218	1.55253
	0.047286	2.86973		0.047304	1.14728		0.0473	1.55344
	0.047367	2.86928		0.047386	1.14618		0.047381	1.55424
	0.047448	2.86851		0.047467	1.14561		0.047462	1.55442
	0.04753	2.86671		0.047549	1.14499		0.047544	1.55457
	0.047611	2.86489		0.04763	1.14448		0.047625	1.55472
	0.047693	2.86233		0.047712	1.14411		0.047707	1.55407
	0.047774	2.85934		0.047793	1.14376		0.047788	1.55331
	0.047856	2.85634		0.047874	1.14341		0.04787	1.55289
	0.047937	2.85327		0.047956	1.14309		0.047951	1.55276
	0.048018	2.85		0.048037	1.14274		0.048032	1.55264
	0.0481	2.84714		0.048119	1.14221		0.048114	1.5524
	0.048181	2.84556		0.0482	1.14149		0.048195	1.55197
	0.048263	2.84423		0.048282	1.14092		0.048277	1.55151
	0.048344	2.84299		0.048363	1.14066		0.048358	1.55087
	0.048425	2.84237		0.048444	1.14039		0.04844	1.55023
	0.048507	2.84198		0.048526	1.14009		0.048521	1.54953
	0.048588	2.84163		0.048607	1.13963		0.048602	1.54941
	0.04867	2.84144		0.048689	1.13909		0.048684	1.54947
	0.048751	2.84124		0.04877	1.13869		0.048765	1.54963
	0.048833	2.84093		0.048852	1.13838		0.048847	1.55
	0.048914	2.84007		0.048933	1.13809		0.048928	1.55036
	0.048995	2.8391		0.049014	1.13786		0.04901	1.55074
	0.049077	2.83808		0.049096	1.13773		0.049091	1.55108
	0.049158	2.83671		0.049177	1.13761		0.049172	1.55143
	0.04924	2.83533		0.049259	1.13747		0.049254	1.5517
	0.049321	2.83403		0.04934	1.13733		0.049335	1.55192
	0.049402	2.83329		0.049422	1.13718		0.049417	1.55215
	0.049484	2.83281		0.049503	1.13684		0.049498	1.55224
	0.049565	2.8323		0.049584	1.13647		0.04958	1.55206
	0.049647	2.83187		0.049666	1.13609		0.049661	1.5518
	0.049728	2.83144		0.049747	1.13569		0.049742	1.55099
	0.04981	2.831		0.049829	1.13527		0.049824	1.55
	0.049891	2.83028		0.04991	1.13504		0.049905	1.54906
	0.049972	2.82893		0.049992	1.13521		0.049987	1.54853
	0.050054	2.82757		0.050073	1.13541		0.050068	1.5483
	0.050135	2.82677		0.050154	1.13546		0.05015	1.54831
	0.050217	2.82659		0.050236	1.13542		0.050231	1.54895
	0.050298	2.82643		0.050317	1.13537		0.050312	1.54962
	0.050379	2.82637		0.050399	1.13509		0.050394	1.55026
	0.050461	2.82691		0.05048	1.1346		0.050475	1.55065
	0.050542	2.82768		0.050561	1.13411		0.050557	1.55098
	0.050624	2.8285		0.050643	1.13395		0.050638	1.55155
	0.050705	2.82943		0.050724	1.1338		0.05072	1.5522
	0.050787	2.83036		0.050806	1.13367		0.050801	1.55288
	0.050868	2.83121		0.050887	1.13381		0.050882	1.55334
	0.050949	2.83138		0.050969	1.13397		0.050964	1.55348
	0.051031	2.83137		0.05105	1.13423		0.051045	1.55351
	0.051112	2.83091		0.051131	1.13464		0.051127	1.55299
	0.051194	2.82997		0.051213	1.13502		0.051208	1.55242
	0.051275	2.82903		0.051294	1.13532		0.05129	1.55188
	0.051356	2.8282		0.051376	1.13538		0.051371	1.55153
	0.051438	2.82774		0.051457	1.13543		0.051452	1.55127
	0.051519	2.82738		0.051539	1.13535		0.051534	1.55102
	0.051601	2.8276		0.05162	1.13522		0.051615	1.55077
	0.051682	2.82799		0.051701	1.13511		0.051697	1.55053
	0.051764	2.82839		0.051783	1.13467		0.051778	1.55024
	0.051845	2.82878		0.051864	1.13414		0.05186	1.54971
	0.051926	2.82918		0.051946	1.13365		0.051941	1.54919
	0.052008	2.82931		0.052027	1.13332		0.052022	1.54891
	0.052089	2.82876		0.052109	1.13301		0.052104	1.54879
	0.052171	2.82821		0.05219	1.13275		0.052185	1.54867
	0.052252	2.82754		0.052271	1.13266		0.052267	1.54876
	0.052334	2.82625		0.052353	1.13258		0.052348	1.54898
	0.052415	2.82494		0.052434	1.13214		0.05243	1.54919
	0.052496	2.82429		0.052516	1.13147		0.052511	1.54879
	0.052578	2.824		0.052597	1.13081		0.052592	1.54829
	0.052659	2.82372		0.052679	1.1301		0.052674	1.54781
	0.052741	2.82322		0.05276	1.12942		0.052755	1.54748
	0.052822	2.82243		0.052841	1.12874		0.052837	1.54716
	0.052903	2.82158		0.052923	1.12833		0.052918	1.54694
	0.052985	2.81997		0.053004	1.12806		0.053	1.54693
	0.053066	2.8182		0.053086	1.12789		0.053081	1.54693
	0.053148	2.81635		0.053167	1.1284		0.053162	1.54683
	0.053229	2.81416		0.053249	1.12909		0.053244	1.54663
	0.053311	2.81168		0.05333	1.12967		0.053325	1.54643
	0.053392	2.80947		0.053411	1.13007		0.053407	1.54663
	0.053473	2.80805		0.053493	1.13045		0.053488	1.54695
	0.053555	2.8066		0.053574	1.13067		0.053569	1.54726
	0.053636	2.80522		0.053656	1.13032		0.053651	1.54667
	0.053718	2.80515		0.053737	1.12996		0.053732	1.54596
	0.053799	2.80507		0.053819	1.12985		0.053814	1.54516
	0.05388	2.80467		0.0539	1.12986		0.053895	1.54415
	0.053962	2.80413		0.053981	1.12987		0.053977	1.5431
	0.054043	2.80357		0.054063	1.12992		0.054058	1.54235
	0.054125	2.80215		0.054144	1.12999		0.054139	1.54213
	0.054206	2.7998		0.054226	1.13013		0.054221	1.54196
	0.054288	2.79739		0.054307	1.13057		0.054302	1.54196
	0.054369	2.79504		0.054389	1.13109		0.054384	1.54209
	0.05445	2.79263		0.05447	1.13157		0.054465	1.54221
	0.054532	2.79033		0.054551	1.13195		0.054547	1.54223
	0.054613	2.78872		0.054633	1.1323		0.054628	1.54212
	0.054695	2.78731		0.054714	1.13256		0.054709	1.54198
	0.054776	2.78619		0.054796	1.13268		0.054791	1.54158
	0.054857	2.78553		0.054877	1.1328		0.054872	1.54111
	0.054939	2.78486		0.054959	1.13295		0.054954	1.54063
	0.05502	2.78415		0.05504	1.1332		0.055035	1.53985
	0.055102	2.78344		0.055121	1.13346		0.055117	1.539
	0.055183	2.78273		0.055203	1.13374		0.055198	1.53808
	0.055265	2.78239		0.055284	1.13403		0.055279	1.53707
	0.055346	2.78215		0.055366	1.13431		0.055361	1.5361
	0.055427	2.78193		0.055447	1.13474		0.055442	1.5351
	0.055509	2.78143		0.055528	1.13525		0.055524	1.53417
	0.05559	2.78082		0.05561	1.13548		0.055605	1.53325
	0.055672	2.78032		0.055691	1.13502		0.055687	1.53242
	0.055753	2.78039		0.055773	1.13455		0.055768	1.53171
	0.055834	2.78045		0.055854	1.13396		0.055849	1.53097
	0.055916	2.78041		0.055936	1.13292		0.055931	1.53028
	0.055997	2.77983		0.056017	1.13187		0.056012	1.5298
	0.056079	2.77924		0.056098	1.13121		0.056094	1.52937
	0.05616	2.77794		0.05618	1.13089		0.056175	1.5295
	0.056242	2.77593		0.056261	1.13057		0.056257	1.53007
	0.056323	2.77398		0.056343	1.13013		0.056338	1.53066
	0.056404	2.77231		0.056424	1.12963		0.056419	1.53127
	0.056486	2.77082		0.056506	1.12914		0.056501	1.53202
	0.056567	2.76927		0.056587	1.12857		0.056582	1.53281
	0.056649	2.76947		0.056668	1.12803		0.056664	1.53295
	0.05673	2.76981		0.05675	1.12742		0.056745	1.53288
	0.056811	2.77011		0.056831	1.12708		0.056827	1.5328
	0.056893	2.77037		0.056913	1.12673		0.056908	1.53245
	0.056974	2.77061		0.056994	1.12639		0.056989	1.53138
	0.057056	2.7705		0.057076	1.12618		0.057071	1.53035
	0.057137	2.76986		0.057157	1.12598		0.057152	1.52948
	0.057219	2.76919		0.057238	1.1255		0.057234	1.52867
	0.0573	2.76821		0.05732	1.12451		0.057315	1.52783
	0.057381	2.76679		0.057401	1.12351		0.057397	1.52709
	0.057463	2.76536		0.057483	1.12237		0.057478	1.52638
	0.057544	2.76405		0.057564	1.12127		0.057559	1.52582
	0.057626	2.76268		0.057646	1.12001		0.057641	1.52553
	0.057707	2.76138		0.057727	1.11942		0.057722	1.52524
	0.057788	2.75982		0.057808	1.11937		0.057804	1.52499
	0.05787	2.75821		0.05789	1.11928		0.057885	1.52491
	0.057951	2.75678		0.057971	1.11906		0.057967	1.52486
	0.058033	2.75551		0.058053	1.1188		0.058048	1.52478
	0.058114	2.75435		0.058134	1.11851		0.058129	1.52468
	0.058196	2.75324		0.058216	1.1179		0.058211	1.52458
	0.058277	2.75228		0.058297	1.11718		0.058292	1.52468
	0.058358	2.75136		0.058378	1.11674		0.058374	1.52503
	0.05844	2.7508		0.05846	1.1166		0.058455	1.52535
	0.058521	2.75057		0.058541	1.11647		0.058537	1.52543
	0.058603	2.75032		0.058623	1.11626		0.058618	1.52545
	0.058684	2.74963		0.058704	1.11563		0.058699	1.52544
	0.058765	2.74854		0.058786	1.11509		0.058781	1.52502
	0.058847	2.74746		0.058867	1.11462		0.058862	1.52446
	0.058928	2.74601		0.058948	1.11416		0.058944	1.52383
	0.05901	2.74446		0.05903	1.11374		0.059025	1.52306
	0.059091	2.743		0.059111	1.11378		0.059107	1.5223
	0.059173	2.74184		0.059193	1.11421		0.059188	1.52153
	0.059254	2.74071		0.059274	1.1146		0.059269	1.52044
	0.059335	2.73962		0.059356	1.11482		0.059351	1.51935
	0.059417	2.7386		0.059437	1.11503		0.059432	1.51889
	0.059498	2.73756		0.059518	1.11516		0.059514	1.5188
	0.05958	2.73701		0.0596	1.11467		0.059595	1.51872
	0.059661	2.7371		0.059681	1.11398		0.059677	1.51898
	0.059742	2.73718		0.059763	1.11378		0.059758	1.51958
	0.059824	2.7378		0.059844	1.11395		0.059839	1.52017
	0.059905	2.73862		0.059926	1.11413		0.059921	1.52064
	0.059987	2.73929		0.060007	1.11444		0.060002	1.52113
	0.060068	2.73878		0.060088	1.11509		0.060084	1.52159
	0.06015	2.73792		0.06017	1.11566		0.060165	1.52131
	0.060231	2.73716		0.060251	1.11544		0.060246	1.52096
	0.060312	2.73653		0.060333	1.11501		0.060328	1.52053
	0.060394	2.73588		0.060414	1.11456		0.060409	1.51996
	0.060475	2.73527		0.060495	1.11427		0.060491	1.51937
	0.060557	2.73468		0.060577	1.11408		0.060572	1.51868
	0.060638	2.73412		0.060658	1.11397		0.060654	1.51773
	0.060719	2.73337		0.06074	1.11426		0.060735	1.51679
	0.060801	2.73248		0.060821	1.11454		0.060816	1.51549
	0.060882	2.73162		0.060903	1.11467		0.060898	1.5141
	0.060964	2.73082		0.060984	1.11402		0.060979	1.51262
	0.061045	2.73005		0.061065	1.11337		0.061061	1.51148
	0.061127	2.72934		0.061147	1.1129		0.061142	1.51041
	0.061208	2.72923		0.061228	1.11271		0.061224	1.50943
	0.061289	2.72925		0.06131	1.1125		0.061305	1.50894
	0.061371	2.72925		0.061391	1.11252		0.061386	1.50845
	0.061452	2.72915		0.061473	1.11284		0.061468	1.50799
	0.061534	2.72905		0.061554	1.11312		0.061549	1.50752
	0.061615	2.72876		0.061635	1.11266		0.061631	1.50703
	0.061697	2.72827		0.061717	1.11213		0.061712	1.50669
	0.061778	2.72772		0.061798	1.1116		0.061794	1.50653
	0.061859	2.72706		0.06188	1.11074		0.061875	1.50637
	0.061941	2.72641		0.061961	1.1099		0.061956	1.50621
	0.062022	2.72572		0.062043	1.10931		0.062038	1.506
	0.062104	2.72425		0.062124	1.10927		0.062119	1.5058
	0.062185	2.72236		0.062205	1.10927		0.062201	1.50507
	0.062266	2.72056		0.062287	1.10917		0.062282	1.50416
	0.062348	2.71863		0.062368	1.10884		0.062364	1.50326
	0.062429	2.71661		0.06245	1.10845		0.062445	1.50228
	0.062511	2.71504		0.062531	1.10779		0.062526	1.50124
	0.062592	2.71472		0.062613	1.10691		0.062608	1.50043
	0.062674	2.71441		0.062694	1.10611		0.062689	1.50018
	0.062755	2.714		0.062775	1.10581		0.062771	1.49996
	0.062836	2.71347		0.062857	1.10587		0.062852	1.49973
	0.062918	2.71291		0.062938	1.10588		0.062934	1.49945
	0.062999	2.71232		0.06302	1.10567		0.063015	1.49916
	0.063081	2.71174		0.063101	1.10546		0.063096	1.49912
	0.063162	2.71113		0.063183	1.10519		0.063178	1.4992
	0.063243	2.71062		0.063264	1.10466		0.063259	1.49927
	0.063325	2.71015		0.063345	1.10401		0.063341	1.49915
	0.063406	2.70963		0.063427	1.10387		0.063422	1.49885
	0.063488	2.7091		0.063508	1.10421		0.063504	1.49849
	0.063569	2.70854		0.06359	1.10456		0.063585	1.49789
	0.063651	2.70804		0.063671	1.10481		0.063666	1.49727
	0.063732	2.70807		0.063753	1.10492		0.063748	1.49673
	0.063813	2.70814		0.063834	1.10502		0.063829	1.49677
	0.063895	2.70825		0.063915	1.10475		0.063911	1.49695
	0.063976	2.70845		0.063997	1.10433		0.063992	1.49712
	0.064058	2.70864		0.064078	1.10393		0.064074	1.4973
	0.064139	2.70806		0.06416	1.10372		0.064155	1.49748
	0.06422	2.7065		0.064241	1.1036		0.064236	1.49778
	0.064302	2.70508		0.064323	1.10356		0.064318	1.49826
	0.064383	2.70374		0.064404	1.10374		0.064399	1.49876
	0.064465	2.70236		0.064485	1.10397		0.064481	1.49928
	0.064546	2.7011		0.064567	1.10407		0.064562	1.49985
	0.064628	2.70007		0.064648	1.10377		0.064644	1.50037
	0.064709	2.6991		0.06473	1.10339		0.064725	1.50101
	0.06479	2.69818		0.064811	1.10323		0.064806	1.50171
	0.064872	2.69743		0.064893	1.10324		0.064888	1.50239
	0.064953	2.69663		0.064974	1.10324		0.064969	1.50327
	0.065035	2.69575		0.065055	1.10334		0.065051	1.50415
	0.065116	2.69466		0.065137	1.10353		0.065132	1.50493
	0.065197	2.69356		0.065218	1.10361		0.065214	1.50549
	0.065279	2.69262		0.0653	1.10309		0.065295	1.50608
	0.06536	2.69177		0.065381	1.10237		0.065376	1.50665
	0.065442	2.69093		0.065462	1.10162		0.065458	1.50731
	0.065523	2.68989		0.065544	1.10068		0.065539	1.50791
	0.065605	2.68863		0.065625	1.09967		0.065621	1.50815
	0.065686	2.68749		0.065707	1.09882		0.065702	1.50799
	0.065767	2.68618		0.065788	1.09822		0.065784	1.50785
	0.065849	2.6849		0.06587	1.09757		0.065865	1.50802
	0.06593	2.68357		0.065951	1.09699		0.065946	1.50824
	0.066012	2.68189		0.066032	1.09654		0.066028	1.50846
	0.066093	2.68029		0.066114	1.09617		0.066109	1.5084
	0.066174	2.67835		0.066195	1.09592		0.066191	1.50829
	0.066256	2.67623		0.066277	1.09574		0.066272	1.50792
	0.066337	2.67386		0.066358	1.09559		0.066353	1.50705
	0.066419	2.67178		0.06644	1.09545		0.066435	1.50616
	0.0665	2.67003		0.066521	1.09535		0.066516	1.5053
	0.066582	2.66829		0.066602	1.09525		0.066598	1.50466
	0.066663	2.66783		0.066684	1.09488		0.066679	1.50404
	0.066744	2.6677		0.066765	1.09447		0.066761	1.50319
	0.066826	2.66755		0.066847	1.09412		0.066842	1.50228
	0.066907	2.66728		0.066928	1.09364		0.066923	1.50136
	0.066989	2.66692		0.06701	1.09316		0.067005	1.50103
	0.06707	2.66652		0.067091	1.09296		0.067086	1.50137
	0.067151	2.66578		0.067172	1.09305		0.067168	1.50172
	0.067233	2.66509		0.067254	1.09316		0.067249	1.50194
	0.067314	2.66444		0.067335	1.09304		0.067331	1.50215
	0.067396	2.66385		0.067417	1.09258		0.067412	1.5023
	0.067477	2.66328		0.067498	1.09205		0.067493	1.50141
	0.067559	2.66289		0.06758	1.09142		0.067575	1.50028
	0.06764	2.6626		0.067661	1.09071		0.067656	1.4994
	0.067721	2.6624		0.067742	1.09002		0.067738	1.49858
	0.067803	2.66296		0.067824	1.09009		0.067819	1.49782
	0.067884	2.66414		0.067905	1.09048		0.067901	1.4969
	0.067966	2.66522		0.067987	1.09095		0.067982	1.49585
	0.068047	2.66647		0.068068	1.09163		0.068063	1.49483
	0.068128	2.6679		0.06815	1.09233		0.068145	1.49446
	0.06821	2.66919		0.068231	1.09294		0.068226	1.4942
	0.068291	2.66902		0.068312	1.09314		0.068308	1.49393
	0.068373	2.66884		0.068394	1.0933		0.068389	1.49383
	0.068454	2.66879		0.068475	1.09336		0.068471	1.49381
	0.068536	2.66894		0.068557	1.0933		0.068552	1.49389
	0.068617	2.66909		0.068638	1.09323		0.068633	1.49416
	0.068698	2.66953		0.06872	1.09281		0.068715	1.49447
	0.06878	2.67031		0.068801	1.09212		0.068796	1.49487
	0.068861	2.67106		0.068882	1.09131		0.068878	1.49561
	0.068943	2.6715		0.068964	1.09045		0.068959	1.49638
	0.069024	2.67178		0.069045	1.08967		0.069041	1.497
	0.069105	2.67207		0.069127	1.08887		0.069122	1.49746
	0.069187	2.6717		0.069208	1.0887		0.069203	1.49794
	0.069268	2.67097		0.06929	1.08865		0.069285	1.49811
	0.06935	2.6704		0.069371	1.08863		0.069366	1.49799
	0.069431	2.66989		0.069452	1.08866		0.069448	1.49779
	0.069513	2.66944		0.069534	1.0887		0.069529	1.49675
	0.069594	2.66899		0.069615	1.08855		0.069611	1.49522
	0.069675	2.66866		0.069697	1.08765		0.069692	1.49402
	0.069757	2.66836		0.069778	1.08684		0.069773	1.49343
	0.069838	2.66796		0.069859	1.08632		0.069855	1.49313
	0.06992	2.66752		0.069941	1.08606		0.069936	1.49305
	0.070001	2.66711		0.070022	1.08579		0.070018	1.49408
	0.070082	2.66597		0.070104	1.0859		0.070099	1.49507
	0.070164	2.66426		0.070185	1.08621		0.070181	1.49589
	0.070245	2.66239		0.070267	1.08636		0.070262	1.49656
	0.070327	2.65951		0.070348	1.08575		0.070343	1.49724
	0.070408	2.65658		0.070429	1.08495		0.070425	1.49802
	0.07049	2.65356		0.070511	1.08421		0.070506	1.499
	0.070571	2.65103		0.070592	1.08359		0.070588	1.49986
	0.070652	2.64859		0.070674	1.08298		0.070669	1.50067
	0.070734	2.64677		0.070755	1.08264		0.070751	1.50126
	0.070815	2.64594		0.070837	1.0826		0.070832	1.50191
	0.070897	2.6451		0.070918	1.08255		0.070913	1.50229
	0.070978	2.64415		0.070999	1.08214		0.070995	1.5027
	0.071059	2.64301		0.071081	1.08101		0.071076	1.50321
	0.071141	2.64187		0.071162	1.08		0.071158	1.5049
	0.071222	2.64024		0.071244	1.07944		0.071239	1.50649
	0.071304	2.63861		0.071325	1.07899		0.071321	1.508
	0.071385	2.63685		0.071407	1.07862		0.071402	1.50927
	0.071467	2.63574		0.071488	1.07854		0.071483	1.51052
	0.071548	2.6349		0.071569	1.0786		0.071565	1.51162
	0.071629	2.63429		0.071651	1.0785		0.071646	1.51273
	0.071711	2.63435		0.071732	1.07775		0.071728	1.51389
	0.071792	2.63452		0.071814	1.07709		0.071809	1.51548
	0.071874	2.63449		0.071895	1.07641		0.071891	1.51719
	0.071955	2.63365		0.071977	1.07607		0.071972	1.5189
	0.072037	2.63277		0.072058	1.07568		0.072053	1.5207
	0.072118	2.63189		0.072139	1.07583		0.072135	1.52239
	0.072199	2.63078		0.072221	1.07641		0.072216	1.52409
	0.072281	2.62979		0.072302	1.07695		0.072298	1.52476
	0.072362	2.62866		0.072384	1.0778		0.072379	1.52552
	0.072444	2.62745		0.072465	1.07899		0.072461	1.52605
	0.072525	2.62648		0.072547	1.08007		0.072542	1.5261
	0.072606	2.62634		0.072628	1.08071		0.072623	1.52612
	0.072688	2.62645		0.072709	1.08126		0.072705	1.52631
	0.072769	2.62663		0.072791	1.08174		0.072786	1.52662
	0.072851	2.62715		0.072872	1.08079		0.072868	1.52693
	0.072932	2.62784		0.072954	1.07978		0.072949	1.52759
	0.073014	2.62836		0.073035	1.07851		0.073031	1.52863
	0.073095	2.62843		0.073117	1.07731		0.073112	1.52962
	0.073176	2.6285		0.073198	1.07612		0.073193	1.5309
	0.073258	2.62861		0.073279	1.07506		0.073275	1.53212
	0.073339	2.62877		0.073361	1.07435		0.073356	1.53331
	0.073421	2.62893		0.073442	1.07374		0.073438	1.53424
	0.073502	2.62931		0.073524	1.0738		0.073519	1.53504
	0.073583	2.62976		0.073605	1.07417		0.0736	1.53536
	0.073665	2.63019		0.073687	1.07455		0.073682	1.53494
	0.073746	2.62999		0.073768	1.07552		0.073763	1.5345
	0.073828	2.62931		0.073849	1.07645		0.073845	1.53426
	0.073909	2.62858		0.073931	1.07749		0.073926	1.53437
	0.073991	2.62705		0.074012	1.07807		0.074008	1.53448
	0.074072	2.62535		0.074094	1.07862		0.074089	1.53466
	0.074153	2.62371		0.074175	1.07922		0.07417	1.53485
	0.074235	2.62259		0.074257	1.07977		0.074252	1.53503
	0.074316	2.62146		0.074338	1.08034		0.074333	1.53484
	0.074398	2.62075		0.074419	1.08072		0.074415	1.53453
	0.074479	2.62068		0.074501	1.08093		0.074496	1.53422
	0.07456	2.62061		0.074582	1.08114		0.074578	1.53382
	0.074642	2.62039		0.074664	1.081		0.074659	1.53343
	0.074723	2.61998		0.074745	1.08049		0.07474	1.53306
	0.074805	2.61954		0.074826	1.07999		0.074822	1.53278
	0.074886	2.61921		0.074908	1.07896		0.074903	1.5325
	0.074968	2.61886		0.074989	1.07778		0.074985	1.5326
	0.075049	2.61854		0.075071	1.07669		0.075066	1.53303
	0.07513	2.61815		0.075152	1.07573		0.075148	1.53347
	0.075212	2.61775		0.075234	1.07479		0.075229	1.53439
	0.075293	2.61719		0.075315	1.0745		0.07531	1.53584
	0.075375	2.61626		0.075396	1.0752		0.075392	1.53711
	0.075456	2.61533		0.075478	1.07585		0.075473	1.53799
	0.075537	2.61437		0.075559	1.07675		0.075555	1.5387
	0.075619	2.61382		0.075641	1.07808		0.075636	1.53937
	0.0757	2.61323		0.075722	1.07941		0.075718	1.53992
	0.075782	2.6126		0.075804	1.08026		0.075799	1.5403
	0.075863	2.61186		0.075885	1.08096		0.07588	1.54088
	0.075945	2.6112		0.075966	1.08169		0.075962	1.54168
	0.076026	2.61038		0.076048	1.08166		0.076043	1.54249
	0.076107	2.60941		0.076129	1.08134		0.076125	1.54336
	0.076189	2.60838		0.076211	1.08089		0.076206	1.54413
	0.07627	2.60845		0.076292	1.07999		0.076288	1.54493
	0.076352	2.60856		0.076374	1.07901		0.076369	1.54535
	0.076433	2.60868		0.076455	1.07789		0.07645	1.54562
	0.076514	2.60867		0.076536	1.07667		0.076532	1.54591
	0.076596	2.60864		0.076618	1.07518		0.076613	1.54629
	0.076677	2.60844		0.076699	1.07378		0.076695	1.54672
	0.076759	2.60793		0.076781	1.07252		0.076776	1.54724
	0.07684	2.60744		0.076862	1.071		0.076858	1.54826
	0.076922	2.60704		0.076944	1.06998		0.076939	1.54914
	0.077003	2.60684		0.077025	1.06924		0.07702	1.55007
	0.077084	2.60666		0.077106	1.06859		0.077102	1.55059
	0.077166	2.60673		0.077188	1.0684		0.077183	1.55105
	0.077247	2.60691		0.077269	1.06839		0.077265	1.55148
	0.077329	2.60709		0.077351	1.0684		0.077346	1.55184
	0.07741	2.60651		0.077432	1.06847		0.077428	1.55221
	0.077491	2.6054		0.077514	1.06858		0.077509	1.55284
	0.077573	2.60436		0.077595	1.06865		0.07759	1.55396
	0.077654	2.60327		0.077676	1.06859		0.077672	1.555
	0.077736	2.60223		0.077758	1.06854		0.077753	1.55535
	0.077817	2.60135		0.077839	1.06846		0.077835	1.55549
	0.077899	2.60118		0.077921	1.0683		0.077916	1.55563
	0.07798	2.6012		0.078002	1.06815		0.077998	1.55549
	0.078061	2.60102		0.078084	1.06761		0.078079	1.55525
	0.078143	2.60066		0.078165	1.06679		0.07816	1.5551
	0.078224	2.60031		0.078246	1.06602		0.078242	1.55517
	0.078306	2.59991		0.078328	1.06527		0.078323	1.55526
	0.078387	2.59941		0.078409	1.06458		0.078405	1.55529
	0.078468	2.59895		0.078491	1.06404		0.078486	1.55516
	0.07855	2.59872		0.078572	1.06433		0.078568	1.55503
	0.078631	2.59852		0.078654	1.06469		0.078649	1.55489
	0.078713	2.59833		0.078735	1.06499		0.07873	1.55478
	0.078794	2.5981		0.078816	1.06509		0.078812	1.55466
	0.078876	2.59784		0.078898	1.06516		0.078893	1.55468
	0.078957	2.59761		0.078979	1.06542		0.078975	1.555
	0.079038	2.5975		0.079061	1.06592		0.079056	1.55531
	0.07912	2.59738		0.079142	1.06639		0.079138	1.55545
	0.079201	2.59719		0.079224	1.0667		0.079219	1.55556
	0.079283	2.59651		0.079305	1.0667		0.0793	1.55569
	0.079364	2.59583		0.079386	1.06665		0.079382	1.55583
	0.079445	2.59502		0.079468	1.06617		0.079463	1.556
	0.079527	2.59407		0.079549	1.06547		0.079545	1.55631
	0.079608	2.59297		0.079631	1.06483		0.079626	1.55691
	0.07969	2.59211		0.079712	1.06417		0.079708	1.55756
	0.079771	2.59136		0.079793	1.06352		0.079789	1.55816
	0.079853	2.59072		0.079875	1.06288		0.07987	1.55864
	0.079934	2.591		0.079956	1.0621		0.079952	1.55907
	0.080015	2.59156		0.080038	1.06136		0.080033	1.55906
	0.080097	2.59207		0.080119	1.06071		0.080115	1.55877
	0.080178	2.59265		0.080201	1.06054		0.080196	1.55851
	0.08026	2.59326		0.080282	1.06043		0.080277	1.55801
	0.080341	2.59353		0.080363	1.06038		0.080359	1.55725
	0.080422	2.5931		0.080445	1.06037		0.08044	1.55665
	0.080504	2.59261		0.080526	1.06037		0.080522	1.55624
	0.080585	2.5921		0.080608	1.06038		0.080603	1.55587
	0.080667	2.59118		0.080689	1.06041		0.080685	1.55556
	0.080748	2.59018		0.080771	1.06044		0.080766	1.55537
	0.08083	2.58937		0.080852	1.06041		0.080847	1.55523
	0.080911	2.58859		0.080933	1.06037		0.080929	1.5552
	0.080992	2.58779		0.081015	1.06033		0.08101	1.5553
	0.081074	2.58709		0.081096	1.05965		0.081092	1.55538
	0.081155	2.58668		0.081178	1.05868		0.081173	1.55532
	0.081237	2.58619		0.081259	1.0578		0.081255	1.55495
	0.081318	2.58584		0.081341	1.05711		0.081336	1.55455
	0.0814	2.58543		0.081422	1.05644		0.081417	1.55389
	0.081481	2.58504		0.081503	1.05573		0.081499	1.5531
	0.081562	2.58442		0.081585	1.05501		0.08158	1.55231
	0.081644	2.58358		0.081666	1.05431		0.081662	1.55195
	0.081725	2.58308		0.081748	1.05396		0.081743	1.55185
	0.081807	2.58287		0.081829	1.05376		0.081825	1.55176
	0.081888	2.58266		0.081911	1.05354		0.081906	1.55163
	0.081969	2.58268		0.081992	1.05388		0.081987	1.5515
	0.082051	2.5833		0.082073	1.05459		0.082069	1.5513
	0.082132	2.584		0.082155	1.05537		0.08215	1.5507
	0.082214	2.58453		0.082236	1.05614		0.082232	1.55008
	0.082295	2.58495		0.082318	1.05686		0.082313	1.54952
	0.082377	2.5854		0.082399	1.05745		0.082395	1.54905
	0.082458	2.5846		0.082481	1.05704		0.082476	1.54859
	0.082539	2.58333		0.082562	1.05634		0.082557	1.54798
	0.082621	2.58186		0.082643	1.05534		0.082639	1.54732
	0.082702	2.58029		0.082725	1.05397		0.08272	1.54668
	0.082784	2.57879		0.082806	1.05263		0.082802	1.54631
	0.082865	2.5776		0.082888	1.0513		0.082883	1.54608
	0.082946	2.57754		0.082969	1.04992		0.082965	1.54587
	0.083028	2.5778		0.083051	1.04856		0.083046	1.54597
	0.083109	2.57823		0.083132	1.04708		0.083127	1.54615
	0.083191	2.57898		0.083213	1.04564		0.083209	1.54627
	0.083272	2.57971		0.083295	1.04436		0.08329	1.54621
	0.083354	2.58013		0.083376	1.04309		0.083372	1.54616
	0.083435	2.58001		0.083458	1.04193		0.083453	1.54592
	0.083516	2.57986		0.083539	1.04094		0.083535	1.54534
	0.083598	2.57947		0.083621	1.04061		0.083616	1.54479
	0.083679	2.57901		0.083702	1.04039		0.083697	1.54444
	0.083761	2.57852		0.083783	1.04019		0.083779	1.54432
	0.083842	2.57746		0.083865	1.04018		0.08386	1.54421
	0.083923	2.57606		0.083946	1.04017		0.083942	1.54451
	0.084005	2.57482		0.084028	1.04017		0.084023	1.54509
	0.084086	2.57377		0.084109	1.04016		0.084105	1.54558
	0.084168	2.57278		0.084191	1.04015		0.084186	1.54545
	0.084249	2.57194		0.084272	1.03994		0.084267	1.54527
	0.084331	2.57181		0.084353	1.03938		0.084349	1.54507
	0.084412	2.57186		0.084435	1.03874		0.08443	1.54464
	0.084493	2.5714		0.084516	1.03747		0.084512	1.54421
	0.084575	2.57057		0.084598	1.03581		0.084593	1.54401
	0.084656	2.56973		0.084679	1.03435		0.084675	1.54407
	0.084738	2.56867		0.08476	1.03328		0.084756	1.54413
	0.084819	2.56705		0.084842	1.03253		0.084837	1.54458
	0.0849	2.5657		0.084923	1.03209		0.084919	1.54545
	0.084982	2.56569		0.085005	1.03274		0.085	1.54632
	0.085063	2.56597		0.085086	1.03342		0.085082	1.54737
	0.085145	2.56625		0.085168	1.03409		0.085163	1.54836
	0.085226	2.56634		0.085249	1.03436		0.085245	1.54949
	0.085308	2.56634		0.08533	1.0346		0.085326	1.54977
	0.085389	2.56574		0.085412	1.03485		0.085407	1.54997
	0.08547	2.56408		0.085493	1.0351		0.085489	1.55007
	0.085552	2.56232		0.085575	1.03537		0.08557	1.5499
	0.085633	2.56076		0.085656	1.03572		0.085652	1.54972
	0.085715	2.55998		0.085738	1.03634		0.085733	1.54958
	0.085796	2.55919		0.085819	1.03695		0.085815	1.54961
	0.085877	2.55895		0.0859	1.0373		0.085896	1.54963
	0.085959	2.55903		0.085982	1.03765		0.085977	1.54999
	0.08604	2.55911		0.086063	1.03803		0.086059	1.55056
	0.086122	2.55848		0.086145	1.03783		0.08614	1.5511
	0.086203	2.55721		0.086226	1.03726		0.086222	1.55161
	0.086285	2.55592		0.086308	1.03653		0.086303	1.55206
	0.086366	2.55541		0.086389	1.03576		0.086385	1.5524
	0.086447	2.55494		0.08647	1.03498		0.086466	1.55228
	0.086529	2.55447		0.086552	1.03414		0.086547	1.55204
	0.08661	2.55511		0.086633	1.03324		0.086629	1.55178
	0.086692	2.55598		0.086715	1.03242		0.08671	1.5513
	0.086773	2.55649		0.086796	1.03192		0.086792	1.55086
	0.086854	2.55635		0.086878	1.03161		0.086873	1.55052
	0.086936	2.55618		0.086959	1.0313		0.086954	1.55031
	0.087017	2.55548		0.08704	1.0313		0.087036	1.5501
	0.087099	2.55396		0.087122	1.03201		0.087117	1.55021
	0.08718	2.55242		0.087203	1.03263		0.087199	1.55061
	0.087262	2.55117		0.087285	1.0327		0.08728	1.55097
	0.087343	2.55024		0.087366	1.03267		0.087362	1.55079
	0.087424	2.54939		0.087448	1.03265		0.087443	1.5504
	0.087506	2.54902		0.087529	1.03192		0.087524	1.55001
	0.087587	2.54898		0.08761	1.0308		0.087606	1.5495
	0.087669	2.54898		0.087692	1.02987		0.087687	1.54894
	0.08775	2.5492		0.087773	1.02917		0.087769	1.54861
	0.087831	2.54944		0.087855	1.02848		0.08785	1.54893
	0.087913	2.54972		0.087936	1.02791		0.087932	1.54926
	0.087994	2.55015		0.088018	1.02754		0.088013	1.54966
	0.088076	2.55055		0.088099	1.02729		0.088094	1.55038
	0.088157	2.55058		0.08818	1.02684		0.088176	1.55107
	0.088239	2.55006		0.088262	1.02621		0.088257	1.55167
	0.08832	2.54953		0.088343	1.02557		0.088339	1.55213
	0.088401	2.54878		0.088425	1.02469		0.08842	1.5526
	0.088483	2.54771		0.088506	1.02355		0.088502	1.55302
	0.088564	2.5467		0.088588	1.02249		0.088583	1.55341
	0.088646	2.54667		0.088669	1.02209		0.088664	1.5538
	0.088727	2.54705		0.08875	1.02185		0.088746	1.5543
	0.088808	2.54746		0.088832	1.02159		0.088827	1.5548
	0.08889	2.54796		0.088913	1.02092		0.088909	1.55527
	0.088971	2.54854		0.088995	1.02001		0.08899	1.5561
	0.089053	2.5488		0.089076	1.01917		0.089072	1.5568
	0.089134	2.54807		0.089158	1.01831		0.089153	1.55769
	0.089216	2.54735		0.089239	1.01753		0.089234	1.5587
	0.089297	2.54659		0.08932	1.01696		0.089316	1.55978
	0.089378	2.54564		0.089402	1.01724		0.089397	1.56065
	0.08946	2.54476		0.089483	1.01753		0.089479	1.56124
	0.089541	2.54474		0.089565	1.01732		0.08956	1.5618
	0.089623	2.54532		0.089646	1.01659		0.089642	1.56196
	0.089704	2.54587		0.089727	1.0159		0.089723	1.56195
	0.089785	2.54629		0.089809	1.01531		0.089804	1.56195
	0.089867	2.54661		0.08989	1.01499		0.089886	1.56241
	0.089948	2.54681		0.089972	1.01469		0.089967	1.563
	0.09003	2.5464		0.090053	1.01494		0.090049	1.56368
	0.090111	2.54588		0.090135	1.01564		0.09013	1.56448
	0.090193	2.5453		0.090216	1.01636		0.090212	1.56525
	0.090274	2.54456		0.090297	1.01686		0.090293	1.56603
	0.090355	2.54371		0.090379	1.01704		0.090374	1.56656
	0.090437	2.54282		0.09046	1.01721		0.090456	1.56709
	0.090518	2.54186		0.090542	1.01716		0.090537	1.56742
	0.0906	2.54088		0.090623	1.01693		0.090619	1.56758
	0.090681	2.5399		0.090705	1.01671		0.0907	1.56774
	0.090763	2.53897		0.090786	1.01657		0.090782	1.56776
	0.090844	2.53805		0.090867	1.01648		0.090863	1.56765
	0.090925	2.53749		0.090949	1.01645		0.090944	1.56755
	0.091007	2.53708		0.09103	1.01681		0.091026	1.56755
	0.091088	2.53669		0.091112	1.01725		0.091107	1.56754
	0.09117	2.53608		0.091193	1.01765		0.091189	1.56754
	0.091251	2.53535		0.091275	1.01754		0.09127	1.56774
	0.091332	2.53457		0.091356	1.01731		0.091352	1.56797
	0.091414	2.53372		0.091437	1.01727		0.091433	1.5681
	0.091495	2.53274		0.091519	1.0177		0.091514	1.56805
	0.091577	2.53203		0.0916	1.01812		0.091596	1.568
	0.091658	2.53209		0.091682	1.01861		0.091677	1.56791
	0.09174	2.53215		0.091763	1.01929		0.091759	1.56773
	0.091821	2.5323		0.091845	1.01992		0.09184	1.56754
	0.091902	2.53253		0.091926	1.01985		0.091922	1.56767
	0.091984	2.53272		0.092007	1.01942		0.092003	1.56788
	0.092065	2.53258		0.092089	1.01899		0.092084	1.56811
	0.092147	2.53218		0.09217	1.0188		0.092166	1.56882
	0.092228	2.53179		0.092252	1.01882		0.092247	1.56981
	0.092309	2.5316		0.092333	1.01881		0.092329	1.57073
	0.092391	2.53141		0.092415	1.01838		0.09241	1.57117
	0.092472	2.5312		0.092496	1.01796		0.092492	1.57158
	0.092554	2.53065		0.092577	1.01756		0.092573	1.57191
	0.092635	2.52999		0.092659	1.01704		0.092654	1.57196
	0.092717	2.52953		0.09274	1.01653		0.092736	1.57196
	0.092798	2.52917		0.092822	1.0163		0.092817	1.57206
	0.092879	2.52882		0.092903	1.01636		0.092899	1.57232
	0.092961	2.52873		0.092985	1.01642		0.09298	1.57254
	0.093042	2.52897		0.093066	1.01627		0.093061	1.57285
	0.093124	2.52924		0.093147	1.01565		0.093143	1.57333
	0.093205	2.5295		0.093229	1.01499		0.093224	1.57382
	0.093286	2.52973		0.09331	1.01418		0.093306	1.57446
	0.093368	2.52998		0.093392	1.01337		0.093387	1.57519
	0.093449	2.52954		0.093473	1.01255		0.093469	1.57596
	0.093531	2.52892		0.093555	1.0125		0.09355	1.57639
	0.093612	2.52839		0.093636	1.01295		0.093631	1.5767
	0.093694	2.52805		0.093717	1.01361		0.093713	1.57696
	0.093775	2.52774		0.093799	1.01469		0.093794	1.57703
	0.093856	2.52738		0.09388	1.01582		0.093876	1.57711
	0.093938	2.52693		0.093962	1.01681		0.093957	1.57715
	0.094019	2.52635		0.094043	1.01694		0.094039	1.57691
	0.094101	2.52537		0.094125	1.01694		0.09412	1.57665
	0.094182	2.52393		0.094206	1.01679		0.094201	1.57648
	0.094263	2.52244		0.094287	1.01653		0.094283	1.57635
	0.094345	2.52093		0.094369	1.01627		0.094364	1.57622
	0.094426	2.51951		0.09445	1.01605		0.094446	1.57643
	0.094508	2.51807		0.094532	1.01591		0.094527	1.57712
	0.094589	2.51702		0.094613	1.01577		0.094609	1.57772
	0.094671	2.51618		0.094694	1.01524		0.09469	1.57774
	0.094752	2.51523		0.094776	1.01464		0.094771	1.57762
	0.094833	2.51405		0.094857	1.01406		0.094853	1.57746
	0.094915	2.51268		0.094939	1.01365		0.094934	1.57662
	0.094996	2.51163		0.09502	1.01331		0.095016	1.57565
	0.095078	2.51077		0.095102	1.013		0.095097	1.57486
	0.095159	2.5099		0.095183	1.01275		0.095179	1.57433
	0.09524	2.50926		0.095264	1.01251		0.09526	1.57378
	0.095322	2.50888		0.095346	1.01236		0.095341	1.57311
	0.095403	2.50852		0.095427	1.01253		0.095423	1.57214
	0.095485	2.50772		0.095509	1.01274		0.095504	1.57099
	0.095566	2.50675		0.09559	1.01337		0.095586	1.56977
	0.095648	2.50574		0.095672	1.0143		0.095667	1.56859
	0.095729	2.50499		0.095753	1.01524		0.095749	1.5674
	0.09581	2.50429		0.095834	1.01586		0.09583	1.56615
	0.095892	2.50379		0.095916	1.01613		0.095911	1.56517
	0.095973	2.50387		0.095997	1.01624		0.095993	1.56413
	0.096055	2.50403		0.096079	1.01547		0.096074	1.56351
	0.096136	2.50407		0.09616	1.01448		0.096156	1.56293
	0.096217	2.50372		0.096242	1.01349		0.096237	1.56227
	0.096299	2.50334		0.096323	1.01235		0.096319	1.56194
	0.09638	2.50305		0.096404	1.01119		0.0964	1.5616
	0.096462	2.50286		0.096486	1.01046		0.096481	1.56138
	0.096543	2.50268		0.096567	1.01043		0.096563	1.56136
	0.096625	2.50239		0.096649	1.0104		0.096644	1.56135
	0.096706	2.50202		0.09673	1.01033		0.096726	1.56137
	0.096787	2.50166		0.096812	1.01013		0.096807	1.56145
	0.096869	2.50132		0.096893	1.00992		0.096889	1.56154
	0.09695	2.50097		0.096974	1.00963		0.09697	1.56097
	0.097032	2.5007		0.097056	1.00931		0.097051	1.5603
	0.097113	2.50078		0.097137	1.00899		0.097133	1.55955
	0.097194	2.50094		0.097219	1.00884		0.097214	1.55821
	0.097276	2.50123		0.0973	1.00886		0.097296	1.55654
	0.097357	2.5018		0.097382	1.00885		0.097377	1.55511
	0.097439	2.50235		0.097463	1.00865		0.097459	1.55421
	0.09752	2.50286		0.097544	1.00841		0.09754	1.55332
	0.097602	2.50318		0.097626	1.00822		0.097621	1.55269
	0.097683	2.5035		0.097707	1.00847		0.097703	1.55264
	0.097764	2.50352		0.097789	1.00879		0.097784	1.5527
	0.097846	2.50337		0.09787	1.00891		0.097866	1.55303
	0.097927	2.50323		0.097952	1.00877		0.097947	1.55354
	0.098009	2.50307		0.098033	1.00864		0.098029	1.55408
	0.09809	2.50292		0.098114	1.00815		0.09811	1.55445
	0.098171	2.50279		0.098196	1.00715		0.098191	1.55457
	0.098253	2.50255		0.098277	1.0064		0.098273	1.55466
	0.098334	2.50229		0.098359	1.00578		0.098354	1.55474
	0.098416	2.50201		0.09844	1.00537		0.098436	1.55473
	0.098497	2.50174		0.098522	1.00507		0.098517	1.55469
	0.098579	2.50146		0.098603	1.00477		0.098599	1.55464
	0.09866	2.50103		0.098684	1.00447		0.09868	1.55459
	0.098741	2.50059		0.098766	1.00419		0.098761	1.55458
	0.098823	2.50015		0.098847	1.00395		0.098843	1.55468
	0.098904	2.49971		0.098929	1.00374		0.098924	1.55486
	0.098986	2.49945		0.09901	1.00353		0.099006	1.55503
	0.099067	2.49931		0.099092	1.00332		0.099087	1.5552
	0.099148	2.49918		0.099173	1.00317		0.099169	1.5553
	0.09923	2.49906		0.099254	1.00306		0.09925	1.55532
	0.099311	2.49893		0.099336	1.00296		0.099331	1.55534
	0.099393	2.49905		0.099417	1.00285		0.099413	1.55535
	0.099474	2.49938		0.099499	1.00276		0.099494	1.55537
	0.099556	2.4997		0.09958	1.0028		0.099576	1.55541
	0.099637	2.50001		0.099661	1.00302		0.099657	1.55549
	0.099718	2.50038		0.099743	1.00324		0.099739	1.55557
	0.0998	2.50081		0.099824	1.00346		0.09982	1.55565
	0.099881	2.50122		0.099906	1.0037		0.099901	1.55571
	0.099963	2.50165		0.099987	1.00403		0.099983	1.55575
	0.100044	2.50209		0.100069	1.00434		0.100064	1.55577
	0.100125	2.50253		0.10015	1.00467		0.100146	1.55578
	0.100207	2.50298		0.100231	1.005		0.100227	1.55581
	0.100288	2.50342		0.100313	1.00516		0.100308	1.55572
	0.10037	2.50388		0.100394	1.00492		0.10039	1.55528
	0.100451	2.5043		0.100476	1.00464		0.100471	1.55475
	0.100533	2.50456		0.100557	1.00437		0.100553	1.55425
	0.100614	2.5047		0.100639	1.0041		0.100634	1.5538
	0.100695	2.50484		0.10072	1.00367		0.100716	1.55366
	0.100777	2.50499		0.100801	1.0032		0.100797	1.55373
	0.100858	2.50511		0.100883	1.00271		0.100878	1.55379
	0.10094	2.50507		0.100964	1.00222		0.10096	1.55386
	0.101021	2.50498		0.101046	1.00184		0.101041	1.55392
	0.101103	2.5049		0.101127	1.0018		0.101123	1.55392
	0.101184	2.50482		0.101209	1.0019		0.101204	1.5539
	0.101265	2.50477		0.10129	1.00199		0.101286	1.55389
	0.101347	2.50482		0.101371	1.00209		0.101367	1.55387
	0.101428	2.50487		0.101453	1.00203		0.101448	1.55359
	0.10151	2.50492		0.101534	1.00183		0.10153	1.55306
	0.101591	2.50497		0.101616	1.0016		0.101611	1.55249
	0.101672	2.50487		0.101697	1.00137		0.101693	1.55196
	0.101754	2.50467		0.101779	1.00114		0.101774	1.55139
	0.101835	2.50446		0.10186	1.00077		0.101856	1.55111
	0.101917	2.50426		0.101941	1.00026		0.101937	1.55093
	0.101998	2.50406		0.102023	0.999745		0.102018	1.55077
	0.10208	2.50386		0.102104	0.999238		0.1021	1.55061
	0.102161	2.50366		0.102186	0.998866		0.102181	1.55053
	0.102242	2.50348		0.102267	0.998815		0.102263	1.55057
	0.102324	2.50328		0.102349	0.998914		0.102344	1.55065
	0.102405	2.50312		0.10243	0.999013		0.102426	1.55072
	0.102487	2.50299		0.102511	0.999111		0.102507	1.55079
	0.102568	2.50289		0.102593	0.999208		0.102588	1.55076
	0.102649	2.50278		0.102674	0.999299		0.10267	1.55056
	0.102731	2.50267		0.102756	0.99939		0.102751	1.55031
	0.102812	2.50261		0.102837	0.999481		0.102833	1.55007
	0.102894	2.50267		0.102919	0.999566		0.102914	1.54979
	0.102975	2.50273		0.103	0.999606		0.102996	1.54938
	0.103057	2.50279		0.103081	0.999613		0.103077	1.5489
	0.103138	2.50285		0.103163	0.99962		0.103158	1.54844
	0.103219	2.50287		0.103244	0.999627		0.10324	1.54798
	0.103301	2.50279		0.103326	0.999626		0.103321	1.54751
	0.103382	2.50267		0.103407	0.999548		0.103403	1.54703
	0.103464	2.50254		0.103489	0.999444		0.103484	1.54657
	0.103545	2.50242		0.10357	0.999334		0.103566	1.5461
	0.103626	2.50201		0.103651	0.999222		0.103647	1.5456
	0.103708	2.50145		0.103733	0.998982		0.103728	1.54511
	0.103789	2.50087		0.103814	0.998549		0.10381	1.54454
	0.103871	2.50029		0.103896	0.998143		0.103891	1.544
	0.103952	2.4997		0.103977	0.997715		0.103973	1.54349
	0.104034	2.49889		0.104059	0.997261		0.104054	1.54293
	0.104115	2.4979		0.10414	0.996853		0.104136	1.54244
	0.104196	2.49691		0.104221	0.996532		0.104217	1.54201
	0.104278	2.4959		0.104303	0.996221		0.104298	1.5416
	0.104359	2.49488		0.104384	0.995911		0.10438	1.54117
	0.104441	2.49385		0.104466	0.995737		0.104461	1.54081
	0.104522	2.49286		0.104547	0.995944		0.104543	1.54087
	0.104603	2.49182		0.104628	0.996225		0.104624	1.54096
	0.104685	2.49079		0.10471	0.996518		0.104706	1.54106
	0.104766	2.48997		0.104791	0.996802		0.104787	1.54115
	0.104848	2.4896		0.104873	0.99708		0.104868	1.54123
	0.104929	2.48928		0.104954	0.997423		0.10495	1.54122
	0.105011	2.48895		0.105036	0.997799		0.105031	1.54121
	0.105092	2.48866		0.105117	0.998159		0.105113	1.5412
	0.105173	2.48853		0.105198	0.998453		0.105194	1.54119
	0.105255	2.48844		0.10528	0.998423		0.105276	1.54124
	0.105336	2.48834		0.105361	0.998213		0.105357	1.54131
	0.105418	2.48825		0.105443	0.998002		0.105438	1.54138
	0.105499	2.48814		0.105524	0.997785		0.10552	1.54145
	0.10558	2.4878		0.105606	0.997568		0.105601	1.54152
	0.105662	2.48737		0.105687	0.99733		0.105683	1.5417
	0.105743	2.48696		0.105768	0.997073		0.105764	1.5419
	0.105825	2.48654		0.10585	0.996812		0.105846	1.54211
	0.105906	2.48626		0.105931	0.996542		0.105927	1.54232
	0.105988	2.4861		0.106013	0.996377		0.106008	1.54231
	0.106069	2.48593		0.106094	0.996394		0.10609	1.54215
	0.10615	2.48577		0.106176	0.996411		0.106171	1.54196
	0.106232	2.4856		0.106257	0.996429		0.106253	1.54176
	0.106313	2.48551		0.106338	0.996445		0.106334	1.54158
	0.106395	2.48548		0.10642	0.996501		0.106416	1.54134
	0.106476	2.48546		0.106501	0.996663		0.106497	1.54107
	0.106557	2.48544		0.106583	0.996867		0.106578	1.5408
	0.106639	2.48539		0.106664	0.997073		0.10666	1.54052
	0.10672	2.4853		0.106746	0.997289		0.106741	1.54034
	0.106802	2.48519		0.106827	0.997497		0.106823	1.54031
	0.106883	2.48509		0.106908	0.997708		0.106904	1.54036
	0.106965	2.48499		0.10699	0.99793		0.106985	1.54041
	0.107046	2.48478		0.107071	0.998139		0.107067	1.54046
	0.107127	2.48442		0.107153	0.998348		0.107148	1.54038
	0.107209	2.48402		0.107234	0.998432		0.10723	1.54007
	0.10729	2.48362		0.107316	0.998405		0.107311	1.53971
	0.107372	2.48324		0.107397	0.99838		0.107393	1.53933
	0.107453	2.48297		0.107478	0.998354		0.107474	1.53896
	0.107534	2.48276		0.10756	0.998406		0.107555	1.5386
	0.107616	2.48254		0.107641	0.998496		0.107637	1.53824
	0.107697	2.48232		0.107723	0.998581		0.107718	1.53787
	0.107779	2.48211		0.107804	0.998671		0.1078	1.53751
	0.10786	2.48183		0.107886	0.998762		0.107881	1.53722
	0.107942	2.48146		0.107967	0.998841		0.107963	1.5371
	0.108023	2.48109		0.108048	0.998915		0.108044	1.5371
	0.108104	2.48074		0.10813	0.998988		0.108125	1.53709
	0.108186	2.48056		0.108211	0.999061		0.108207	1.53708
	0.108267	2.48062		0.108293	0.999114		0.108288	1.53703
	0.108349	2.48067		0.108374	0.999091		0.10837	1.5369
	0.10843	2.48073		0.108456	0.999048		0.108451	1.53679
	0.108511	2.48079		0.108537	0.999004		0.108533	1.53666
	0.108593	2.4809		0.108618	0.99896		0.108614	1.53654
	0.108674	2.48115		0.1087	0.998831		0.108695	1.53645
	0.108756	2.48142		0.108781	0.998335		0.108777	1.53639
	0.108837	2.48169		0.108863	0.997669		0.108858	1.53634
	0.108919	2.48185		0.108944	0.997005		0.10894	1.53628
	0.109	2.48147		0.109026	0.996341		0.109021	1.53625
	0.109081	2.48105		0.109107	0.995634		0.109103	1.53628
	0.109163	2.48063		0.109188	0.994894		0.109184	1.53633
	0.109244	2.48022		0.10927	0.994155		0.109265	1.53638
	0.109326	2.47981		0.109351	0.993417		0.109347	1.53643
	0.109407	2.47971		0.109433	0.992681		0.109428	1.53645
	0.109488	2.47968		0.109514	0.991912		0.10951	1.53638
	0.10957	2.47966		0.109595	0.991126		0.109591	1.53614
	0.109651	2.47963		0.109677	0.990373		0.109673	1.53591
	0.109733	2.47983		0.109758	0.98962		0.109754	1.53566
	0.109814	2.48012		0.10984	0.988885		0.109835	1.53541
	0.109896	2.48043		0.109921	0.988164		0.109917	1.53504
	0.109977	2.48073		0.110003	0.987435		0.109998	1.53466
	0.110058	2.48102		0.110084	0.986741		0.11008	1.53428
	0.11014	2.4809		0.110165	0.986034		0.110161	1.53391
	0.110221	2.48046		0.110247	0.985375		0.110243	1.53353
	0.110303	2.47997		0.110328	0.984926		0.110324	1.53289
	0.110384	2.47948		0.11041	0.984491		0.110405	1.53217
	0.110466	2.47892		0.110491	0.984037		0.110487	1.53144
	0.110547	2.4783		0.110573	0.983586		0.110568	1.53074
	0.110628	2.47767		0.110654	0.983017		0.11065	1.53006
	0.11071	2.47703		0.110735	0.982366		0.110731	1.52942
	0.110791	2.4764		0.110817	0.981751		0.110813	1.52877
	0.110873	2.47581		0.110898	0.9811		0.110894	1.52812
	0.110954	2.47533		0.11098	0.980486		0.110975	1.5275
	0.111035	2.47488		0.111061	0.979768		0.111057	1.52715
	0.111117	2.47442		0.111143	0.979085		0.111138	1.52706
	0.111198	2.47405		0.111224	0.978352		0.11122	1.52701
	0.11128	2.47383		0.111305	0.977671		0.111301	1.52697
	0.111361	2.47367		0.111387	0.977061		0.111383	1.52708
	0.111443	2.47351		0.111468	0.976608		0.111464	1.5274
	0.111524	2.47336		0.11155	0.976128		0.111545	1.52778
	0.111605	2.47324		0.111631	0.975678		0.111627	1.52815
	0.111687	2.47327		0.111713	0.975201		0.111708	1.52853
	0.111768	2.47341		0.111794	0.974769		0.11179	1.52889
	0.11185	2.47354		0.111875	0.974418		0.111871	1.52914
	0.111931	2.47368		0.111957	0.974058		0.111953	1.5293
	0.112012	2.47387		0.112038	0.973692		0.112034	1.52946
	0.112094	2.47416		0.11212	0.973353		0.112115	1.52955
	0.112175	2.47444		0.112201	0.97301		0.112197	1.52945
	0.112257	2.47474		0.112283	0.972663		0.112278	1.52926
	0.112338	2.47501		0.112364	0.972334		0.11236	1.52906
	0.11242	2.4752		0.112445	0.971996		0.112441	1.52886
	0.112501	2.47523		0.112527	0.971557		0.112523	1.52868
	0.112582	2.47527		0.112608	0.970929		0.112604	1.52855
	0.112664	2.4753		0.11269	0.970259		0.112685	1.52856
	0.112745	2.4753		0.112771	0.969579		0.112767	1.52856
	0.112827	2.47514		0.112853	0.968948		0.112848	1.52857
	0.112908	2.47497		0.112934	0.96865		0.11293	1.52854
	0.112989	2.47479		0.113015	0.968579		0.113011	1.52848
	0.113071	2.47461		0.113097	0.968511		0.113093	1.52842
	0.113152	2.47441		0.113178	0.968443		0.113174	1.52836
	0.113234	2.47392		0.11326	0.968371		0.113255	1.5283
	0.113315	2.4734		0.113341	0.96828		0.113337	1.52822
	0.113397	2.47288		0.113423	0.968169		0.113418	1.528
	0.113478	2.47233		0.113504	0.968058		0.1135	1.52778
	0.113559	2.47152		0.113585	0.967947		0.113581	1.52755
	0.113641	2.47058		0.113667	0.967843		0.113662	1.52739
	0.113722	2.46963		0.113748	0.967753		0.113744	1.52744
	0.113804	2.46874		0.11383	0.967663		0.113825	1.52753
	0.113885	2.46781		0.113911	0.967575		0.113907	1.52761
	0.113966	2.46708		0.113992	0.96749		0.113988	1.52769
	0.114048	2.46643		0.114074	0.967484		0.11407	1.52778
	0.114129	2.46579		0.114155	0.9678		0.114151	1.52761
	0.114211	2.46516		0.114237	0.968115		0.114232	1.52737
	0.114292	2.46489		0.114318	0.96843		0.114314	1.52711
	0.114374	2.46496		0.1144	0.968715		0.114395	1.52685
	0.114455	2.46511		0.114481	0.968786		0.114477	1.5268
	0.114536	2.46526		0.114562	0.968832		0.114558	1.52687
	0.114618	2.46541		0.114644	0.968879		0.11464	1.52694
	0.114699	2.46553		0.114725	0.968925		0.114721	1.52702
	0.114781	2.46563		0.114807	0.968972		0.114802	1.5271
	0.114862	2.46572		0.114888	0.96898		0.114884	1.52724
	0.114943	2.46581		0.11497	0.968964		0.114965	1.52745
	0.115025	2.46586		0.115051	0.968949		0.115047	1.52768
	0.115106	2.46583		0.115132	0.968933		0.115128	1.52791
	0.115188	2.46574		0.115214	0.968978		0.11521	1.5279
	0.115269	2.46565		0.115295	0.969039		0.115291	1.52759
	0.115351	2.46556		0.115377	0.969101		0.115372	1.52723
	0.115432	2.46543		0.115458	0.969163		0.115454	1.52686
	0.115513	2.46521		0.11554	0.969225		0.115535	1.52649
	0.115595	2.46495		0.115621	0.969114		0.115617	1.52621
	0.115676	2.46469		0.115702	0.968802		0.115698	1.52611
	0.115758	2.4644		0.115784	0.968425		0.11578	1.52611
	0.115839	2.46398		0.115865	0.968066		0.115861	1.52611
	0.11592	2.46343		0.115947	0.967669		0.115942	1.52613
	0.116002	2.46287		0.116028	0.967219		0.116024	1.52623
	0.116083	2.46233		0.11611	0.966755		0.116105	1.52646
	0.116165	2.46179		0.116191	0.966292		0.116187	1.52668
	0.116246	2.46134		0.116272	0.965804		0.116268	1.5269
	0.116328	2.46093		0.116354	0.965348		0.11635	1.52709
	0.116409	2.46052		0.116435	0.964989		0.116431	1.52711
	0.11649	2.46013		0.116517	0.964671		0.116512	1.52694
	0.116572	2.4598		0.116598	0.964352		0.116594	1.52677
	0.116653	2.45966		0.11668	0.964108		0.116675	1.5266
	0.116735	2.45951		0.116761	0.964032		0.116757	1.52638
	0.116816	2.45937		0.116842	0.96406		0.116838	1.52601
	0.116897	2.45921		0.116924	0.964088		0.11692	1.52564
	0.116979	2.45892		0.117005	0.964116		0.117001	1.52526
	0.11706	2.45833		0.117087	0.964147		0.117082	1.52489
	0.117142	2.45774		0.117168	0.964214		0.117164	1.5245
	0.117223	2.45715		0.11725	0.964314		0.117245	1.52395
	0.117305	2.45652		0.117331	0.964414		0.117327	1.5234
	0.117386	2.45623		0.117412	0.964518		0.117408	1.52285
	0.117467	2.45598		0.117494	0.964641		0.11749	1.52231
	0.117549	2.45573		0.117575	0.964781		0.117571	1.52189
	0.11763	2.45548		0.117657	0.96492		0.117652	1.5215
	0.117712	2.45527		0.117738	0.965062		0.117734	1.52111
	0.117793	2.45526		0.11782	0.96521		0.117815	1.52072
	0.117874	2.45528		0.117901	0.965352		0.117897	1.52033
	0.117956	2.45531		0.117982	0.9655		0.117978	1.51978
	0.118037	2.45533		0.118064	0.965652		0.11806	1.51917
	0.118119	2.45519		0.118145	0.965812		0.118141	1.51855
	0.1182	2.45493		0.118227	0.965906		0.118222	1.51796
	0.118282	2.45467		0.118308	0.96566		0.118304	1.51757
	0.118363	2.45441		0.11839	0.965413		0.118385	1.51729
	0.118444	2.45415		0.118471	0.965149		0.118467	1.51702
	0.118526	2.45388		0.118552	0.964903		0.118548	1.51676
	0.118607	2.45361		0.118634	0.964657		0.11863	1.51649
	0.118689	2.45334		0.118715	0.964546		0.118711	1.51642
	0.11877	2.45307		0.118797	0.964503		0.118792	1.51652
	0.118851	2.45282		0.118878	0.96446		0.118874	1.51664
	0.118933	2.45261		0.11896	0.964413		0.118955	1.51676
	0.119014	2.4524		0.119041	0.964405		0.119037	1.51683
	0.119096	2.45219		0.119122	0.964421		0.119118	1.51683
	0.119177	2.45198		0.119204	0.964439		0.1192	1.51679
	0.119259	2.45176		0.119285	0.964458		0.119281	1.51676
	0.11934	2.45153		0.119367	0.964476		0.119362	1.51673
	0.119421	2.45131		0.119448	0.964252		0.119444	1.51656
	0.119503	2.45108		0.119529	0.963793		0.119525	1.51615
	0.119584	2.45088		0.119611	0.963312		0.119607	1.51569
	0.119666	2.45077		0.119692	0.96284		0.119688	1.51521
	0.119747	2.45071		0.119774	0.962497		0.11977	1.51468
	0.119828	2.45065		0.119855	0.962376		0.119851	1.51394
	0.11991	2.4506		0.119937	0.962313		0.119932	1.51307
	0.119991	2.45049		0.120018	0.962247		0.120014	1.51225
	0.120073	2.45023		0.120099	0.962183		0.120095	1.51141
	0.120154	2.44993		0.120181	0.962127		0.120177	1.51057
	0.120236	2.44963		0.120262	0.962082		0.120258	1.50982
	0.120317	2.44932		0.120344	0.962044		0.120339	1.5091
	0.120398	2.44895		0.120425	0.962007		0.120421	1.50838
	0.12048	2.44849		0.120507	0.961955		0.120502	1.50768
	0.120561	2.44803		0.120588	0.961828		0.120584	1.50714
	0.120643	2.4476		0.120669	0.961641		0.120665	1.50682
	0.120724	2.44714		0.120751	0.961461		0.120747	1.5065
	0.120806	2.44663		0.120832	0.961275		0.120828	1.50619
	0.120887	2.4461		0.120914	0.96109		0.120909	1.50587
	0.120968	2.44554		0.120995	0.960943		0.120991	1.50551
	0.12105	2.44498		0.121077	0.960832		0.121072	1.50494
	0.121131	2.44454		0.121158	0.960718		0.121154	1.50438
	0.121213	2.44442		0.121239	0.960607		0.121235	1.5038
	0.121294	2.44432		0.121321	0.960469		0.121317	1.50326
	0.121375	2.44422		0.121402	0.960278		0.121398	1.50284
	0.121457	2.44411		0.121484	0.960097		0.121479	1.50245
	0.121538	2.44412		0.121565	0.959913		0.121561	1.50207
	0.12162	2.44431		0.121647	0.959722		0.121642	1.50168
	0.121701	2.44454		0.121728	0.959515		0.121724	1.5013
	0.121783	2.44478		0.121809	0.959216		0.121805	1.50104
	0.121864	2.44497		0.121891	0.958913		0.121887	1.50081
	0.121945	2.445		0.121972	0.958593		0.121968	1.50059
	0.122027	2.44496		0.122054	0.958293		0.122049	1.50036
	0.122108	2.44493		0.122135	0.957983		0.122131	1.50027
	0.12219	2.44489		0.122217	0.957649		0.122212	1.50026
	0.122271	2.44478		0.122298	0.957339		0.122294	1.50025
	0.122352	2.44446		0.122379	0.957029		0.122375	1.50024
	0.122434	2.44404		0.122461	0.956718		0.122457	1.50023
	0.122515	2.44362		0.122542	0.956672		0.122538	1.50001
	0.122597	2.44319		0.122624	0.956666		0.122619	1.49962
	0.122678	2.44276		0.122705	0.956659		0.122701	1.49924
	0.12276	2.44234		0.122787	0.956653		0.122782	1.49884
	0.122841	2.44193		0.122868	0.956511		0.122864	1.4983
	0.122922	2.4415		0.122949	0.956305		0.122945	1.49756
	0.123004	2.44111		0.123031	0.956096		0.123027	1.49678
	0.123085	2.44094		0.123112	0.955887		0.123108	1.49601
	0.123167	2.44098		0.123194	0.955663		0.123189	1.49523
	0.123248	2.44102		0.123275	0.955448		0.123271	1.4945
	0.123329	2.44106		0.123357	0.955235		0.123352	1.49388
	0.123411	2.44111		0.123438	0.955021		0.123434	1.49327
	0.123492	2.44117		0.123519	0.954795		0.123515	1.49267
	0.123574	2.44123		0.123601	0.954799		0.123597	1.49216
	0.123655	2.4413		0.123682	0.955022		0.123678	1.49193
	0.123737	2.44135		0.123764	0.955302		0.123759	1.49176
	0.123818	2.44128		0.123845	0.955583		0.123841	1.4916
	0.123899	2.4409		0.123926	0.955878		0.123922	1.49144
	0.123981	2.44049		0.124008	0.955955		0.124004	1.4913
	0.124062	2.4401		0.124089	0.955818		0.124085	1.49128
	0.124144	2.43971		0.124171	0.955623		0.124167	1.49131
	0.124225	2.43952		0.124252	0.955428		0.124248	1.49134
	0.124306	2.43935		0.124334	0.955219		0.124329	1.49137
	0.124388	2.43919		0.124415	0.954998		0.124411	1.49133
	0.124469	2.43904		0.124496	0.954776		0.124492	1.49123
	0.124551	2.43888		0.124578	0.954555		0.124574	1.49112
	0.124632	2.4388		0.124659	0.954334		0.124655	1.49101
	0.124714	2.43872		0.124741	0.954141		0.124737	1.49092
	0.124795	2.43865		0.124822	0.954055		0.124818	1.49088
	0.124876	2.43858		0.124904	0.954079		0.124899	1.4909
	0.124958	2.43855		0.124985	0.954103		0.124981	1.49092
	0.125039	2.43858		0.125066	0.954124		0.125062	1.49094
	0.125121	2.43861		0.125148	0.954119		0.125144	1.49101
	0.125202	2.43864		0.125229	0.954069		0.125225	1.49125
	0.125283	2.43867		0.125311	0.954019		0.125307	1.49153
	0.125365	2.43877		0.125392	0.953969		0.125388	1.4918
	0.125446	2.43889		0.125474	0.953917		0.125469	1.49207
	0.125528	2.43902		0.125555	0.953839		0.125551	1.49243
	0.125609	2.43915		0.125636	0.95368		0.125632	1.49304
	0.125691	2.43918		0.125718	0.953521		0.125714	1.49372
	0.125772	2.43904		0.125799	0.953362		0.125795	1.4944
	0.125853	2.43883		0.125881	0.953211		0.125877	1.49507
	0.125935	2.43863		0.125962	0.953173		0.125958	1.49566
	0.126016	2.43843		0.126044	0.953134		0.126039	1.49619
	0.126098	2.43831		0.126125	0.953096		0.126121	1.4967
	0.126179	2.4383		0.126206	0.953057		0.126202	1.49723
	0.12626	2.43832		0.126288	0.953019		0.126284	1.49767
	0.126342	2.43834		0.126369	0.953205		0.126365	1.49771
	0.126423	2.43843		0.126451	0.953401		0.126447	1.49746
	0.126505	2.43871		0.126532	0.953597		0.126528	1.49721
	0.126586	2.43912		0.126614	0.953793		0.126609	1.49696
	0.126668	2.43953		0.126695	0.953741		0.126691	1.49687
	0.126749	2.43993		0.126776	0.953629		0.126772	1.497
	0.12683	2.44018		0.126858	0.953513		0.126854	1.49713
	0.126912	2.44005		0.126939	0.953397		0.126935	1.49725
	0.126993	2.43966		0.127021	0.95328		0.127016	1.49738
	0.127075	2.43927		0.127102	0.953036		0.127098	1.49747
	0.127156	2.43885		0.127184	0.952748		0.127179	1.4975
	0.127237	2.43828		0.127265	0.952472		0.127261	1.49752
	0.127319	2.43743		0.127346	0.952186		0.127342	1.49754
	0.1274	2.43657		0.127428	0.951895		0.127424	1.49754
	0.127482	2.43571		0.127509	0.951606		0.127505	1.49742
	0.127563	2.43482		0.127591	0.951317		0.127586	1.49728
	0.127645	2.43404		0.127672	0.951027		0.127668	1.49714
	0.127726	2.43334		0.127754	0.950751		0.127749	1.497
	0.127807	2.43265		0.127835	0.950417		0.127831	1.49689
	0.127889	2.43196		0.127916	0.949953		0.127912	1.49706
	0.12797	2.43135		0.127998	0.949428		0.127994	1.4973
	0.128052	2.43112		0.128079	0.948922		0.128075	1.49755
	0.128133	2.43089		0.128161	0.94858		0.128156	1.49778
	0.128214	2.43065		0.128242	0.948468		0.128238	1.49789
	0.128296	2.43042		0.128324	0.948434		0.128319	1.49793
	0.128377	2.43019		0.128405	0.948401		0.128401	1.49798
	0.128459	2.42996		0.128486	0.948369		0.128482	1.49802
	0.12854	2.42971		0.128568	0.948323		0.128564	1.49807
	0.128622	2.42948		0.128649	0.948237		0.128645	1.49789
	0.128703	2.42925		0.128731	0.948113		0.128726	1.49754
	0.128784	2.42896		0.128812	0.947987		0.128808	1.49714
	0.128866	2.42865		0.128893	0.947842		0.128889	1.49677
	0.128947	2.42834		0.128975	0.947585		0.128971	1.49633
	0.129029	2.42801		0.129056	0.947208		0.129052	1.49585
	0.12911	2.42769		0.129138	0.946843		0.129134	1.49536
	0.129192	2.42776		0.129219	0.946463		0.129215	1.49484
	0.129273	2.42796		0.129301	0.9461		0.129296	1.49434
	0.129354	2.42817		0.129382	0.945732		0.129378	1.49382
	0.129436	2.4284		0.129463	0.945416		0.129459	1.49323
	0.129517	2.42857		0.129545	0.945082		0.129541	1.4926
	0.129599	2.42869		0.129626	0.944768		0.129622	1.49199
	0.12968	2.42881		0.129708	0.944455		0.129704	1.49132
	0.129761	2.42893		0.129789	0.944246		0.129785	1.49038
	0.129843	2.42906		0.129871	0.944023		0.129866	1.48935
	0.129924	2.429		0.129952	0.943815		0.129948	1.48836
	0.130006	2.42875		0.130033	0.943606		0.130029	1.48732
	0.130087	2.42844		0.130115	0.943382		0.130111	1.48628
	0.130169	2.42811		0.130196	0.94346		0.130192	1.48513
	0.13025	2.42771		0.130278	0.943569		0.130274	1.48389
	0.130331	2.42721		0.130359	0.943688		0.130355	1.48265
	0.130413	2.42667		0.130441	0.943799		0.130436	1.48148
	0.130494	2.42612		0.130522	0.943705		0.130518	1.48067
	0.130576	2.42556		0.130603	0.943579		0.130599	1.48021
	0.130657	2.42501		0.130685	0.943459		0.130681	1.47975
	0.130738	2.4244		0.130766	0.94334		0.130762	1.47929
	0.13082	2.42371		0.130848	0.943221		0.130844	1.47883
	0.130901	2.423		0.130929	0.942993		0.130925	1.47833
	0.130983	2.42244		0.131011	0.942671		0.131006	1.47776
	0.131064	2.42225		0.131092	0.942345		0.131088	1.47718
	0.131146	2.42237		0.131173	0.942024		0.131169	1.47657
	0.131227	2.42248		0.131255	0.941814		0.131251	1.47601
	0.131308	2.42259		0.131336	0.941659		0.131332	1.4755
	0.13139	2.4227		0.131418	0.94151		0.131414	1.47499
	0.131471	2.42286		0.131499	0.941361		0.131495	1.47451
	0.131553	2.42307		0.131581	0.941211		0.131576	1.474
	0.131634	2.42329		0.131662	0.941127		0.131658	1.47352
	0.131715	2.42352		0.131743	0.941133		0.131739	1.47332
	0.131797	2.42368		0.131825	0.941172		0.131821	1.47335
	0.131878	2.42374		0.131906	0.941211		0.131902	1.47339
	0.13196	2.42381		0.131988	0.941298		0.131984	1.47341
	0.132041	2.42387		0.132069	0.941491		0.132065	1.47313
	0.132123	2.42394		0.132151	0.941753		0.132146	1.47281
	0.132204	2.424		0.132232	0.942025		0.132228	1.47246
	0.132285	2.42426		0.132313	0.942299		0.132309	1.4721
	0.132367	2.42451		0.132395	0.94251		0.132391	1.47175
	0.132448	2.42477		0.132476	0.942567		0.132472	1.47136
	0.13253	2.42504		0.132558	0.942527		0.132554	1.47091
	0.132611	2.4253		0.132639	0.942485		0.132635	1.47042
	0.132692	2.42555		0.132721	0.942453		0.132716	1.46993
	0.132774	2.42582		0.132802	0.942456		0.132798	1.46964
	0.132855	2.42607		0.132883	0.942509		0.132879	1.46954
	0.132937	2.42633		0.132965	0.942562		0.132961	1.46947
	0.133018	2.42658		0.133046	0.942612		0.133042	1.46941
	0.1331	2.42685		0.133128	0.94267		0.133124	1.46934
	0.133181	2.42713		0.133209	0.942748		0.133205	1.46925
	0.133262	2.42742		0.133291	0.94286		0.133286	1.46905
	0.133344	2.42746		0.133372	0.942966		0.133368	1.46881
	0.133425	2.42725		0.133453	0.943078		0.133449	1.46857
	0.133507	2.427		0.133535	0.943177		0.133531	1.46838
	0.133588	2.42674		0.133616	0.943239		0.133612	1.46823
	0.133669	2.4265		0.133698	0.943298		0.133693	1.46811
	0.133751	2.42625		0.133779	0.943357		0.133775	1.46799
	0.133832	2.426		0.13386	0.943416		0.133856	1.46786
	0.133914	2.42575		0.133942	0.943459		0.133938	1.46776
	0.133995	2.4255		0.134023	0.943453		0.134019	1.46789
	0.134077	2.42534		0.134105	0.943447		0.134101	1.46823
	0.134158	2.42543		0.134186	0.94344		0.134182	1.46856
	0.134239	2.42562		0.134268	0.943434		0.134263	1.4689
	0.134321	2.4258		0.134349	0.943178		0.134345	1.46934
	0.134402	2.42599		0.13443	0.942831		0.134426	1.46987
	0.134484	2.42615		0.134512	0.942494		0.134508	1.47041
	0.134565	2.42616		0.134593	0.94216		0.134589	1.47095
	0.134646	2.42608		0.134675	0.941826		0.134671	1.47149
	0.134728	2.42601		0.134756	0.941342		0.134752	1.47193
	0.134809	2.42594		0.134838	0.940802		0.134833	1.47211
	0.134891	2.42591		0.134919	0.940262		0.134915	1.4723
	0.134972	2.42599		0.135	0.93972		0.134996	1.47249
	0.135054	2.42605		0.135082	0.939276		0.135078	1.47271
	0.135135	2.42612		0.135163	0.938932		0.135159	1.47299
	0.135216	2.42619		0.135245	0.938601		0.135241	1.47331
	0.135298	2.42624		0.135326	0.938261		0.135322	1.47363
	0.135379	2.42628		0.135408	0.937934		0.135403	1.47396
	0.135461	2.42631		0.135489	0.937691		0.135485	1.47428
	0.135542	2.42635		0.13557	0.937522		0.135566	1.47452
	0.135623	2.42637		0.135652	0.937366		0.135648	1.47477
	0.135705	2.42631		0.135733	0.937214		0.135729	1.47501
	0.135786	2.42624		0.135815	0.937004		0.135811	1.47524
	0.135868	2.42616		0.135896	0.936697		0.135892	1.47521
	0.135949	2.42609		0.135978	0.93635		0.135973	1.47493
	0.136031	2.42601		0.136059	0.935999		0.136055	1.47462
	0.136112	2.42588		0.13614	0.93566		0.136136	1.47432
	0.136193	2.42573		0.136222	0.935397		0.136218	1.47403
	0.136275	2.42559		0.136303	0.935282		0.136299	1.47389
	0.136356	2.42545		0.136385	0.9352		0.136381	1.47385
	0.136438	2.42517		0.136466	0.935118		0.136462	1.47383
	0.136519	2.42482		0.136548	0.935076		0.136543	1.4738
	0.1366	2.42448		0.136629	0.935186		0.136625	1.47382
	0.136682	2.42414		0.13671	0.935415		0.136706	1.47391
	0.136763	2.42381		0.136792	0.935644		0.136788	1.47404
	0.136845	2.42366		0.136873	0.935875		0.136869	1.47416
	0.136926	2.42367		0.136955	0.936022		0.136951	1.47427
	0.137008	2.42367		0.137036	0.935759		0.137032	1.47417
	0.137089	2.42368		0.137118	0.935349		0.137113	1.47362
	0.13717	2.42367		0.137199	0.934915		0.137195	1.47291
	0.137252	2.42365		0.13728	0.93448		0.137276	1.47222
	0.137333	2.42363		0.137362	0.934042		0.137358	1.47152
	0.137415	2.4236		0.137443	0.933547		0.137439	1.47092
	0.137496	2.42358		0.137525	0.933077		0.137521	1.4704
	0.137577	2.42347		0.137606	0.932605		0.137602	1.46988
	0.137659	2.42319		0.137688	0.932103		0.137683	1.46933
	0.13774	2.42283		0.137769	0.931632		0.137765	1.46883
	0.137822	2.42246		0.13785	0.931162		0.137846	1.46857
	0.137903	2.4221		0.137932	0.93069		0.137928	1.46851
	0.137985	2.42173		0.138013	0.930216		0.138009	1.46844
	0.138066	2.42137		0.138095	0.929759		0.138091	1.46836
	0.138147	2.42101		0.138176	0.929341		0.138172	1.46809
	0.138229	2.42064		0.138258	0.92893		0.138253	1.46757
	0.13831	2.42026		0.138339	0.928516		0.138335	1.46703
	0.138392	2.41997		0.13842	0.928101		0.138416	1.46652
	0.138473	2.41974		0.138502	0.927767		0.138498	1.46598
	0.138554	2.41951		0.138583	0.927501		0.138579	1.46526
	0.138636	2.41929		0.138665	0.927261		0.138661	1.46429
	0.138717	2.41922		0.138746	0.927014		0.138742	1.4633
	0.138799	2.41924		0.138827	0.926785		0.138823	1.46227
	0.13888	2.41927		0.138909	0.926681		0.138905	1.46136
	0.138962	2.41929		0.13899	0.926638		0.138986	1.46073
	0.139043	2.41932		0.139072	0.926596		0.139068	1.46006
	0.139124	2.41939		0.139153	0.926554		0.139149	1.45943
	0.139206	2.41982		0.139235	0.926556		0.139231	1.4588
	0.139287	2.42027		0.139316	0.926689		0.139312	1.45817
	0.139369	2.42073		0.139397	0.926902		0.139393	1.45746
	0.13945	2.42119		0.139479	0.927116		0.139475	1.45679
	0.139532	2.42168		0.13956	0.927326		0.139556	1.45613
	0.139613	2.42216		0.139642	0.927461		0.139638	1.45541
	0.139694	2.42262		0.139723	0.927506		0.139719	1.45483
	0.139776	2.42309		0.139805	0.927542		0.139801	1.45425
	0.139857	2.42358		0.139886	0.927578		0.139882	1.45363
	0.139939	2.42367		0.139967	0.927613		0.139963	1.45305
	0.14002	2.4236		0.140049	0.927577		0.140045	1.45247
	0.140101	2.42354		0.14013	0.927403		0.140126	1.45206
	0.140183	2.42349		0.140212	0.927213		0.140208	1.45179
	0.140264	2.42348		0.140293	0.927022		0.140289	1.45154
	0.140346	2.42349		0.140375	0.926772		0.14037	1.45127
	0.140427	2.4235		0.140456	0.926357		0.140452	1.45088
	0.140509	2.42351		0.140537	0.925913		0.140533	1.45038
	0.14059	2.42352		0.140619	0.925454		0.140615	1.44983
	0.140671	2.42353		0.1407	0.925005		0.140696	1.4493
	0.140753	2.42354		0.140782	0.9245		0.140778	1.44877
	0.140834	2.42355		0.140863	0.923828		0.140859	1.44839
	0.140916	2.42356		0.140945	0.923106		0.14094	1.44815
	0.140997	2.42342		0.141026	0.92238		0.141022	1.44796
	0.141078	2.42309		0.141107	0.921696		0.141103	1.44779
	0.14116	2.42275		0.141189	0.921446		0.141185	1.44779
	0.141241	2.42241		0.14127	0.921374		0.141266	1.44823
	0.141323	2.42208		0.141352	0.921305		0.141348	1.44885
	0.141404	2.42171		0.141433	0.921232		0.141429	1.44951
	0.141486	2.42124		0.141515	0.921162		0.14151	1.45016
	0.141567	2.42076		0.141596	0.921031		0.141592	1.45076
	0.141648	2.42025		0.141677	0.920857		0.141673	1.45127
	0.14173	2.41981		0.141759	0.920689		0.141755	1.4517
	0.141811	2.41956		0.14184	0.920512		0.141836	1.45214
	0.141893	2.41941		0.141922	0.920338		0.141918	1.45252
	0.141974	2.41926		0.142003	0.920153		0.141999	1.45271
	0.142055	2.41911		0.142085	0.919973		0.14208	1.45267
	0.142137	2.41896		0.142166	0.919792		0.142162	1.45263
	0.142218	2.41871		0.142247	0.919612		0.142243	1.45258
	0.1423	2.41844		0.142329	0.919506		0.142325	1.45253
	0.142381	2.41815		0.14241	0.919524		0.142406	1.4524
	0.142463	2.41788		0.142492	0.919576		0.142488	1.45213
	0.142544	2.41752		0.142573	0.919628		0.142569	1.45186
	0.142625	2.41713		0.142655	0.919623		0.14265	1.4516
	0.142707	2.4167		0.142736	0.919542		0.142732	1.45145
	0.142788	2.41631		0.142817	0.919431		0.142813	1.45164
	0.14287	2.41591		0.142899	0.919321		0.142895	1.45183
	0.142951	2.41564		0.14298	0.919211		0.142976	1.45203
	0.143032	2.41549		0.143062	0.919083		0.143058	1.45222
	0.143114	2.41534		0.143143	0.918899		0.143139	1.45244
	0.143195	2.41519		0.143225	0.91866		0.14322	1.45276
	0.143277	2.41501		0.143306	0.918425		0.143302	1.4531
	0.143358	2.4145		0.143387	0.918177		0.143383	1.45343
	0.14344	2.41391		0.143469	0.917875		0.143465	1.45377
	0.143521	2.41334		0.14355	0.917405		0.143546	1.45417
	0.143602	2.41277		0.143632	0.916924		0.143628	1.45454
	0.143684	2.41225		0.143713	0.91644		0.143709	1.45492
	0.143765	2.41178		0.143794	0.915955		0.14379	1.45529
	0.143847	2.41131		0.143876	0.915496		0.143872	1.45567
	0.143928	2.41085		0.143957	0.915144		0.143953	1.45588
	0.144009	2.4104		0.144039	0.914847		0.144035	1.45604
	0.144091	2.4103		0.14412	0.914552		0.144116	1.45618
	0.144172	2.41039		0.144202	0.914255		0.144198	1.45632
	0.144254	2.41048		0.144283	0.91404		0.144279	1.45627
	0.144335	2.41057		0.144364	0.913947		0.14436	1.45611
	0.144417	2.41062		0.144446	0.913868		0.144442	1.45592
	0.144498	2.41056		0.144527	0.913791		0.144523	1.45573
	0.144579	2.41042		0.144609	0.913706		0.144605	1.45554
	0.144661	2.41028		0.14469	0.913563		0.144686	1.45537
	0.144742	2.41014		0.144772	0.91331		0.144768	1.45523
	0.144824	2.41001		0.144853	0.913057		0.144849	1.4551
	0.144905	2.40988		0.144934	0.912801		0.14493	1.45497
	0.144986	2.40974		0.145016	0.912604		0.145012	1.45471
	0.145068	2.4096		0.145097	0.912581		0.145093	1.4543
	0.145149	2.40945		0.145179	0.9126		0.145175	1.45382
	0.145231	2.40925		0.14526	0.912619		0.145256	1.45334
	0.145312	2.409		0.145342	0.912639		0.145338	1.45286
	0.145394	2.40873		0.145423	0.912677		0.145419	1.45228
	0.145475	2.40847		0.145504	0.912854		0.1455	1.45152
	0.145556	2.40824		0.145586	0.913051		0.145582	1.45065
	0.145638	2.40812		0.145667	0.91324		0.145663	1.44977
	0.145719	2.40802		0.145749	0.91344		0.145745	1.44892
	0.145801	2.40792		0.14583	0.913689		0.145826	1.44815
	0.145882	2.40782		0.145912	0.913991		0.145908	1.44749
	0.145963	2.40774		0.145993	0.91428		0.145989	1.44684
	0.146045	2.4077		0.146074	0.914582		0.14607	1.44618
	0.146126	2.40767		0.146156	0.914876		0.146152	1.44551
	0.146208	2.40764		0.146237	0.914823		0.146233	1.44484
	0.146289	2.40761		0.146319	0.914654		0.146315	1.44418
	0.146371	2.40767		0.1464	0.914469		0.146396	1.44347
	0.146452	2.40777		0.146482	0.914286		0.146478	1.44277
	0.146533	2.40786		0.146563	0.914023		0.146559	1.44212
	0.146615	2.40796		0.146644	0.913635		0.14664	1.44165
	0.146696	2.40806		0.146726	0.913229		0.146722	1.44118
	0.146778	2.40842		0.146807	0.912804		0.146803	1.44071
	0.146859	2.40883		0.146889	0.912393		0.146885	1.44027
	0.14694	2.40927		0.14697	0.911984		0.146966	1.43982
	0.147022	2.40968		0.147052	0.911558		0.147047	1.43958
	0.147103	2.40997		0.147133	0.911147		0.147129	1.43933
	0.147185	2.41014		0.147214	0.910732		0.14721	1.43909
	0.147266	2.4103		0.147296	0.910343		0.147292	1.43887
	0.147348	2.41046		0.147377	0.910037		0.147373	1.4385
	0.147429	2.41061		0.147459	0.90976		0.147455	1.43811
	0.14751	2.41054		0.14754	0.909485		0.147536	1.43772
	0.147592	2.41013		0.147622	0.909216		0.147617	1.43736
	0.147673	2.40964		0.147703	0.908983		0.147699	1.43697
	0.147755	2.40917		0.147784	0.908831		0.14778	1.43646
	0.147836	2.40865		0.147866	0.908724		0.147862	1.43596
	0.147917	2.40806		0.147947	0.908618		0.147943	1.43543
	0.147999	2.40745		0.148029	0.908494		0.148025	1.4349
	0.14808	2.40685		0.14811	0.908274		0.148106	1.43454
	0.148162	2.40625		0.148192	0.907963		0.148187	1.43424
	0.148243	2.40567		0.148273	0.907661		0.148269	1.43395
	0.148325	2.40523		0.148354	0.90735		0.14835	1.43368
	0.148406	2.40486		0.148436	0.907094		0.148432	1.43339
	0.148487	2.40448		0.148517	0.907038		0.148513	1.43327
	0.148569	2.40414		0.148599	0.907173		0.148595	1.43325
	0.14865	2.40391		0.14868	0.907313		0.148676	1.43324
	0.148732	2.40376		0.148761	0.907449		0.148757	1.43323
	0.148813	2.40362		0.148843	0.907621		0.148839	1.43319
	0.148895	2.40347		0.148924	0.907935		0.14892	1.43312
	0.148976	2.40336		0.149006	0.908248		0.149002	1.43305
	0.149057	2.40345		0.149087	0.908555		0.149083	1.43297
	0.149139	2.40382		0.149169	0.908826		0.149165	1.4329
	0.14922	2.40419		0.14925	0.908781		0.149246	1.43272
	0.149302	2.40456		0.149331	0.908043		0.149327	1.43238
	0.149383	2.40498		0.149413	0.907304		0.149409	1.43201
	0.149464	2.40547		0.149494	0.906569		0.14949	1.43162
	0.149546	2.40597		0.149576	0.905886		0.149572	1.43129
	0.149627	2.40647		0.149657	0.905017		0.149653	1.43117
	0.149709	2.40696		0.149739	0.90413		0.149735	1.43117
	0.14979	2.40733		0.14982	0.903243		0.149816	1.43117
	0.149872	2.40726		0.149901	0.902292		0.149897	1.43118
	0.149953	2.40719		0.149983	0.9014		0.149979	1.43119
	0.150034	2.40712		0.150064	0.900842		0.15006	1.4313
	0.150116	2.40705		0.150146	0.900358		0.150142	1.43152
	0.150197	2.4069		0.150227	0.89985		0.150223	1.43172
	0.150279	2.40677		0.150309	0.89935		0.150305	1.43192
	0.15036	2.40664		0.15039	0.899158		0.150386	1.43214
	0.150441	2.40649		0.150471	0.899121		0.150467	1.43239
	0.150523	2.40636		0.150553	0.899103		0.150549	1.43265
	0.150604	2.40603		0.150634	0.899084		0.15063	1.43289
	0.150686	2.40567		0.150716	0.899066		0.150712	1.43313
	0.150767	2.4053		0.150797	0.899311		0.150793	1.43332
	0.150849	2.40491		0.150879	0.89974		0.150875	1.43332
	0.15093	2.40432		0.15096	0.900194		0.150956	1.43332
	0.151011	2.40364		0.151041	0.900659		0.151037	1.43331
	0.151093	2.40295		0.151123	0.901096		0.151119	1.43329
	0.151174	2.40225		0.151204	0.901534		0.1512	1.43307
	0.151256	2.40154		0.151286	0.901999		0.151282	1.43285
	0.151337	2.40113		0.151367	0.902463		0.151363	1.43262
	0.151418	2.40092		0.151449	0.902907		0.151445	1.43239
	0.1515	2.40077		0.15153	0.903176		0.151526	1.43216
	0.151581	2.40061		0.151611	0.903068		0.151607	1.43197
	0.151663	2.40066		0.151693	0.90277		0.151689	1.43178
	0.151744	2.40101		0.151774	0.902478		0.15177	1.4316
	0.151826	2.40151		0.151856	0.902154		0.151852	1.43142
	0.151907	2.40201		0.151937	0.901743		0.151933	1.43134
	0.151988	2.4025		0.152019	0.901276		0.152015	1.43129
	0.15207	2.40281		0.1521	0.900807		0.152096	1.43124
	0.152151	2.40278		0.152181	0.900347		0.152177	1.4312
	0.152233	2.4026		0.152263	0.899934		0.152259	1.43115
	0.152314	2.40242		0.152344	0.89974		0.15234	1.43093
	0.152395	2.4022		0.152426	0.899818		0.152422	1.43062
	0.152477	2.40187		0.152507	0.899897		0.152503	1.43031
	0.152558	2.40145		0.152589	0.899932		0.152585	1.43
	0.15264	2.40103		0.15267	0.899777		0.152666	1.42956
	0.152721	2.40062		0.152751	0.899403		0.152747	1.42899
	0.152803	2.40024		0.152833	0.899043		0.152829	1.42841
	0.152884	2.40002		0.152914	0.89867		0.15291	1.42784
	0.152965	2.39994		0.152996	0.898292		0.152992	1.42726
	0.153047	2.39985		0.153077	0.897846		0.153073	1.42668
	0.153128	2.39975		0.153159	0.897038		0.153155	1.42614
	0.15321	2.39947		0.15324	0.896305		0.153236	1.42558
	0.153291	2.39887		0.153321	0.895597		0.153317	1.42502
	0.153372	2.39828		0.153403	0.895189		0.153399	1.42455
	0.153454	2.39766		0.153484	0.895482		0.15348	1.42426
	0.153535	2.39707		0.153566	0.895759		0.153562	1.42402
	0.153617	2.39647		0.153647	0.896064		0.153643	1.42378
	0.153698	2.39576		0.153728	0.896339		0.153724	1.42353
	0.15378	2.39504		0.15381	0.896623		0.153806	1.42332
	0.153861	2.39432		0.153891	0.896906		0.153887	1.42317
	0.153942	2.39366		0.153973	0.897173		0.153969	1.42307
	0.154024	2.3935		0.154054	0.897438		0.15405	1.42298
	0.154105	2.39335		0.154136	0.897715		0.154132	1.42287
	0.154187	2.3932		0.154217	0.897659		0.154213	1.42268
	0.154268	2.39304		0.154298	0.897543		0.154294	1.42239
	0.154349	2.39289		0.15438	0.897416		0.154376	1.42208
	0.154431	2.3927		0.154461	0.897286		0.154457	1.42178
	0.154512	2.39251		0.154543	0.897163		0.154539	1.42149
	0.154594	2.3923		0.154624	0.897203		0.15462	1.4213
	0.154675	2.3921		0.154706	0.897303		0.154702	1.42133
	0.154757	2.39207		0.154787	0.8974		0.154783	1.42136
	0.154838	2.39209		0.154868	0.897496		0.154864	1.42139
	0.154919	2.39213		0.15495	0.897322		0.154946	1.42148
	0.155001	2.39216		0.155031	0.896963		0.155027	1.42174
	0.155082	2.39219		0.155113	0.8966		0.155109	1.42203
	0.155164	2.39226		0.155194	0.896225		0.15519	1.4223
	0.155245	2.39238		0.155276	0.895835		0.155272	1.42257
	0.155326	2.39251		0.155357	0.89557		0.155353	1.42277
	0.155408	2.39264		0.155438	0.895417		0.155434	1.42258
	0.155489	2.39255		0.15552	0.895293		0.155516	1.42231
	0.155571	2.39222		0.155601	0.89517		0.155597	1.42204
	0.155652	2.39183		0.155683	0.895254		0.155679	1.42177
	0.155734	2.39145		0.155764	0.89569		0.15576	1.42146
	0.155815	2.39106		0.155846	0.896322		0.155842	1.42115
	0.155896	2.39068		0.155927	0.896951		0.155923	1.42084
	0.155978	2.39037		0.156008	0.897578		0.156004	1.42053
	0.156059	2.3901		0.15609	0.898045		0.156086	1.42023
	0.156141	2.38984		0.156171	0.898167		0.156167	1.42013
	0.156222	2.38958		0.156253	0.898136		0.156249	1.42013
	0.156303	2.38963		0.156334	0.898103		0.15633	1.42013
	0.156385	2.38997		0.156416	0.898015		0.156412	1.42013
	0.156466	2.39035		0.156497	0.897688		0.156493	1.42027
	0.156548	2.39073		0.156578	0.897131		0.156574	1.42053
	0.156629	2.39111		0.15666	0.896567		0.156656	1.42081
	0.156711	2.3915		0.156741	0.895978		0.156737	1.42107
	0.156792	2.39195		0.156823	0.895456		0.156819	1.42133
	0.156873	2.39247		0.156904	0.895156		0.1569	1.42149
	0.156955	2.39299		0.156986	0.895016		0.156982	1.42148
	0.157036	2.39346		0.157067	0.894889		0.157063	1.42146
	0.157118	2.39377		0.157148	0.89477		0.157144	1.42143
	0.157199	2.39396		0.15723	0.894757		0.157226	1.4214
	0.15728	2.39415		0.157311	0.894998		0.157307	1.42135
	0.157362	2.39434		0.157393	0.895239		0.157389	1.4213
	0.157443	2.39453		0.157474	0.895478		0.15747	1.42124
	0.157525	2.3946		0.157556	0.89571		0.157552	1.42119
	0.157606	2.3943		0.157637	0.895857		0.157633	1.42118
	0.157688	2.394		0.157718	0.895885		0.157714	1.4213
	0.157769	2.3937		0.1578	0.895912		0.157796	1.42147
	0.15785	2.39341		0.157881	0.895942		0.157877	1.42165
	0.157932	2.39323		0.157963	0.895971		0.157959	1.42181
	0.158013	2.39305		0.158044	0.896013		0.15804	1.4219
	0.158095	2.39286		0.158126	0.896064		0.158122	1.42194
	0.158176	2.39268		0.158207	0.896112		0.158203	1.42197
	0.158257	2.3925		0.158288	0.896157		0.158284	1.422
	0.158339	2.39251		0.15837	0.896181		0.158366	1.42203
	0.15842	2.39254		0.158451	0.896117		0.158447	1.42186
	0.158502	2.39256		0.158533	0.896039		0.158529	1.42156
	0.158583	2.39259		0.158614	0.89596		0.15861	1.42126
	0.158665	2.39265		0.158695	0.895881		0.158692	1.42095
	0.158746	2.39272		0.158777	0.895632		0.158773	1.42056
	0.158827	2.3928		0.158858	0.895315		0.158854	1.41993
	0.158909	2.39288		0.15894	0.895006		0.158936	1.41932
	0.15899	2.39295		0.159021	0.894718		0.159017	1.41868
	0.159072	2.39312		0.159103	0.894434		0.159099	1.41806
	0.159153	2.39336		0.159184	0.894247		0.15918	1.41742
	0.159235	2.39362		0.159265	0.894117		0.159262	1.41681
	0.159316	2.39387		0.159347	0.893996		0.159343	1.41621
	0.159397	2.39407		0.159428	0.893868		0.159424	1.4156
	0.159479	2.39424		0.15951	0.893622		0.159506	1.41507
	0.15956	2.39439		0.159591	0.89327		0.159587	1.41487
	0.159642	2.39455		0.159673	0.892873		0.159669	1.4148
	0.159723	2.3947		0.159754	0.892484		0.15975	1.41474
	0.159804	2.39471		0.159835	0.89212		0.159831	1.41467
[truncated: 33,380 more rows]

## Sheet: Fig. 5e
Figure 5 e
sample	mean	r1	r2	r3
wild type	13.2491	13.6153	13.0375	13.0945
tofu-1[L88R,L92R]	5.36147	5.4246	5.48929	5.17052
TOFU-6[E266V]	6.86383	6.79415	6.89689	6.90047
tofu-1[L88R,L92R];TOFU-6[E266V]	6.89444	6.50453	6.53571	7.64308

## Sheet: Fig. 5f
Figure 5 f
sample	mean	r1	r2	r3
wild type	1.10965	1.23106	1.23303	0.864861
tofu-1[L88R,L92R]	1.46575	1.06004	1.67039	1.6668
TOFU-6[E266V]	2.23497	2.80136	2.19957	1.70399
tofu-1[L88R,L92R];TOFU-6[E266V]	3.02529	2.31473	3.00295	3.75819

## Sheet: Fig. 5g
Fig. 5g	RPM-normalized piRNA precursor levels before log10-transformation for plotting:
	piRNA gene	wild type	tofu-1[L88R;L92R]	tofu-6[V266E]	tofu-1[L88R;L92R];tofu-6[V266E]
	WBGene00045518	0	0	0	0
	WBGene00045519	0	0	3.47296	3.84059
	WBGene00045520	0	0	0	0
	WBGene00045521	0	0	0	0.898695
	WBGene00045522	0	0	0	0
	WBGene00045523	0	0	0	0
	WBGene00045524	4.82494	7.22807	25.2577	24.7755
	WBGene00045525	0	0	0	0
	WBGene00045526	4.86799	1.44074	3.16372	7.178
	WBGene00045527	7.34221	6.1611	16.3055	31.3355
	WBGene00045528	0	0	0	0
	WBGene00045529	5.94956	8.62887	15.0635	4.02495
	WBGene00045530	0.33894	0	0.520341	0.449348
	WBGene00045531	0	0	0.780512	0
	WBGene00045532	4.38436	4.82954	0	0.449348
	WBGene00045533	0.724056	1.44886	0	1.02157
	WBGene00045534	0	0	0.360515	0
	WBGene00045535	1.21081	0	2.52361	6.13735
	WBGene00045536	0	0	0	0
	WBGene00045537	0	0	0	0
	WBGene00045538	0	0	0	0
	WBGene00045539	10.3308	8.80096	27.757	16.1093
	WBGene00045540	0	0	0	0
	WBGene00045541	2.03364	0.241477	0	3.41813
	WBGene00045542	25.6651	31.6119	62.1838	58.5265
	WBGene00045543	0	0	0	0
	WBGene00045544	0	0	0	0
	WBGene00045545	0	0	0	2.04315
	WBGene00045546	0	2.17329	0	1.44408
	WBGene00045547	0	0.443854	0	0
	WBGene00045548	0	0	0	0
	WBGene00045549	0	0	0	0
	WBGene00045550	0	0.482954	0	1.02157
	WBGene00045551	0	0	0	0
	WBGene00045552	0	0	0.430416	0
	WBGene00045553	3.68791	0	3.96367	0.722042
	WBGene00045554	3.43557	6.7367	1.82119	11.6889
	WBGene00045555	0	0	0.360515	0.722042
	WBGene00045556	0.385117	1.02015	0	3.59478
	WBGene00045557	0	3.94816	0	2.55393
	WBGene00045558	2.46493	23.5577	22.9532	35.3947
	WBGene00045559	0	0	0	5.76862
	WBGene00045560	2.03364	6.44884	5.50526	22.9264
	WBGene00045561	1.26628	0	0	2.25445
	WBGene00045562	0	0	0	0
	WBGene00045563	2.61275	0	2.30289	3.06482
	WBGene00045564	0	0	0	0
	WBGene00045565	0	0	0	0
	WBGene00045566	0	0	0	0
	WBGene00045567	0	0	0	0
	WBGene00045568	0	0	0	0
	WBGene00045569	1.54047	2.21927	0	0
	WBGene00045570	0.677879	7.65594	4.03557	5.81266
	WBGene00045571	20.2116	72.0787	82.0189	155.615
	WBGene00045572	0.677879	1.37066	10.1	12.6144
	WBGene00045573	5.0841	4.10511	2.86188	10.5616
	WBGene00045574	0	0	0	0
	WBGene00045575	1.76232	4.58682	4.12409	9.6706
	WBGene00045576	3.03476	4.87552	4.0728	6.5002
	WBGene00045577	0.385117	0.887708	0	0.977435
	WBGene00045578	0	0	0	0
	WBGene00045579	0	0	0	0
	WBGene00045580	24.2262	19.0579	36.3671	41.1305
	WBGene00045581	0	0	0	0
	WBGene00045582	0	0	0	0
	WBGene00045583	0	0	0	0
	WBGene00045585	21.2072	22.4597	41.5449	50.1351
	WBGene00045586	8.1679	18.0431	23.6848	28.2552
	WBGene00045587	0	2.21927	3.51382	2.915
	WBGene00045588	0	0	0	0
	WBGene00045589	4.93274	16.8541	9.03992	12.9024
	WBGene00045590	0	0	0.260171	0
	WBGene00045591	0	0	0	0
	WBGene00045592	0.770233	2.21927	0.260171	0
	WBGene00045593	1.15535	1.93182	0	0
	WBGene00045594	6.09738	5.85587	2.91316	8.81801
	WBGene00045595	0	0.576296	2.08137	1.27697
	WBGene00045596	0	0	0	0
	WBGene00045597	0	0	1.29125	0.449348
	WBGene00045598	0.881162	0	0	0
	WBGene00045599	5.00652	0	0	1.02157
	WBGene00045600	0	0	0	0
	WBGene00045601	0	0	0	1.08306
	WBGene00045602	14.9339	29.4014	43.138	42.9204
	WBGene00045603	0	0	0	0
	WBGene00045604	0	0	0	0.722042
	WBGene00045605	0	0	0	0
	WBGene00045606	0.881162	10.3125	4.18497	14.3925
	WBGene00045607	1.32174	1.10592	7.52936	10.0931
	WBGene00045608	0	0	0	0
	WBGene00045609	18.1907	30.1491	70.6081	88.6197
	WBGene00045610	0	0	0	0
	WBGene00045611	13.5505	22.3051	21.03	23.2588
	WBGene00045612	11.7606	27.7499	37.8182	59.2932
	WBGene00045613	2.12599	4.58806	1.30085	1.27697
	WBGene00045614	0.385117	1.33156	2.15208	0
	WBGene00045615	0	0	0	0
	WBGene00045616	1.87941	3.58306	4.53448	2.16613
	WBGene00045617	0	0	0	0
	WBGene00045618	21.1177	4.75822	7.91891	9.97971
	WBGene00045619	0	0	1.80258	0
	WBGene00045620	18.7234	28.9085	36.3162	66.6824
	WBGene00045621	0	0	0	0.722042
	WBGene00045622	18.6801	17.2364	37.4509	69.3826
	WBGene00045623	0	0	0.72103	0
	WBGene00045624	9.1876	0	5.52469	23.0742
	WBGene00045625	0	0	0	0
	WBGene00045626	0	0.887708	5.32681	0
	WBGene00045627	0	0	0	0
	WBGene00045628	0	0.443854	2.9422	0
	WBGene00045629	2.97314	3.58993	2.92358	12.2937
	WBGene00045630	0	0	0	0
	WBGene00045631	0	0	0	0
	WBGene00045632	0	1.15259	0	0
	WBGene00045633	0	0	0.360515	0.898695
	WBGene00045634	0	0	0	1.08306
	WBGene00045635	0	0	0	0
	WBGene00045636	12.5122	23.0287	33.615	38.4118
	WBGene00045637	12.7524	6.40258	14.3333	17.06
	WBGene00045638	0	0	0	0
	WBGene00045639	5.36403	5.55397	3.56288	10.1891
	WBGene00045640	4.08231	25.3809	20.8307	44.5969
	WBGene00045641	0	0	0	0
	WBGene00045642	2.47422	0.965908	5.45479	8.37633
	WBGene00045643	1.01682	0	0.860831	7.92698
	WBGene00045644	0	0	0	0
	WBGene00045645	0	0	0	2.04315
	WBGene00045646	3.99925	24.9386	26.9177	42.999
	WBGene00045647	0	0	3.16291	4.86211
	WBGene00045648	0	0	0	0
	WBGene00045649	0	0	0	0
	WBGene00045650	14.4878	9.78958	9.69104	8.0767
	WBGene00045651	12.4473	27.3041	47.8083	57.557
	WBGene00045652	10.6667	17.5532	37.2508	38.1025
	WBGene00045653	0	0	0	0
	WBGene00045654	0	0	0	0
	WBGene00045655	0	0	0	0
	WBGene00045656	0	0.443854	0	0.361021
	WBGene00045657	1.01682	4.56355	3.70409	4.02485
	WBGene00045658	8.66708	8.13008	25.0003	16.9925
	WBGene00045659	0	0	0.260171	0
	WBGene00045660	17.6821	11.7126	10.6314	19.3317
	WBGene00045661	0	0	0	0
	WBGene00045662	1.01682	0.576296	2.15208	1.53236
	WBGene00045663	3.85117	5.12456	18.1317	17.7915
	WBGene00045664	2.07982	5.70031	10.0794	7.3028
	WBGene00045665	0	0	0	0
	WBGene00045666	0	0	0	0
	WBGene00045667	0	0	0	0
	WBGene00045668	8.4052	21.1467	12.4015	18.3561
	WBGene00045669	0	0	0	0
	WBGene00045670	0	1.77542	0	2.34278
	WBGene00045671	1.99962	1.69034	4.73457	0.449348
	WBGene00045672	0	0	0	0
	WBGene00045673	0	0	0	1.02157
	WBGene00045674	0	0.576296	0	0
	WBGene00045675	0	0	0	0
	WBGene00045676	0.724056	0.887708	2.07176	5.36326
	WBGene00045677	3.09022	3.1392	4.71433	10.2064
	WBGene00045678	0.881162	0.482954	0	0
	WBGene00045679	0	0	0	0
	WBGene00045680	0	1.20739	0.72103	2.16613
	WBGene00045681	5.05008	15.2417	40.3418	21.9143
	WBGene00045682	0.385117	3.10698	1.72166	6.75564
	WBGene00045683	2.9424	1.93182	4.16354	8.79884
	WBGene00045684	1.59593	3.46575	0	0.898695
	WBGene00045685	1.35576	0	1.04068	8.20744
	WBGene00045686	21.6851	35.4002	97.865	73.7122
	WBGene00045687	0	0.576296	1.04068	1.44408
	WBGene00045688	2.58802	1.20739	9.949	1.53241
	WBGene00045689	0	0	0	1.02157
	WBGene00045690	1.11846	7.98223	10.1719	8.37638
	WBGene00045691	0.677879	0.443854	1.98183	0.722042
	WBGene00045692	3.03476	20.7877	22.0317	23.7349
	WBGene00045693	0	1.20739	0	5.43433
	WBGene00045694	9.10767	8.85549	6.35486	8.35898
	WBGene00045695	0	0	0	0
	WBGene00045696	0	0	0	0
	WBGene00045697	0	0	0	0.361021
	WBGene00045698	0	0	0	0
	WBGene00045699	0	0.443854	0	1.34804
	WBGene00045700	3.72834	6.25404	6.89626	7.11656
	WBGene00045701	1.35576	0	0	6.49838
	WBGene00045702	13.9632	29.3283	50.9726	61.5704
	WBGene00045703	0.385117	0	1.38117	0.361021
	WBGene00045704	0	0	0	0
	WBGene00045705	12.4754	13.9571	33.2339	19.3584
	WBGene00045706	54.7378	65.142	120.364	148.337
	WBGene00045707	0	1.15259	0	0
	WBGene00045708	0	0	0	0
	WBGene00045709	4.74803	6.81505	14.7354	19.5639
	WBGene00045710	0	0	0.260171	3.5755
	WBGene00045711	0	0	0	0
	WBGene00045712	10.4603	31.2441	37.8016	55.1953
	WBGene00045713	3.97138	16.5189	14.7022	26.1332
	WBGene00045714	32.1389	48.3952	131.489	112.147
	WBGene00045715	5.4195	0	8.96801	13.1233
	WBGene00045716	0	0	0	0
	WBGene00045717	0.770233	1.33156	2.60171	3.51417
	WBGene00045718	2.69582	4.10511	3.19276	8.28805
	WBGene00045719	0.385117	0	0	0
	WBGene00045720	0	0	0	0
	WBGene00045721	8.17391	13.434	20.9493	51.3067
	WBGene00045722	2.61275	5.24117	1.82119	4.99463
	WBGene00045723	1.54047	5.54585	2.77276	10.0047
	WBGene00045724	3.86359	9.51643	6.15639	23.3777
	WBGene00045725	0	0	0	0
	WBGene00045726	0	0	0	0
	WBGene00045727	1.32174	0	0	0
	WBGene00045728	0	0	0	0
	WBGene00045729	0	0	0	1.27697
	WBGene00045730	17.4636	12.9818	27.7104	26.3503
	WBGene00045731	3.54938	4.67314	2.42326	12.8601
	WBGene00045732	0	1.77542	0	0
	WBGene00045733	0	0	0	0
	WBGene00045734	0	0	1.72166	0
	WBGene00045735	4.40581	3.22428	1.4711	1.8051
	WBGene00045736	4.35363	4.96886	9.56166	24.4069
	WBGene00045737	0	0	0	0
	WBGene00045738	0	0	0	0
	WBGene00045739	1.54047	0.965908	0.72103	0
	WBGene00045740	0	0	0	0
	WBGene00045741	0	0.965908	0	0
	WBGene00045743	2.20291	0	2.34154	0
	WBGene00045744	0	0	0	0
	WBGene00045745	0	0	0	0
	WBGene00045746	0	0	3.44332	2.55393
	WBGene00045747	0	0	0	0
	WBGene00045748	0	0	0	0
	WBGene00045749	0	0	0	0
	WBGene00045750	0	0	0	0
	WBGene00045751	0.440581	0	3.45293	1.02157
	WBGene00045752	3.21973	0	0.430416	0.449348
	WBGene00045753	0.440581	5.76296	3.46335	10.093
	WBGene00045754	0	0	0	0
	WBGene00045755	0	0	0	0
	WBGene00045756	0.440581	0.576296	2.58249	2.94184
	WBGene00045757	1.35576	0	0	0
	WBGene00045758	6.35325	5.14797	6.53774	18.8997
	WBGene00045759	0	0	0	1.08306
	WBGene00045760	0	0	0	0
	WBGene00045761	0	0	0	0
	WBGene00045762	0	0	1.04068	1.53236
	WBGene00045763	16.4596	45.3325	38.098	55.268
	WBGene00045764	0	0	0	1.44408
	WBGene00045765	4.43983	1.69034	4.63401	15.6677
	WBGene00045766	7.57335	10.2086	16.339	14.1698
	WBGene00045767	0	0	0	0
	WBGene00045768	0	0	0	0
	WBGene00045769	0	0	0	0
	WBGene00045770	22.1532	47.9907	81.8369	100.172
	WBGene00045771	0	0.576296	1.72166	0.449348
	WBGene00045772	4.87112	5.30298	4.1345	2.97649
	WBGene00045773	1.92558	13.2702	27.4981	16.6087
	WBGene00045774	18.4028	16.1208	68.5916	69.5226
	WBGene00045775	2.42163	2.01704	5.18501	12.5569
	WBGene00045776	0	0	0	0
	WBGene00045777	0	0	0	0
	WBGene00045778	0	2.25837	3.40446	2.52715
	WBGene00045779	26.4696	25.7556	25.2298	43.8708
	WBGene00045780	0	1.20739	4.0646	2.74789
	WBGene00045781	0	0	0	0
	WBGene00045782	0	0	4.18497	2.24674
	WBGene00045783	2.98858	4.47076	15.977	21.9989
	WBGene00045784	0	0	0	0
	WBGene00045785	0	1.61214	4.51505	6.88618
	WBGene00045786	100.097	104.985	233.211	267.233
	WBGene00045787	0.770233	0	1.21093	10.8324
	WBGene00045788	0	0	0	0
	WBGene00045789	9.97353	32.2127	54.0332	55.0606
	WBGene00045790	1.01682	0	0	0
	WBGene00045791	0	1.33156	0	0
	WBGene00045792	0	0	1.08155	0
	WBGene00045793	0	0	0	2.61547
	WBGene00045794	0	0	1.30085	5.39801
	WBGene00045795	0	0	0	0
	WBGene00045796	16.4251	25.5605	35.7186	46.9819
	WBGene00045797	0	0	0	0
	WBGene00045798	0.440581	0	1.08155	0
	WBGene00045799	0.33894	6.84658	5.3945	11.9155
	WBGene00045800	0	0	0.520341	0
	WBGene00045801	0	0	0	0
	WBGene00045802	1.15535	4.75079	19.211	14.1276
	WBGene00045803	1.15535	2.66312	0.430416	2.2371
	WBGene00045804	0.770233	8.9484	12.2451	12.5165
	WBGene00045805	0	0	0	0
	WBGene00045806	0	0	0.360515	2.21026
	WBGene00045807	0	0	0	0
	WBGene00045808	0	0	0.430416	2.7038
	WBGene00045809	0	0	4.30416	0
	WBGene00045810	5.69395	4.54015	4.54549	4.76425
	WBGene00045811	0	0	0	0
	WBGene00045812	0	3.17775	0.260171	3.7791
	WBGene00045813	33.9037	49.5576	86.083	107.59
	WBGene00045814	0	0	0	0
	WBGene00045815	0	0	0	0
	WBGene00045816	33.6233	39.219	62.2121	35.3697
	WBGene00045817	0	0	0	0
	WBGene00045818	4.94844	9.93661	13.6367	9.77815
	WBGene00045819	4.39052	2.8896	4.98632	6.3754
	WBGene00045820	0	0	0	0
	WBGene00045821	0	0	0	0
	WBGene00045822	0	3.73064	6.73702	10.7364
	WBGene00045823	0	1.97036	3.01291	4.66826
	WBGene00045824	0	0	0	0
	WBGene00045825	0	0	0	0
	WBGene00045826	2.69582	8.99577	6.39513	1.85883
	WBGene00045827	1.79634	1.72889	6.21528	5.373
	WBGene00045828	14.0373	1.16829	6.48927	4.86992
	WBGene00045829	0	1.33156	6.31481	5.48821
	WBGene00045830	0	0	0	1.34804
	WBGene00045831	0	0	0	0
	WBGene00045832	0	0	0	0
	WBGene00045833	0	0	0	0
	WBGene00045834	50.4835	39.588	42.3571	63.5597
	WBGene00045835	17.6485	11.301	14.0164	9.64558
	WBGene00045836	0	0	0	0
	WBGene00045837	0	0	1.80258	0
	WBGene00045838	0	0	1.04068	0
	WBGene00045839	0	0	0	0
	WBGene00045840	48.4525	35.2864	59.6182	75.4157
	WBGene00045841	7.76093	2.79557	10.7019	9.65152
	WBGene00045842	1.10917	2.8505	2.07176	3.12626
	WBGene00045843	0	0	0	0
	WBGene00045844	0	0	0	0
	WBGene00045845	0	0	0	0
	WBGene00045846	10.8483	27.2828	39.7117	32.0285
	WBGene00045847	0	0	0	0
	WBGene00045848	0	0	0	0
	WBGene00045849	0	0	0	0
	WBGene00045850	38.2881	45.8642	75.4968	67.3908
	WBGene00045851	28.5618	4.50986	20.8824	15.7214
	WBGene00045852	1.6947	0	1.44206	4.70281
	WBGene00045853	0	0	0	0
	WBGene00045854	0	0	0	0
	WBGene00045855	2.42163	0	3.20377	0
	WBGene00045856	0	0	0	0
	WBGene00045857	0	0	0	0
	WBGene00045858	0	0	0	0
	WBGene00045859	0	0	0	0
	WBGene00045860	19.5803	15.0549	35.129	44.3107
	WBGene00045861	0.881162	1.58888	3.09382	1.8051
	WBGene00045862	3.1521	4.48605	4.67347	16.4762
	WBGene00045863	0	0	0	0
	WBGene00045864	5.1546	1.16829	1.58186	8.19196
	WBGene00045865	2.47709	4.50119	2.60171	6.12193
	WBGene00045866	0.770233	4.82954	3.53325	10.5058
	WBGene00045867	0	0	0	0
	WBGene00045868	3.09663	1.44886	2.74291	12.1803
	WBGene00045869	2.14744	0.443854	3.16372	1.53241
	WBGene00045870	14.2377	11.3241	17.3289	17.4112
	WBGene00045871	3.01644	1.69034	1.08155	4.57029
	WBGene00045872	0	0	0	0
	WBGene00045873	0	3.10698	2.93259	4.61448
	WBGene00045874	3.23517	2.29747	3.87374	0.722042
	WBGene00045875	16.2187	27.3916	50.9279	67.2256
	WBGene00045876	0	1.77542	0	1.08306
	WBGene00045877	0	3.62216	0	1.08306
	WBGene00045878	0.770233	5.3125	0.950757	1.34804
	WBGene00045879	14.1946	7.3528	18.771	7.02062
	WBGene00045880	13.1654	5.69274	29.653	24.3628
	WBGene00045881	0	0	0	0
	WBGene00045882	0	0	0	0
	WBGene00045883	0	0	0	1.08306
	WBGene00045884	0	0	0.260171	6.21025
	WBGene00045885	5.14243	2.21927	3.26325	0.449348
	WBGene00045886	2.60346	0.724431	1.04068	0.898695
	WBGene00045887	0	0	0	0
	WBGene00045888	12.7863	24.0955	19.9123	33.8566
	WBGene00045889	0	0	0	0
	WBGene00045890	0	0	3.7035	2.16613
	WBGene00045891	0	1.77542	0	4.49348
	WBGene00045892	0	0.288148	0	1.34804
	WBGene00045893	0	0	1.08155	0
	WBGene00045894	1.6514	11.9643	10.3912	14.2774
	WBGene00045895	0	1.20739	0.520341	0
	WBGene00045896	0	0	0	0
	WBGene00045897	4.44598	4.59494	8.1779	1.66488
	WBGene00045898	0	1.72889	0	0
	WBGene00045899	0.770233	0.864444	1.121	1.8051
	WBGene00045900	1.16464	3.20858	1.76171	2.95914
	WBGene00045901	52.1629	45.8655	81.7242	63.8727
	WBGene00045902	0	0	0	0
	WBGene00045903	0.440581	0	1.29125	1.8051
	WBGene00045904	5.02509	0	1.30085	1.79739
	WBGene00045905	0	0	0.260171	1.34804
	WBGene00045906	0	1.93182	4.1345	7.08978
	WBGene00045907	22.8859	35.7081	54.7739	60.7733
	WBGene00045908	5.4471	5.32625	8.66758	9.59175
	WBGene00045909	0	0	0	0
	WBGene00045910	0	0	0	0
	WBGene00045911	1.11846	0	0.950757	4.77388
	WBGene00045912	0	0	0	2.16613
	WBGene00045913	0	0	0	0
	WBGene00045914	0	0	0	0
	WBGene00045915	7.86585	20.5754	20.7098	58.9088
	WBGene00045916	0	0	0	0
	WBGene00045917	0	0	0.430416	3.61021
	WBGene00045918	0	0	0.360515	0
	WBGene00045919	0	0	0	0
	WBGene00045920	10.7133	11.0504	20.0524	35.1604
	WBGene00045921	12.583	22.7115	22.2344	22.1929
	WBGene00045922	2.3107	0.732002	0.72103	1.89343
	WBGene00045923	0	0.443854	0	0
	WBGene00045924	0	0	0	1.8051
	WBGene00045925	0	0	0	0
	WBGene00045926	2.3107	13.07	22.1126	15.0514
	WBGene00045927	0	0	0	0
	WBGene00045928	4.69544	20.5378	7.34729	10.7631
	WBGene00045929	12.1271	26.3879	41.4442	63.1487
	WBGene00045930	0.881162	0	0.430416	0
	WBGene00045931	0	0	0	0
	WBGene00045933	0.385117	1.20739	2.15208	8.26106
	WBGene00045934	0	1.93182	0	0
	WBGene00045935	0	0	0	0.898695
	WBGene00045936	0	0	0	0
	WBGene00045937	0	0	0	0
	WBGene00045938	0	0	0	0
	WBGene00045939	0	7.10166	1.87248	2.915
	WBGene00045940	0	0	0	0
	WBGene00045941	0	0	0	0
	WBGene00045942	0	0	0	0
	WBGene00045943	0	0	0	0
	WBGene00045944	0	0	0	0
	WBGene00045945	0	0.887708	0	0
	WBGene00045946	0	0	0	0
	WBGene00045947	34.3264	24.6945	60.501	87.8917
	WBGene00045948	0	0	0	0
	WBGene00045949	0.724056	0.482954	10.6001	5.71672
	WBGene00045950	4.12849	2.81952	3.82386	5.53043
	WBGene00045951	0	0	0	0
	WBGene00045952	0	0	0	0
	WBGene00045953	0	0	0	0
	WBGene00045954	2.3107	1.69034	0	0
	WBGene00045955	0	0	1.72166	0
	WBGene00045956	0	0	2.50217	1.27697
	WBGene00045957	0	0.887708	0.72103	0.449348
	WBGene00045959	0	0	0	0
	WBGene00045960	2.81603	7.54551	1.04068	8.28805
	WBGene00045961	0	0	0	1.02157
	WBGene00045962	0	0	0	0
	WBGene00045963	5.28697	25.4539	13.6026	18.3099
	WBGene00045964	4.33819	13.6353	13.9764	18.3561
	WBGene00045965	0.440581	0	0	0
	WBGene00045966	16.268	18.1372	17.4273	19.322
	WBGene00045967	12.5461	26.1379	28.5508	26.0968
	WBGene00045968	0	0	0	0
	WBGene00045969	0	0	0	0
	WBGene00045970	0	0	0	2.52715
	WBGene00045971	0	13.0146	16.5873	20.3705
	WBGene00045972	7.51789	8.42733	6.11574	6.04121
	WBGene00045973	0	0	0.860831	0
	WBGene00045974	1.92558	0	0	0
	WBGene00045975	0	0	0	0.255393
	WBGene00045976	0	0	0	1.02157
	WBGene00045977	0	0.887708	2.43227	3.86748
	WBGene00045978	0	0	0	0
	WBGene00045979	1.063	0	5.5954	6.19093
	WBGene00045980	0	3.10698	0	2.55393
	WBGene00045981	51.6852	97.3052	285.324	348.907
	WBGene00045982	0	0	0	0
	WBGene00045983	0	0	0	0
	WBGene00045984	4.45814	13.5201	1.44206	2.40422
	WBGene00045985	1.01682	3.08441	1.29125	5.61109
	WBGene00045986	0	0	0	0
	WBGene00045987	0	0	0	1.27697
	WBGene00045988	0	0	0	0
	WBGene00045989	0	0	0	0
	WBGene00045990	0.440581	0.864444	1.04068	0.977435
	WBGene00045991	1.78705	2.13419	3.06338	16.5492
	WBGene00045992	6.16814	19.3454	12.5227	10.5885
	WBGene00045993	6.54698	9.76632	15.7597	6.71145
	WBGene00045994	59.548	59.0445	94.9321	109.455
	WBGene00045995	0	1.33156	0	1.08306
	WBGene00045996	0	0	0	0
	WBGene00045997	4.34721	7.88944	7.46788	11.0878
	WBGene00045998	0	0	0	0
	WBGene00045999	0	0	0	0
	WBGene00046000	0	0	1.44206	0
	WBGene00046001	0	0	0	0
	WBGene00046002	0	0	1.80258	0
	WBGene00046003	0	0.288148	0	0
	WBGene00046004	0	0	0	0.361021
	WBGene00046005	0	3.97142	1.08155	1.34804
	WBGene00046006	0	0	4.16435	1.44408
	WBGene00046007	10.2906	10.28	31.4549	45.8852
	WBGene00046008	16.7793	10.0316	25.5481	19.631
	WBGene00046009	10.9037	10.2184	12.6831	14.9207
	WBGene00046010	10.0906	13.9254	25.8247	28.5511
	WBGene00046011	2.03364	2.17329	10.5034	6.9495
	WBGene00046012	0	0.443854	0	0
	WBGene00046013	6.7691	14.3695	11.4618	24.7106
	WBGene00046014	0	0	0	0
	WBGene00046015	0	0	0	0
	WBGene00046016	77.8467	58.1852	59.8285	74.5341
	WBGene00046017	0.881162	0	10.9921	1.27697
	WBGene00046018	11.6678	0	10.7125	3.75226
	WBGene00046019	0	0	1.44206	2.34278
	WBGene00046020	0	0	0	0
	WBGene00046021	65.1746	57.6403	89.1526	116.959
	WBGene00046022	0.677879	0	2.84266	0
	WBGene00046023	56.3155	89.6166	168.151	261.148
	WBGene00046024	0	0	0	0
	WBGene00046025	1.32174	0	0	0.898695
	WBGene00046026	0	0	0	3.91933
	WBGene00046027	0	0.241477	0	2.36962
	WBGene00046028	0	0	0	0
	WBGene00046029	1.32174	6.05923	7.8482	12.0134
	WBGene00046030	0.385117	1.72889	0	0
	WBGene00046031	0	0	0	0
	WBGene00046032	9.13814	11.5424	17.1178	24.1497
	WBGene00046033	0	0	0	0
	WBGene00046034	0	0.965908	0	0
	WBGene00046035	0	0.965908	0	0
	WBGene00046036	0	0	0	0
	WBGene00046037	38.8369	19.6246	86.6019	80.3356
	WBGene00046038	6.47347	7.58545	2.51178	9.29999
	WBGene00046039	0	0	0	0
	WBGene00046040	0	0	0	0
	WBGene00046041	6.75694	43.8057	51.1098	72.6638
	WBGene00046042	5.32099	13.5667	15.3169	8.05178
	WBGene00046043	16.0029	22.8884	21.6816	28.8388
	WBGene00046044	2.37258	3.27921	4.13391	7.96341
	WBGene00046045	0	0	0	0
	WBGene00046046	1.83323	3.74633	2.242	1.17139
	WBGene00046047	0	0	1.29125	0.76618
	WBGene00046048	0	2.81952	4.906	5.68973
	WBGene00046049	31.4244	96.9388	102.293	131.984
	WBGene00046050	4.42125	20.1932	10.4495	16.0901
	WBGene00046051	3.46605	7.57719	7.18887	12.3303
	WBGene00046052	0.385117	0.685331	1.04068	3.61021
	WBGene00046053	13.2795	8.98709	12.9938	23.3124
	WBGene00046054	0	0	0	0
	WBGene00046055	10.9996	11.1761	12.2327	20.6375
	WBGene00046056	0	0	0	0
	WBGene00046057	0.440581	3.03774	1.34172	0.722042
	WBGene00046058	2.20291	0	0	0.76618
	WBGene00046059	14.8106	46.9543	73.4436	144.554
	WBGene00046060	0	2.65625	4.6847	6.49056
	WBGene00046061	0	0	0	0
	WBGene00046062	78.9335	73.1628	152.195	192.834
	WBGene00046063	57.0614	61.6888	116.759	100.531
	WBGene00046065	0	1.33156	0	0
	WBGene00046066	25.3361	20.8028	28.3709	25.8163
	WBGene00046067	0.724056	1.69034	6.45602	4.57034
	WBGene00046068	2.71152	0.576296	1.72166	1.79739
	WBGene00046069	0.33894	8.20897	4.32618	5.30385
	WBGene00046070	0	0	0	0
	WBGene00046071	0.33894	2.65625	6.82776	3.23189
	WBGene00046072	0	0	3.96567	1.8051
	WBGene00046073	0	0	0	0
	WBGene00046074	9.68077	9.77389	18.4159	19.2529
	WBGene00046075	1.99962	2.25837	0.72103	5.31927
	WBGene00046076	0	0	0	0
	WBGene00046077	1.87941	5.39757	0.260171	1.59385
	WBGene00046078	0.677879	0	0	0
	WBGene00046079	1.54047	0	0.880856	0.510786
	WBGene00046080	0	0	0	0
	WBGene00046081	13.4273	19.4537	46.0363	57.1712
	WBGene00046082	0	0.443854	1.15145	0.898695
	WBGene00046083	0	0	0	0
	WBGene00046084	0	0	0	0
	WBGene00046085	0	0	0	0
	WBGene00046086	0	0	0	0
	WBGene00046087	0	0	0	0
	WBGene00046088	0	0	0.860831	8.41078
	WBGene00046089	0	0	0	0
	WBGene00046090	33.2994	44.3146	40.4414	68.2493
	WBGene00046091	24.7437	14.9292	34.008	49.2613
	WBGene00046092	0	0	0	0
	WBGene00046093	0	0	1.30085	0
	WBGene00046094	0	0	0	0
	WBGene00046095	45.9972	107.056	209.724	413.201
	WBGene00046096	11.3386	6.8529	6.81734	27.443
	WBGene00046097	0	0	0	0
	WBGene00046098	41.9149	12.5612	21.7108	24.8544
	WBGene00046099	0	0	0	0
	WBGene00046100	49.2969	36.9554	41.309	60.8618
	WBGene00046101	0	0	0.72103	0
	WBGene00046102	0	0	0	0
	WBGene00046103	0	0	0	0
	WBGene00046104	0	0	0	0
	WBGene00046105	7.25627	1.90786	21.9736	26.9705
	WBGene00046106	2.17217	0	2.58249	2.21026
	WBGene00046107	49.2917	64.277	94.2268	98.4454
	WBGene00046108	0	0	0	0
	WBGene00046109	3.85117	0.864444	1.56102	4.23621
	WBGene00046110	0	0	0	0
	WBGene00046111	5.37973	7.3912	7.79914	15.1282
	WBGene00046112	2.20291	0	0	0
	WBGene00046113	0	0	0	0
	WBGene00046114	0	0	2.242	1.44408
	WBGene00046115	0.677879	0	1.08155	0.255393
	WBGene00046116	1.01682	7.72727	10.2508	19.0166
	WBGene00046117	18.1536	28.2861	73.0784	77.3762
	WBGene00046118	25.9364	18.0287	30.8114	40.0747
	WBGene00046119	0	0	0	0
	WBGene00046120	0	0	0	0
	WBGene00046121	2.3107	5.32625	1.30085	4.3149
	WBGene00046122	0	0	0	0
	WBGene00046123	0	0	1.30085	0
	WBGene00046124	0	0	0	0
	WBGene00046125	0	0	0.520341	0
	WBGene00046126	0	4.35346	11.2723	2.24674
	WBGene00046127	2.71439	7.21182	6.32745	1.79739
	WBGene00046128	0	0	0	0.449348
	WBGene00046129	0	0	0.860831	0
	WBGene00046130	0	0	2.79279	12.3129
	WBGene00046131	2.99787	1.44886	11.9234	7.6446
	WBGene00046132	7.76093	0.576296	2.18171	7.31828
	WBGene00046133	14.5183	48.1783	54.5291	78.9164
	WBGene00046134	0.440581	0	4.64524	0
	WBGene00046135	33.7506	43.3339	103.158	111.828
	WBGene00046136	40.8179	59.7419	50.5532	87.7131
	WBGene00046137	0	0	0	0
	WBGene00046138	14.6599	7.80422	26.6296	23.5754
	WBGene00046139	0	0	0	0
	WBGene00046140	0	0	0	0
	WBGene00046141	0	0	0	0
	WBGene00046142	1.01682	0.576296	0	0.449348
	WBGene00046143	0	0	0	0
	WBGene00046144	0	0	1.08155	0
	WBGene00046145	0	0	0	0
	WBGene00046146	0	0	0	0
	WBGene00046147	2.21835	12.2182	11.2909	25.9375
	WBGene00046148	0	0	0.360515	0
	WBGene00046149	12.6292	35.5513	41.4112	55.3837
	WBGene00046150	0	0	0	0
	WBGene00046151	0	0	0.72103	0
	WBGene00046152	0	0	0	0
	WBGene00046153	0	2.21927	0	1.44408
	WBGene00046154	28.9933	29.0421	59.0607	77.6563
	WBGene00046155	0	0	0	0
	WBGene00046156	1.6947	0	0	0
	WBGene00046157	2.37258	3.16963	0.880856	1.08306
	WBGene00046158	0.881162	1.44074	1.64134	4.32454
	WBGene00046159	0	0	1.08155	0
	WBGene00046160	1.55904	26.6291	7.4186	6.42912
	WBGene00046161	0	0	0	0
	WBGene00046162	16.7183	21.1367	64.9712	87.6555
	WBGene00046163	1.6947	3.18532	0	7.22214
	WBGene00046164	0	0	0	0
	WBGene00046165	0	0	0	0
	WBGene00046166	3.53722	1.93182	10.4515	10.5943
	WBGene00046167	0	0	0	0
	WBGene00046168	0.677879	0	0	0.722042
	WBGene00046169	7.10804	11.7515	9.09799	16.2132
	WBGene00046170	0	0	0	0
	WBGene00046171	45.8557	61.2473	102.164	86.0309
	WBGene00046172	3.73121	0	2.02188	0.898695
	WBGene00046173	3.9621	2.25851	3.81485	5.43433
	WBGene00046174	0	0	0	1.25972
	WBGene00046175	0	0	0.520341	0
	WBGene00046176	0	2.01704	2.58249	0.449348
	WBGene00046177	4.12849	7.96611	12.4943	17.4574
	WBGene00046178	0	0	0	9.99504
	WBGene00046179	0	0	0	0
	WBGene00046180	1.6947	0	1.93196	0
	WBGene00046181	0	0	0	0
	WBGene00046182	0	0	6.02582	0.960134
	WBGene00046183	1.15535	1.73701	1.9624	2.97649
	WBGene00046184	0	0	0	0
	WBGene00046185	0	0	0.260171	0
	WBGene00046186	2.55729	1.15259	6.47626	9.25767
	WBGene00046187	0	0	0	0
	WBGene00046188	0	0	0	0
	WBGene00046189	5.99861	0	3.20237	5.13491
	WBGene00046190	4.49857	28.597	9.21977	28.7815
	WBGene00046191	48.1173	37.0173	51.1507	108.833
	WBGene00046192	0	0	0	0
	WBGene00046193	0	0	0	0
	WBGene00046194	3.11808	4.52445	4.6847	19.1396
	WBGene00046195	0	1.44074	1.81159	2.52715
	WBGene00046196	0	0	0	0
	WBGene00046197	0	0	0	0
	WBGene00046198	6.00502	0	7.12739	3.33751
	WBGene00046199	0	0	0	0
	WBGene00046200	0.881162	0	0	0
	WBGene00046201	28.737	36.0496	62.0775	86.7011
	WBGene00046202	0	2.89772	1.04068	2.52715
	WBGene00046203	0	0	0	0
	WBGene00046204	14.6042	13.42	15.675	8.28029
	WBGene00046205	0	0.482954	0.860831	0
	WBGene00046206	0	0	0	0
	WBGene00046207	0	3.10698	0	0
	WBGene00046208	1.35576	2.05599	1.30085	0.898695
	WBGene00046209	2.03364	3.10698	1.04068	0
	WBGene00046210	5.04367	0.443854	7.4967	12.6029
	WBGene00046211	0	0	0	0
	WBGene00046212	0	0	0	0
	WBGene00046213	9.88405	6.22361	1.72166	2.88817
	WBGene00046214	26.1804	19.4228	41.0192	58.4747
	WBGene00046215	0	1.15259	3.24464	8.37638
	WBGene00046216	0	0	0	0
	WBGene00046217	0	0	0	0
	WBGene00046218	2.69582	0	0	2.25445
	WBGene00046219	0	0.443854	1.98183	2.0259
	WBGene00046220	0	0	0.780512	1.44408
	WBGene00046221	0	0.576296	1.15145	1.87613
	WBGene00046222	12.5555	17.1727	22.3221	32.2437
	WBGene00046223	0	0	0	0
	WBGene00046224	27.7211	73.1945	98.0114	113.621
	WBGene00046225	0	0	0	0
	WBGene00046226	19.3951	23.904	46.8128	76.4817
	WBGene00046227	0	0	0	0
	WBGene00046228	2.2831	0.887708	11.7814	27.8059
	WBGene00046229	0	2.59333	1.90151	5.76091
	WBGene00046230	1.21081	5.43667	0	5.1175
	WBGene00046231	11.6647	5.63919	17.1353	23.1549
	WBGene00046232	0	0	0	2.29854
	WBGene00046233	0	0	1.08155	0
	WBGene00046234	0	0	0	0
	WBGene00046235	2.03364	0	0.520341	1.44408
	WBGene00046236	35.1737	92.8259	122.213	137.899
	WBGene00046237	6.22688	5.52189	8.43785	14.8382
	WBGene00046238	2.41876	4.59494	3.65362	7.11666
	WBGene00046239	0	0.965908	0.950757	2.29854
	WBGene00046240	9.85619	18.5742	23.7343	47.0241
	WBGene00046241	0	0	0	0
	WBGene00046243	1.6947	0.482954	0	1.8051
	WBGene00046244	3.08093	0	0	0
	WBGene00046245	0	0	0	0
	WBGene00046246	1.6947	5.55397	10.8599	0.898695
	WBGene00046247	16.0404	22.7814	37.1983	50.3787
	WBGene00046248	16.129	14.0964	19.7302	34.5096
	WBGene00046249	0	1.44886	1.30085	0
	WBGene00046250	0.881162	6.03693	0	0.810369
	WBGene00046251	0	0	0	0
	WBGene00046252	0	0	0	0
	WBGene00046253	2.85934	17.7653	19.6615	23.6831
	WBGene00046254	0.385117	3.99552	0.520341	5.06383
	WBGene00046255	0	0	0	0
	WBGene00046256	0	5.16297	0.260171	0
	WBGene00046257	1.76232	0.724431	0	0
	WBGene00046258	0	0.887708	1.60189	4.60677
	WBGene00046259	2.37258	2.61715	9.42105	12.1285
	WBGene00046260	0	0	0.780512	1.08306
	WBGene00046261	6.5318	1.88459	1.56102	4.04413
	WBGene00046262	0	0	0	0
	WBGene00046263	0	0	0	0
	WBGene00046264	0.440581	0	1.56102	3.3298
	WBGene00046265	80.4747	66.1988	163.03	221.307
	WBGene00046266	0	0	0	0
	WBGene00046267	0	0	0	0
	WBGene00046268	0	0	1.44206	0.722042
	WBGene00046269	1.35576	2.30518	4.80566	5.12714
	WBGene00046270	0.881162	0	0	0
	WBGene00046271	4.72945	13.0282	11.8395	21.7973
	WBGene00046272	0	0	0	0
	WBGene00046273	18.0151	46.909	54.5687	52.8888
	WBGene00046274	0.677879	0	2.34154	1.79739
	WBGene00046275	4.45527	5.73239	2.52361	3.25867
	WBGene00046276	0	0	0	0
	WBGene00046277	1.87941	7.6006	11.8525	6.75564
	WBGene00046278	0	0	1.80258	0
	WBGene00046279	0.770233	0	0	2.07008
	WBGene00046280	0	0	0	1.02157
	WBGene00046281	0	0.771102	9.92919	12.4166
	WBGene00046282	6.34684	22.1656	52.0513	79.5445
	WBGene00046283	2.20291	4.99157	1.08155	1.62074
	WBGene00046284	2.71152	1.72889	3.65362	1.47092
	WBGene00046285	0.440581	0	1.56102	0
	WBGene00046286	24.4607	21.2947	44.6888	45.1499
	WBGene00046287	0	0	0	0
	WBGene00046288	0	0	0	0
	WBGene00046289	0	0	0	0
	WBGene00046290	0	0	0	0
	WBGene00046291	0	0	0	0
	WBGene00046292	24.3898	25.8642	32.5743	56.111
	WBGene00046293	0	0	1.34172	0.898695
	WBGene00046294	0	0	0	2.16613
	WBGene00046295	27.3916	31.7694	48.1107	61.5224
	WBGene00046296	39.6816	23.3894	40.4526	90.0977
	WBGene00046297	11.1103	14.8287	16.3071	31.2871
	WBGene00046298	0	0	0.430416	0
	WBGene00046299	0.440581	0	1.29125	0
	WBGene00046300	56.7694	74.9765	134.628	189.101
	WBGene00046301	0	0	6.75786	0.449348
	WBGene00046302	6.18044	4.47848	24.1133	24.9792
	WBGene00046303	0	0	0.520341	0
	WBGene00046304	0	0	2.60171	0
	WBGene00046305	0	0	0	0
	WBGene00046306	0	0	0	0
	WBGene00046307	36.1128	90.3516	79.2027	123.805
	WBGene00046308	0	0	0	0
	WBGene00046309	0	1.33156	0	0
	WBGene00046310	1.15535	0	0	3.39895
	WBGene00046311	5.68466	0.724431	0.360515	3.1877
	WBGene00046312	0.385117	0.241477	1.82119	1.62074
	WBGene00046313	0	0	0	0
	WBGene00046314	0	0.724431	0	0
	WBGene00046315	2.20291	1.77542	0	2.88817
	WBGene00046316	0	0	0	0
	WBGene00046317	9.72721	10.7007	19.5199	30.3292
	WBGene00046318	0	0	0	0
	WBGene00046319	0	0	0	0
	WBGene00046320	0	0	0	0
	WBGene00046321	0	0	0	0
	WBGene00046322	0	0	0	0
	WBGene00046323	0.440581	0	0	0.898695
	WBGene00046324	6.10092	5.9265	6.32604	1.79739
	WBGene00046325	0	0	0	0
	WBGene00046326	0	0.864444	2.74291	4.57029
	WBGene00046327	1.32174	0	0	0
	WBGene00046328	9.36929	11.5494	35.2665	15.5353
	WBGene00046330	0	0	0	0
	WBGene00046331	0	0	0.260171	4.32454
	WBGene00046332	0.440581	0.482954	1.50154	2.23715
	WBGene00046333	0	0	0	0
	WBGene00046334	0.770233	1.26163	1.14103	5.90103
	WBGene00046335	25.253	12.0412	7.03665	11.6524
	WBGene00046336	0	0	0	0
	WBGene00046337	0	0	0	0
	WBGene00046338	0	0	0	0
	WBGene00046339	4.46456	24.5934	20.883	38.1367
	WBGene00046340	0	0	0	0
	WBGene00046341	20.7792	20.084	23.5857	31.8749
	WBGene00046342	1.93487	0.529625	3.85431	7.20499
	WBGene00046343	0	3.22442	0.260171	0
	WBGene00046344	0	0	1.121	0
	WBGene00046345	16.8719	22.7645	37.6716	38.2506
	WBGene00046346	0	0	0	1.08306
	WBGene00046347	18.6494	17.3051	35.4474	44.4779
	WBGene00046348	17.3526	46.9166	107.67	149.808
	WBGene00046349	0.677879	0	2.22257	3.95388
	WBGene00046350	0	0	0	0
	WBGene00046351	0	0	0	0
	WBGene00046352	0	0	0	0
	WBGene00046353	0	0	0	0
	WBGene00046354	0	0	1.29125	0
	WBGene00046355	0	0	0	0
	WBGene00046356	0.440581	3.66883	5.326	15.9327
	WBGene00046357	0	0	2.242	0
	WBGene00046358	25.2592	29.517	39.8533	56.7717
	WBGene00046359	0	0	0	0
	WBGene00046360	0	0	0	0
	WBGene00046361	12.6693	40.8506	55.3084	77.4894
	WBGene00046362	22.4821	21.1062	79.4863	95.0681
	WBGene00046363	0	0	0	1.47092
	WBGene00046364	0.881162	0	0	0
	WBGene00046365	0.33894	0	0	0
	WBGene00046366	11.5354	21.2995	31.0423	39.7043
	WBGene00046367	0	0	0	0
	WBGene00046368	6.31923	18.0149	22.4412	35.8308
	WBGene00046369	0	0	0	0
	WBGene00046370	0.677879	2.29747	0	2.96878
	WBGene00046371	2.71152	3.37186	6.26715	21.8664
	WBGene00046372	0	0	0	0
	WBGene00046373	21.6968	18.0926	38.6598	44.4951
	WBGene00046374	0.770233	4.89066	4.08322	12.0383
	WBGene00046375	0	0	0	0
	WBGene00046376	0	0	0	0
	WBGene00046377	0	0	0	0
	WBGene00046378	0	0	0	0
	WBGene00046379	17.2884	23.4818	41.9627	54.1407
	WBGene00046381	2.33856	1.20739	3.38222	1.44408
	WBGene00046382	0	0	0	0
	WBGene00046384	11.6497	29.454	57.1366	65.5415
	WBGene00046385	10.078	13.1223	4.64583	6.31583
	WBGene00046386	0	0	0	0
	WBGene00046387	0	0	0	0
	WBGene00046388	0	3.44249	4.05419	3.69077
	WBGene00046389	31.0598	36.9681	61.7052	87.251
	WBGene00046390	3.52793	1.93182	2.33193	0
	WBGene00046391	0	0	1.29125	0.449348
	WBGene00046392	0	0	0	0
	WBGene00046393	0	0	0	0
	WBGene00046394	1.26628	0	1.82119	5.34606
	WBGene00046395	5.93412	7.00846	12.6659	11.8905
	WBGene00046396	0	0	0	0
	WBGene00046397	8.07268	4.34659	5.09509	6.13908
	WBGene00046398	10.0845	22.8724	13.6068	25.6495
	WBGene00046399	0	0	0	0
	WBGene00046400	3.23517	11.9699	20.4797	8.32255
	WBGene00046401	0	0	0	0
	WBGene00046402	2.18146	1.33156	2.15208	0
	WBGene00046403	0	1.93182	1.29125	3.86748
	WBGene00046404	0	0	0	0
	WBGene00046405	5.74627	7.43044	2.08137	4.13053
	WBGene00046406	10.1923	11.2777	48.0556	81.117
	WBGene00046407	0	0	0	0
	WBGene00046408	0	0	0	0
	WBGene00046409	20.9882	12.2429	21.3665	34.2447
	WBGene00046410	0	0	0	0
	WBGene00046411	0	0	0	1.44408
	WBGene00046412	0	0	0	3.59478
	WBGene00046413	0	0	0	0
	WBGene00046414	0	0	1.80258	1.89338
	WBGene00046415	47.7068	40.7255	38.8795	82.1648
	WBGene00046416	0	0	0	0
	WBGene00046417	0	0	0.780512	0
	WBGene00046418	0.677879	0	0	2.97649
	WBGene00046419	0	0	0	0
	WBGene00046420	0	0	0	0
	WBGene00046421	0	0	0	0
	WBGene00046422	18.5575	28.9326	67.341	75.5369
	WBGene00046423	45.9173	85.3803	90.2862	108.65
	WBGene00046424	0	0	0	0
	WBGene00046425	0	0	0	0
	WBGene00046427	0	0	0	0
	WBGene00046428	0	4.88239	3.51382	6.87081
	WBGene00046429	6.85545	25.3584	19.0686	27.5504
	WBGene00046430	3.46605	10.3578	14.824	17.4997
	WBGene00046431	3.3894	0.482954	4.16354	4.81797
	WBGene00046432	0	0	0	0.449348
	WBGene00046433	0	0	0	0
	WBGene00046434	0	0	0	0
	WBGene00046435	0	0.443854	0	0
	WBGene00046436	0	0	0	0
	WBGene00046437	0.33894	0	2.15208	0.449348
	WBGene00046438	1.54047	9.55762	3.88335	7.49488
	WBGene00046439	0	0	0	0
	WBGene00046440	60.1898	46.2399	109.626	158.382
	WBGene00046441	0	0	0	0
	WBGene00046442	36.3417	58.154	68.6902	79.469
	WBGene00046443	6.71692	15.8937	3.42389	7.46033
	WBGene00046444	0	0	0	0
	WBGene00046445	12.9342	22.85	27.4868	46.139
	WBGene00046446	0	6.69775	1.04068	3.86748
	WBGene00046447	0	0	0	0
	WBGene00046448	1.35576	2.30518	0	0
	WBGene00046449	0	0	0	0
	WBGene00046450	0	0	1.80258	1.34804
	WBGene00046451	2.0458	12.6018	8.38938	13.8991
	WBGene00046452	0	1.93182	0	0
	WBGene00046453	0	0	0	0
	WBGene00046454	0	0	0.860831	0
	WBGene00046455	44.9464	42.7593	100.879	125.23
	WBGene00046456	9.12311	7.85791	12.2603	24.9139
	WBGene00046457	0.825698	4.02691	1.81159	11.0264
	WBGene00046458	0	0	0	0
	WBGene00046459	0	0	0	0
	WBGene00046460	0	0	0	0
	WBGene00046461	0	0	0	0
	WBGene00046462	7.56119	10.3111	12.2547	23.0284
	WBGene00046464	0	0	0	0
	WBGene00046465	1.01682	0	0	0
	WBGene00046466	0	0	0	0
	WBGene00046467	3.46605	8.90945	22.7124	20.9427
	WBGene00046468	0.881162	0	0	2.88817
	WBGene00046469	0	0	0	0
	WBGene00046470	45.9626	36.6515	34.6167	74.5746
	WBGene00046471	0.881162	0	0.860831	2.97644
	WBGene00046472	2.53256	2.21927	5.61602	6.94001
	WBGene00046473	0	0	0	0.76618
	WBGene00046474	0	0	0	0
	WBGene00046475	0	0	0	0
	WBGene00046476	0	0	0	0
	WBGene00046477	2.3107	0	0	0
	WBGene00046478	0	0	0	0
	WBGene00046479	0	0	0.780512	1.02157
	WBGene00046480	8.91982	11.6118	13.3943	39.8039
	WBGene00046481	0	0	0	0
	WBGene00046482	0	0	0	0
	WBGene00046483	0	1.15259	3.24464	1.79739
	WBGene00046484	0	0.576296	0	0.449348
	WBGene00046485	0	0	0	0
	WBGene00046486	0	0	0	0
	WBGene00046487	0	0	0	0
	WBGene00046488	0	0.288148	0	0.361021
	WBGene00046489	3.86687	0.965908	2.5921	6.66726
	WBGene00046490	17.0354	21.7512	71.1622	84.2144
	WBGene00046491	6.56582	19.9825	23.5338	45.0443
	WBGene00046492	1.6514	0.482954	3.44332	2.15841
	WBGene00046493	0	0	0	0
	WBGene00046494	0	0	0	0
	WBGene00046495	3.30279	1.20739	1.98183	8.45689
	WBGene00046496	9.58514	3.3877	6.20567	1.79739
	WBGene00046497	0	0	0	0
	WBGene00046498	0	8.19328	13.4442	33.538
	WBGene00046499	17.8922	16.9784	16.2646	26.3617
	WBGene00046500	0	0	1.72166	2.16613
	WBGene00046501	0	0	0	0
	WBGene00046502	0	0	0	0
	WBGene00046503	5.27809	4.34659	17.3165	13.7396
	WBGene00046504	0	0	0	3.14543
	WBGene00046505	0	0	0	0
	WBGene00046506	0	0.443854	4.73457	0
	WBGene00046507	0	0	0	0
	WBGene00046508	3.00715	8.18446	14.535	14.6115
	WBGene00046509	0	0	0	0
	WBGene00046510	0	0	1.38117	0
	WBGene00046511	0	0	0	0
	WBGene00046512	23.4377	50.334	74.0718	105.935
	WBGene00046513	10.3375	1.3474	2.69244	9.60149
	WBGene00046514	0	0	0	0
	WBGene00046515	1.01682	4.88239	7.79714	5.19634
	WBGene00046516	0	0	0	0
	WBGene00046517	0.385117	0	0	0
	WBGene00046518	0	0	0	0
	WBGene00046519	0	0	0.860831	0.510786
	WBGene00046520	0	0	0	0
	WBGene00046521	0	0.864444	0	4.33225
	WBGene00046522	0	0	0	0
	WBGene00046523	5.04079	12.3292	23.4751	26.5001
	WBGene00046524	0	0	0	2.16613
	WBGene00046525	3.18899	0.241477	0	5.68029
	WBGene00046526	3.43557	7.73289	9.81902	10.6941
	WBGene00046527	0	0	0	0
	WBGene00046528	8.33743	6.46398	5.02437	7.23939
	WBGene00046529	0	0	0	1.8051
	WBGene00046530	0	0	0	0
	WBGene00046531	2.20291	3.16963	0	1.59385
	WBGene00046532	0	0	0	0
	WBGene00046533	0	0	0	0.449348
	WBGene00046534	10.9409	73.0829	99.6732	139.329
	WBGene00046535	1.01682	0.241477	0	0
	WBGene00046536	0	0	0	0
	WBGene00046537	0	0	0	0
	WBGene00046538	0	2.66312	3.24464	3.71766
	WBGene00046539	18.2152	17.315	26.0652	34.4
	WBGene00046540	0	0	0	0
	WBGene00046541	0	0	0	0.898695
	WBGene00046542	0	0	0	1.27697
	WBGene00046543	15.6365	36.6589	50.4319	62.3404
	WBGene00046544	0	0	1.04068	0
	WBGene00046545	3.96851	15.8249	38.5663	35.1472
	WBGene00046546	0	0	0	0
	WBGene00046547	2.03364	1.83035	3.01291	5.05606
	WBGene00046548	0.724056	0	0.860831	0
	WBGene00046549	17.8823	17.7571	43.9266	55.6099
	WBGene00046550	2.60346	3.22442	7.00621	8.46278
	WBGene00046551	0	0	0	2.7038
	WBGene00046552	27.2983	49.1493	23.6638	69.3457
	WBGene00046553	0	0	0	0
	WBGene00046554	0	0	0	0
	WBGene00046555	38.233	110.94	151.007	178.597
	WBGene00046557	0	0	0	0.449348
	WBGene00046558	1.01682	0	0	0
	WBGene00046559	0	0	0	0
	WBGene00046560	0	0	0	0
	WBGene00046561	0	0	0	0
	WBGene00046562	9.56984	11.3159	17.8679	32.3934
	WBGene00046563	0	0	0	0
	WBGene00046564	0	0	0	0.255393
	WBGene00046565	0	1.44886	2.58249	1.34804
	WBGene00046566	3.18899	1.77542	7.36672	4.67784
	WBGene00046567	1.54047	3.27921	4.50463	3.78686
	WBGene00046568	7.45313	11.2777	24.227	55.0224
	WBGene00046569	0	0	0	0
	WBGene00046570	0	0	0	1.98176
	WBGene00046571	0	0	0	0
	WBGene00046572	1.01682	2.57805	2.8024	0
	WBGene00046573	1.92558	3.50486	2.73331	6.92266
	WBGene00046574	0	0	0	0
	WBGene00046575	4.01469	5.48265	14.1148	9.68018
	WBGene00046576	9.1876	3.73821	12.0941	24.3877
	WBGene00046577	0	0.864444	5.98755	1.8051
	WBGene00046578	24.9035	22.0476	23.1645	33.2458
	WBGene00046579	15.2516	51.1884	34.6266	80.165
	WBGene00046580	0	0	0	0
	WBGene00046581	0	0	0	3.14543
	WBGene00046582	0	0	0	0
	WBGene00046583	13.9299	69.0575	91.1558	150.77
	WBGene00046584	5.05295	5.59995	7.17845	13.1751
	WBGene00046585	0	0	0	0
	WBGene00046586	8.52254	11.4792	14.3543	12.0383
	WBGene00046587	1.92558	0	0	0
	WBGene00046588	1.32174	6.25305	7.45584	13.8281
	WBGene00046589	0	0	0	1.34804
	WBGene00046590	0	0	0	0
	WBGene00046591	0	1.81452	2.07176	0.361021
	WBGene00046592	1.74088	1.33156	0	2.29854
	WBGene00046593	0	0	0	0
	WBGene00046594	26.3895	33.2455	52.3726	67.9917
	WBGene00046595	0	0	1.72166	0
	WBGene00046596	16.4713	38.4045	100.777	120.59
	WBGene00046597	0	0	1.29125	0
	WBGene00046598	0	0	0	0
	WBGene00046599	0	0	0	0
	WBGene00046600	0	0	0	0
	WBGene00046601	0	0	0	0
	WBGene00046602	0	0	0	0
	WBGene00046603	0	0	0	1.34804
	WBGene00046604	0	0	0	0
	WBGene00046605	0	2.29747	0.360515	3.05711
	WBGene00046606	0	0	0.981201	1.34804
	WBGene00046607	85.3128	188.423	203.094	247.587
	WBGene00046608	0	3.10698	0	0.722042
	WBGene00046609	1.6947	2.21927	0.72103	0.361021
	WBGene00046610	1.40194	3.99468	0.260171	1.44408
	WBGene00046611	0	0	0	0
	WBGene00046612	0	0	0	1.78775
	WBGene00046614	0	0	0	0
	WBGene00046615	0.677879	0.576296	0	0
	WBGene00046616	1.15535	2.21927	7.72924	12.8853
	WBGene00046617	0	1.83035	4.98411	0.898695
	WBGene00046618	0	0	0	0
	WBGene00046619	0	0	0	0
	WBGene00046620	16.5577	7.53136	7.02823	13.1789
	WBGene00046621	0	0	0	0
	WBGene00046622	4.40622	9.40824	1.56102	16.745
	WBGene00046623	1.59593	0.724431	0.520341	0.76618
	WBGene00046624	0	0	0	0.449348
	WBGene00046625	0	0	0	0
	WBGene00046626	0	0	0	0
	WBGene00046627	0	0	0	0
	WBGene00046628	0	0	2.42186	0.898695
	WBGene00046629	0.770233	0	2.16309	7.60036
	WBGene00046630	33.3219	23.7224	28.2301	59.6615
	WBGene00046631	0	0	0	0
	WBGene00046632	0	0	0	0
	WBGene00046633	8.71941	9.86793	7.22611	18.5153
	WBGene00046634	0	0	0	0
	WBGene00046635	2.03364	0	0	0
	WBGene00046636	0	0	0	0
	WBGene00046637	0	0	0	0
	WBGene00046638	0	0	0	0
	WBGene00046639	0	0	0	0
	WBGene00046640	0	0	0	0
	WBGene00046641	2.23692	4.6569	12.8742	14.3331
	WBGene00046642	6.97854	19.641	36.3477	38.5767
	WBGene00046643	27.5114	42.8751	69.7557	69.6605
	WBGene00046644	2.71152	0	0	0
	WBGene00046646	0	0	0	0
	WBGene00046647	0	0	0	0
	WBGene00046648	0	0	0	0
	WBGene00046649	0	0.887708	2.50217	5.50364
	WBGene00046650	0	0	0	0.255393
	WBGene00046651	0	0	0	0
	WBGene00046652	0	0	0	0
	WBGene00046653	4.39052	2.49985	7.50793	8.27065
	WBGene00046654	0	0	0	0
	WBGene00046655	0	0	0	0
	WBGene00046656	0	0	0	0
	WBGene00046657	0	0	0	0
	WBGene00046659	0.440581	4.58806	8.46689	7.25872
	WBGene00046660	0	0	0	0
	WBGene00046661	0	0	0	0
	WBGene00046662	0	0	0	0
	WBGene00046663	0	0	0	0
	WBGene00046664	0	0	0	0
	WBGene00046665	0	0	0	0
	WBGene00046666	3.72834	9.63373	15.2995	22.9707
	WBGene00046667	0	0	0	0
	WBGene00046668	0	0	0	0
	WBGene00046669	0	0	0	0
	WBGene00046670	0	0	0	5.27498
	WBGene00046671	0	0	0	0
	WBGene00046672	0	0	0	0
	WBGene00046673	0	0	0	0
	WBGene00046674	0	0	0	0
	WBGene00046675	0	0	0	0
	WBGene00046676	0	0	2.22257	0
	WBGene00046677	0	0	0	1.08306
	WBGene00046678	0.677879	0	0	0
	WBGene00046679	6.67361	3.90163	5.81449	4.41281
	WBGene00046680	3.7681	4.43854	2.12223	1.59385
	WBGene00046681	62.195	52.0047	106.375	145.329
	WBGene00046682	0	0	2.58249	0
	WBGene00046683	0	0	0	0
	WBGene00046684	9.56984	6.68948	14.865	12.9023
	WBGene00046685	0	0	0	0
	WBGene00046686	1.32174	1.20739	0	0.898695
	WBGene00046687	0	0	0.72103	0
	WBGene00046688	0.440581	0	2.15208	2.61547
	WBGene00046689	0	0	0	0
	WBGene00046690	0	0	0	2.29854
	WBGene00046691	3.32752	9.30732	4.10406	5.85695
	WBGene00046692	1.79634	3.87051	1.34172	1.23283
	WBGene00046693	0	5.31125	0.520341	1.53241
	WBGene00046694	0	0	0	0
	WBGene00046695	2.69582	4.19019	4.32337	2.24674
	WBGene00046696	0	0	0	0
	WBGene00046697	1.01682	0	0	5.14262
	WBGene00046698	0	0	0	1.34804
	WBGene00046699	7.35149	15.7398	9.50979	26.9877
	WBGene00046700	0	0	0	0
	WBGene00046701	0	0	0	0
	WBGene00046702	0	0	0	0
	WBGene00046703	0	0	0	0.361021
	WBGene00046704	0	4.5637	2.76234	6.26982
	WBGene00046705	6.58126	9.96127	5.47622	17.8319
	WBGene00046706	0	2.21927	3.87374	6.39462
	WBGene00046708	0	0	0	1.34804
	WBGene00046709	12.2131	29.9848	24.7676	56.1648
	WBGene00046710	0	1.3474	2.52361	0
	WBGene00046711	0.33894	0.288148	1.86206	0.722042
	WBGene00046712	0	0	0	0
	WBGene00046713	22.7198	52.0476	108.269	134.417
	WBGene00046714	12.204	5.49091	3.38222	4.33225
	WBGene00046715	0	0	0	0
	WBGene00046716	2.80387	3.66813	11.1111	6.21797
	WBGene00046717	0	0	0	0.449348
	WBGene00046718	2.47709	0	1.121	0.449348
	WBGene00046719	0	0	0	0
	WBGene00046720	0	0	0	0
	WBGene00046721	0	0	0	0
	WBGene00046722	1.01682	5.59252	0	0.722042
	WBGene00046723	1.54047	5.5837	7.32727	16.5433
	WBGene00046724	0	0	0.780512	0
	WBGene00046725	0	0	0	1.98176
	WBGene00046726	6.26377	8.46559	18.4189	22.8822
	WBGene00046727	17.6852	27.5163	31.623	33.2748
	WBGene00046728	0	2.41477	1.30085	0
	WBGene00046729	0.881162	0	0	0
	WBGene00046730	0.677879	3.70738	0.860831	0
	WBGene00046731	0	0	0	1.79739
	WBGene00046732	0	0	0.260171	0
	WBGene00046733	9.04619	9.24412	27.0623	32.6029
	WBGene00046734	0	0	0	0
	WBGene00046735	0	0.724431	0.520341	4.23621
	WBGene00046736	0	0	0	0
	WBGene00046738	0	0	0.260171	2.88817
	WBGene00046739	0	2.41477	0	2.04315
	WBGene00046740	8.09058	15.225	16.516	22.187
	WBGene00046741	0	0	0	0
	WBGene00046742	0	0	0	1.17139
	WBGene00046743	0	0	1.72166	0
	WBGene00046744	7.43482	1.15259	8.18049	3.76946
	WBGene00046745	59.5129	48.5199	72.7928	86.8223
	WBGene00046746	0	2.59333	0	0
	WBGene00046747	0	0	0	0
	WBGene00046748	0	0	0	0
	WBGene00046749	28.1364	22.538	23.7327	46.7016
	WBGene00046750	0	0	3.01291	2.43111
	WBGene00046751	0	0	0	0
	WBGene00046752	1.21081	0.864444	6.59663	10.8843
	WBGene00046753	0	1.77542	1.38117	0
	WBGene00046754	18.2335	9.88362	27.6447	62.5037
	WBGene00046755	0.440581	0	3.30412	2.65961
	WBGene00046756	0	0	0	0
	WBGene00046757	0	0	0	0.449348
	WBGene00046758	75.3572	90.2358	72.252	121.401
	WBGene00046759	16.69	23.1392	64.795	52.6754
	WBGene00046760	1.44811	0.288148	11.8924	9.74157
	WBGene00046761	0	0	0	0.449348
	WBGene00046762	0	0	1.80258	0
	WBGene00046763	0	0	0	2.24674
	WBGene00046764	3.76195	3.1392	0.260171	3.96341
	WBGene00046765	4.50786	3.27921	10.1511	7.95194
	WBGene00046766	0	0.724431	0	1.34804
	WBGene00046767	0	0.482954	1.04068	0
	WBGene00046768	0	0	0	0.898695
	WBGene00046769	0	7.46183	6.81734	5.5669
	WBGene00046770	0.440581	0	0.260171	2.88817
	WBGene00046771	4.06728	8.21654	14.1013	21.0522
	WBGene00046772	0	0	0	0
	WBGene00046773	5.49066	12.5765	17.059	28.3855
	WBGene00046774	0	0	0	0
	WBGene00046775	0.770233	0	0	0
	WBGene00046777	3.88832	6.61183	19.5293	41.2308
	WBGene00046778	0	0	0	0
	WBGene00046779	0	0	0.780512	0.449348
	WBGene00046780	0.881162	0	0	0.722042
	WBGene00046781	0	0	0	0
	WBGene00046782	0	5.44355	2.48274	10.3121
	WBGene00046783	21.6629	14.2746	14.9646	18.2141
	WBGene00046784	2.42163	3.05288	9.30829	7.02834
	WBGene00046785	0	0	0	0
	WBGene00046786	0	0	0	0
	WBGene00046787	0	0	0	1.8051
	WBGene00046788	0	0	0	0
	WBGene00046789	0	0	0	0
	WBGene00046790	0	0	0	0
	WBGene00046791	16.1816	29.1985	42.0406	83.792
	WBGene00046792	0	0	0	1.44408
	WBGene00046793	0	0	0	0
	WBGene00046794	0	0	0	0
	WBGene00046795	1.01682	0.443854	0.72103	4.48384
	WBGene00046796	0	0.724431	1.29125	1.8051
	WBGene00046797	0	0	0	0
	WBGene00046798	0	0	0	0
	WBGene00046799	0	0	0	0
	WBGene00046800	21.6597	51.4028	80.2455	84.5504
	WBGene00046801	1.98105	5.81775	2.42326	1.44408
	WBGene00046802	0	0	0	0
	WBGene00046803	0	0	0	0.76618
	WBGene00046804	0	0	0	0
	WBGene00046805	3.73121	2.41477	3.31313	13.6246
	WBGene00046806	0	10.6376	3.60515	6.51735
	WBGene00046807	0	0	0	0
	WBGene00046808	0	0	0.780512	0
	WBGene00046809	0	0	0	0
	WBGene00046810	0	0	0	0
	WBGene00046811	0	0	3.16372	3.77915
	WBGene00046812	30.8725	61.2281	76.3951	118.954
	WBGene00046813	3.28134	0	1.04068	0.449348
	WBGene00046814	0	0	0	0
	WBGene00046815	12.8081	33.3402	54.3258	61.4438
	WBGene00046816	28.4818	62.8025	74.7706	67.2426
	WBGene00046817	16.3701	14.0808	14.7943	18.3291
	WBGene00046818	0	0	0	0
	WBGene00046819	0	0	0	0
	WBGene00046820	1.94416	0.724431	17.5519	22.8803
	WBGene00046821	0	0	0	0
	WBGene00046822	0	0	0	0
	WBGene00046823	0	0	0	0
	WBGene00046824	3.21973	6.67434	11.4796	18.1332
	WBGene00046825	15.9667	12.5783	41.2047	56.3527
	WBGene00046826	15.6615	11.0436	16.4759	16.2744
	WBGene00046827	0	7.49968	2.54222	4.34174
	WBGene00046828	0	1.77542	0	0
	WBGene00046829	11.6249	30.7382	19.7508	21.2788
	WBGene00046830	0	0	0	0
	WBGene00046831	0	0	0	0
	WBGene00046832	0	0	0	0
	WBGene00046833	0	0	0	0
	WBGene00046834	2.03364	0	0	0.722042
	WBGene00046835	0.385117	0	0	0.898695
	WBGene00046836	0	0.443854	2.15208	2.0605
	WBGene00046837	8.71039	22.4207	30.4032	30.4636
	WBGene00046838	2.23692	6.44884	0.780512	11.3105
	WBGene00046839	2.77914	0	5.32541	0.898695
	WBGene00046840	0	0	0	0
	WBGene00046841	0	0	0	0
	WBGene00046842	0	0	0	0
	WBGene00046843	4.43669	2.59333	3.9248	0
	WBGene00046844	1.063	3.52069	4.73517	11.7407
	WBGene00046845	9.52967	10.5695	16.6161	28.8099
	WBGene00046846	14.1577	27.7642	28.2676	25.4381
	WBGene00046847	3.91304	9.63388	8.3395	17.6954
	WBGene00046848	0	0	0	0.361021
	WBGene00046849	0	0	0	0
	WBGene00046850	3.40156	8.09939	2.44188	0.898695
	WBGene00046851	48.3235	87.8856	123.893	134.614
	WBGene00046852	0	0	0	0
	WBGene00046853	13.5194	43.0762	111.359	134.001
	WBGene00046854	0	0	1.34172	3.71766
	WBGene00046855	0	0	0	0
	WBGene00046856	0	0	0	0
	WBGene00046858	17.3769	40.4052	39.6294	52.4795
	WBGene00046859	2.09198	2.92801	6.63609	4.00765
	WBGene00046860	0	0	0.430416	0
	WBGene00046861	0	0	0	0
	WBGene00046862	43.1529	140.177	236.412	325.728
	WBGene00046863	0	0	0	0
	WBGene00046864	0	0	0	0
	WBGene00046865	7.83825	12.7958	14.9299	29.513
	WBGene00046866	0	0	0	0.510786
	WBGene00046867	0.33894	0	0	0
	WBGene00046868	1.01682	0	0.430416	0
	WBGene00046869	0	0	0	0
	WBGene00046870	0	6.09764	0	0.361021
	WBGene00046871	0	0	0	0
	WBGene00046872	15.1157	27.454	49.2109	70.5229
	WBGene00046873	9.36014	13.1777	19.302	18.8918
	WBGene00046874	1.01682	4.58806	0.520341	3.34705
	WBGene00046875	21.17	30.4667	3.73313	17.0349
	WBGene00046876	1.74088	0.482954	5.09487	1.53241
	WBGene00046877	0	0	0.430416	3.78686
	WBGene00046878	0	2.99864	0	4.93136
	WBGene00046879	0	1.20739	0	2.79213
	WBGene00046880	3.24733	1.33156	5.48664	5.28462
	WBGene00046881	4.34721	2.41477	1.04068	0
	WBGene00046882	0.33894	1.77542	3.88475	0
	WBGene00046883	16.2037	23.4507	30.4986	38.6573
	WBGene00046884	0	3.0219	2.58309	2.43111
	WBGene00046885	66.0885	108.5	166.493	248.827
	WBGene00046886	0	0	0	0
	WBGene00046887	0	0	1.30085	1.34804
	WBGene00046888	0.385117	1.20739	4.09445	9.75897
	WBGene00046889	1.92558	0	1.56102	0
	WBGene00046890	0	0	0	0
	WBGene00046891	0	0.288148	2.50217	1.47092
	WBGene00046892	0	0	0	0
	WBGene00046893	1.10917	0.864444	2.01228	3.68118
	WBGene00046894	0	0.443854	0	2.52715
	WBGene00046895	26.3063	39.8985	40.1668	61.5126
	WBGene00046896	0	0	0	0
	WBGene00046897	0	0	0	0
	WBGene00046898	1.01682	6.59698	6.38552	3.69082
	WBGene00046899	1.01682	0	0	1.44408
	WBGene00046900	64.5637	155.507	163.53	266.721
	WBGene00046901	0	0	0	0
	WBGene00046902	9.36969	16.2068	47.5447	51.145
	WBGene00046903	0	0	0	0
	WBGene00046904	0	0	0	0
	WBGene00046905	0	0	0	0
	WBGene00046906	0	0.724431	0.950757	1.34804
	WBGene00046907	1.15535	0	1.04068	2.97649
	WBGene00046908	7.67212	1.93182	4.40509	7.09926
	WBGene00046909	0.881162	0	1.55142	0
	WBGene00046910	3.41372	10.1236	8.54942	23.4736
	WBGene00046912	6.77879	4.11213	5.19602	0.361021
	WBGene00046913	3.57698	1.20739	0	3.8483
	WBGene00046914	1.6947	0.288148	1.121	9.28274
	WBGene00046915	1.92558	0	3.12205	1.40948
	WBGene00046916	0	0	0	1.02157
	WBGene00046917	0	0	0	0
	WBGene00046918	2.64349	0	5.38489	7.34502
	WBGene00046919	0	0	0.260171	0.898695
	WBGene00046920	6.02647	3.61403	13.4442	10.9573
	WBGene00046921	0.770233	7.72727	0	2.52715
	WBGene00046922	0	0	0	0
	WBGene00046923	0	2.59333	2.12223	0.722042
	WBGene00046924	0	2.9828	3.01291	4.40515
	WBGene00046925	1.74088	1.72889	1.29125	5.49593
	WBGene00046926	0	0	0	0
	WBGene00046927	21.4195	33.2309	71.3173	82.4976
	WBGene00046928	0	0	0	5.60922
	WBGene00046929	0	0	0	0
	WBGene00046930	0	0	0	0
	WBGene00046931	0	0	0	0.722042
	WBGene00046932	0	0	0	0
	WBGene00046933	0	0	0	0
	WBGene00046934	0	0	0	0
	WBGene00046935	0	0	0	2.46566
	WBGene00046936	41.145	49.3985	89.3927	123.536
	WBGene00046937	0	0	0	0
	WBGene00046938	1.89798	1.59645	0	0.810369
	WBGene00046939	4.49857	4.59508	5.92607	13.3979
	WBGene00046940	6.54437	2.57805	6.6553	17.7299
	WBGene00046941	8.9817	0	1.72166	9.54777
	WBGene00046942	1.15535	5.64592	0.520341	6.33308
	WBGene00046943	0	0	0	0
	WBGene00046944	56.5018	90.9881	166.522	213.458
	WBGene00046945	0	0	0	0
	WBGene00046946	2.37258	2.49985	0	0.76618
	WBGene00046947	20.381	40.0857	39.1013	50.1657
	WBGene00046948	0.825698	4.22929	5.01477	13.9415
	WBGene00046949	0	0	1.72166	4.77383
	WBGene00046950	0	0	0	0
	WBGene00046951	0.770233	0	0	1.08306
	WBGene00046952	0	0	0	0
	WBGene00046953	3.7681	8.55052	2.33193	29.3307
	WBGene00046954	0	0	0	0
	WBGene00046955	75.5198	126.949	173.593	240.57
	WBGene00046956	1.35576	0	0	1.02157
	WBGene00046957	1.54047	0.965908	0.780512	3.05711
	WBGene00046958	0	0	1.81159	1.89343
	WBGene00046959	20.3627	34.9	70.7674	102.668
	WBGene00046960	3.72192	6.54204	6.75845	11.4949
	WBGene00046961	0.385117	2.8896	3.7035	2.95148
	WBGene00046962	0	0	0	0
	WBGene00046963	10.7066	31.2916	63.2948	67.7615
	WBGene00046964	5.86362	9.57137	20.2201	26.4425
	WBGene00046965	0	0	0	0
	WBGene00046966	0	1.72889	2.54222	1.8051
	WBGene00046967	13.3444	28.7532	38.3786	48.6449
	WBGene00046968	0	0	0	0.361021
	WBGene00046969	0	0	0	0
	WBGene00046970	0	0	0	0
	WBGene00046971	24.3832	12.7711	18.0085	18.0371
	WBGene00046972	0	0	0	0
	WBGene00046973	3.71264	0	1.82119	2.95914
	WBGene00046974	6.86146	15.4741	29.2724	23.7213
	WBGene00046975	0	0	0	0
	WBGene00046976	0	0	0.430416	0
	WBGene00046977	1.74088	9.81244	13.9037	9.65329
	WBGene00046978	0	0	0.360515	0
	WBGene00046979	2.13528	0	3.11385	3.1704
	WBGene00046980	1.063	4.95331	5.57597	1.79739
	WBGene00046981	0	0	1.29125	0
	WBGene00046982	0	0	0	0
	WBGene00046983	0	0	0	0
	WBGene00046984	0	0	0	0
	WBGene00046985	0	0	0	0
	WBGene00046986	7.07089	17.9596	22.3736	30.6766
	WBGene00046987	0.33894	0	1.44206	1.89343
	WBGene00046988	0	0	0	0
	WBGene00046989	1.92558	0	1.72166	9.49394
	WBGene00046990	1.01682	1.25406	4.70532	5.25002
	WBGene00046991	0	0	1.80258	0
	WBGene00046992	0	0	0	0
	WBGene00046993	0	0	2.33193	1.17139
	WBGene00046994	0	0	0	0
	WBGene00046995	26.8048	53.8393	98.3447	106.067
	WBGene00046996	0	0	0	0
	WBGene00046997	0	1.33156	0	1.92027
	WBGene00046998	0	2.95127	0.260171	2.96878
	WBGene00046999	1.54047	0.724431	5.1061	4.58952
	WBGene00047000	5.66896	3.86363	8.4773	8.40124
	WBGene00047001	0	0	0	0
	WBGene00047002	0	0	0	0
	WBGene00047003	0	0	0	0
	WBGene00047004	0	0	2.52361	0
	WBGene00047005	0	0	0	0
	WBGene00047006	0	0	0	0
	WBGene00047007	1.83323	0	9.55065	0
	WBGene00047008	1.6947	0	3.24464	0.449348
	WBGene00047009	1.01682	5.70031	2.15208	5.12719
	WBGene00047010	0	0	0	3.26831
	WBGene00047011	0	0	0	0
	WBGene00047012	51.5678	79.2892	99.5226	177.283
	WBGene00047013	0	0	1.56102	0.449348
	WBGene00047014	32.4835	47.0724	91.4342	104.775
	WBGene00047015	6.3042	2.81952	14.4851	4.14778
	WBGene00047016	0	0	0	0
	WBGene00047017	0	0	0	0
	WBGene00047018	2.13528	4.71995	0	3.24919
	WBGene00047019	4.12849	13.0984	32.6979	11.7309
	WBGene00047020	0	0	0	0
	WBGene00047021	3.66031	2.59333	4.60578	3.87519
	WBGene00047022	0	0	0	0
	WBGene00047023	11.4338	27.4997	51.746	79.7093
	WBGene00047024	0	0	0	0
	WBGene00047025	0	1.93182	2.30289	4.43006
	WBGene00047026	0	0	0	0
	WBGene00047027	0	1.33156	2.15208	0
	WBGene00047028	0	0	0	0
	WBGene00047029	8.21695	23.3561	50.8802	42.6999
	WBGene00047030	0	0	0	0
	WBGene00047031	2.46493	0	5.06583	2.96878
	WBGene00047032	2.3107	2.59333	0	2.69609
	WBGene00047033	1.01682	0	0	0
	WBGene00047034	0	2.48415	1.38117	1.33846
	WBGene00047035	0	0	0	0
	WBGene00047036	0	0	0	0
	WBGene00047037	33.1768	35.2807	50.5242	57.4763
	WBGene00047038	0	0	0	0
	WBGene00047039	0	0	0	0
	WBGene00047040	0	0	0	0
	WBGene00047041	0	0	0	0
	WBGene00047042	1.6947	7.88958	5.2459	9.00238
	WBGene00047043	0	0	0	0
	WBGene00047044	0	0	0	2.16613
	WBGene00047045	0	0	0	0
	WBGene00047046	10.6116	18.4637	20.3917	37.3037
	WBGene00047047	0	0	0	0
	WBGene00047048	0	0	0.520341	2.16613
	WBGene00047049	0	0	0	0
	WBGene00047050	0	0	0	3.65622
	WBGene00047051	0	0	0	0
	WBGene00047052	0	0	0	0
	WBGene00047053	4.07944	3.37256	0	5.24043
	WBGene00047054	0	0	0	0
	WBGene00047055	34.0761	64.4131	82.2325	103.311
	WBGene00047056	0	0	0	0
	WBGene00047057	0.385117	2.66312	0	2.24674
	WBGene00047058	1.54047	5.32625	4.95588	8.86987
	WBGene00047059	0	0	0	0
	WBGene00047060	0	0.482954	0	0
	WBGene00047062	83.4929	87.4373	185.394	218.262
	WBGene00047063	5.53684	6.54259	20.9611	33.855
	WBGene00047064	13.4858	20.3801	14.8448	34.2522
	WBGene00047065	10.9037	12.904	40.4037	56.3166
	WBGene00047066	0	0	0	0
	WBGene00047067	1.01682	0	0	0
	WBGene00047068	1.01682	5.39771	10.2502	12.119
	WBGene00047069	0	0	0	0
	WBGene00047070	0	0	0	0
	WBGene00047071	7.82896	12.7889	31.6917	18.671
	WBGene00047072	1.54047	0	7.28781	8.19186
	WBGene00047073	0	0	0	0
	WBGene00047074	0	0	2.16309	0.898695
	WBGene00047075	0.677879	0	3.44332	2.16613
	WBGene00047076	0	0	0	0
	WBGene00047077	0	0	0	0.449348
	WBGene00047078	1.6947	1.464	0.780512	4.77388
	WBGene00047079	0	0	0	0
	WBGene00047080	5.93098	19.8226	21.0599	35.2644
	WBGene00047081	0.385117	0	4.56433	1.47092
	WBGene00047082	0	0	0	0
	WBGene00047083	0	2.30518	0.72103	0
	WBGene00047084	0	0	0	2.16613
	WBGene00047085	9.47107	7.89687	12.9918	21.8262
	WBGene00047086	44.1429	39.5331	28.59	67.1468
	WBGene00047087	0	0	0	0
	WBGene00047088	0	0	0	0
	WBGene00047089	0	4.11199	5.5261	6.36773
	WBGene00047090	0	0	0	0
	WBGene00047091	2.99787	8.64526	2.34154	13.1597
	WBGene00047092	6.77879	5.72427	15.0367	3.85018
	WBGene00047093	0	0	0	2.36003
	WBGene00047094	0	0	0	0
	WBGene00047095	0	0	0.520341	0
	WBGene00047096	0	1.33156	0	2.29854
	WBGene00047097	0	0	0	0
	WBGene00047098	0	0	0	0
	WBGene00047099	0	1.77542	0.780512	1.8051
	WBGene00047100	4.54147	3.02962	0	0
	WBGene00047102	0	0	0	0
	WBGene00047103	0	0	0	0
	WBGene00047104	0.33894	7.42203	16.1953	37.123
	WBGene00047105	1.11846	0	4.72393	4.49348
	WBGene00047106	0	0	0	0
	WBGene00047107	4.24871	12.1249	8.03847	12.8236
	WBGene00047108	0	0	1.30085	3.61021
	WBGene00047109	0	0	0	0
	WBGene00047110	0.440581	0	0	1.44408
	WBGene00047111	0	0	0	0
	WBGene00047112	0	0	0	0
	WBGene00047113	3.52465	1.20739	3.40446	4.33225
	WBGene00047114	0	0	1.30085	2.88817
	WBGene00047115	0	0	0	0
	WBGene00047116	0	0	1.44206	2.69609
	WBGene00047117	0	0	0	0
	WBGene00047118	0	0	0	0
	WBGene00047119	2.37258	0	0	0
	WBGene00047120	1.26628	0	1.80258	1.79739
	WBGene00047121	0	1.72889	0	0
	WBGene00047122	0	0	0	0
	WBGene00047123	0	0.443854	3.47436	9.23855
	WBGene00047124	4.19939	16.9296	25.2262	33.8721
	WBGene00047125	0.385117	0.443854	1.14103	3.19723
	WBGene00047126	0	0	0	0
	WBGene00047127	0	1.15259	0	0
	WBGene00047128	0	6.21395	0	1.78775
	WBGene00047129	3.05046	0	4.88538	0
	WBGene00047130	0	3.10698	0	1.53236
	WBGene00047131	0	0	0.520341	1.44408
	WBGene00047132	3.41372	0	0	1.27697
	WBGene00047133	0	0.887708	0.520341	0.616414
	WBGene00047134	0	0	0	0
	WBGene00047135	0	0	0	0
	WBGene00047136	0	0	0	0
	WBGene00047137	0	0	0	2.52715
	WBGene00047138	17.6854	15.5755	15.6261	21.5515
	WBGene00047139	0	0	0	0
	WBGene00047140	0	0	0.72103	3.8656
	WBGene00047141	0	0	0	0
	WBGene00047142	3.75881	11.0279	13.454	29.1271
	WBGene00047143	0	0	0	0
	WBGene00047144	5.94956	16.4155	12.1648	11.5102
	WBGene00047145	13.1285	15.6466	34.598	59.27
	WBGene00047146	0	0	0	0.898695
	WBGene00047147	5.65064	1.72889	4.46598	1.98176
	WBGene00047148	0	0	0	0
	WBGene00047149	0	0	0	0
	WBGene00047150	1.70686	1.81452	6.45623	6.55205
	WBGene00047151	0	0	0	0
	WBGene00047152	0	0	0	0
	WBGene00047153	0	0	0	3.51417
	WBGene00047154	0	0	1.80258	0
	WBGene00047155	0	1.12918	9.1707	11.5276
	WBGene00047156	0	0	0	0.722042
	WBGene00047157	0	0	0	0
	WBGene00047158	0	0	2.37279	2.80933
	WBGene00047159	0	0	0	0
	WBGene00047160	0	0	1.72166	0.898695
	WBGene00047161	31.4943	9.86723	16.6586	20.2226
	WBGene00047162	0.677879	0	0.260171	0
	WBGene00047163	33.1958	20.4883	44.2198	39.9326
	WBGene00047164	0	0	3.44332	0
	WBGene00047165	0	4.58806	8.57064	7.11849
	WBGene00047166	0.677879	0.887708	0	3.51417
	WBGene00047167	0	0	0	0
	WBGene00047168	0	0	0	0
	WBGene00047170	0	0	0	0
	WBGene00047171	0	1.33156	0	0
	WBGene00047172	1.6947	7.77324	3.38222	9.77627
	WBGene00047173	0	0	0	0
	WBGene00047174	0	0	0	0
	WBGene00047175	0.770233	0	0.860831	1.44408
	WBGene00047176	0	0	0	0
	WBGene00047177	0	0	0	0
	WBGene00047178	7.61953	18.0908	25.5759	41.1367
	WBGene00047179	0	0	0	0
	WBGene00047180	0	0	0	0.361021
	WBGene00047181	0	6.84643	1.04068	0.76618
	WBGene00047182	0	0	0	0
	WBGene00047183	0	0	0	0
	WBGene00047184	6.37798	2.89772	0.260171	4.19197
	WBGene00047185	0	0	0	0
	WBGene00047186	0.33894	2.65625	6.36609	2.36962
	WBGene00047187	0	0	0	0
	WBGene00047188	0	0	0	0
	WBGene00047189	2.85005	9.54866	4.24386	7.06476
	WBGene00047190	13.1254	18.3168	34.8259	44.3879
	WBGene00047191	0	0	0	0
	WBGene00047192	0	0	0	0
	WBGene00047193	1.15535	0	0	0
	WBGene00047194	4.59092	16.4484	58.3255	56.3837
	WBGene00047195	0	0	0	0
	WBGene00047196	7.52717	4.90664	7.12798	11.6005
	WBGene00047197	2.9424	3.62216	0.780512	4.91406
	WBGene00047198	1.6947	2.21927	0	0.898695
	WBGene00047199	0.440581	1.20739	2.50217	7.90014
	WBGene00047200	4.94203	6.22236	11.0212	12.8946
	WBGene00047201	1.01682	2.0403	7.58684	11.545
	WBGene00047202	2.69582	0	0	4.14788
	WBGene00047203	0	0	0	0
	WBGene00047204	0	0	0	0
	WBGene00047205	10.6604	8.31044	1.04068	3.24919
	WBGene00047206	32.0275	41.1773	65.6344	76.1738
	WBGene00047207	0	0	0	0
	WBGene00047208	0	0.887708	5.96693	1.02157
	WBGene00047209	0	0	0	0.361021
	WBGene00047210	0	0.576296	0	0
	WBGene00047211	6.71692	18.6584	9.78998	21.2116
	WBGene00047212	0	0	0	0
	WBGene00047213	0	0	0	0
	WBGene00047214	0.440581	3.46575	0.690586	3.12626
	WBGene00047215	16.2495	29.9076	35.6013	39.2853
	WBGene00047216	0	1.69034	1.94238	6.05851
	WBGene00047217	0	0	0	0
	WBGene00047218	0	0	0	0
	WBGene00047219	5.45351	1.77542	2.12223	13.995
	WBGene00047220	0	0	0	0
	WBGene00047221	0	0	0	1.8051
	WBGene00047222	0	0	0	1.72631
	WBGene00047223	0.440581	0	0	0
	WBGene00047224	0	0	0	0
	WBGene00047225	0	0	0	0
	WBGene00047226	3.96523	2.21927	0	3.93653
	WBGene00047228	0	0	2.52361	1.44408
	WBGene00047229	0	5.96589	4.00372	3.3298
	WBGene00047230	0	0	3.01291	0
	WBGene00047231	4.72945	25.0538	34.2283	24.5991
	WBGene00047232	1.49429	0	0	1.44408
	WBGene00047233	0	0	0	1.78775
	WBGene00047234	17.2291	5.63905	18.6574	17.8548
	WBGene00047235	0	0	2.58249	0.449348
	WBGene00047236	0	0	0	0
	WBGene00047237	0	0	0	0
	WBGene00047238	0	0	0	0
	WBGene00047239	8.36831	7.14972	14.7763	27.8212
	WBGene00047240	1.92558	0.887708	1.56102	4.69327
	WBGene00047241	10.845	8.02945	23.2708	24.9693
	WBGene00047242	0	0	0	0
	WBGene00047243	0	0	0	1.53236
	WBGene00047244	1.01682	0.576296	2.59351	2.97649
	WBGene00047245	0	2.17329	0.780512	0
	WBGene00047246	0	1.33156	1.04068	1.84924
	WBGene00047247	0.440581	0	1.60189	1.34804
	WBGene00047248	1.6947	0	1.82119	8.53365
	WBGene00047249	10.7316	9.1048	24.4942	18.7247
	WBGene00047250	0	5.32625	0.880856	0.898695
	WBGene00047251	0.385117	0	0	0
	WBGene00047252	0	0	0	0
	WBGene00047253	0	0	0	0
	WBGene00047254	2.47709	1.90786	0	4.14788
	WBGene00047255	10.2785	12.0485	9.43989	10.1546
	WBGene00047256	0	0	0	0
	WBGene00047257	0	0	0	0
	WBGene00047258	0	10.6081	2.50217	10.3659
	WBGene00047259	1.32174	0	2.46272	0.722042
	WBGene00047260	0	2.21927	0	1.08306
	WBGene00047261	1.01682	2.41477	3.81485	0.510786
	WBGene00047262	9.18144	0.724431	4.36564	8.31302
	WBGene00047263	0	0	5.88602	1.53236
	WBGene00047264	0	0	0	0
	WBGene00047265	0	2.03273	1.56102	2.04315
	WBGene00047266	0	0	0	0
	WBGene00047267	3.72834	9.27495	9.3091	4.16701
	WBGene00047269	0.677879	1.93182	0	0
	WBGene00047270	8.83034	12.4601	12.4534	8.72
	WBGene00047271	1.54047	0	0.260171	3.42584
	WBGene00047272	40.7439	75.5071	124.593	143.725
	WBGene00047273	5.71867	24.9291	22.4325	46.5692
	WBGene00047274	0	1.33156	0	0
	WBGene00047275	0	0	0	0
	WBGene00047276	1.26628	6.0047	7.19788	15.6676
	WBGene00047277	1.32174	2.6166	0	0
	WBGene00047278	0	0	0	0
	WBGene00047279	0	0	0	0
	WBGene00047280	0	0	2.88412	1.27697
	WBGene00047281	33.8207	55.9627	72.8064	144.021
	WBGene00047282	2.46493	0.887708	8.1875	12.4167
	WBGene00047283	0	3.45778	2.96222	0
	WBGene00047284	0	0	0	0
	WBGene00047285	7.23441	13.7924	11.6949	28.3819
	WBGene00047286	0	0	0	0
	WBGene00047287	27.157	31.878	64.9878	94.6881
	WBGene00047288	0	0	0	1.79739
	WBGene00047289	9.41273	6.19153	20.328	31.8192
	WBGene00047290	18.4677	14.345	21.0905	23.6677
	WBGene00047291	2.71152	0	0	0
	WBGene00047292	0	0	0	0
	WBGene00047293	0.440581	0.965908	0	2.46566
	WBGene00047294	0	0	0	0
	WBGene00047295	0	0	0	0
	WBGene00047296	0	0	8.04911	0
	WBGene00047297	0	1.20739	0	0
	WBGene00047298	0	0	0	0
	WBGene00047299	0	0	0	0
	WBGene00047300	25.4925	16.6275	40.5349	65.8201
	WBGene00047301	0	0	0	0
	WBGene00047302	0	0	0	0
	WBGene00047303	27.126	16.878	12.9633	10.5327
	WBGene00047304	1.6947	5.07789	0	1.34804
	WBGene00047305	0	0	0	0
	WBGene00047306	3.80499	1.15259	0.520341	11.9076
	WBGene00047307	0	0	0	0
	WBGene00047308	0.385117	0	1.98183	0.449348
	WBGene00047309	0	0	0	0
	WBGene00047310	7.25914	1.20739	4.86595	1.84924
	WBGene00047311	0	2.9828	4.22384	2.24674
	WBGene00047312	0	0	0	0
	WBGene00047313	0	0	0	0
	WBGene00047314	1.35576	0	0	0
	WBGene00047315	4.43983	8.13106	3.51382	7.4335
	WBGene00047316	8.16175	0.482954	11.8716	9.96064
	WBGene00047317	0.440581	0	3.47296	3.24919
	WBGene00047318	18.7113	8.97195	35.3789	50.8418
	WBGene00047319	14.9922	16.1218	10.3095	19.6158
	WBGene00047320	3.47534	4.36875	1.04068	5.86466
	WBGene00047321	0	0	0	0
	WBGene00047322	0	0	0	0
	WBGene00047323	0	2.66312	2.93259	2.88817
	WBGene00047324	0	0	0	0
	WBGene00047325	16.5175	9.86778	23.4537	24.7929
	WBGene00047326	0	0	0	0.722042
	WBGene00047327	1.6947	2.41477	4.73457	0.76618
	WBGene00047328	1.26628	0	5.58698	2.915
	WBGene00047329	1.32174	1.89272	4.49502	5.47857
	WBGene00047330	20.0083	26.5705	19.2693	50.2427
	WBGene00047331	0	0	0	2.16613
	WBGene00047332	22.4058	15.8799	12.5924	24.0459
	WBGene00047333	0	0	0	0
	WBGene00047334	0.677879	0	0	0
	WBGene00047335	0.440581	6.3705	9.99909	5.50359
	WBGene00047336	2.69582	1.69034	3.20377	7.53902
	WBGene00047337	0	0	2.58249	2.88817
	WBGene00047338	4.79708	3.15434	14.867	25.4498
	WBGene00047339	0	0	0	0
	WBGene00047340	0	0	0	0.810369
	WBGene00047341	9.93624	13.6293	11.2709	25.6646
	WBGene00047342	0	0	0	0
	WBGene00047343	1.15535	2.9828	6.91828	7.18582
	WBGene00047344	1.78705	0.576296	0.790931	3.36435
	WBGene00047345	0	0	0	0
	WBGene00047346	3.03476	7.13389	5.98755	10.796
	WBGene00047347	0	0	0	0
	WBGene00047348	0	0	0.260171	7.40656
	WBGene00047349	4.38436	15.3981	9.70006	20.593
	WBGene00047350	0	0	0	0
	WBGene00047351	0	0	0	0
	WBGene00047352	4.33819	0	6.12876	2.88817
	WBGene00047354	0	0	0	1.34804
	WBGene00047355	1.01682	0	0	0
	WBGene00047356	14.6414	10.7014	18.6789	20.0901
	WBGene00047357	0	0	0	1.8051
	WBGene00047359	0	10.6778	14.7637	15.9767
	WBGene00047360	0	0	0	2.49249
	WBGene00047361	5.67537	7.32127	20.1812	16.2228
	WBGene00047362	3.64173	25.4262	37.6904	50.0565
	WBGene00047363	0.385117	0	3.44332	2.55393
	WBGene00047364	3.32137	0	0	1.70906
	WBGene00047365	0	0	1.04068	0
	WBGene00047366	4.29816	2.74132	10.92	6.36758
	WBGene00047367	45.8799	32.9306	70.2205	109.378
	WBGene00047368	0	0	0	0
	WBGene00047369	0	0	0	0
	WBGene00047370	0	0	0	0
	WBGene00047371	0	0	0	0
	WBGene00047372	0	0	0	0
	WBGene00047373	2.03364	0	0.780512	2.80933
	WBGene00047374	0	0	0	0.722042
	WBGene00047375	0	0	0	0
	WBGene00047377	0	0	0	0
	WBGene00047378	1.15535	1.93182	0.260171	0.449348
	WBGene00047379	0	0	0	1.08306
	WBGene00047380	0	0	0	0
	WBGene00047381	10.3987	6.18381	14.6559	12.2072
	WBGene00047382	0.724056	0	0.520341	9.18665
	WBGene00047383	0	0	0	0
	WBGene00047384	0.440581	0	0.260171	0
	WBGene00047385	0	0	0	0
	WBGene00047386	0	0	0	0
	WBGene00047387	5.78604	4.35346	10.3303	5.68029
	WBGene00047388	9.54799	9.53241	20.5211	22.3791
	WBGene00047389	0.677879	0	1.56102	0
	WBGene00047390	14.6164	20.0375	55.5383	68.1263
	WBGene00047391	1.4574	3.10698	1.50154	5.38253
	WBGene00047392	0	0	0	0
	WBGene00047393	0	0	0	0
	WBGene00047394	0	0	0	0
	WBGene00047395	0	0	0	0
	WBGene00047396	1.01682	11.0278	0	3.54872
	WBGene00047397	2.6775	0.724431	1.04068	3.59478
	WBGene00047398	6.1807	13.2628	13.6934	12.4646
	WBGene00047399	12.0529	10.8261	14.0637	10.8612
	WBGene00047400	0.440581	2.35171	0	2.51943
	WBGene00047401	2.85005	5.76296	0	6.04314
	WBGene00047402	0	6.8149	1.82119	14.2602
	WBGene00047403	0	0	0	0
	WBGene00047404	0	0	0	0
	WBGene00047405	0.440581	0	1.72166	4.69327
	WBGene00047406	0	0	0	0
	WBGene00047407	3.1364	13.9956	10.8202	19.756
	WBGene00047408	0	0	0	0
	WBGene00047409	0	0	0	0
	WBGene00047410	0	0	0	0
	WBGene00047411	14.2406	15.8323	11.6523	38.1622
	WBGene00047412	0	0	0	0
	WBGene00047413	0	0	0	0
	WBGene00047414	0	0	0	0
	WBGene00047415	0	0	0	0
	WBGene00047416	0	0	0	0
	WBGene00047417	1.32174	1.37066	0	3.86748
	WBGene00047418	23.0464	9.1048	18.1675	23.9806
	WBGene00047419	0.440581	0	0	0
	WBGene00047420	1.59593	1.63555	6.44841	0.449348
	WBGene00047421	29.8311	28.5762	41.5539	48.6004
	WBGene00047422	2.37258	3.76217	5.69634	17.3326
	WBGene00047423	2.85005	0	0	0
	WBGene00047424	0	0.482954	0	0
	WBGene00047425	0	0	0	0
	WBGene00047426	2.33856	2.46144	6.87601	15.1032
	WBGene00047427	0	0	0	0
	WBGene00047428	0	0	0	0
	WBGene00047429	0	0.965908	0	3.69848
	WBGene00047430	0	0	0	0
	WBGene00047431	0	0	1.80258	2.61542
	WBGene00047432	0	0	0	0
	WBGene00047433	0	0	0	0
	WBGene00047434	0	0	0	0
	WBGene00047435	7.33579	2.37567	8.36995	15.3872
	WBGene00047436	0	0	0	0
	WBGene00047437	0	0	1.04068	0
	WBGene00047438	1.11846	0	12.3001	5.84923
	WBGene00047439	0	0	0.72103	0.898695
	WBGene00047440	2.47709	2.1185	2.60252	6.97633
	WBGene00047441	0	0	0	0
	WBGene00047442	9.71478	17.4301	64.1676	89.8733
	WBGene00047443	8.4205	10.5998	32.7516	31.466
	WBGene00047444	0	0	0	0.449348
	WBGene00047445	0	0	0	0
	WBGene00047446	0.440581	3.62216	5.13514	0
	WBGene00047447	0	0	0.260171	0
	WBGene00047448	0	0	0	0
	WBGene00047449	0	3.66813	1.31127	1.8051
	WBGene00047450	0.440581	2.21927	0.72103	3.78686
	WBGene00047451	0.881162	5.33451	11.7532	12.2074
	WBGene00047452	1.15535	2.66312	0	5.05606
	WBGene00047453	0	3.55083	1.87248	0
	WBGene00047454	1.76232	0.817773	1.04068	2.11422
	WBGene00047455	1.54047	3.94073	1.22135	2.64231
	WBGene00047456	4.40622	11.7517	13.456	11.0187
	WBGene00047457	0	0	0	1.70906
	WBGene00047458	1.6947	5.43542	0	2.16613
	WBGene00047459	0	0	0	1.27697
	WBGene00047460	0	0	1.30085	1.08306
	WBGene00047461	3.96523	0	0	1.34804
	WBGene00047462	0	0	0	1.8051
	WBGene00047463	17.4293	30.5698	35.8558	30.5154
	WBGene00047464	0.33894	0	0.430416	4.05956
	WBGene00047465	0	0	0	0
	WBGene00047466	0	0.724431	0	0.449348
	WBGene00047467	0	0	0	0
	WBGene00047468	0	0	0	0
	WBGene00047469	0	0	0	0
	WBGene00047470	0.881162	6.22979	4.44455	11.4931
	WBGene00047471	1.15535	0	0	4.86211
	WBGene00047472	0.770233	4.78919	4.15312	11.4218
	WBGene00047473	0.385117	2.66312	2.28205	5.59197
	WBGene00047474	0	0	0	0.361021
	WBGene00047475	0	1.69034	3.31454	1.17139
	WBGene00047476	0	2.89772	0	0
	WBGene00047477	5.29928	1.40976	13.1254	3.78686
	WBGene00047478	0	0	0	0
	WBGene00047479	0	0	0	0
	WBGene00047480	0	0	0	0
	WBGene00047481	48.7824	43.9397	55.8502	71.2295
	WBGene00047483	0	0	0	0
	WBGene00047484	1.01682	0	0	3.24919
	WBGene00047485	0	0	0	0
	WBGene00047486	2.41876	10.5674	1.55142	9.25585
	WBGene00047487	17.6916	24.2909	61.1333	61.2152
	WBGene00047488	0	2.41477	0.780512	5.55731
	WBGene00047489	0	0	0	2.16613
	WBGene00047490	0	0	0.430416	0
	WBGene00047491	0	0	0	0
	WBGene00047492	2.69582	1.93182	10.8735	14.9207
	WBGene00047493	0	0	0	0
	WBGene00047494	0	3.1392	3.16372	8.26116
	WBGene00047495	0	0	0	0
	WBGene00047496	10.149	17.7664	24.5106	50.066
	WBGene00047497	0	0	0	0
	WBGene00047498	0	0.724431	0.520341	1.02157
	WBGene00047499	0	0	0	0
	WBGene00047500	14.641	27.1949	46.1639	89.3897
	WBGene00047501	0	1.72889	0	0
	WBGene00047502	2.47709	0	3.20377	3.33751
	WBGene00047503	1.32174	0	0	0
	WBGene00047504	0	0	0	0
	WBGene00047505	0	3.16963	3.01291	0
	WBGene00047506	23.0501	61.7263	102.126	162.123
	WBGene00047507	0	0	1.04068	0.722042
	WBGene00047508	0.881162	1.72889	3.30352	8.97549
	WBGene00047509	0	0	0	0
	WBGene00047510	0	0	0	0
	WBGene00047511	1.15535	2.55478	4.5545	2.24674
	WBGene00047512	1.54047	0	0	0
	WBGene00047513	14.4317	10.4594	28.6487	36.3261
	WBGene00047514	8.63922	5.52244	9.2386	11.3431
	WBGene00047515	0	0	0	0
	WBGene00047516	0	0	0	0
	WBGene00047517	0.724056	2.93627	3.98288	15.0608
	WBGene00047518	3.63244	6.56475	5.3857	2.68645
	WBGene00047519	8.22691	11.3087	25.9571	45.7626
	WBGene00047520	0	0	3.81485	3.8309
	WBGene00047521	0	0.241477	2.16309	0
	WBGene00047522	0	0	2.30289	0.449348
	WBGene00047523	0	0	0	0
	WBGene00047524	23.6747	36.9257	92.5176	75.4924
	WBGene00047525	18.0888	24.8362	26.4692	50.7303
	WBGene00047526	0	0	0	0
	WBGene00047527	10.9932	6.73685	15.7279	17.0445
	WBGene00047528	28.1152	9.84411	16.6476	18.8208
	WBGene00047529	7.9832	11.5562	37.418	41.5667
	WBGene00047530	0	0	0	3.32011
	WBGene00047531	15.4052	7.65469	4.17315	14.6749
	WBGene00047532	0	0	0	0
	WBGene00047533	0	0	1.04068	1.53236
	WBGene00047534	0	0	0	0
	WBGene00047535	0.770233	0	2.98306	3.84825
	WBGene00047536	0	0	0	0
	WBGene00047537	8.01106	29.7502	33.474	53.1978
	WBGene00047538	1.54047	5.59954	0.950757	3.77915
	WBGene00047539	8.86436	0.864444	4.20441	3.90198
	WBGene00047540	6.37798	20.4341	14.1342	56.8926
	WBGene00047541	0	0	0	0
	WBGene00047542	1.10917	3.34158	2.94301	3.15315
	WBGene00047543	114.32	61.8062	135.247	185.929
	WBGene00047544	40.3776	101.094	168.516	191.808
[truncated: 12,818 more rows]
