# Supplementary material for: piRNA processing by a trimeric Schlafen-domain nuclease
Source: Nature. 2023 Sep 27;622(7982):402–9. doi: 10.1038/s41586-023-06588-2 (PMC10567574; doi:10.1038/s41586-023-06588-2)
Supplement: Supplementary file 12 — Source Data Extended Data Fig. 2 [file 41586_2023_6588_MOESM12_ESM.xlsx]

## Sheet: Extended Data Fig. 2d
Extended data 2d
sample	mean	r1	r2	r3
wild type	0.138415	0.118242	0.155489	0.141512
slfl-3(-/-);sflf-4(-/-)	0.00406732	0.00132608	0.00071325	0.00136746
slfl-3(dtm); slfl-4(-/-)	0.00951418	0.0101626	0.00891412	0.00946577

## Sheet: Extended Data Fig. 2e
Ext. Data Fig. 2e	RPM-normalized piRNA precursor levels before log10-transformation for plotting (data from two independent experiments):
	piRNA gene	wild type	slfl-3(-/-)		piRNA gene	wild type	slf3(dTM);slf4(-/-)	slf4(-/-)
	WBGene00045518	0	0.811748		WBGene00045518	0	0	0
	WBGene00045519	0	0		WBGene00045519	0.726336	0	0
	WBGene00045520	0	0		WBGene00045520	0	0.711225	0
	WBGene00045521	0	0		WBGene00045521	1.45267	0	0
	WBGene00045522	0	0		WBGene00045522	0	0	0
	WBGene00045523	0	0		WBGene00045523	0	0	0
	WBGene00045524	4.82494	13.5276		WBGene00045524	16.6083	33.4999	10.1649
	WBGene00045525	0	0		WBGene00045525	0	4.98701	0
	WBGene00045526	4.86799	7.28026		WBGene00045526	8.15235	12.4187	0
	WBGene00045527	7.34221	7.32431		WBGene00045527	21.0206	13.626	5.38879
	WBGene00045528	0	0		WBGene00045528	0	0	0
	WBGene00045529	5.94956	4.30292		WBGene00045529	13.5081	1.42245	2.71929
	WBGene00045530	0.33894	2.6094		WBGene00045530	2.64524	7.33079	0
	WBGene00045531	0	0		WBGene00045531	0	0	0
	WBGene00045532	4.38436	3.35024		WBGene00045532	3.53424	11.1156	4.53215
	WBGene00045533	0.724056	1.01468		WBGene00045533	4.77029	1.46616	0
	WBGene00045534	0	0		WBGene00045534	2.60177	0.711225	0
	WBGene00045535	1.21081	3.59812		WBGene00045535	0.726336	3.64354	2.26632
	WBGene00045536	0	0		WBGene00045536	0	0	0
	WBGene00045537	0	0.811748		WBGene00045537	0	0.891141	0
	WBGene00045538	0	0		WBGene00045538	0	0	0
	WBGene00045539	10.3308	9.04164		WBGene00045539	23.1562	8.85418	9.03127
	WBGene00045540	0	0		WBGene00045540	0	0	0
	WBGene00045541	2.03364	1.8356		WBGene00045541	0	0	0
	WBGene00045542	25.6651	42.717		WBGene00045542	24.4136	22.3406	7.21841
	WBGene00045543	0	0		WBGene00045543	0	0	0
	WBGene00045544	0	0		WBGene00045544	2.17901	0	0
	WBGene00045545	0	1.82643		WBGene00045545	0	0	0
	WBGene00045546	0	0.869801		WBGene00045546	4.35801	2.8449	0
	WBGene00045547	0	0		WBGene00045547	0	0	0
	WBGene00045548	0	0		WBGene00045548	0	0	0
	WBGene00045549	0	0		WBGene00045549	0	0	0
	WBGene00045550	0	0		WBGene00045550	0	5.28961	0
	WBGene00045551	0	0		WBGene00045551	0	0	0
	WBGene00045552	0	0		WBGene00045552	0	0	0
	WBGene00045553	3.68791	1.42056		WBGene00045553	1.19257	0	2.71929
	WBGene00045554	3.43557	3.66203		WBGene00045554	1.72364	13.9421	1.13316
	WBGene00045555	0	0.4349		WBGene00045555	0	0.711225	0
	WBGene00045556	0.385117	0		WBGene00045556	0	0	0
	WBGene00045557	0	1.21762		WBGene00045557	1.30088	2.67342	1.1164
	WBGene00045558	2.46493	15.8568		WBGene00045558	11.383	14.0615	0
	WBGene00045559	0	1.22373		WBGene00045559	1.45267	1.46616	0
	WBGene00045560	2.03364	3.66203		WBGene00045560	2.34167	14.2935	2.03959
	WBGene00045561	1.26628	0		WBGene00045561	0	0	0
	WBGene00045562	0	0		WBGene00045562	0	0	0
	WBGene00045563	2.61275	8.60087		WBGene00045563	7.05761	1.78228	6.76495
	WBGene00045564	0	0.4349		WBGene00045564	1.19257	0	0
	WBGene00045565	0	0		WBGene00045565	0	0	0
	WBGene00045566	0	0		WBGene00045566	0	0	0
	WBGene00045567	0	0		WBGene00045567	0	0	0
	WBGene00045568	0	0		WBGene00045568	0	0	0
	WBGene00045569	1.54047	0.811748		WBGene00045569	0	0	0
	WBGene00045570	0.677879	0		WBGene00045570	0	1.46616	0.906431
	WBGene00045571	20.2116	24.0381		WBGene00045571	9.75681	14.3372	1.13316
	WBGene00045572	0.677879	1.32367		WBGene00045572	0	4.4557	0
	WBGene00045573	5.0841	7.84323		WBGene00045573	10.7436	6.58938	1.81286
	WBGene00045574	0	0		WBGene00045574	0	1.78228	0
	WBGene00045575	1.76232	2.90528		WBGene00045575	9.67025	2.93231	1.13316
	WBGene00045576	3.03476	7.26434		WBGene00045576	7.06848	5.91342	3.17275
	WBGene00045577	0.385117	1.3047		WBGene00045577	0	0	0
	WBGene00045578	0	0		WBGene00045578	0	0	0
	WBGene00045579	0	1.52661		WBGene00045579	2.87274	0	1.13316
	WBGene00045580	24.2262	19.2688		WBGene00045580	50.4763	53.2444	38.2583
	WBGene00045581	0	0		WBGene00045581	0	0	0
	WBGene00045582	0	0		WBGene00045582	0	0	0
	WBGene00045583	0	0		WBGene00045583	0	0	0
	WBGene00045585	21.2072	22.5054		WBGene00045585	27.4063	21.0981	5.38879
	WBGene00045586	8.1679	13.6027		WBGene00045586	14.1261	14.7896	3.62572
	WBGene00045587	0	1.01468		WBGene00045587	0	0	0
	WBGene00045588	0	0.202937		WBGene00045588	0.574548	0	0
	WBGene00045589	4.93274	4.95387		WBGene00045589	15.3078	3.77975	6.27846
	WBGene00045590	0	0		WBGene00045590	0	0	1.1164
	WBGene00045591	0	0		WBGene00045591	0	0	0
	WBGene00045592	0.770233	1.71058		WBGene00045592	2.17901	2.8449	2.26632
	WBGene00045593	1.15535	4.47378		WBGene00045593	2.44998	2.67342	6.7822
	WBGene00045594	6.09738	5.53976		WBGene00045594	4.82425	7.07189	2.02283
	WBGene00045595	0	0		WBGene00045595	1.87543	0	0
	WBGene00045596	0	0		WBGene00045596	0	0	0
	WBGene00045597	0	0		WBGene00045597	0	0	0
	WBGene00045598	0.881162	0		WBGene00045598	0	0	0
	WBGene00045599	5.00652	0		WBGene00045599	0	0	0
	WBGene00045600	0	0		WBGene00045600	0	0	0
	WBGene00045601	0	0		WBGene00045601	0	0	0
	WBGene00045602	14.9339	29.5454		WBGene00045602	13.9848	24.5701	5.38879
	WBGene00045603	0	0		WBGene00045603	1.45267	0	0
	WBGene00045604	0	0		WBGene00045604	0	0	0
	WBGene00045605	0	0		WBGene00045605	0	0	0
	WBGene00045606	0.881162	1.7876		WBGene00045606	6.38523	9.30651	0.906431
	WBGene00045607	1.32174	1.71058		WBGene00045607	0	0	0
	WBGene00045608	0	0		WBGene00045608	0	0	0
	WBGene00045609	18.1907	17.0937		WBGene00045609	25.5961	7.38802	11.2478
	WBGene00045610	0	0		WBGene00045610	3.57772	0	0
	WBGene00045611	13.5505	13.1095		WBGene00045611	6.53702	0	4.53215
	WBGene00045612	11.7606	3.2531		WBGene00045612	3.57772	15.0047	0
	WBGene00045613	2.12599	0.305933		WBGene00045613	3.79434	0	0
	WBGene00045614	0.385117	0		WBGene00045614	0	0	2.2328
	WBGene00045615	0	0		WBGene00045615	0	0	0
	WBGene00045616	1.87941	1.04677		WBGene00045616	4.56415	0	0.906431
	WBGene00045617	0	0		WBGene00045617	0	0	0
	WBGene00045618	21.1177	13.1006		WBGene00045618	3.21979	6.84827	0
	WBGene00045619	0	0.50887		WBGene00045619	0	3.24844	0
	WBGene00045620	18.7234	26.1004		WBGene00045620	20.3382	9.61419	3.17275
	WBGene00045621	0	0		WBGene00045621	0	0	0
	WBGene00045622	18.6801	24.2503		WBGene00045622	23.4058	9.1703	0.906431
	WBGene00045623	0	0		WBGene00045623	0	0	0
	WBGene00045624	9.1876	0.869801		WBGene00045624	1.30088	0.891141	0
	WBGene00045625	0	0		WBGene00045625	2.90534	0	0
	WBGene00045626	0	0		WBGene00045626	1.19257	0	0
	WBGene00045627	0	1.42056		WBGene00045627	0	0	0
	WBGene00045628	0	0		WBGene00045628	0	0	0
	WBGene00045629	2.97314	2.35147		WBGene00045629	0	1.46616	0.906431
	WBGene00045630	0	0		WBGene00045630	0	0	0
	WBGene00045631	0	0		WBGene00045631	0	0	0
	WBGene00045632	0	0		WBGene00045632	0	0	0
	WBGene00045633	0	0		WBGene00045633	1.30088	1.42245	0
	WBGene00045634	0	0		WBGene00045634	0	0	0
	WBGene00045635	0	0		WBGene00045635	0	0	0
	WBGene00045636	12.5122	12.755		WBGene00045636	19.5249	0	1.81286
	WBGene00045637	12.7524	9.55051		WBGene00045637	14.0283	3.64354	3.83569
	WBGene00045638	0	0		WBGene00045638	0	1.42245	0
	WBGene00045639	5.36403	5.29469		WBGene00045639	2.49346	3.38465	6.55547
	WBGene00045640	4.08231	3.36921		WBGene00045640	0.726336	0	0.906431
	WBGene00045641	0	0		WBGene00045641	0	0	0
	WBGene00045642	2.47422	0		WBGene00045642	6.13601	0	0
	WBGene00045643	1.01682	0.811748		WBGene00045643	1.45267	0	1.1164
	WBGene00045644	0	0		WBGene00045644	0	1.46616	0
	WBGene00045645	0	0		WBGene00045645	1.19257	0	0
	WBGene00045646	3.99925	8.88364		WBGene00045646	11.6218	2.8449	4.95209
	WBGene00045647	0	0		WBGene00045647	0	8.79694	0
	WBGene00045648	0	0		WBGene00045648	0	0	0
	WBGene00045649	0	0		WBGene00045649	0	0	0
	WBGene00045650	14.4878	9.01566		WBGene00045650	9.86551	6.05807	5.6658
	WBGene00045651	12.4473	16.5658		WBGene00045651	13.6164	5.92186	8.78827
	WBGene00045652	10.6667	14.4845		WBGene00045652	14.7006	20.2371	14.4536
	WBGene00045653	0	0		WBGene00045653	1.1491	0	0
	WBGene00045654	0	0.811748		WBGene00045654	0	1.46616	0
	WBGene00045655	0	0		WBGene00045655	0	0	0
	WBGene00045656	0	1.8356		WBGene00045656	1.76712	0.891141	0
	WBGene00045657	1.01682	0.405874		WBGene00045657	1.91891	2.88861	0
	WBGene00045658	8.66708	12.0071		WBGene00045658	18.5381	13.1215	2.24956
	WBGene00045659	0	0		WBGene00045659	1.19257	4.27579	0
	WBGene00045660	17.6821	11.438		WBGene00045660	2.02722	6.813	4.96885
	WBGene00045661	0	0		WBGene00045661	0	0	0
	WBGene00045662	1.01682	4.62591		WBGene00045662	0	0	0
	WBGene00045663	3.85117	10.3402		WBGene00045663	22.2132	3.38465	6.76544
	WBGene00045664	2.07982	6.48048		WBGene00045664	9.39927	5.91342	9.03127
	WBGene00045665	0	0		WBGene00045665	0	2.93231	0
	WBGene00045666	0	0		WBGene00045666	0	0	0
	WBGene00045667	0	0		WBGene00045667	0	0	0
	WBGene00045668	8.4052	6.79011		WBGene00045668	1.87543	0	3.13923
	WBGene00045669	0	0		WBGene00045669	0	0	0
	WBGene00045670	0	0		WBGene00045670	0	0	0
	WBGene00045671	1.99962	0.811748		WBGene00045671	0.726336	0	0
	WBGene00045672	0	0		WBGene00045672	0	0	0
	WBGene00045673	0	0		WBGene00045673	6.01682	0	0
	WBGene00045674	0	0		WBGene00045674	0	0	0
	WBGene00045675	0	0		WBGene00045675	0	0	0
	WBGene00045676	0.724056	6.98018		WBGene00045676	3.57772	5.60574	1.81286
	WBGene00045677	3.09022	3.3081		WBGene00045677	3.47989	1.42245	4.25563
	WBGene00045678	0.881162	2.37044		WBGene00045678	0.574548	0	0
	WBGene00045679	0	0		WBGene00045679	0	0	0
	WBGene00045680	0	0.50887		WBGene00045680	0	1.46616	0
	WBGene00045681	5.05008	14.7712		WBGene00045681	5.66977	37.5067	8.35157
	WBGene00045682	0.385117	0		WBGene00045682	4.10879	8.79694	4.95209
	WBGene00045683	2.9424	4.48689		WBGene00045683	17.6491	1.60237	6.7822
	WBGene00045684	1.59593	2.46732		WBGene00045684	1.91891	8.89453	0.906431
	WBGene00045685	1.35576	0.50887		WBGene00045685	1.19257	3.73604	0
	WBGene00045686	21.6851	9.6535		WBGene00045686	14.6249	17.1686	12.6402
	WBGene00045687	0	0		WBGene00045687	0	3.55612	0.906431
	WBGene00045688	2.58802	10.8103		WBGene00045688	4.72681	14.1791	0.906431
	WBGene00045689	0	0.305933		WBGene00045689	1.19257	0	0
	WBGene00045690	1.11846	7.83012		WBGene00045690	6.22296	0.711225	1.13316
	WBGene00045691	0.677879	0.611866		WBGene00045691	2.64524	0	0
	WBGene00045692	3.03476	3.6232		WBGene00045692	0	2.8449	0
	WBGene00045693	0	0		WBGene00045693	0.574548	3.59983	0
	WBGene00045694	9.10767	4.96087		WBGene00045694	5.09522	0	1.13316
	WBGene00045695	0	0		WBGene00045695	0	0	0
	WBGene00045696	0	0		WBGene00045696	0	0	0
	WBGene00045697	0	0		WBGene00045697	0	0	0
	WBGene00045698	0	0		WBGene00045698	0	0	0
	WBGene00045699	0	0		WBGene00045699	2.38514	2.3573	0.906431
	WBGene00045700	3.72834	4.45175		WBGene00045700	4.10879	0	1.1164
	WBGene00045701	1.35576	0.4349		WBGene00045701	0	0	0
	WBGene00045702	13.9632	12.9644		WBGene00045702	28.2735	14.9122	5.87528
	WBGene00045703	0.385117	0		WBGene00045703	0	2.13367	0.906431
	WBGene00045704	0	0		WBGene00045704	0	0	0
	WBGene00045705	12.4754	19.5894		WBGene00045705	26.6908	50.677	11.4573
	WBGene00045706	54.7378	49.6547		WBGene00045706	64.7534	68.8425	34.5232
	WBGene00045707	0	0		WBGene00045707	0	0	0
	WBGene00045708	0	1.68155		WBGene00045708	0	0	1.13316
	WBGene00045709	4.74803	7.73693		WBGene00045709	2.60177	3.20473	2.24956
	WBGene00045710	0	0.869801		WBGene00045710	8.56424	0	1.13316
	WBGene00045711	0	0		WBGene00045711	0	0	0
	WBGene00045712	10.4603	14.1273		WBGene00045712	17.9635	32.4021	4.53215
	WBGene00045713	3.97138	8.73176		WBGene00045713	11.8279	16.839	6.76495
	WBGene00045714	32.1389	52.6247		WBGene00045714	40.8483	64.8696	34.2121
	WBGene00045715	5.4195	11.732		WBGene00045715	3.63168	0	0
	WBGene00045716	0	0		WBGene00045716	0	0	0
	WBGene00045717	0.770233	2.09353		WBGene00045717	0	1.46616	0
	WBGene00045718	2.69582	4.00399		WBGene00045718	3.47989	0	12.8842
	WBGene00045719	0.385117	0		WBGene00045719	0.726336	2.8449	0
	WBGene00045720	0	0		WBGene00045720	0	0	0
	WBGene00045721	8.17391	17.1299		WBGene00045721	8.54251	15.2938	10.8609
	WBGene00045722	2.61275	0.405874		WBGene00045722	8.94391	8.93315	7.68863
	WBGene00045723	1.54047	4.36798		WBGene00045723	1.91891	1.46616	3.62572
	WBGene00045724	3.86359	6.62906		WBGene00045724	9.81116	10.6853	6.10201
	WBGene00045725	0	0		WBGene00045725	0	0	0
	WBGene00045726	0	0		WBGene00045726	0	0	0
	WBGene00045727	1.32174	0		WBGene00045727	0	0	0
	WBGene00045728	0	0		WBGene00045728	0	0	0
	WBGene00045729	0	0		WBGene00045729	0	0	0
	WBGene00045730	17.4636	9.59761		WBGene00045730	12.9122	17.0324	4.48236
	WBGene00045731	3.54938	4.40681		WBGene00045731	5.74548	10.0446	3.3492
	WBGene00045732	0	0		WBGene00045732	0	0	0
	WBGene00045733	0	0		WBGene00045733	0	0	1.81286
	WBGene00045734	0	0		WBGene00045734	0	0	0
	WBGene00045735	4.40581	1.42667		WBGene00045735	0.574548	3.82346	0
	WBGene00045736	4.35363	3.94899		WBGene00045736	5.81068	3.24844	0.906431
	WBGene00045737	0	0		WBGene00045737	0	0	0
	WBGene00045738	0	0		WBGene00045738	0	0	0
	WBGene00045739	1.54047	1.3047		WBGene00045739	0.726336	0	0
	WBGene00045740	0	0		WBGene00045740	0	0	0
	WBGene00045741	0	3.05933		WBGene00045741	0	0	0
	WBGene00045743	2.20291	0		WBGene00045743	1.91891	0	0.906431
	WBGene00045744	0	0		WBGene00045744	0	0	0
	WBGene00045745	0	0		WBGene00045745	0	0	0
	WBGene00045746	0	0		WBGene00045746	0	0	0
	WBGene00045747	0	0		WBGene00045747	1.76712	0	1.1164
	WBGene00045748	0	0		WBGene00045748	0	0	0
	WBGene00045749	0	0		WBGene00045749	0	0	0
	WBGene00045750	0	0		WBGene00045750	0	0	0
	WBGene00045751	0.440581	1.7326		WBGene00045751	0	2.93231	0
	WBGene00045752	3.21973	0		WBGene00045752	1.19257	0	0
	WBGene00045753	0.440581	8.64582		WBGene00045753	0	1.46616	4.53264
	WBGene00045754	0	0		WBGene00045754	0	0	0
	WBGene00045755	0	0		WBGene00045755	0	0	0
	WBGene00045756	0.440581	0		WBGene00045756	3.63168	14.2583	0.906431
	WBGene00045757	1.35576	0		WBGene00045757	0	0	0
	WBGene00045758	6.35325	9.15049		WBGene00045758	15.123	14.4162	0.906431
	WBGene00045759	0	0		WBGene00045759	0	2.13367	0
	WBGene00045760	0	0		WBGene00045760	0	0	0
	WBGene00045761	0	0		WBGene00045761	0	0	0
	WBGene00045762	0	0		WBGene00045762	0	0	0
	WBGene00045763	16.4596	22.2358		WBGene00045763	48.7519	47.4773	46.5335
	WBGene00045764	0	0		WBGene00045764	0	0	0
	WBGene00045765	4.43983	0.611866		WBGene00045765	2.91622	1.46616	3.62572
	WBGene00045766	7.57335	6.81214		WBGene00045766	7.72998	9.73688	1.81286
	WBGene00045767	0	0		WBGene00045767	0	0	0
	WBGene00045768	0	0		WBGene00045768	0	0	0
	WBGene00045769	0	0		WBGene00045769	0	0	0
	WBGene00045770	22.1532	37.3875		WBGene00045770	27.8395	42.9158	23.0482
	WBGene00045771	0	0		WBGene00045771	0	0	0
	WBGene00045772	4.87112	4.87965		WBGene00045772	4.56415	0	5.6658
	WBGene00045773	1.92558	32.4187		WBGene00045773	6.94929	8.5347	2.71929
	WBGene00045774	18.4028	41.0126		WBGene00045774	41.9435	48.0422	18.0295
	WBGene00045775	2.42163	4.92879		WBGene00045775	3.47989	9.68809	0.906431
	WBGene00045776	0	0		WBGene00045776	0	0	0
	WBGene00045777	0	0		WBGene00045777	0	0	0
	WBGene00045778	0	0.608811		WBGene00045778	3.83781	1.78228	2.71929
	WBGene00045779	26.4696	17.2028		WBGene00045779	11.4374	14.6096	13.3041
	WBGene00045780	0	3.59506		WBGene00045780	3.11148	0	0.906431
	WBGene00045781	0	0		WBGene00045781	0	0	0
	WBGene00045782	0	0		WBGene00045782	0	0	0
	WBGene00045783	2.98858	0.869801		WBGene00045783	4.41236	8.91141	0.906431
	WBGene00045784	0	0		WBGene00045784	0	0	0
	WBGene00045785	0	4.69682		WBGene00045785	0	5.03072	0
	WBGene00045786	100.097	127.788		WBGene00045786	64.4168	64.0441	38.8113
	WBGene00045787	0.770233	1.7396		WBGene00045787	1.45267	0	0
	WBGene00045788	0	0		WBGene00045788	0	2.3573	0
	WBGene00045789	9.97353	18.4241		WBGene00045789	36.6755	52.7486	16.7367
	WBGene00045790	1.01682	1.52966		WBGene00045790	0.726336	0	0
	WBGene00045791	0	0		WBGene00045791	0	0	0
	WBGene00045792	0	0		WBGene00045792	0	0	0.906431
	WBGene00045793	0	0		WBGene00045793	0	0	0
	WBGene00045794	0	0		WBGene00045794	0	0	0
	WBGene00045795	0	0		WBGene00045795	0	0	0
	WBGene00045796	16.4251	22.5243		WBGene00045796	9.86551	27.1293	9.72822
	WBGene00045797	0	0		WBGene00045797	0	0	0
	WBGene00045798	0.440581	0		WBGene00045798	0	0	0
	WBGene00045799	0.33894	2.1745		WBGene00045799	2.34167	0	2.26632
	WBGene00045800	0	0		WBGene00045800	0	0	0
	WBGene00045801	0	0		WBGene00045801	0	2.93231	0
	WBGene00045802	1.15535	3.48812		WBGene00045802	8.40196	11.5192	5.42231
	WBGene00045803	1.15535	2.6094		WBGene00045803	3.63168	0	0
	WBGene00045804	0.770233	3.85605		WBGene00045804	2.64524	0	0
	WBGene00045805	0	0		WBGene00045805	0	0	0
	WBGene00045806	0	2.6094		WBGene00045806	5.82156	2.93231	0.906431
	WBGene00045807	0	0		WBGene00045807	0	0	0
	WBGene00045808	0	0.405874		WBGene00045808	0	1.78228	0
	WBGene00045809	0	0		WBGene00045809	0	0	0
	WBGene00045810	5.69395	1.21762		WBGene00045810	3.57772	2.93231	0
	WBGene00045811	0	0		WBGene00045811	0	0	0
	WBGene00045812	0	3.98807		WBGene00045812	0	0.711225	0
	WBGene00045813	33.9037	64.4136		WBGene00045813	63.5717	39.9784	38.4082
	WBGene00045814	0	0		WBGene00045814	0	0	0
	WBGene00045815	0	0		WBGene00045815	0	0	0
	WBGene00045816	33.6233	26.9697		WBGene00045816	26.539	11.7781	29.7973
	WBGene00045817	0	0		WBGene00045817	0	0	0
	WBGene00045818	4.94844	4.18401		WBGene00045818	10.2553	4.44727	5.17882
	WBGene00045819	4.39052	2.53824		WBGene00045819	8.82473	8.91141	2.26632
	WBGene00045820	0	0		WBGene00045820	1.19257	0	0
	WBGene00045821	0	0		WBGene00045821	0	0	0
	WBGene00045822	0	0.811748		WBGene00045822	6.86234	11.6117	2.26632
	WBGene00045823	0	0		WBGene00045823	0.574548	9.42919	0
	WBGene00045824	0	0		WBGene00045824	0	0	0
	WBGene00045825	0	0		WBGene00045825	0	0	0
	WBGene00045826	2.69582	0		WBGene00045826	2.91622	6.27325	5.38879
	WBGene00045827	1.79634	5.11773		WBGene00045827	0	2.93231	1.1164
	WBGene00045828	14.0373	12.1147		WBGene00045828	4.52067	5.1097	3.3492
	WBGene00045829	0	1.71058		WBGene00045829	5.75672	3.20473	4.53215
	WBGene00045830	0	0		WBGene00045830	0	0	0
	WBGene00045831	0	0		WBGene00045831	0	0	0
	WBGene00045832	0	0		WBGene00045832	0	0	0
	WBGene00045833	0	0		WBGene00045833	0	5.86463	0
	WBGene00045834	50.4835	26.0471		WBGene00045834	33.2822	26.6466	32.7266
	WBGene00045835	17.6485	24.8189		WBGene00045835	17.0206	23.1257	3.83569
	WBGene00045836	0	0		WBGene00045836	0	0	0
	WBGene00045837	0	0		WBGene00045837	0.726336	0	0
	WBGene00045838	0	1.52966		WBGene00045838	0	0	0
	WBGene00045839	0	0		WBGene00045839	0	0	0
	WBGene00045840	48.4525	25.5719		WBGene00045840	33.0221	56.5771	20.3456
	WBGene00045841	7.76093	4.68677		WBGene00045841	6.22296	1.60237	0
	WBGene00045842	1.10917	0.202937		WBGene00045842	0.574548	0.711225	0.906431
	WBGene00045843	0	0		WBGene00045843	0	1.46616	0
	WBGene00045844	0	0		WBGene00045844	0	0	0
	WBGene00045845	0	0		WBGene00045845	0	0	0
	WBGene00045846	10.8483	15.1422		WBGene00045846	30.5934	7.83191	9.04803
	WBGene00045847	0	0		WBGene00045847	0	0	0
	WBGene00045848	0	0		WBGene00045848	0	0	0
	WBGene00045849	0	0		WBGene00045849	0	1.78228	0
	WBGene00045850	38.2881	39.2723		WBGene00045850	23.1674	85.1069	7.47818
	WBGene00045851	28.5618	15.8372		WBGene00045851	10.7432	9.16186	4.96885
	WBGene00045852	1.6947	0		WBGene00045852	0.726336	0	0.906431
	WBGene00045853	0	0		WBGene00045853	0	0	0
	WBGene00045854	0	0		WBGene00045854	0	0	0
	WBGene00045855	2.42163	1.48167		WBGene00045855	10.5918	4.26735	0
	WBGene00045856	0	0		WBGene00045856	0	0	0
	WBGene00045857	0	0		WBGene00045857	0	1.78228	0
	WBGene00045858	0	0		WBGene00045858	0	0	0
	WBGene00045859	0	0		WBGene00045859	0	0	0
	WBGene00045860	19.5803	19.4821		WBGene00045860	16.9876	5.87815	8.1416
	WBGene00045861	0.881162	2.33836		WBGene00045861	3.57772	2.93231	0.906431
	WBGene00045862	3.1521	5.03178		WBGene00045862	7.43689	19.0518	2.94602
	WBGene00045863	0	0		WBGene00045863	0	0	0
	WBGene00045864	5.1546	0.811748		WBGene00045864	3.83781	0.891141	3.39948
	WBGene00045865	2.47709	7.32406		WBGene00045865	3.21979	0	1.81286
	WBGene00045866	0.770233	2.03548		WBGene00045866	6.09253	0	3.17275
	WBGene00045867	0	0		WBGene00045867	0	0	0
	WBGene00045868	3.09663	2.64429		WBGene00045868	2.02722	0	4.07918
	WBGene00045869	2.14744	1.7326		WBGene00045869	4.62899	0	0
	WBGene00045870	14.2377	14.9336		WBGene00045870	22.9935	9.16186	0
	WBGene00045871	3.01644	0.305933		WBGene00045871	0	1.46616	2.26632
	WBGene00045872	0	0		WBGene00045872	0	0	0
	WBGene00045873	0	0.305933		WBGene00045873	1.45267	9.68809	0
	WBGene00045874	3.23517	0		WBGene00045874	2.64524	0	0
	WBGene00045875	16.2187	43.9472		WBGene00045875	24.8259	25.9136	10.5676
	WBGene00045876	0	2.34447		WBGene00045876	3.11148	2.17738	0
	WBGene00045877	0	0		WBGene00045877	1.45267	0	0
	WBGene00045878	0.770233	0.305933		WBGene00045878	0.726336	0	4.07918
	WBGene00045879	14.1946	1.12074		WBGene00045879	12.142	3.02482	4.27239
	WBGene00045880	13.1654	11.4481		WBGene00045880	14.4724	15.7865	5.64855
	WBGene00045881	0	0		WBGene00045881	0	0	0
	WBGene00045882	0	0		WBGene00045882	0	0	0
	WBGene00045883	0	0		WBGene00045883	0	0	0
	WBGene00045884	0	2.52538		WBGene00045884	6.07117	7.38802	4.04566
	WBGene00045885	5.14243	2.14153		WBGene00045885	0	0	2.71929
	WBGene00045886	2.60346	1.22373		WBGene00045886	8.04404	0	0
	WBGene00045887	0	0		WBGene00045887	0	0	0
	WBGene00045888	12.7863	19.8348		WBGene00045888	17.4977	24.3381	12.6235
	WBGene00045889	0	0		WBGene00045889	0	0	0
	WBGene00045890	0	1.7396		WBGene00045890	3.44729	0	0
	WBGene00045891	0	0		WBGene00045891	0	0	0
	WBGene00045892	0	0		WBGene00045892	0	0	0
	WBGene00045893	0	0		WBGene00045893	0.574548	0	0
	WBGene00045894	1.6514	1.04371		WBGene00045894	3.11148	12.8274	3.15599
	WBGene00045895	0	0.305933		WBGene00045895	0	0.711225	0
	WBGene00045896	0	0		WBGene00045896	0	0	0
	WBGene00045897	4.44598	3.13724		WBGene00045897	4.20623	13.1215	2.2328
	WBGene00045898	0	0.869801		WBGene00045898	0.726336	0	0
	WBGene00045899	0.770233	5.08984		WBGene00045899	4.35801	0	0
	WBGene00045900	1.16464	2.54435		WBGene00045900	7.72959	5.28961	0.906431
	WBGene00045901	52.1629	52.6697		WBGene00045901	32.1001	14.2414	17.6603
	WBGene00045902	0	0		WBGene00045902	0	0	0
	WBGene00045903	0.440581	0		WBGene00045903	3.63168	0	0
	WBGene00045904	5.02509	1.8356		WBGene00045904	6.33127	9.48643	4.30591
	WBGene00045905	0	0.869801		WBGene00045905	2.17901	0	0
	WBGene00045906	0	2.13848		WBGene00045906	5.75672	0.891141	0
	WBGene00045907	22.8859	19.8189		WBGene00045907	17.7682	13.4814	2.71929
	WBGene00045908	5.4471	11.1123		WBGene00045908	14.8198	13.4814	3.17275
	WBGene00045909	0	1.21762		WBGene00045909	0	6.23799	0
	WBGene00045910	0	0		WBGene00045910	0	0	0
	WBGene00045911	1.11846	4.52878		WBGene00045911	3.68603	1.42245	0.906431
	WBGene00045912	0	0		WBGene00045912	0	0	0
	WBGene00045913	0	0		WBGene00045913	0	0	0
	WBGene00045914	0	0		WBGene00045914	0	0	0
	WBGene00045915	7.86585	3.10211		WBGene00045915	9.24749	22.0414	2.2328
	WBGene00045916	0	0		WBGene00045916	0.574548	0	0
	WBGene00045917	0	0.305933		WBGene00045917	0	0	0
	WBGene00045918	0	0		WBGene00045918	2.90534	0	0
	WBGene00045919	0	0		WBGene00045919	0	0	0
	WBGene00045920	10.7133	16.7498		WBGene00045920	12.706	17.8934	9.97171
	WBGene00045921	12.583	13.8925		WBGene00045921	5.25788	11.0451	15.5867
	WBGene00045922	2.3107	0.4349		WBGene00045922	0	0	0
	WBGene00045923	0	0		WBGene00045923	0	0	0
	WBGene00045924	0	1.22373		WBGene00045924	0	0	0
	WBGene00045925	0	0		WBGene00045925	0	0	0
	WBGene00045926	2.3107	13.0468		WBGene00045926	27.5045	10.9743	11.9107
	WBGene00045927	0	0		WBGene00045927	0	0	0
	WBGene00045928	4.69544	21.7687		WBGene00045928	18.1153	11.304	1.13316
	WBGene00045929	12.1271	13.5835		WBGene00045929	6.01682	17.8009	5.87528
	WBGene00045930	0.881162	1.3047		WBGene00045930	2.34167	8.02027	0
	WBGene00045931	0	0		WBGene00045931	0	0	0
	WBGene00045933	0.385117	3.4792		WBGene00045933	0.574548	5.87815	0
	WBGene00045934	0	0.405874		WBGene00045934	2.02722	1.46616	0
	WBGene00045935	0	0		WBGene00045935	0	0	0
	WBGene00045936	0	0		WBGene00045936	0	0	0
	WBGene00045937	0	0		WBGene00045937	0	0	0
	WBGene00045938	0	0		WBGene00045938	0	0	0
	WBGene00045939	0	0		WBGene00045939	1.1491	0	1.81286
	WBGene00045940	0	0		WBGene00045940	0	0	0
	WBGene00045941	0	0		WBGene00045941	0	0	0
	WBGene00045942	0	0		WBGene00045942	0	0	0
	WBGene00045943	0	0		WBGene00045943	0.726336	0	0
	WBGene00045944	0	0		WBGene00045944	0	0	0
	WBGene00045945	0	0		WBGene00045945	1.1491	0	0
	WBGene00045946	0	0		WBGene00045946	0	0	0
	WBGene00045947	34.3264	41.5048		WBGene00045947	23.8068	40.5583	16.4592
	WBGene00045948	0	0		WBGene00045948	0	0	0
	WBGene00045949	0.724056	0.4349		WBGene00045949	4.52067	3.02482	5.17882
	WBGene00045950	4.12849	8.45599		WBGene00045950	0.726336	7.12913	2.2328
	WBGene00045951	0	0		WBGene00045951	0	0	0
	WBGene00045952	0	0		WBGene00045952	0	0	0
	WBGene00045953	0	0		WBGene00045953	0.574548	0	0
	WBGene00045954	2.3107	0		WBGene00045954	3.11148	0	3.39948
	WBGene00045955	0	0		WBGene00045955	0.726336	1.78228	0
	WBGene00045956	0	3.01528		WBGene00045956	4.15226	2.13367	1.1164
	WBGene00045957	0	0.405874		WBGene00045957	0	0	0
	WBGene00045959	0	0		WBGene00045959	0	0	0
	WBGene00045960	2.81603	5.58254		WBGene00045960	11.1555	14.5171	0
	WBGene00045961	0	0		WBGene00045961	0	0	0
	WBGene00045962	0	0		WBGene00045962	0	0	0
	WBGene00045963	5.28697	30.2875		WBGene00045963	1.45267	15.3477	2.2328
	WBGene00045964	4.33819	14.7883		WBGene00045964	20.1421	14.9475	0.906431
	WBGene00045965	0.440581	0		WBGene00045965	0	0	1.1164
	WBGene00045966	16.268	21.542		WBGene00045966	11.3182	25.3251	4.75888
	WBGene00045967	12.5461	13.2086		WBGene00045967	11.5348	9.80255	2.26632
	WBGene00045968	0	0		WBGene00045968	0	0	0
	WBGene00045969	0	0		WBGene00045969	0	0	0
	WBGene00045970	0	0		WBGene00045970	0	0	0
	WBGene00045971	0	7.41725		WBGene00045971	3.11148	2.93231	2.2328
	WBGene00045972	7.51789	11.1782		WBGene00045972	2.17901	9.24592	0.906431
	WBGene00045973	0	0		WBGene00045973	0	0	0
	WBGene00045974	1.92558	0		WBGene00045974	0	0	0
	WBGene00045975	0	0		WBGene00045975	0	0	0
	WBGene00045976	0	0		WBGene00045976	0	0	0
	WBGene00045977	0	2.34841		WBGene00045977	2.38514	0.891141	2.03959
	WBGene00045978	0	0		WBGene00045978	0	0	0
	WBGene00045979	1.063	0		WBGene00045979	1.76712	0	4.53264
	WBGene00045980	0	0.811748		WBGene00045980	0	0.891141	0
	WBGene00045981	51.6852	68.7686		WBGene00045981	30.1816	49.9573	39.1051
	WBGene00045982	0	0		WBGene00045982	0	0	0
	WBGene00045983	0	0.405874		WBGene00045983	0	0	0
	WBGene00045984	4.45814	1.52661		WBGene00045984	4.94343	2.13367	1.1164
	WBGene00045985	1.01682	2.1745		WBGene00045985	4.67246	0	0
	WBGene00045986	0	0		WBGene00045986	0	0	0
	WBGene00045987	0	0.811748		WBGene00045987	1.1491	0	2.2328
	WBGene00045988	0	0		WBGene00045988	0	0	1.81286
	WBGene00045989	0	0		WBGene00045989	0	0	2.2328
	WBGene00045990	0.440581	1.82643		WBGene00045990	0	0	0.906431
	WBGene00045991	1.78705	2.03853		WBGene00045991	0.726336	0.891141	1.1164
	WBGene00045992	6.16814	25.8902		WBGene00045992	11.5348	6.05807	0.906431
	WBGene00045993	6.54698	7.52789		WBGene00045993	5.86503	21.0191	6.55498
	WBGene00045994	59.548	68.3347		WBGene00045994	40.7726	39.97	19.8759
	WBGene00045995	0	0		WBGene00045995	0.726336	0.891141	0
	WBGene00045996	0	0		WBGene00045996	0	0	0
	WBGene00045997	4.34721	1.44959		WBGene00045997	3.57772	0	0
	WBGene00045998	0	0		WBGene00045998	0	0	0
	WBGene00045999	0	0		WBGene00045999	0	0	0
	WBGene00046000	0	0.405874		WBGene00046000	0	0	0
	WBGene00046001	0	0		WBGene00046001	0	0	0
	WBGene00046002	0	0		WBGene00046002	0	0	2.02283
	WBGene00046003	0	0		WBGene00046003	0	0	0
	WBGene00046004	0	0		WBGene00046004	0	0	0
	WBGene00046005	0	0		WBGene00046005	4.06531	8.27916	5.37203
	WBGene00046006	0	0		WBGene00046006	5.03039	1.46616	1.13316
	WBGene00046007	10.2906	12.9778		WBGene00046007	6.54789	13.3939	4.53215
	WBGene00046008	16.7793	5.03459		WBGene00046008	18.9934	5.87815	4.96885
	WBGene00046009	10.9037	7.93006		WBGene00046009	5.55059	2.93231	1.13316
	WBGene00046010	10.0906	15.2633		WBGene00046010	17.3245	4.62718	6.27846
	WBGene00046011	2.03364	2.87625		WBGene00046011	3.11148	3.24844	1.1164
	WBGene00046012	0	0		WBGene00046012	0	0	0
	WBGene00046013	6.7691	6.90227		WBGene00046013	14.5923	5.34685	9.29152
	WBGene00046014	0	0		WBGene00046014	0	0	0
	WBGene00046015	0	0		WBGene00046015	0	0	0
	WBGene00046016	77.8467	47.8872		WBGene00046016	49.8796	27.9952	8.36785
	WBGene00046017	0.881162	3.88508		WBGene00046017	4.56415	2.49351	2.02283
	WBGene00046018	11.6678	2.13848		WBGene00046018	9.04135	4.7146	2.71929
	WBGene00046019	0	3.24724		WBGene00046019	0	2.67342	0
	WBGene00046020	0	0		WBGene00046020	0	0	0
	WBGene00046021	65.1746	51.9485		WBGene00046021	32.8916	27.41	25.5585
	WBGene00046022	0.677879	0		WBGene00046022	0	0	0
	WBGene00046023	56.3155	100.424		WBGene00046023	81.6221	80.1166	31.6265
	WBGene00046024	0	0		WBGene00046024	1.19257	0	0
	WBGene00046025	1.32174	0		WBGene00046025	0	0.891141	0
	WBGene00046026	0	0		WBGene00046026	1.76712	0.891141	0
	WBGene00046027	0	0		WBGene00046027	0	1.78228	3.39948
	WBGene00046028	0	0		WBGene00046028	0	0	0
	WBGene00046029	1.32174	4.94776		WBGene00046029	4.36889	0.711225	2.92926
	WBGene00046030	0.385117	0.814803		WBGene00046030	0.574548	0	0
	WBGene00046031	0	0		WBGene00046031	0	0	0
	WBGene00046032	9.13814	8.70081		WBGene00046032	18.3649	25.0005	6.08525
	WBGene00046033	0	0		WBGene00046033	0	2.13367	0
	WBGene00046034	0	0.305933		WBGene00046034	0.574548	0	0
	WBGene00046035	0	2.39641		WBGene00046035	1.19257	0	0.906431
	WBGene00046036	0	4.349		WBGene00046036	0	0	0
	WBGene00046037	38.8369	43.9574		WBGene00046037	41.1748	57.4767	9.27428
	WBGene00046038	6.47347	0.711807		WBGene00046038	1.91891	6.813	0
	WBGene00046039	0	0		WBGene00046039	0	0	0
	WBGene00046040	0	0		WBGene00046040	0	0	0
	WBGene00046041	6.75694	21.0148		WBGene00046041	30.279	35.7951	14.2269
	WBGene00046042	5.32099	3.04405		WBGene00046042	5.34483	0	1.1164
	WBGene00046043	16.0029	18.6245		WBGene00046043	30.1816	4.4557	9.48425
	WBGene00046044	2.37258	1.92943		WBGene00046044	5.49662	0.891141	0
	WBGene00046045	0	0		WBGene00046045	0	0	0
	WBGene00046046	1.83323	3.45909		WBGene00046046	0	1.46616	2.02283
	WBGene00046047	0	0		WBGene00046047	2.17901	0	0
	WBGene00046048	0	2.42544		WBGene00046048	2.02722	0.711225	0.906431
	WBGene00046049	31.4244	51.877		WBGene00046049	65.1109	50.9578	68.4997
	WBGene00046050	4.42125	7.6501		WBGene00046050	8.82473	19.7631	10.8777
	WBGene00046051	3.46605	9.12872		WBGene00046051	4.4772	4.7146	0
	WBGene00046052	0.385117	2.04553		WBGene00046052	1.19257	0	0
	WBGene00046053	13.2795	7.21215		WBGene00046053	9.19277	9.24592	0
	WBGene00046054	0	0		WBGene00046054	0	0	0
	WBGene00046055	10.9996	13.0319		WBGene00046055	11.7409	5.02228	4.49912
	WBGene00046056	0	0.869801		WBGene00046056	0	0	0
	WBGene00046057	0.440581	0		WBGene00046057	5.81068	0	0
	WBGene00046058	2.20291	1.17573		WBGene00046058	0	4.26735	0
	WBGene00046059	14.8106	24.8828		WBGene00046059	15.3183	18.7357	7.89811
	WBGene00046060	0	1.68155		WBGene00046060	0.574548	0	1.1164
	WBGene00046061	0	0		WBGene00046061	0	0	0
	WBGene00046062	78.9335	75.2096		WBGene00046062	63.0185	56.7182	38.3751
	WBGene00046063	57.0614	62.3099		WBGene00046063	57.8798	27.2569	41.5326
	WBGene00046065	0	0.305933		WBGene00046065	0	0	0
	WBGene00046066	25.3361	29.7786		WBGene00046066	26.6473	28.2236	17.8363
	WBGene00046067	0.724056	2.47038		WBGene00046067	10.581	0	1.81286
	WBGene00046068	2.71152	0		WBGene00046068	6.17948	0	6.34502
	WBGene00046069	0.33894	4.42578		WBGene00046069	4.15226	4.4557	6.7822
	WBGene00046070	0	0		WBGene00046070	0	0	0
	WBGene00046071	0.33894	2.86034		WBGene00046071	2.60177	0	0.906431
	WBGene00046072	0	0		WBGene00046072	0	0.891141	0
	WBGene00046073	0	0		WBGene00046073	0	0	0
	WBGene00046074	9.68077	14.8103		WBGene00046074	13.9308	2.31359	5.66531
	WBGene00046075	1.99962	5.99733		WBGene00046075	10.0713	1.78228	2.71929
	WBGene00046076	0	0		WBGene00046076	0	0	0
	WBGene00046077	1.87941	3.08925		WBGene00046077	2.49346	3.95966	2.2328
	WBGene00046078	0.677879	0		WBGene00046078	0	0	0
	WBGene00046079	1.54047	0		WBGene00046079	0	0	0
	WBGene00046080	0	0		WBGene00046080	0	0	0
	WBGene00046081	13.4273	17.6235		WBGene00046081	17.2807	17.1384	17.5425
	WBGene00046082	0	3.24724		WBGene00046082	1.19257	0	0.906431
	WBGene00046083	0	0		WBGene00046083	0	0	0
	WBGene00046084	0	0.305933		WBGene00046084	0	0	0
	WBGene00046085	0	0		WBGene00046085	0	0	0
	WBGene00046086	0	0		WBGene00046086	0	0	0
	WBGene00046087	0	0		WBGene00046087	0	0	0
	WBGene00046088	0	2.74423		WBGene00046088	5.91938	2.93231	0
	WBGene00046089	0	0		WBGene00046089	0	0	0
	WBGene00046090	33.2994	28.6572		WBGene00046090	28.0247	11.9227	6.55498
	WBGene00046091	24.7437	40.9447		WBGene00046091	24.4245	48.3585	18.1296
	WBGene00046092	0	0		WBGene00046092	0	0	0
	WBGene00046093	0	0		WBGene00046093	4.62899	0	0
	WBGene00046094	0	0		WBGene00046094	1.19257	0	0
	WBGene00046095	45.9972	56.8702		WBGene00046095	43.711	26.0228	22.8214
	WBGene00046096	11.3386	6.04647		WBGene00046096	10.4505	14.6449	3.17275
	WBGene00046097	0	0		WBGene00046097	0	0	0
	WBGene00046098	41.9149	27.5669		WBGene00046098	24.5118	28.9602	24.132
	WBGene00046099	0	0		WBGene00046099	0	0	0
	WBGene00046100	49.2969	60.7864		WBGene00046100	37.9546	27.2436	15.8135
	WBGene00046101	0	0		WBGene00046101	0	0	0
	WBGene00046102	0	0		WBGene00046102	0	0	0
	WBGene00046103	0	0		WBGene00046103	0	0	0
	WBGene00046104	0	2.7534		WBGene00046104	0	0	0
	WBGene00046105	7.25627	7.54316		WBGene00046105	4.4772	8.93824	0
	WBGene00046106	2.17217	0		WBGene00046106	0.726336	9.60067	0
	WBGene00046107	49.2917	47.5805		WBGene00046107	37.8677	44.3028	42.2439
	WBGene00046108	0	0		WBGene00046108	0	0	0
	WBGene00046109	3.85117	3.45018		WBGene00046109	0.574548	10.3776	1.1164
	WBGene00046110	0	0		WBGene00046110	0	0	0
	WBGene00046111	5.37973	3.44623		WBGene00046111	1.30088	7.33079	3.15599
	WBGene00046112	2.20291	2.14153		WBGene00046112	0	0	0
	WBGene00046113	0	0		WBGene00046113	0	0	0
	WBGene00046114	0	0.608811		WBGene00046114	1.19257	0	0
	WBGene00046115	0.677879	0.917799		WBGene00046115	1.45267	0	0
	WBGene00046116	1.01682	4.84476		WBGene00046116	5.47451	15.4923	0
	WBGene00046117	18.1536	28.0076		WBGene00046117	30.4743	60.8782	28.7144
	WBGene00046118	25.9364	12.3587		WBGene00046118	11.0686	10.8567	5.89204
	WBGene00046119	0	0		WBGene00046119	0	0	0
	WBGene00046120	0	0		WBGene00046120	0	0	0
	WBGene00046121	2.3107	0.4349		WBGene00046121	2.38514	0	0
	WBGene00046122	0	0		WBGene00046122	0	0	0
	WBGene00046123	0	0		WBGene00046123	0	0	0
	WBGene00046124	0	0		WBGene00046124	0	0	0
	WBGene00046125	0	0		WBGene00046125	1.45267	5.34685	0
	WBGene00046126	0	0		WBGene00046126	2.38514	8.90297	0
	WBGene00046127	2.71439	2.43524		WBGene00046127	5.47451	1.78228	4.07918
	WBGene00046128	0	0		WBGene00046128	0	0	0
	WBGene00046129	0	0		WBGene00046129	0	0	0
	WBGene00046130	0	0.305933		WBGene00046130	1.19257	3.24844	9.48425
	WBGene00046131	2.99787	6.77419		WBGene00046131	4.41236	1.78228	0
	WBGene00046132	7.76093	3.03119		WBGene00046132	20.0338	3.91596	11.9275
	WBGene00046133	14.5183	27.377		WBGene00046133	17.9639	9.30651	16.3926
	WBGene00046134	0.440581	0		WBGene00046134	2.64524	0	1.1164
	WBGene00046135	33.7506	61.479		WBGene00046135	51.8086	40.9486	50.0591
	WBGene00046136	40.8179	38.2435		WBGene00046136	33.5093	68.2576	26.3643
	WBGene00046137	0	0		WBGene00046137	0	0	0
	WBGene00046138	14.6599	11.1963		WBGene00046138	12.2177	31.5899	3.83569
	WBGene00046139	0	0		WBGene00046139	0	0	0
	WBGene00046140	0	0		WBGene00046140	0	0	0
	WBGene00046141	0	0		WBGene00046141	0	0	0
	WBGene00046142	1.01682	0		WBGene00046142	2.17901	0	0
	WBGene00046143	0	0		WBGene00046143	0	0	0
	WBGene00046144	0	0		WBGene00046144	0	5.03072	0
	WBGene00046145	0	0		WBGene00046145	0	0	0
	WBGene00046146	0	0		WBGene00046146	0	0	0
	WBGene00046147	2.21835	8.52577		WBGene00046147	5.91938	11.9799	0.906431
	WBGene00046148	0	3.15622		WBGene00046148	3.68603	0	1.1164
	WBGene00046149	12.6292	15.0132		WBGene00046149	17.7578	7.33587	7.88135
	WBGene00046150	0	0		WBGene00046150	0	0	0
	WBGene00046151	0	2.1745		WBGene00046151	0	0	0
	WBGene00046152	0	0		WBGene00046152	0	0	0
	WBGene00046153	0	0.611866		WBGene00046153	2.64524	0	1.13316
	WBGene00046154	28.9933	37.3814		WBGene00046154	43.0071	28.0775	16.6529
	WBGene00046155	0	0		WBGene00046155	0	0	0
	WBGene00046156	1.6947	0		WBGene00046156	0	0	0
	WBGene00046157	2.37258	1.17573		WBGene00046157	0	2.67342	2.03959
	WBGene00046158	0.881162	0.305933		WBGene00046158	0.726336	0	0
	WBGene00046159	0	0		WBGene00046159	0	0	0
	WBGene00046160	1.55904	6.9411		WBGene00046160	12.4459	16.5583	7.21841
	WBGene00046161	0	0.917799		WBGene00046161	0	0	0
	WBGene00046162	16.7183	23.017		WBGene00046162	21.4112	65.6769	10.1477
	WBGene00046163	1.6947	3.4792		WBGene00046163	5.29049	1.46616	0
	WBGene00046164	0	0		WBGene00046164	1.19257	4.4557	0
	WBGene00046165	0	0		WBGene00046165	0	0	0
	WBGene00046166	3.53722	7.74024		WBGene00046166	3.83781	6.53215	0
	WBGene00046167	0	0		WBGene00046167	0.726336	0	0
	WBGene00046168	0.677879	0		WBGene00046168	0	0	2.26632
	WBGene00046169	7.10804	5.64951		WBGene00046169	1.72364	10.0967	2.71929
	WBGene00046170	0	0		WBGene00046170	0	0	0
	WBGene00046171	45.8557	36.8735		WBGene00046171	19.5567	28.9249	10.6011
	WBGene00046172	3.73121	2.34841		WBGene00046172	1.87543	0	1.81286
	WBGene00046173	3.9621	1.82949		WBGene00046173	0	0	2.2328
	WBGene00046174	0	0		WBGene00046174	3.37158	0	3.62572
	WBGene00046175	0	0		WBGene00046175	0	0	0
	WBGene00046176	0	0		WBGene00046176	0.726336	13.7185	0
	WBGene00046177	4.12849	9.6125		WBGene00046177	10.9498	21.7033	1.81286
	WBGene00046178	0	0		WBGene00046178	0	0	0
	WBGene00046179	0	0		WBGene00046179	0	0	0
	WBGene00046180	1.6947	0		WBGene00046180	0	0.891141	0
	WBGene00046181	0	0		WBGene00046181	0	0	0
	WBGene00046182	0	0		WBGene00046182	0	0	0
	WBGene00046183	1.15535	0.305933		WBGene00046183	1.76712	0	0
	WBGene00046184	0	0		WBGene00046184	0	0	0
	WBGene00046185	0	0		WBGene00046185	0	0	0
	WBGene00046186	2.55729	0		WBGene00046186	7.74047	4.27579	2.94602
	WBGene00046187	0	0		WBGene00046187	0	0	0
	WBGene00046188	0	0		WBGene00046188	0	0	0
	WBGene00046189	5.99861	4.73477		WBGene00046189	7.26374	2.13367	1.13316
	WBGene00046190	4.49857	13.7834		WBGene00046190	0.574548	0.891141	14.6971
	WBGene00046191	48.1173	43.3369		WBGene00046191	40.99	29.3637	21.2023
	WBGene00046192	0	0		WBGene00046192	0	0	0
	WBGene00046193	0	0		WBGene00046193	0.726336	0	0
	WBGene00046194	3.11808	0.814803		WBGene00046194	5.86503	4.39847	0
	WBGene00046195	0	0		WBGene00046195	1.45267	2.93231	0
	WBGene00046196	0	0		WBGene00046196	0	0	0
	WBGene00046197	0	0		WBGene00046197	0	0	0
	WBGene00046198	6.00502	9.03577		WBGene00046198	5.62629	4.13958	9.03176
	WBGene00046199	0	0.405874		WBGene00046199	1.91891	1.60237	2.2328
	WBGene00046200	0.881162	0		WBGene00046200	0	0	0
	WBGene00046201	28.737	24.4876		WBGene00046201	41.261	39.7328	17.8195
	WBGene00046202	0	0		WBGene00046202	2.75355	0	0
	WBGene00046203	0	0		WBGene00046203	0	0	0
	WBGene00046204	14.6042	7.29528		WBGene00046204	12.4564	15.6723	2.24956
	WBGene00046205	0	0		WBGene00046205	0	0	0
	WBGene00046206	0	0		WBGene00046206	0	0	0
	WBGene00046207	0	0		WBGene00046207	1.45267	4.39847	0
	WBGene00046208	1.35576	4.46461		WBGene00046208	0	0	0.906431
	WBGene00046209	2.03364	0		WBGene00046209	0	2.67342	1.1164
	WBGene00046210	5.04367	13.4866		WBGene00046210	3.37158	5.87815	0
	WBGene00046211	0	0		WBGene00046211	0	0	0
	WBGene00046212	0	0		WBGene00046212	0	0	0
	WBGene00046213	9.88405	4.40286		WBGene00046213	4.30405	3.24844	4.75888
	WBGene00046214	26.1804	34.0628		WBGene00046214	41.2175	34.3474	6.99168
	WBGene00046215	0	0.405874		WBGene00046215	1.91891	2.93231	0
	WBGene00046216	0	0		WBGene00046216	0	0	0
	WBGene00046217	0	0		WBGene00046217	0	0	0
	WBGene00046218	2.69582	4.9759		WBGene00046218	15.4483	2.13367	0.906431
	WBGene00046219	0	0		WBGene00046219	2.17901	6.53215	6.29522
	WBGene00046220	0	2.72526		WBGene00046220	2.02722	0	0
	WBGene00046221	0	1.3047		WBGene00046221	0	0	0
	WBGene00046222	12.5555	26.683		WBGene00046222	19.08	12.1161	4.75888
	WBGene00046223	0	0		WBGene00046223	0.726336	0	0
	WBGene00046224	27.7211	48.386		WBGene00046224	23.8285	51.1293	17.6101
	WBGene00046225	0	0		WBGene00046225	0	0	0
	WBGene00046226	19.3951	30.6791		WBGene00046226	34.1168	16.9752	43.9571
	WBGene00046227	0	0		WBGene00046227	0	0	0
	WBGene00046228	2.2831	4.47097		WBGene00046228	8.6081	0.891141	3.83569
	WBGene00046229	0	1.52966		WBGene00046229	3.57772	2.88861	1.1164
	WBGene00046230	1.21081	0		WBGene00046230	2.64524	0	0
	WBGene00046231	11.6647	25.7923		WBGene00046231	16.0446	18.0127	2.2328
	WBGene00046232	0	0		WBGene00046232	0	0	0
	WBGene00046233	0	0		WBGene00046233	0	0	0
	WBGene00046234	0	0		WBGene00046234	0	0	0
	WBGene00046235	2.03364	0.405874		WBGene00046235	0.726336	0.711225	0
	WBGene00046236	35.1737	59.9385		WBGene00046236	48.2425	35.168	24.7777
	WBGene00046237	6.22688	5.48846		WBGene00046237	1.1491	1.78228	0.906431
	WBGene00046238	2.41876	0.611866		WBGene00046238	7.38254	0.891141	0.906431
	WBGene00046239	0	0.869801		WBGene00046239	0	0.711225	1.1164
	WBGene00046240	9.85619	10.0337		WBGene00046240	9.08482	11.568	8.38509
	WBGene00046241	0	0		WBGene00046241	0	0	0
	WBGene00046243	1.6947	0		WBGene00046243	1.45267	0	0
	WBGene00046244	3.08093	0		WBGene00046244	0	0	0
	WBGene00046245	0	0		WBGene00046245	0	0	0
	WBGene00046246	1.6947	5.04465		WBGene00046246	8.16323	15.1494	9.90467
	WBGene00046247	16.0404	12.4689		WBGene00046247	11.47	8.70953	3.83569
	WBGene00046248	16.129	6.63236		WBGene00046248	15.156	29.3065	10.6006
	WBGene00046249	0	0		WBGene00046249	1.19257	4.09587	0
	WBGene00046250	0.881162	1.82949		WBGene00046250	3.37158	6.23799	3.3492
	WBGene00046251	0	0		WBGene00046251	0	0	0
	WBGene00046252	0	0		WBGene00046252	0	0	0
	WBGene00046253	2.85934	2.31939		WBGene00046253	4.56415	1.42245	0
	WBGene00046254	0.385117	2.1745		WBGene00046254	0	0	0
	WBGene00046255	0	0		WBGene00046255	0	0	0
	WBGene00046256	0	0		WBGene00046256	0	0	0
	WBGene00046257	1.76232	0		WBGene00046257	0	0	0
	WBGene00046258	0	0		WBGene00046258	0	0	0
	WBGene00046259	2.37258	4.07096		WBGene00046259	5.09522	0	1.81286
	WBGene00046260	0	0		WBGene00046260	0	0	0
	WBGene00046261	6.5318	8.43258		WBGene00046261	1.30088	1.42245	0
	WBGene00046262	0	0		WBGene00046262	0	0	0
	WBGene00046263	0	0		WBGene00046263	0	0	0
	WBGene00046264	0.440581	1.22373		WBGene00046264	3.17631	3.55612	1.1164
	WBGene00046265	80.4747	99.3603		WBGene00046265	81.7518	73.7725	40.222
	WBGene00046266	0	0		WBGene00046266	0	0	0
	WBGene00046267	0	0		WBGene00046267	0	0	0
	WBGene00046268	0	0		WBGene00046268	0	0	0
	WBGene00046269	1.35576	3.97102		WBGene00046269	5.34483	6.23799	0
	WBGene00046270	0.881162	0		WBGene00046270	0	0	0
	WBGene00046271	4.72945	13.9182		WBGene00046271	11.2533	30.6229	4.48236
	WBGene00046272	0	0		WBGene00046272	0	0	0
	WBGene00046273	18.0151	19.2944		WBGene00046273	12.5756	20.602	12.8837
	WBGene00046274	0.677879	0		WBGene00046274	0	0	0
	WBGene00046275	4.45527	1.42667		WBGene00046275	4.30405	5.82092	0
	WBGene00046276	0	0		WBGene00046276	0	0	0
	WBGene00046277	1.87941	2.13542		WBGene00046277	8.31501	0	0
	WBGene00046278	0	0		WBGene00046278	0	0	0
	WBGene00046279	0.770233	0		WBGene00046279	2.17901	0	0
	WBGene00046280	0	1.7396		WBGene00046280	0	0	0
	WBGene00046281	0	0.814803		WBGene00046281	1.45267	2.93231	0
	WBGene00046282	6.34684	16.3724		WBGene00046282	12.7165	65.0799	7.20165
	WBGene00046283	2.20291	0.869801		WBGene00046283	0.574548	0	0
	WBGene00046284	2.71152	5.80164		WBGene00046284	1.19257	2.17738	1.81286
	WBGene00046285	0.440581	1.01774		WBGene00046285	0	0	0
	WBGene00046286	24.4607	24.214		WBGene00046286	47.8632	54.9781	13.2371
	WBGene00046287	0	1.01468		WBGene00046287	0	0	0
	WBGene00046288	0	0		WBGene00046288	0	0	0
	WBGene00046289	0	0		WBGene00046289	0	0	0
	WBGene00046290	0	0		WBGene00046290	0	0	0
	WBGene00046291	0	0		WBGene00046291	0.726336	0	0
	WBGene00046292	24.3898	20.9026		WBGene00046292	21.0315	9.47799	14.84
	WBGene00046293	0	0		WBGene00046293	8.348	0	0
	WBGene00046294	0	0		WBGene00046294	0	0	0.906431
	WBGene00046295	27.3916	25.4106		WBGene00046295	18.3971	27.5109	8.8213
	WBGene00046296	39.6816	36.862		WBGene00046296	37.8673	73.623	31.7103
	WBGene00046297	11.1103	11.0983		WBGene00046297	11.9036	27.8807	0
	WBGene00046298	0	2.6094		WBGene00046298	0.726336	0	0
	WBGene00046299	0.440581	0		WBGene00046299	0	0	0
	WBGene00046300	56.7694	52.9847		WBGene00046300	47.6897	46.5459	18.0793
	WBGene00046301	0	2.6094		WBGene00046301	0.726336	2.13367	0
	WBGene00046302	6.18044	6.16844		WBGene00046302	4.32541	4.27579	0
	WBGene00046303	0	0		WBGene00046303	0	0	0
	WBGene00046304	0	0		WBGene00046304	0	0	0
	WBGene00046305	0	0		WBGene00046305	0	0	0
	WBGene00046306	0	0		WBGene00046306	0	0	0
	WBGene00046307	36.1128	59.4704		WBGene00046307	39.6895	12.4675	10.8111
	WBGene00046308	0	0		WBGene00046308	0	0	0
	WBGene00046309	0	0		WBGene00046309	0	0	0
	WBGene00046310	1.15535	1.3047		WBGene00046310	0	4.39847	0
	WBGene00046311	5.68466	1.47861		WBGene00046311	3.068	3.20473	3.83569
	WBGene00046312	0.385117	0.202937		WBGene00046312	2.60177	0	1.1164
	WBGene00046313	0	0		WBGene00046313	0	0	0
	WBGene00046314	0	0		WBGene00046314	0	0.891141	0
	WBGene00046315	2.20291	1.7326		WBGene00046315	6.98153	1.42245	0.906431
	WBGene00046316	0	0		WBGene00046316	0	0	0
	WBGene00046317	9.72721	6.64128		WBGene00046317	3.79434	12.1514	11.9945
	WBGene00046318	0	0		WBGene00046318	0	0	0
	WBGene00046319	0	0.608811		WBGene00046319	0	0	2.26632
	WBGene00046320	0	0		WBGene00046320	0	0	0
	WBGene00046321	0	0		WBGene00046321	0	0	0
	WBGene00046322	0	1.3047		WBGene00046322	0	0	0
	WBGene00046323	0.440581	0		WBGene00046323	0.726336	0	0
	WBGene00046324	6.10092	2.64124		WBGene00046324	2.29819	0.891141	1.81286
	WBGene00046325	0	0		WBGene00046325	0	0	0
	WBGene00046326	0	4.62591		WBGene00046326	0	0	0
	WBGene00046327	1.32174	2.7534		WBGene00046327	0	0	0
	WBGene00046328	9.36929	6.48137		WBGene00046328	14.3315	5.34685	0
	WBGene00046330	0	0.608811		WBGene00046330	0.726336	4.39847	0
	WBGene00046331	0	0		WBGene00046331	0	0	0
	WBGene00046332	0.440581	2.02937		WBGene00046332	0	3.24844	0
	WBGene00046333	0	0		WBGene00046333	0	0	0
	WBGene00046334	0.770233	0		WBGene00046334	0	3.56456	1.13316
	WBGene00046335	25.253	14.3986		WBGene00046335	25.5526	6.813	8.80454
	WBGene00046336	0	0		WBGene00046336	0	0	0
	WBGene00046337	0	0		WBGene00046337	0	0	0
	WBGene00046338	0	0		WBGene00046338	0	0	0
	WBGene00046339	4.46456	16.9726		WBGene00046339	11.3073	19.1443	1.1164
	WBGene00046340	0	0		WBGene00046340	0	0	0
	WBGene00046341	20.7792	15.8442		WBGene00046341	7.93573	2.93231	0
	WBGene00046342	1.93487	0.202937		WBGene00046342	2.17901	0.711225	0
	WBGene00046343	0	1.7396		WBGene00046343	4.09791	0	0
	WBGene00046344	0	0		WBGene00046344	0	0	0
	WBGene00046345	16.8719	24.404		WBGene00046345	13.4859	20.703	11.1044
	WBGene00046346	0	0		WBGene00046346	1.19257	0	0
	WBGene00046347	18.6494	28.456		WBGene00046347	15.8823	19.3074	9.90467
	WBGene00046348	17.3526	68.1983		WBGene00046348	68.5691	35.8271	30.7363
	WBGene00046349	0.677879	1.47861		WBGene00046349	2.38514	4.39847	0
	WBGene00046350	0	0		WBGene00046350	0	0	0
	WBGene00046351	0	0		WBGene00046351	0	0	0
	WBGene00046352	0	0		WBGene00046352	0	0	0
	WBGene00046353	0	0		WBGene00046353	0	0	0
	WBGene00046354	0	0		WBGene00046354	0	1.78228	0
	WBGene00046355	0	0		WBGene00046355	0	0	0
	WBGene00046356	0.440581	7.95604		WBGene00046356	5.94074	6.18075	2.02283
	WBGene00046357	0	1.3047		WBGene00046357	0	0	0
	WBGene00046358	25.2592	32.0825		WBGene00046358	6.90582	16.1816	5.21234
	WBGene00046359	0	0		WBGene00046359	0	0	0
	WBGene00046360	0	0		WBGene00046360	0	0	0
	WBGene00046361	12.6693	17.5716		WBGene00046361	42.0848	42.1525	14.2599
	WBGene00046362	22.4821	22.3687		WBGene00046362	46.8877	26.0143	18.5663
	WBGene00046363	0	0		WBGene00046363	2.38514	2.67342	0
	WBGene00046364	0.881162	0		WBGene00046364	1.19257	0	0
	WBGene00046365	0.33894	0.917799		WBGene00046365	3.63168	2.67342	0
	WBGene00046366	11.5354	15.5051		WBGene00046366	18.7007	23.2535	15.3265
	WBGene00046367	0	0		WBGene00046367	0	0	0
	WBGene00046368	6.31923	10.8491		WBGene00046368	8.82473	5.34685	7.18489
	WBGene00046369	0	0		WBGene00046369	0	0	0
	WBGene00046370	0.677879	1.52661		WBGene00046370	2.38514	1.46616	0
	WBGene00046371	2.71152	2.43524		WBGene00046371	0	0	0
	WBGene00046372	0	0		WBGene00046372	0	0	0
	WBGene00046373	21.6968	19.6967		WBGene00046373	13.1936	9.42075	7.62159
	WBGene00046374	0.770233	1.61063		WBGene00046374	3.02453	1.78228	4.04566
	WBGene00046375	0	0		WBGene00046375	0	0	0
	WBGene00046376	0	0		WBGene00046376	0	0	0
	WBGene00046377	0	0		WBGene00046377	0	0	0
	WBGene00046378	0	0		WBGene00046378	0	0	0
	WBGene00046379	17.2884	22.0836		WBGene00046379	66.6187	16.7651	21.7651
	WBGene00046381	2.33856	0		WBGene00046381	4.78077	0	1.1164
	WBGene00046382	0	0		WBGene00046382	0	0	0
	WBGene00046384	11.6497	18.2605		WBGene00046384	23.0479	11.6906	3.62572
	WBGene00046385	10.078	0.917799		WBGene00046385	3.3281	13.4024	0.906431
	WBGene00046386	0	0		WBGene00046386	0	0	0
	WBGene00046387	0	0		WBGene00046387	2.90534	0	0
	WBGene00046388	0	1.22373		WBGene00046388	1.91891	0	8.38509
	WBGene00046389	31.0598	40.1889		WBGene00046389	34.5936	49.5793	13.5634
	WBGene00046390	3.52793	0.405874		WBGene00046390	3.63168	0	0
	WBGene00046391	0	0		WBGene00046391	0	0	0
	WBGene00046392	0	0		WBGene00046392	0	0	0
	WBGene00046393	0	0		WBGene00046393	0	0	0
	WBGene00046394	1.26628	3.26927		WBGene00046394	0	0	3.83569
	WBGene00046395	5.93412	9.36462		WBGene00046395	11.9467	13.1872	4.49912
	WBGene00046396	0	0		WBGene00046396	0	0	0
	WBGene00046397	8.07268	1.7326		WBGene00046397	19.7089	11.2603	18.0793
	WBGene00046398	10.0845	20.4802		WBGene00046398	17.0314	14.5171	7.70491
	WBGene00046399	0	0		WBGene00046399	0	0	0
	WBGene00046400	3.23517	10.6514		WBGene00046400	14.1148	10.9526	3.36596
	WBGene00046401	0	0		WBGene00046401	2.38514	0	0
	WBGene00046402	2.18146	0		WBGene00046402	0	0	0
	WBGene00046403	0	3.56514		WBGene00046403	1.76712	2.93231	3.39948
	WBGene00046404	0	0		WBGene00046404	0	0	0
	WBGene00046405	5.74627	9.48354		WBGene00046405	4.83512	14.4297	5.42231
	WBGene00046406	10.1923	20.9647		WBGene00046406	12.4564	32.1953	19.0025
	WBGene00046407	0	0		WBGene00046407	0	0	0
	WBGene00046408	0	0		WBGene00046408	0	0	0
	WBGene00046409	20.9882	24.0797		WBGene00046409	1.72364	10.6684	10.1807
	WBGene00046410	0	0		WBGene00046410	0	0	0
	WBGene00046411	0	0		WBGene00046411	1.72364	0	0
	WBGene00046412	0	0		WBGene00046412	0	0	0
	WBGene00046413	0	0		WBGene00046413	0	0	0
	WBGene00046414	0	0		WBGene00046414	0	0	0
	WBGene00046415	47.7068	38.1706		WBGene00046415	24.056	34.3693	18.306
	WBGene00046416	0	0		WBGene00046416	0	0	0
	WBGene00046417	0	0.869801		WBGene00046417	0	0	0
	WBGene00046418	0.677879	0		WBGene00046418	0	0	0.906431
	WBGene00046419	0	0		WBGene00046419	1.45267	0	0
	WBGene00046420	0	0		WBGene00046420	0	0	0
	WBGene00046421	0	0		WBGene00046421	0	0	0
	WBGene00046422	18.5575	23.685		WBGene00046422	23.1135	26.2464	1.81286
	WBGene00046423	45.9173	61.6884		WBGene00046423	39.1146	63.1663	18.9862
	WBGene00046424	0	0		WBGene00046424	0	0	0
	WBGene00046425	0	1.3047		WBGene00046425	4.77029	0	0.906431
	WBGene00046427	0	0		WBGene00046427	0	0	0
	WBGene00046428	0	2.34841		WBGene00046428	2.64524	0	0
	WBGene00046429	6.85545	20.303		WBGene00046429	10.678	22.4633	2.02283
	WBGene00046430	3.46605	4.16198		WBGene00046430	4.36889	7.12913	3.38272
	WBGene00046431	3.3894	0.405874		WBGene00046431	8.19583	0.711225	2.92926
	WBGene00046432	0	0		WBGene00046432	0	0	0
	WBGene00046433	0	0		WBGene00046433	2.17901	4.97857	0
	WBGene00046434	0	0		WBGene00046434	0	0	0
	WBGene00046435	0	0		WBGene00046435	0	0	0
	WBGene00046436	0	0		WBGene00046436	0	0	2.71929
	WBGene00046437	0.33894	0		WBGene00046437	0	0	0
	WBGene00046438	1.54047	7.79893		WBGene00046438	12.6296	1.46616	1.13316
	WBGene00046439	0	0		WBGene00046439	0	0	0
	WBGene00046440	60.1898	66.1989		WBGene00046440	58.6399	69.944	27.564
	WBGene00046441	0	0		WBGene00046441	0	0	0
	WBGene00046442	36.3417	51.4934		WBGene00046442	36.849	41.9472	18.5495
	WBGene00046443	6.71692	5.67268		WBGene00046443	0.726336	0	1.1164
	WBGene00046444	0	0		WBGene00046444	0	0	0
	WBGene00046445	12.9342	11.3898		WBGene00046445	33.2713	18.2834	13.7902
	WBGene00046446	0	1.8356		WBGene00046446	0.574548	2.3573	1.1164
	WBGene00046447	0	0		WBGene00046447	0	0	0
	WBGene00046448	1.35576	0.405874		WBGene00046448	2.95969	0	0
	WBGene00046449	0	0		WBGene00046449	0	0	0
	WBGene00046450	0	0		WBGene00046450	0.726336	0	0
	WBGene00046451	2.0458	11.5059		WBGene00046451	8.11975	5.86972	7.47866
	WBGene00046452	0	0		WBGene00046452	0	0	0
	WBGene00046453	0	0		WBGene00046453	0	0	0
	WBGene00046454	0	0.405874		WBGene00046454	0	0	0
	WBGene00046455	44.9464	49.2253		WBGene00046455	46.5511	43.5882	19.4392
	WBGene00046456	9.12311	5.30564		WBGene00046456	1.91891	4.27579	7.46142
	WBGene00046457	0.825698	3.6712		WBGene00046457	2.95969	0.891141	0.906431
	WBGene00046458	0	0		WBGene00046458	0.574548	0	0
	WBGene00046459	0	0		WBGene00046459	0	0	0
	WBGene00046460	0	0		WBGene00046460	0	0	0
	WBGene00046461	0	0		WBGene00046461	0	0	0
	WBGene00046462	7.56119	10.1953		WBGene00046462	15.9906	16.5583	2.02283
	WBGene00046464	0	0		WBGene00046464	0	0	0
	WBGene00046465	1.01682	0		WBGene00046465	0	0	0
	WBGene00046466	0	0		WBGene00046466	0	0	0
	WBGene00046467	3.46605	10.4694		WBGene00046467	8.99787	24.7148	4.28915
	WBGene00046468	0.881162	0		WBGene00046468	7.63215	0	0
	WBGene00046469	0	0		WBGene00046469	0	0	0
	WBGene00046470	45.9626	33.8077		WBGene00046470	21.6169	29.0527	13.3041
	WBGene00046471	0.881162	0.608811		WBGene00046471	0	0	0
	WBGene00046472	2.53256	0.4349		WBGene00046472	5.87591	5.1097	0
	WBGene00046473	0	0		WBGene00046473	0.726336	0	0
	WBGene00046474	0	0		WBGene00046474	0	0	0
	WBGene00046475	0	0		WBGene00046475	0	0	0
	WBGene00046476	0	0		WBGene00046476	0	0	0
	WBGene00046477	2.3107	0		WBGene00046477	0	0	0
	WBGene00046478	0	0		WBGene00046478	0	0	0
	WBGene00046479	0	3.4792		WBGene00046479	2.34167	0	1.1164
	WBGene00046480	8.91982	11.1293		WBGene00046480	8.47767	5.6898	2.92926
	WBGene00046481	0	0		WBGene00046481	0	0	0
	WBGene00046482	0	0		WBGene00046482	0	0	0
	WBGene00046483	0	0		WBGene00046483	0	4.27579	0
	WBGene00046484	0	0		WBGene00046484	0	2.93231	2.26632
	WBGene00046485	0	0		WBGene00046485	0	0	0
	WBGene00046486	0	0		WBGene00046486	0	0	0
	WBGene00046487	0	0		WBGene00046487	0	0	0
	WBGene00046488	0	0		WBGene00046488	0	0	0
	WBGene00046489	3.86687	0.608811		WBGene00046489	7.79481	5.86463	1.1164
	WBGene00046490	17.0354	12.362		WBGene00046490	23.5358	30.9224	21.6715
	WBGene00046491	6.56582	23.1664		WBGene00046491	24.0133	30.1674	8.35157
	WBGene00046492	1.6514	1.82643		WBGene00046492	1.72364	1.46616	0
	WBGene00046493	0	0		WBGene00046493	0	0	0
	WBGene00046494	0	0		WBGene00046494	0	0	0
	WBGene00046495	3.30279	2.03548		WBGene00046495	0.726336	6.23799	1.81286
	WBGene00046496	9.58514	12.8427		WBGene00046496	27.0708	9.38549	2.94602
	WBGene00046497	0	0		WBGene00046497	0	0	0
	WBGene00046498	0	16.625		WBGene00046498	1.45267	6.23799	1.13316
	WBGene00046499	17.8922	13.6577		WBGene00046499	22.0078	24.7989	9.90418
	WBGene00046500	0	0.202937		WBGene00046500	0	0.711225	0.906431
	WBGene00046501	0	0		WBGene00046501	0	0	0
	WBGene00046502	0	0		WBGene00046502	0	0	0
	WBGene00046503	5.27809	6.41937		WBGene00046503	12.673	16.9317	4.06242
	WBGene00046504	0	0.811748		WBGene00046504	1.19257	0	1.1164
	WBGene00046505	0	0		WBGene00046505	0	0	0
	WBGene00046506	0	0		WBGene00046506	0	0	0
	WBGene00046507	0	0		WBGene00046507	0	0	0
	WBGene00046508	3.00715	8.76167		WBGene00046508	9.51846	3.59983	2.02283
	WBGene00046509	0	0		WBGene00046509	0	0	0
	WBGene00046510	0	0.811748		WBGene00046510	0	0	0
	WBGene00046511	0	0		WBGene00046511	0	0	0
	WBGene00046512	23.4377	62.725		WBGene00046512	16.2507	24.1398	6.99168
	WBGene00046513	10.3375	6.20752		WBGene00046513	1.19257	0	0
	WBGene00046514	0	0		WBGene00046514	0	0	0
	WBGene00046515	1.01682	4.33589		WBGene00046515	1.45267	0	0
	WBGene00046516	0	0		WBGene00046516	0	0	0
	WBGene00046517	0.385117	0		WBGene00046517	0	0	0
	WBGene00046518	0	0.608811		WBGene00046518	3.83781	3.24844	0
	WBGene00046519	0	0		WBGene00046519	0.726336	0	0
	WBGene00046520	0	0		WBGene00046520	0	0	0
	WBGene00046521	0	0		WBGene00046521	0	7.9983	4.53264
	WBGene00046522	0	0		WBGene00046522	0	0	0
	WBGene00046523	5.04079	13.9891		WBGene00046523	1.91891	2.88861	4.07918
	WBGene00046524	0	1.22373		WBGene00046524	0	0	1.81286
	WBGene00046525	3.18899	0		WBGene00046525	0	0	0
	WBGene00046526	3.43557	1.85851		WBGene00046526	3.21979	7.78312	1.13316
	WBGene00046527	0	0		WBGene00046527	0.726336	2.8449	0
	WBGene00046528	8.33743	13.0484		WBGene00046528	8.05491	7.6957	4.98561
	WBGene00046529	0	0		WBGene00046529	0	0	0
	WBGene00046530	0	1.21762		WBGene00046530	7.79481	0	2.26632
	WBGene00046531	2.20291	3.82702		WBGene00046531	0	11.5848	0
	WBGene00046532	0	0		WBGene00046532	0	0	0
	WBGene00046533	0	0.4349		WBGene00046533	0	1.46616	0
	WBGene00046534	10.9409	19.271		WBGene00046534	9.71372	11.1593	3.36596
	WBGene00046535	1.01682	1.21762		WBGene00046535	0	0	1.13316
	WBGene00046536	0	0		WBGene00046536	0	0	0
	WBGene00046537	0	3.0443		WBGene00046537	0	0.891141	0
	WBGene00046538	0	0		WBGene00046538	0	0	0
	WBGene00046539	18.2152	16.3411		WBGene00046539	40.1767	12.2388	7.21841
	WBGene00046540	0	0		WBGene00046540	0	0	0
	WBGene00046541	0	0.869801		WBGene00046541	0	0	0
	WBGene00046542	0	0		WBGene00046542	0	0	0
	WBGene00046543	15.6365	23.5277		WBGene00046543	11.6431	6.44473	2.24956
	WBGene00046544	0	0		WBGene00046544	0	0	0
	WBGene00046545	3.96851	11.5319		WBGene00046545	20.9554	14.1052	7.62159
	WBGene00046546	0	0		WBGene00046546	0	0	0
	WBGene00046547	2.03364	4.10393		WBGene00046547	9.05222	3.91596	2.26632
	WBGene00046548	0.724056	0		WBGene00046548	0	0	0
	WBGene00046549	17.8823	21.5876		WBGene00046549	39.0164	47.0033	11.7008
	WBGene00046550	2.60346	1.58161		WBGene00046550	10.223	16.2557	6.34502
	WBGene00046551	0	0		WBGene00046551	0	7.12913	0
	WBGene00046552	27.2983	19.2071		WBGene00046552	20.6627	24.2019	21.8987
	WBGene00046553	0	0		WBGene00046553	0	0	0
	WBGene00046554	0	0		WBGene00046554	0	0	0
	WBGene00046555	38.233	78.3106		WBGene00046555	56.8716	118.225	52.0489
	WBGene00046557	0	0		WBGene00046557	0	0	0
	WBGene00046558	1.01682	0		WBGene00046558	0	0	0
	WBGene00046559	0	0		WBGene00046559	0	0	0
	WBGene00046560	0	0		WBGene00046560	0	0	0
	WBGene00046561	0	0		WBGene00046561	0	0	0
	WBGene00046562	9.56984	9.75255		WBGene00046562	12.1637	14.7104	8.38509
	WBGene00046563	0	0		WBGene00046563	0	0	0
	WBGene00046564	0	3.4792		WBGene00046564	0	0	0
	WBGene00046565	0	0		WBGene00046565	0.574548	0	0
	WBGene00046566	3.18899	1.71058		WBGene00046566	13.2041	15.7597	3.13923
	WBGene00046567	1.54047	2.02937		WBGene00046567	0.726336	0	0
	WBGene00046568	7.45313	8.15006		WBGene00046568	18.5707	2.49351	2.92926
	WBGene00046569	0	0		WBGene00046569	0	0	0
	WBGene00046570	0	0		WBGene00046570	0	0	0
	WBGene00046571	0	0		WBGene00046571	0	0	0
	WBGene00046572	1.01682	2.23231		WBGene00046572	3.37158	2.13367	0
	WBGene00046573	1.92558	1.6235		WBGene00046573	0.726336	0.711225	0
	WBGene00046574	0	0		WBGene00046574	0	0.891141	0
	WBGene00046575	4.01469	3.3081		WBGene00046575	5.60493	0	0
	WBGene00046576	9.1876	15.3583		WBGene00046576	6.81887	6.80456	4.06242
	WBGene00046577	0	0		WBGene00046577	11.7196	2.93231	0
	WBGene00046578	24.9035	19.2612		WBGene00046578	6.86234	14.359	5.64855
	WBGene00046579	15.2516	13.9438		WBGene00046579	15.0151	25.9221	3.83569
	WBGene00046580	0	1.01468		WBGene00046580	0	0	0
	WBGene00046581	0	0		WBGene00046581	0	0	0
	WBGene00046582	0	0.4349		WBGene00046582	0	0	0
	WBGene00046583	13.9299	20.6438		WBGene00046583	17.3564	25.8564	19.699
	WBGene00046584	5.05295	5.08984		WBGene00046584	10.5918	4.67089	4.49912
	WBGene00046585	0	2.78331		WBGene00046585	0.726336	0	0
	WBGene00046586	8.52254	13.0548		WBGene00046586	6.02769	0	0.906431
	WBGene00046587	1.92558	0		WBGene00046587	0	0	0
	WBGene00046588	1.32174	13.2198		WBGene00046588	13.5081	9.64438	8.1416
	WBGene00046589	0	0		WBGene00046589	0	6.23799	0
	WBGene00046590	0	0		WBGene00046590	0.574548	0	0
	WBGene00046591	0	1.94254		WBGene00046591	1.1491	0	0
	WBGene00046592	1.74088	0		WBGene00046592	3.63168	0	0
	WBGene00046593	0	0		WBGene00046593	0	0	0
	WBGene00046594	26.3895	21.5646		WBGene00046594	47.6245	27.2183	26.2046
	WBGene00046595	0	0		WBGene00046595	0	0	0
	WBGene00046596	16.4713	37.1763		WBGene00046596	9.97382	3.24844	4.04566
	WBGene00046597	0	0.4349		WBGene00046597	0	0	0
	WBGene00046598	0	0		WBGene00046598	0	0	0
	WBGene00046599	0	0		WBGene00046599	0	0	0
	WBGene00046600	0	0		WBGene00046600	0	0	0
	WBGene00046601	0	1.91351		WBGene00046601	1.1491	5.86463	0
	WBGene00046602	0	0		WBGene00046602	0	0	0
	WBGene00046603	0	0		WBGene00046603	0	1.46616	0
	WBGene00046604	0	0		WBGene00046604	0	0	0
	WBGene00046605	0	0.50887		WBGene00046605	0	12.1161	1.81286
	WBGene00046606	0	2.31939		WBGene00046606	5.30136	5.34685	0
	WBGene00046607	85.3128	114.483		WBGene00046607	89.1126	77.4197	26.1711
	WBGene00046608	0	0		WBGene00046608	0	0	0
	WBGene00046609	1.6947	0		WBGene00046609	0	2.13367	0
	WBGene00046610	1.40194	0		WBGene00046610	2.64524	1.46616	2.26632
	WBGene00046611	0	0		WBGene00046611	0	0	0
	WBGene00046612	0	0		WBGene00046612	0	0	0
	WBGene00046614	0	0		WBGene00046614	0	0	0
	WBGene00046615	0.677879	0		WBGene00046615	0	0	0
	WBGene00046616	1.15535	3.31421		WBGene00046616	1.19257	0	0
	WBGene00046617	0	1.32062		WBGene00046617	3.37158	0	0
	WBGene00046618	0	0		WBGene00046618	0	0	0
	WBGene00046619	0	0		WBGene00046619	0	0	0
	WBGene00046620	16.5577	33.1659		WBGene00046620	7.42602	0.711225	9.03176
	WBGene00046621	0	0		WBGene00046621	0	0	0
	WBGene00046622	4.40622	3.04405		WBGene00046622	9.07434	6.23799	0
	WBGene00046623	1.59593	0		WBGene00046623	2.75355	0	2.26632
	WBGene00046624	0	0		WBGene00046624	0	0	0
	WBGene00046625	0	0		WBGene00046625	0	0	0
	WBGene00046626	0	0		WBGene00046626	0	0	2.2328
	WBGene00046627	0	0		WBGene00046627	4.15226	1.46616	0
	WBGene00046628	0	1.17573		WBGene00046628	0	0	0
	WBGene00046629	0.770233	0.305933		WBGene00046629	2.38514	0	0
	WBGene00046630	33.3219	32.8827		WBGene00046630	54.6184	39.7546	34.0357
	WBGene00046631	0	0		WBGene00046631	0	0	0
	WBGene00046632	0	0		WBGene00046632	0	0	0
	WBGene00046633	8.71941	12.0202		WBGene00046633	2.64524	4.44727	1.81286
	WBGene00046634	0	0		WBGene00046634	0	0	0
	WBGene00046635	2.03364	0		WBGene00046635	0	0	0
	WBGene00046636	0	0		WBGene00046636	0	5.34685	0
	WBGene00046637	0	0		WBGene00046637	0	0	0
	WBGene00046638	0	0		WBGene00046638	0	0	0
	WBGene00046639	0	0		WBGene00046639	0	0	0
	WBGene00046640	0	0		WBGene00046640	0	0	0
	WBGene00046641	2.23692	5.27266		WBGene00046641	12.2068	19.1173	3.62572
	WBGene00046642	6.97854	23.244		WBGene00046642	13.9634	10.2766	4.07918
	WBGene00046643	27.5114	27.6921		WBGene00046643	21.563	17.7352	17.1063
	WBGene00046644	2.71152	0		WBGene00046644	0	0	0
	WBGene00046646	0	0		WBGene00046646	0	0	0.906431
	WBGene00046647	0	0		WBGene00046647	0	0	0
	WBGene00046648	0	0		WBGene00046648	0	0	0
	WBGene00046649	0	0		WBGene00046649	4.30405	28.9771	0.906431
	WBGene00046650	0	0		WBGene00046650	0	0	0
	WBGene00046651	0	0		WBGene00046651	0	0	0
	WBGene00046652	0	0		WBGene00046652	0	0	0
	WBGene00046653	4.39052	7.79524		WBGene00046653	5.25788	7.42329	1.1164
	WBGene00046654	0	0		WBGene00046654	0	0	0
	WBGene00046655	0	0		WBGene00046655	0	0	0
	WBGene00046656	0	0		WBGene00046656	0	1.78228	0
	WBGene00046657	0	0		WBGene00046657	0	0	0
	WBGene00046659	0.440581	7.76902		WBGene00046659	2.38514	8.91141	7.47818
	WBGene00046660	0	0		WBGene00046660	0	0	0
	WBGene00046661	0	0		WBGene00046661	1.19257	0	0
	WBGene00046662	0	0		WBGene00046662	0	0	0
	WBGene00046663	0	0		WBGene00046663	0	0	0
	WBGene00046664	0	0		WBGene00046664	0	0	0
	WBGene00046665	0	0		WBGene00046665	0	0	0
	WBGene00046666	3.72834	4.62197		WBGene00046666	2.02722	1.46616	8.61182
	WBGene00046667	0	0		WBGene00046667	0	0	0
	WBGene00046668	0	0		WBGene00046668	0	0	0
	WBGene00046669	0	0.305933		WBGene00046669	0.574548	0	0
	WBGene00046670	0	1.3047		WBGene00046670	0	0	0
	WBGene00046671	0	0		WBGene00046671	0	0	0
	WBGene00046672	0	0		WBGene00046672	0	0	0
	WBGene00046673	0	5.43371		WBGene00046673	2.17901	4.39847	0
	WBGene00046674	0	0		WBGene00046674	0	0	0
	WBGene00046675	0	0.608811		WBGene00046675	0	0.711225	0
	WBGene00046676	0	0		WBGene00046676	0	0	0
	WBGene00046677	0	0		WBGene00046677	2.17901	0	0
	WBGene00046678	0.677879	0.405874		WBGene00046678	0.574548	0	0
	WBGene00046679	6.67361	4.36098		WBGene00046679	0	3.77975	3.3492
	WBGene00046680	3.7681	1.93248		WBGene00046680	2.34167	2.93231	1.1164
	WBGene00046681	62.195	79.1227		WBGene00046681	63.0833	25.3302	17.6258
	WBGene00046682	0	0		WBGene00046682	1.1491	0	0
	WBGene00046683	0	0		WBGene00046683	0	0	0
	WBGene00046684	9.56984	10.1654		WBGene00046684	10.765	6.40946	0
	WBGene00046685	0	0		WBGene00046685	0	0	0
	WBGene00046686	1.32174	0		WBGene00046686	0	2.8449	0
	WBGene00046687	0	0.811748		WBGene00046687	1.45267	0	0
	WBGene00046688	0.440581	1.11768		WBGene00046688	0	0	0
	WBGene00046689	0	0		WBGene00046689	0	0	0
	WBGene00046690	0	0		WBGene00046690	0	0	0
	WBGene00046691	3.32752	0.50887		WBGene00046691	0	4.35476	0
	WBGene00046692	1.79634	2.49635		WBGene00046692	8.19583	13.7975	0.906431
	WBGene00046693	0	0.50887		WBGene00046693	1.19257	2.67342	0
	WBGene00046694	0	0		WBGene00046694	0	0	0
	WBGene00046695	2.69582	0		WBGene00046695	0	2.13367	0
	WBGene00046696	0	0		WBGene00046696	0	0	0
	WBGene00046697	1.01682	0.202937		WBGene00046697	1.1491	0	0
	WBGene00046698	0	0		WBGene00046698	0	0	0
	WBGene00046699	7.35149	4.41597		WBGene00046699	11.6431	3.38465	2.26632
	WBGene00046700	0	0		WBGene00046700	0	0	0
	WBGene00046701	0	0		WBGene00046701	0	0	0
	WBGene00046702	0	0		WBGene00046702	0	0	0
	WBGene00046703	0	0		WBGene00046703	0	0	0
	WBGene00046704	0	0.608811		WBGene00046704	0.726336	1.78228	0
	WBGene00046705	6.58126	6.04163		WBGene00046705	2.64524	10.7727	0.906431
	WBGene00046706	0	1.65863		WBGene00046706	0	0	4.4656
	WBGene00046708	0	0		WBGene00046708	0	0	0
	WBGene00046709	12.2131	23.7832		WBGene00046709	23.7525	47.9954	13.0769
	WBGene00046710	0	0.740833		WBGene00046710	2.38514	0	0
	WBGene00046711	0.33894	0		WBGene00046711	1.72364	0.711225	0
	WBGene00046712	0	0		WBGene00046712	0	0	0
	WBGene00046713	22.7198	42.7874		WBGene00046713	111.078	98.4485	66.746
	WBGene00046714	12.204	2.55135		WBGene00046714	7.99008	2.17738	2.24956
	WBGene00046715	0	0		WBGene00046715	0	0	0
	WBGene00046716	2.80387	8.42977		WBGene00046716	8.41284	8.22193	4.74212
	WBGene00046717	0	1.7396		WBGene00046717	0.574548	0	0.906431
	WBGene00046718	2.47709	2.03548		WBGene00046718	4.77029	7.84035	1.1164
	WBGene00046719	0	0		WBGene00046719	0	0	0
	WBGene00046720	0	0		WBGene00046720	0	0	1.13316
	WBGene00046721	0	1.01468		WBGene00046721	1.30088	7.33079	0
	WBGene00046722	1.01682	0.405874		WBGene00046722	0	2.13367	0
	WBGene00046723	1.54047	12.4141		WBGene00046723	2.44998	6.813	3.39948
	WBGene00046724	0	0		WBGene00046724	0	0	0
	WBGene00046725	0	0		WBGene00046725	0	11.2115	0
	WBGene00046726	6.26377	12.849		WBGene00046726	16.6735	22.4802	13.7571
	WBGene00046727	17.6852	15.1492		WBGene00046727	24.2078	8.41537	8.78827
	WBGene00046728	0	0		WBGene00046728	1.19257	0	0
	WBGene00046729	0.881162	0		WBGene00046729	0	0	0
	WBGene00046730	0.677879	3.76808		WBGene00046730	0.574548	8.59528	0
	WBGene00046731	0	0		WBGene00046731	0	0	0
	WBGene00046732	0	0		WBGene00046732	0	2.67342	0
	WBGene00046733	9.04619	14.6126		WBGene00046733	5.81068	3.91596	1.1164
	WBGene00046734	0	0		WBGene00046734	0	0	0
	WBGene00046735	0	0.202937		WBGene00046735	3.83781	0	0
	WBGene00046736	0	0		WBGene00046736	0	0	0
	WBGene00046738	0	0		WBGene00046738	1.45267	0	0
	WBGene00046739	0	0		WBGene00046739	0	0	0
	WBGene00046740	8.09058	11.6731		WBGene00046740	4.05444	6.05807	6.31198
	WBGene00046741	0	0		WBGene00046741	0	0	0
	WBGene00046742	0	0		WBGene00046742	0	0	0
	WBGene00046743	0	0		WBGene00046743	0	0	1.1164
	WBGene00046744	7.43482	4.58899		WBGene00046744	4.30405	4.35476	5.38879
	WBGene00046745	59.5129	55.9432		WBGene00046745	52.0477	71.8439	27.807
	WBGene00046746	0	0.405874		WBGene00046746	1.19257	0	0
	WBGene00046747	0	0		WBGene00046747	0	0	0
	WBGene00046748	0	0		WBGene00046748	0	0	0
	WBGene00046749	28.1364	24.6648		WBGene00046749	33.6176	17.5251	15.1668
	WBGene00046750	0	3.65617		WBGene00046750	1.45267	1.60237	0
	WBGene00046751	0	0		WBGene00046751	0	0	0
	WBGene00046752	1.21081	3.64306		WBGene00046752	2.38514	7.07189	3.38272
	WBGene00046753	0	5.08564		WBGene00046753	5.29049	0	0
	WBGene00046754	18.2335	10.8323		WBGene00046754	19.4705	8.37166	7.20165
	WBGene00046755	0.440581	0.611866		WBGene00046755	0.574548	0	0
	WBGene00046756	0	0		WBGene00046756	0	0	0
	WBGene00046757	0	0		WBGene00046757	0.574548	0	0
	WBGene00046758	75.3572	58.2928		WBGene00046758	35.9158	32.3062	16.2664
	WBGene00046759	16.69	27.4651		WBGene00046759	49.3163	41.1285	23.4676
	WBGene00046760	1.44811	5.23472		WBGene00046760	5.40967	3.82346	1.1164
	WBGene00046761	0	0		WBGene00046761	0	1.46616	0
	WBGene00046762	0	1.71058		WBGene00046762	0	0	0
	WBGene00046763	0	0		WBGene00046763	0	0	1.1164
	WBGene00046764	3.76195	2.03853		WBGene00046764	0	0	2.02283
	WBGene00046765	4.50786	5.93953		WBGene00046765	3.57772	4.4557	4.30591
	WBGene00046766	0	0		WBGene00046766	0	0.891141	0
	WBGene00046767	0	0		WBGene00046767	0	0.711225	0
	WBGene00046768	0	0		WBGene00046768	1.45267	0	0
	WBGene00046769	0	2.95022		WBGene00046769	0.574548	0.711225	2.24956
	WBGene00046770	0.440581	0		WBGene00046770	0	0	0
	WBGene00046771	4.06728	1.01774		WBGene00046771	4.05444	4.27579	4.75888
	WBGene00046772	0	0		WBGene00046772	0	0	0
	WBGene00046773	5.49066	7.92676		WBGene00046773	10.7759	16.8525	4.98561
	WBGene00046774	0	0		WBGene00046774	0	0	0
	WBGene00046775	0.770233	0		WBGene00046775	0	0	0
	WBGene00046777	3.88832	3.65898		WBGene00046777	8.71641	3.91596	4.53215
	WBGene00046778	0	0		WBGene00046778	5.08435	0	0
	WBGene00046779	0	0		WBGene00046779	0	0	0
	WBGene00046780	0.881162	2.72526		WBGene00046780	6.32003	0	0
	WBGene00046781	0	0		WBGene00046781	0	0	0
	WBGene00046782	0	2.82826		WBGene00046782	13.2806	0.891141	0
	WBGene00046783	21.6629	15.3809		WBGene00046783	24.2187	10.9441	9.22448
	WBGene00046784	2.42163	3.16016		WBGene00046784	3.63168	8.19175	0
	WBGene00046785	0	0		WBGene00046785	0	0	0
	WBGene00046786	0	0		WBGene00046786	0	0	0
	WBGene00046787	0	0		WBGene00046787	0.726336	0	0
	WBGene00046788	0	0		WBGene00046788	0	0	0
	WBGene00046789	0	0		WBGene00046789	0	0	0
	WBGene00046790	0	0		WBGene00046790	0	1.46616	1.1164
	WBGene00046791	16.1816	18.708		WBGene00046791	26.4738	43.0033	7.89811
	WBGene00046792	0	0.611866		WBGene00046792	0	0	0
	WBGene00046793	0	0		WBGene00046793	0	0	0
	WBGene00046794	0	0		WBGene00046794	0	0	0
	WBGene00046795	1.01682	2.1745		WBGene00046795	0.726336	0	0
	WBGene00046796	0	0		WBGene00046796	0	0	0
	WBGene00046797	0	0		WBGene00046797	0	0	0
	WBGene00046798	0	0		WBGene00046798	0	0	0
	WBGene00046799	0	0		WBGene00046799	0	0	0
	WBGene00046800	21.6597	28.7728		WBGene00046800	20.9776	31.7479	14.63
	WBGene00046801	1.98105	5.65371		WBGene00046801	9.85464	4.39847	3.39948
	WBGene00046802	0	0		WBGene00046802	0	0	0
	WBGene00046803	0	0		WBGene00046803	1.19257	0	0
	WBGene00046804	0	0		WBGene00046804	0	0	0
	WBGene00046805	3.73121	4.96673		WBGene00046805	6.01682	2.93231	2.94602
	WBGene00046806	0	6.35826		WBGene00046806	6.33127	6.98448	0
	WBGene00046807	0	0		WBGene00046807	0	0	0
	WBGene00046808	0	0		WBGene00046808	2.17901	0	0
	WBGene00046809	0	0		WBGene00046809	0	0	0
	WBGene00046810	0	0		WBGene00046810	0	0.711225	0
	WBGene00046811	0	0.608811		WBGene00046811	0	1.78228	1.1164
	WBGene00046812	30.8725	26.9004		WBGene00046812	32.0251	63.9753	41.6903
	WBGene00046813	3.28134	0.405874		WBGene00046813	1.91891	0	1.1164
	WBGene00046814	0	0		WBGene00046814	0	0	0
	WBGene00046815	12.8081	24.6405		WBGene00046815	22.6903	16.7433	12.1375
	WBGene00046816	28.4818	60.9234		WBGene00046816	57.3495	69.8834	31.8695
	WBGene00046817	16.3701	21.1597		WBGene00046817	9.81116	14.0699	6.52195
	WBGene00046818	0	0		WBGene00046818	0	0	0
	WBGene00046819	0	0		WBGene00046819	0	0	0
	WBGene00046820	1.94416	2.45141		WBGene00046820	21.9096	21.5941	18.3065
	WBGene00046821	0	0		WBGene00046821	0	0	0
	WBGene00046822	0	0		WBGene00046822	0	0	0
	WBGene00046823	0	0		WBGene00046823	0	0	0
	WBGene00046824	3.21973	3.77814		WBGene00046824	4.94343	8.02027	2.02283
	WBGene00046825	15.9667	20.5447		WBGene00046825	19.8498	8.37166	8.36785
	WBGene00046826	15.6615	7.25034		WBGene00046826	36.6751	13.5251	15.7967
	WBGene00046827	0	3.25005		WBGene00046827	4.36889	6.18075	8.38509
	WBGene00046828	0	0		WBGene00046828	0	0	0
	WBGene00046829	11.6249	23.0413		WBGene00046829	20.7928	8.31443	13.3204
	WBGene00046830	0	0		WBGene00046830	0	0	0
	WBGene00046831	0	0		WBGene00046831	0	0	0
	WBGene00046832	0	0		WBGene00046832	0	0	0
	WBGene00046833	0	0		WBGene00046833	0	0	0
	WBGene00046834	2.03364	0		WBGene00046834	0	0	0
	WBGene00046835	0.385117	0		WBGene00046835	0	0	0
	WBGene00046836	0	0		WBGene00046836	0	0	0
	WBGene00046837	8.71039	15.0551		WBGene00046837	17.1832	13.9605	11.961
	WBGene00046838	2.23692	6.33624		WBGene00046838	8.40196	7.12913	6.57175
	WBGene00046839	2.77914	1.8356		WBGene00046839	0	0	0
	WBGene00046840	0	0		WBGene00046840	0	0	0
	WBGene00046841	0	0		WBGene00046841	0	0	0
	WBGene00046842	0	0		WBGene00046842	0.726336	0.891141	0
	WBGene00046843	4.43669	3.25616		WBGene00046843	1.45267	0	0
	WBGene00046844	1.063	1.32367		WBGene00046844	1.45267	2.49351	0.906431
	WBGene00046845	9.52967	11.6571		WBGene00046845	9.3884	5.16693	7.42838
	WBGene00046846	14.1577	15.1581		WBGene00046846	18.6794	19.8471	6.76495
	WBGene00046847	3.91304	1.37867		WBGene00046847	1.45267	4.13958	0
	WBGene00046848	0	0		WBGene00046848	0.726336	0	0
	WBGene00046849	0	0		WBGene00046849	0	0	0
	WBGene00046850	3.40156	5.99758		WBGene00046850	3.068	9.80255	6.31198
	WBGene00046851	48.3235	83.7154		WBGene00046851	91.5424	69.211	46.1732
	WBGene00046852	0	0		WBGene00046852	0	0	0
	WBGene00046853	13.5194	38.1075		WBGene00046853	62.1955	52.4023	40.1205
	WBGene00046854	0	0		WBGene00046854	0	2.13367	1.1164
	WBGene00046855	0	0		WBGene00046855	0.726336	1.78228	0
	WBGene00046856	0	0		WBGene00046856	0	0	0
	WBGene00046858	17.3769	23.3132		WBGene00046858	9.46411	14.28	1.13316
	WBGene00046859	2.09198	0.711807		WBGene00046859	4.77029	0	3.62572
	WBGene00046860	0	0.305933		WBGene00046860	1.19257	0	0
	WBGene00046861	0	0		WBGene00046861	0.726336	0	0
	WBGene00046862	43.1529	61.975		WBGene00046862	47.6031	54.8873	27.0608
	WBGene00046863	0	0		WBGene00046863	0	0	0
	WBGene00046864	0	0		WBGene00046864	0	0	0
	WBGene00046865	7.83825	12.6009		WBGene00046865	44.9796	31.2789	20.2451
	WBGene00046866	0	4.57677		WBGene00046866	0	0	0
	WBGene00046867	0.33894	0		WBGene00046867	0	0	0
	WBGene00046868	1.01682	0		WBGene00046868	0	5.34685	0
	WBGene00046869	0	0		WBGene00046869	0	0	0
	WBGene00046870	0	0.711807		WBGene00046870	1.45267	1.78228	0
	WBGene00046871	0	0		WBGene00046871	0	0	0
	WBGene00046872	15.1157	14.6724		WBGene00046872	6.07117	10.3691	6.11877
	WBGene00046873	9.36014	14.9973		WBGene00046873	9.30145	26.4094	5.21234
	WBGene00046874	1.01682	1.22068		WBGene00046874	3.37158	1.46616	0
	WBGene00046875	21.17	29.8169		WBGene00046875	15.7519	35.1762	5.21234
	WBGene00046876	1.74088	2.1745		WBGene00046876	0.726336	0	0
	WBGene00046877	0	0.405874		WBGene00046877	1.19257	0	0
	WBGene00046878	0	0		WBGene00046878	1.45267	0	0
	WBGene00046879	0	1.01774		WBGene00046879	1.45267	3.55612	0
	WBGene00046880	3.24733	0.611866		WBGene00046880	0	1.78228	0
	WBGene00046881	4.34721	1.52966		WBGene00046881	1.19257	0	0
	WBGene00046882	0.33894	0		WBGene00046882	0	0	0
	WBGene00046883	16.2037	20.179		WBGene00046883	13.2584	16.4439	23.1916
	WBGene00046884	0	2.03548		WBGene00046884	5.20353	2.3573	0
	WBGene00046885	66.0885	69.5943		WBGene00046885	48.8598	46.5763	26.1539
	WBGene00046886	0	0		WBGene00046886	0	0	0
	WBGene00046887	0	1.32062		WBGene00046887	0	0	0
	WBGene00046888	0.385117	3.56603		WBGene00046888	1.45267	0.891141	0
	WBGene00046889	1.92558	0		WBGene00046889	0	0	0
	WBGene00046890	0	0		WBGene00046890	0	0	0
	WBGene00046891	0	0.202937		WBGene00046891	0.726336	0	0
	WBGene00046892	0	0		WBGene00046892	0	0	0
	WBGene00046893	1.10917	2.55135		WBGene00046893	3.75086	5.33841	0
	WBGene00046894	0	0		WBGene00046894	0	0	0
	WBGene00046895	26.3063	45.7753		WBGene00046895	49.4685	66.3526	22.3349
	WBGene00046896	0	0		WBGene00046896	0	0	0
	WBGene00046897	0	0		WBGene00046897	1.19257	0	0
	WBGene00046898	1.01682	2.34447		WBGene00046898	3.68603	3.56456	4.28915
	WBGene00046899	1.01682	3.24699		WBGene00046899	2.38514	0	1.13316
	WBGene00046900	64.5637	85.728		WBGene00046900	65.003	46.0061	37.9212
	WBGene00046901	0	0		WBGene00046901	0	0	0
	WBGene00046902	9.36969	30.0302		WBGene00046902	53.7609	60.3569	25.4909
	WBGene00046903	0	0		WBGene00046903	0	0	0
	WBGene00046904	0	0		WBGene00046904	0	0	0
	WBGene00046905	0	0		WBGene00046905	0	0	2.71929
	WBGene00046906	0	0		WBGene00046906	0.726336	0	0
	WBGene00046907	1.15535	5.02478		WBGene00046907	2.44998	0.711225	2.02283
	WBGene00046908	7.67212	4.69288		WBGene00046908	12.2937	8.27916	5.16206
	WBGene00046909	0.881162	0		WBGene00046909	6.53741	0	0
	WBGene00046910	3.41372	10.3491		WBGene00046910	16.7061	10.5843	1.1164
	WBGene00046912	6.77879	2.9282		WBGene00046912	5.82156	8.79694	2.02283
	WBGene00046913	3.57698	2.1745		WBGene00046913	0	6.57585	0
	WBGene00046914	1.6947	2.6574		WBGene00046914	1.87543	0	4.30591
	WBGene00046915	1.92558	1.27567		WBGene00046915	3.53424	5.82092	0.906431
	WBGene00046916	0	0		WBGene00046916	3.11148	0	0
	WBGene00046917	0	0		WBGene00046917	0	0	0
	WBGene00046918	2.64349	1.71058		WBGene00046918	5.1387	8.71461	1.1164
	WBGene00046919	0	0		WBGene00046919	0	2.31359	0
	WBGene00046920	6.02647	6.07066		WBGene00046920	6.86234	0.711225	4.51588
	WBGene00046921	0.770233	0.305933		WBGene00046921	2.17901	0	0
	WBGene00046922	0	0		WBGene00046922	0	0	0
	WBGene00046923	0	0.50887		WBGene00046923	0	1.46616	1.81286
	WBGene00046924	0	0.305933		WBGene00046924	5.29049	0	1.81286
	WBGene00046925	1.74088	3.29218		WBGene00046925	0	5.28961	0
	WBGene00046926	0	0		WBGene00046926	0	0	0
	WBGene00046927	21.4195	24.0219		WBGene00046927	17.6165	28.4204	3.83569
	WBGene00046928	0	0.305933		WBGene00046928	0	0	0
	WBGene00046929	0	0		WBGene00046929	0	0	0
	WBGene00046930	0	0		WBGene00046930	0	2.8449	0
	WBGene00046931	0	0		WBGene00046931	0	0	0
	WBGene00046932	0	0		WBGene00046932	0.574548	0	0
	WBGene00046933	0	0		WBGene00046933	0	0	0
	WBGene00046934	0	0		WBGene00046934	0	0	0
	WBGene00046935	0	0		WBGene00046935	0	0	0
	WBGene00046936	41.145	45.3797		WBGene00046936	47.2025	43.6271	12.4308
	WBGene00046937	0	0		WBGene00046937	0	0	0
	WBGene00046938	1.89798	4.2329		WBGene00046938	4.35801	0	1.81286
	WBGene00046939	4.49857	1.91657		WBGene00046939	4.30405	10.3339	1.13316
	WBGene00046940	6.54437	1.82949		WBGene00046940	6.22296	0	1.81286
	WBGene00046941	8.9817	5.09175		WBGene00046941	7.72959	0	1.81286
	WBGene00046942	1.15535	4.88576		WBGene00046942	0.726336	8.91141	0
	WBGene00046943	0	0		WBGene00046943	0	0	0
	WBGene00046944	56.5018	44.1347		WBGene00046944	23.8608	19.7814	16.7194
	WBGene00046945	0	0		WBGene00046945	0	0	0
	WBGene00046946	2.37258	1.8356		WBGene00046946	0.726336	2.93231	0.906431
	WBGene00046947	20.381	25.9611		WBGene00046947	41.5642	46.4667	25.9109
	WBGene00046948	0.825698	1.27567		WBGene00046948	13.6925	2.49351	0
	WBGene00046949	0	0		WBGene00046949	2.38514	2.93231	2.2328
	WBGene00046950	0	0		WBGene00046950	0	0	0
	WBGene00046951	0.770233	0		WBGene00046951	0	0	0.906431
	WBGene00046952	0	0		WBGene00046952	0	0	0
	WBGene00046953	3.7681	6.98629		WBGene00046953	12.9875	10.4565	5.37203
	WBGene00046954	0	0		WBGene00046954	0	0	0
	WBGene00046955	75.5198	125.681		WBGene00046955	102.112	69.702	26.4304
	WBGene00046956	1.35576	0		WBGene00046956	1.19257	0	0
	WBGene00046957	1.54047	0		WBGene00046957	1.45267	2.93231	0
	WBGene00046958	0	3.90099		WBGene00046958	0	2.88861	1.13316
	WBGene00046959	20.3627	33.057		WBGene00046959	29.5853	10.6937	32.2904
	WBGene00046960	3.72192	3.29218		WBGene00046960	8.4668	1.46616	0
	WBGene00046961	0.385117	0		WBGene00046961	0.726336	0	1.13316
	WBGene00046962	0	0		WBGene00046962	0	0	0
	WBGene00046963	10.7066	17.9002		WBGene00046963	24.1857	18.5693	13.7236
	WBGene00046964	5.86362	9.7635		WBGene00046964	20.002	5.86463	10.8609
	WBGene00046965	0	0		WBGene00046965	0	0	0
	WBGene00046966	0	0		WBGene00046966	3.37158	0	0
	WBGene00046967	13.3444	23.5567		WBGene00046967	31.5803	37.2748	10.6342
	WBGene00046968	0	0		WBGene00046968	0.726336	0	0
	WBGene00046969	0	0		WBGene00046969	0	0	0
	WBGene00046970	0	0		WBGene00046970	0	0	0
	WBGene00046971	24.3832	12.6981		WBGene00046971	4.78077	8.91141	0
	WBGene00046972	0	0		WBGene00046972	0	0	0
	WBGene00046973	3.71264	2.58038		WBGene00046973	2.64524	3.55612	2.2328
	WBGene00046974	6.86146	9.52478		WBGene00046974	8.05491	6.48844	3.62572
	WBGene00046975	0	0		WBGene00046975	0	0	0
	WBGene00046976	0	0.202937		WBGene00046976	0.574548	0	0
	WBGene00046977	1.74088	7.9759		WBGene00046977	1.72364	2.17738	4.06242
	WBGene00046978	0	1.82643		WBGene00046978	3.83781	2.93231	0
	WBGene00046979	2.13528	0.811748		WBGene00046979	2.49346	1.46616	0
	WBGene00046980	1.063	0		WBGene00046980	0.726336	0.711225	0
	WBGene00046981	0	0.405874		WBGene00046981	0.574548	1.46616	0
	WBGene00046982	0	0		WBGene00046982	0	0	0
	WBGene00046983	0	0		WBGene00046983	0	0	0
	WBGene00046984	0	0		WBGene00046984	0	0	0
	WBGene00046985	0	0		WBGene00046985	0	0	0
	WBGene00046986	7.07089	4.15193		WBGene00046986	5.49662	0	3.17275
	WBGene00046987	0.33894	1.01774		WBGene00046987	1.19257	1.78228	0
	WBGene00046988	0	0		WBGene00046988	0	0	1.1164
	WBGene00046989	1.92558	1.01468		WBGene00046989	0	0	0
	WBGene00046990	1.01682	1.93248		WBGene00046990	4.09791	12.0993	5.43859
	WBGene00046991	0	0.811748		WBGene00046991	0	0	0
	WBGene00046992	0	0		WBGene00046992	1.19257	0	0
	WBGene00046993	0	4.6608		WBGene00046993	2.64524	0	0
	WBGene00046994	0	0		WBGene00046994	1.19257	0	0
	WBGene00046995	26.8048	70.3153		WBGene00046995	43.0716	50.8485	9.9377
	WBGene00046996	0	0		WBGene00046996	0	0	0
	WBGene00046997	0	0		WBGene00046997	0	0	0
	WBGene00046998	0	0		WBGene00046998	0.574548	2.67342	1.13316
	WBGene00046999	1.54047	0.811748		WBGene00046999	0.726336	0	2.2328
	WBGene00047000	5.66896	2.5474		WBGene00047000	0	0.891141	0
	WBGene00047001	0	0		WBGene00047001	0	0	0
	WBGene00047002	0	3.9141		WBGene00047002	0	0	0
	WBGene00047003	0	0		WBGene00047003	0	0	0
	WBGene00047004	0	0		WBGene00047004	0	0	0
	WBGene00047005	0	0		WBGene00047005	0	0	0
	WBGene00047006	0	0		WBGene00047006	0	0	0
	WBGene00047007	1.83323	1.42667		WBGene00047007	1.19257	0	1.1164
	WBGene00047008	1.6947	1.3047		WBGene00047008	0	2.67342	0
	WBGene00047009	1.01682	1.17573		WBGene00047009	3.37158	6.94921	3.39948
	WBGene00047010	0	0.202937		WBGene00047010	0	0	0
	WBGene00047011	0	0		WBGene00047011	0	0	0
	WBGene00047012	51.5678	82.0819		WBGene00047012	78.4563	70.3662	32.9691
	WBGene00047013	0	0.917799		WBGene00047013	6.27692	0.711225	1.81286
	WBGene00047014	32.4835	57.3387		WBGene00047014	50.4219	63.3817	33.146
	WBGene00047015	6.3042	8.11709		WBGene00047015	2.90534	0	2.92926
	WBGene00047016	0	0.202937		WBGene00047016	0	0	0
	WBGene00047017	0	0		WBGene00047017	0	0	0
	WBGene00047018	2.13528	2.43524		WBGene00047018	0	7.91089	2.02283
	WBGene00047019	4.12849	11.5188		WBGene00047019	8.09839	31.0233	3.38272
	WBGene00047020	0	0		WBGene00047020	0	0	0
	WBGene00047021	3.66031	1.17573		WBGene00047021	1.1491	5.03072	0
	WBGene00047022	0	0		WBGene00047022	0	0	0
	WBGene00047023	11.4338	24.243		WBGene00047023	14.8194	2.3573	4.04566
	WBGene00047024	0	0		WBGene00047024	0	0	0
	WBGene00047025	0	0		WBGene00047025	5.96286	0	0
	WBGene00047026	0	0		WBGene00047026	0	0	0
	WBGene00047027	0	0		WBGene00047027	0	0	0
	WBGene00047028	0	0		WBGene00047028	0	0	0
	WBGene00047029	8.21695	9.7048		WBGene00047029	21.1724	20.8392	24.8112
	WBGene00047030	0	0		WBGene00047030	0	0	0
	WBGene00047031	2.46493	2.34141		WBGene00047031	0.726336	4.97857	0
	WBGene00047032	2.3107	3.10516		WBGene00047032	0.726336	0	3.62572
	WBGene00047033	1.01682	0		WBGene00047033	0	0	1.13316
	WBGene00047034	0	12.1431		WBGene00047034	8.45593	3.20473	4.49912
	WBGene00047035	0	0		WBGene00047035	0	0	0
	WBGene00047036	0	0		WBGene00047036	0	0	0
	WBGene00047037	33.1768	21.6404		WBGene00047037	20.1208	3.56456	10.6179
	WBGene00047038	0	0		WBGene00047038	0	0	0
	WBGene00047039	0	0		WBGene00047039	0	0	0
	WBGene00047040	0	0		WBGene00047040	0	0	0
	WBGene00047041	0	0		WBGene00047041	0	0	0
	WBGene00047042	1.6947	1.8356		WBGene00047042	2.29819	0	0
	WBGene00047043	0	0		WBGene00047043	0	0	0
	WBGene00047044	0	0		WBGene00047044	0	0	0
	WBGene00047045	0	0		WBGene00047045	0.726336	0	0
	WBGene00047046	10.6116	5.89434		WBGene00047046	9.19314	2.67342	2.03959
	WBGene00047047	0	0		WBGene00047047	0	0	0
	WBGene00047048	0	0		WBGene00047048	2.38514	0	0
	WBGene00047049	0	0		WBGene00047049	0	0	0
	WBGene00047050	0	0		WBGene00047050	5.03039	1.42245	0
	WBGene00047051	0	0		WBGene00047051	1.19257	0	0
	WBGene00047052	0	1.47861		WBGene00047052	0	0	0
	WBGene00047053	4.07944	2.97925		WBGene00047053	1.87543	0	0.906431
	WBGene00047054	0	0		WBGene00047054	0.726336	0	0.906431
	WBGene00047055	34.0761	82.1857		WBGene00047055	64.8077	95.3616	44.9464
	WBGene00047056	0	0		WBGene00047056	0	0	0
	WBGene00047057	0.385117	0		WBGene00047057	2.44998	1.46616	0
	WBGene00047058	1.54047	0		WBGene00047058	3.79434	5.16693	5.87528
	WBGene00047059	0	0		WBGene00047059	0	2.13367	0
	WBGene00047060	0	0		WBGene00047060	0	0	0
	WBGene00047062	83.4929	53.9159		WBGene00047062	96.2591	46.5239	56.2277
	WBGene00047063	5.53684	2.74423		WBGene00047063	12.3912	28.5433	2.92926
	WBGene00047064	13.4858	31.4215		WBGene00047064	16.5217	23.7462	17.6268
	WBGene00047065	10.9037	18.1437		WBGene00047065	29.5201	16.8928	10.1142
	WBGene00047066	0	0		WBGene00047066	0	0	0
	WBGene00047067	1.01682	0		WBGene00047067	0	0	0
	WBGene00047068	1.01682	1.7876		WBGene00047068	8.62946	2.67342	0
	WBGene00047069	0	0		WBGene00047069	0	0	0
	WBGene00047070	0	0		WBGene00047070	0	0	0
	WBGene00047071	7.82896	14.2514		WBGene00047071	17.7364	6.76086	9.85438
	WBGene00047072	1.54047	4.62591		WBGene00047072	4.32541	0.711225	4.4656
	WBGene00047073	0	0		WBGene00047073	0	0	0
	WBGene00047074	0	0		WBGene00047074	0	0	0
	WBGene00047075	0.677879	0.917799		WBGene00047075	2.38514	0	0
	WBGene00047076	0	0		WBGene00047076	0	0	0
	WBGene00047077	0	3.9141		WBGene00047077	1.45267	0	0
	WBGene00047078	1.6947	0.50887		WBGene00047078	0	0	0
	WBGene00047079	0	0		WBGene00047079	0	0	0
	WBGene00047080	5.93098	8.63576		WBGene00047080	9.96295	8.94668	3.17275
	WBGene00047081	0.385117	2.13848		WBGene00047081	1.19257	1.78228	1.13316
	WBGene00047082	0	1.42667		WBGene00047082	0	0	2.26632
	WBGene00047083	0	0		WBGene00047083	0	0	0
	WBGene00047084	0	0.50887		WBGene00047084	2.38514	0	0
	WBGene00047085	9.47107	5.99453		WBGene00047085	6.94929	11.8437	2.92926
	WBGene00047086	44.1429	41.1764		WBGene00047086	28.8477	55.9096	17.1729
	WBGene00047087	0	0.869801		WBGene00047087	0.726336	0	0
	WBGene00047088	0	0		WBGene00047088	0	0	0
	WBGene00047089	0	0		WBGene00047089	0	7.37958	1.81286
	WBGene00047090	0	0		WBGene00047090	0	0	0
	WBGene00047091	2.99787	3.79405		WBGene00047091	5.1387	5.28961	0
	WBGene00047092	6.77879	0		WBGene00047092	0	4.31106	0.906431
	WBGene00047093	0	0.869801		WBGene00047093	0	0	0
	WBGene00047094	0	0		WBGene00047094	0	0	0
	WBGene00047095	0	0		WBGene00047095	0.574548	0	0
	WBGene00047096	0	1.3047		WBGene00047096	0.726336	0	0
	WBGene00047097	0	0		WBGene00047097	0	0	1.1164
	WBGene00047098	0	0		WBGene00047098	0	0	0
	WBGene00047099	0	0.4349		WBGene00047099	3.44729	0	0
	WBGene00047100	4.54147	0		WBGene00047100	0	0	0
	WBGene00047102	0	0		WBGene00047102	0	0	0
	WBGene00047103	0	0		WBGene00047103	1.19257	12.2961	0
	WBGene00047104	0.33894	8.60698		WBGene00047104	10.6027	18.1824	3.38272
	WBGene00047105	1.11846	1.27567		WBGene00047105	0.574548	0	0
	WBGene00047106	0	0		WBGene00047106	0	0	0
	WBGene00047107	4.24871	11.4191		WBGene00047107	9.24749	5.95713	4.4656
	WBGene00047108	0	0		WBGene00047108	3.37158	0	0
	WBGene00047109	0	0.608811		WBGene00047109	0.726336	0	0
	WBGene00047110	0.440581	2.96333		WBGene00047110	0	0	0
	WBGene00047111	0	0		WBGene00047111	0	0	0
	WBGene00047112	0	0		WBGene00047112	0	0	0
	WBGene00047113	3.52465	0		WBGene00047113	2.38514	0	0
	WBGene00047114	0	1.7396		WBGene00047114	0	0	0
	WBGene00047115	0	0		WBGene00047115	0	0	0
	WBGene00047116	0	0.405874		WBGene00047116	1.30088	1.42245	1.1164
	WBGene00047117	0	0		WBGene00047117	0	0	0
	WBGene00047118	0	0		WBGene00047118	0	0	0
	WBGene00047119	2.37258	0.202937		WBGene00047119	0	0	0
	WBGene00047120	1.26628	0		WBGene00047120	0	8.02027	1.1164
	WBGene00047121	0	0.608811		WBGene00047121	0	0	0
	WBGene00047122	0	0		WBGene00047122	0	0	0
	WBGene00047123	0	6.83836		WBGene00047123	4.15226	0.891141	0
	WBGene00047124	4.19939	4.84171		WBGene00047124	5.77808	7.3006	3.17275
	WBGene00047125	0.385117	1.3047		WBGene00047125	0.726336	2.13367	0
	WBGene00047126	0	0		WBGene00047126	0	0	0
	WBGene00047127	0	0.811748		WBGene00047127	0	0	0
	WBGene00047128	0	0		WBGene00047128	0	0	0
	WBGene00047129	3.05046	0.611866		WBGene00047129	0.574548	0	0
	WBGene00047130	0	0		WBGene00047130	1.1491	0	0
	WBGene00047131	0	0		WBGene00047131	0	2.13367	0
	WBGene00047132	3.41372	2.6094		WBGene00047132	1.91891	1.46616	0
	WBGene00047133	0	0		WBGene00047133	1.1491	0	0
	WBGene00047134	0	0		WBGene00047134	0	0	2.71929
	WBGene00047135	0	0		WBGene00047135	1.1491	0	0
	WBGene00047136	0	0		WBGene00047136	0	0	0
	WBGene00047137	0	0		WBGene00047137	0	0	0
	WBGene00047138	17.6854	25.2622		WBGene00047138	27.8399	52.1112	21.6552
	WBGene00047139	0	0		WBGene00047139	0	0	0
	WBGene00047140	0	0		WBGene00047140	1.19257	0	3.39948
	WBGene00047141	0	0		WBGene00047141	1.19257	0.891141	0
	WBGene00047142	3.75881	3.87502		WBGene00047142	8.16323	0.891141	0
	WBGene00047143	0	0.202937		WBGene00047143	0.726336	0	0
	WBGene00047144	5.94956	10.3815		WBGene00047144	12.1202	8.93315	3.13923
	WBGene00047145	13.1285	25.0787		WBGene00047145	4.09791	12.0942	1.1164
	WBGene00047146	0	1.83254		WBGene00047146	0	0	0
	WBGene00047147	5.65064	1.7396		WBGene00047147	1.19257	0	0
	WBGene00047148	0	0		WBGene00047148	0	0	0
	WBGene00047149	0	0		WBGene00047149	0	0	0
	WBGene00047150	1.70686	2.74423		WBGene00047150	0.726336	2.67342	2.26632
	WBGene00047151	0	2.6094		WBGene00047151	0	0	0
	WBGene00047152	0	0		WBGene00047152	0	0	0
	WBGene00047153	0	1.61063		WBGene00047153	0.726336	0	0
	WBGene00047154	0	0.611866		WBGene00047154	0	0	0
	WBGene00047155	0	0		WBGene00047155	0.726336	0.711225	2.26632
	WBGene00047156	0	0		WBGene00047156	0	0	0
	WBGene00047157	0	0		WBGene00047157	0	0	0
	WBGene00047158	0	0.811748		WBGene00047158	2.64524	0	0
	WBGene00047159	0	0		WBGene00047159	0	0	0
	WBGene00047160	0	0		WBGene00047160	0	1.78228	0
	WBGene00047161	31.4943	17.6826		WBGene00047161	16.2511	50.7238	9.69421
	WBGene00047162	0.677879	3.22127		WBGene00047162	1.91891	0	0
	WBGene00047163	33.1958	54.4898		WBGene00047163	22.4733	21.6731	21.1022
	WBGene00047164	0	0		WBGene00047164	0	0	0
	WBGene00047165	0	1.52661		WBGene00047165	0	1.42245	0
	WBGene00047166	0.677879	2.1745		WBGene00047166	0	0	0
	WBGene00047167	0	0		WBGene00047167	0	0	0
	WBGene00047168	0	0		WBGene00047168	0	0	0
	WBGene00047170	0	0		WBGene00047170	0	0	0
	WBGene00047171	0	0		WBGene00047171	0	0	0
	WBGene00047172	1.6947	0.202937		WBGene00047172	7.15543	5.34685	2.03959
	WBGene00047173	0	0		WBGene00047173	0.726336	1.42245	0
	WBGene00047174	0	0		WBGene00047174	0	0	0
	WBGene00047175	0.770233	0		WBGene00047175	0	0	1.1164
	WBGene00047176	0	0		WBGene00047176	0	0	0
	WBGene00047177	0	0		WBGene00047177	0	0	0
	WBGene00047178	7.61953	16.4201		WBGene00047178	17.5081	17.6125	12.624
	WBGene00047179	0	3.35024		WBGene00047179	1.45267	0	2.2328
	WBGene00047180	0	1.7396		WBGene00047180	0.574548	0	1.81286
	WBGene00047181	0	2.48044		WBGene00047181	3.79434	6.40946	0
	WBGene00047182	0	0		WBGene00047182	0	0	0
	WBGene00047183	0	0		WBGene00047183	0	0	0
	WBGene00047184	6.37798	2.0584		WBGene00047184	2.17901	2.13367	3.83569
	WBGene00047185	0	0		WBGene00047185	0	0	0
	WBGene00047186	0.33894	2.13542		WBGene00047186	1.91891	3.06852	0
	WBGene00047187	0	0		WBGene00047187	0	5.34685	0
	WBGene00047188	0	0		WBGene00047188	0	0	0
	WBGene00047189	2.85005	2.23231		WBGene00047189	9.64813	19.0081	6.3455
	WBGene00047190	13.1254	24.1995		WBGene00047190	26.6799	24.8643	13.0434
	WBGene00047191	0	0		WBGene00047191	0	0	0
	WBGene00047192	0	0		WBGene00047192	0	0	0
	WBGene00047193	1.15535	0		WBGene00047193	1.45267	0	0
	WBGene00047194	4.59092	11.1932		WBGene00047194	20.587	19.6404	6.10201
	WBGene00047195	0	0		WBGene00047195	0	0	0
	WBGene00047196	7.52717	4.11004		WBGene00047196	14.4945	4.7146	6.76495
	WBGene00047197	2.9424	1.21762		WBGene00047197	0.726336	2.93231	2.71929
	WBGene00047198	1.6947	0		WBGene00047198	0.726336	1.42245	0
	WBGene00047199	0.440581	1.01468		WBGene00047199	3.49076	4.26735	2.2328
	WBGene00047200	4.94203	4.68371		WBGene00047200	6.48306	8.02027	5.89204
	WBGene00047201	1.01682	3.26927		WBGene00047201	0.574548	4.13958	0
	WBGene00047202	2.69582	0.305933		WBGene00047202	0.726336	0	0
	WBGene00047203	0	0		WBGene00047203	0	0	0
	WBGene00047204	0	0		WBGene00047204	1.91891	0	0
	WBGene00047205	10.6604	12.5658		WBGene00047205	6.33127	7.12913	4.25563
	WBGene00047206	32.0275	46.3542		WBGene00047206	23.3083	24.1615	10.8446
	WBGene00047207	0	0		WBGene00047207	0	0	0
	WBGene00047208	0	4.7839		WBGene00047208	1.19257	1.78228	0
	WBGene00047209	0	0		WBGene00047209	0	0	1.1164
	WBGene00047210	0	0		WBGene00047210	0.726336	0	0
	WBGene00047211	6.71692	7.81421		WBGene00047211	3.83781	4.31106	2.03959
	WBGene00047212	0	0		WBGene00047212	0	0	0
	WBGene00047213	0	0		WBGene00047213	0	0	0
	WBGene00047214	0.440581	0.305933		WBGene00047214	0	4.13958	0
	WBGene00047215	16.2495	16.6426		WBGene00047215	39.8079	25.7958	19.1957
	WBGene00047216	0	0		WBGene00047216	0	0	0
	WBGene00047217	0	0		WBGene00047217	0	0	0
	WBGene00047218	0	0		WBGene00047218	0	0	0
	WBGene00047219	5.45351	3.05933		WBGene00047219	0	3.82346	0
	WBGene00047220	0	0		WBGene00047220	0	0	0
	WBGene00047221	0	0.917799		WBGene00047221	0	0	0
	WBGene00047222	0	1.61063		WBGene00047222	2.34167	0	0
	WBGene00047223	0.440581	0		WBGene00047223	0	0	0
	WBGene00047224	0	1.22373		WBGene00047224	0	0	0
	WBGene00047225	0	0		WBGene00047225	0	0	0
	WBGene00047226	3.96523	1.01468		WBGene00047226	1.1491	2.13367	0
	WBGene00047228	0	0		WBGene00047228	0	0	0
	WBGene00047229	0	3.42115		WBGene00047229	0	0	0
	WBGene00047230	0	0		WBGene00047230	0	2.13367	0
	WBGene00047231	4.72945	6.65834		WBGene00047231	9.97382	19.8118	0
	WBGene00047232	1.49429	0.711807		WBGene00047232	8.77038	0.891141	6.57223
	WBGene00047233	0	0		WBGene00047233	0	0	0
	WBGene00047234	17.2291	9.75039		WBGene00047234	19.9476	14.8333	2.24956
	WBGene00047235	0	0		WBGene00047235	6.94929	1.78228	0
	WBGene00047236	0	0		WBGene00047236	0	0	0
	WBGene00047237	0	0		WBGene00047237	0	0	0
	WBGene00047238	0	0		WBGene00047238	0	0	1.1164
	WBGene00047239	8.36831	8.69076		WBGene00047239	1.76712	18.2397	2.03959
	WBGene00047240	1.92558	0.811748		WBGene00047240	0	0	0
	WBGene00047241	10.845	15.0161		WBGene00047241	3.83781	3.77975	8.09132
	WBGene00047242	0	0		WBGene00047242	0	0	0
	WBGene00047243	0	0		WBGene00047243	0	0	0
	WBGene00047244	1.01682	0.305933		WBGene00047244	0	0	0
	WBGene00047245	0	0.611866		WBGene00047245	0	2.17738	0
	WBGene00047246	0	0		WBGene00047246	0	0.891141	0
	WBGene00047247	0.440581	1.61063		WBGene00047247	1.76712	0	0
	WBGene00047248	1.6947	1.21762		WBGene00047248	1.87543	0	0
	WBGene00047249	10.7316	9.37965		WBGene00047249	29.2165	18.8719	11.961
	WBGene00047250	0	1.11768		WBGene00047250	0	0	0
	WBGene00047251	0.385117	0		WBGene00047251	0	0	0
	WBGene00047252	0	0		WBGene00047252	0	0	0.906431
	WBGene00047253	0	0		WBGene00047253	0	0	0
	WBGene00047254	2.47709	4.66996		WBGene00047254	4.89996	0	0
	WBGene00047255	10.2785	14.7174		WBGene00047255	10.3966	15.5798	13.3204
	WBGene00047256	0	0		WBGene00047256	0	0	0
	WBGene00047257	0	0		WBGene00047257	0	0	0
	WBGene00047258	0	2.54129		WBGene00047258	1.45267	0	0
	WBGene00047259	1.32174	0		WBGene00047259	1.19257	0.891141	2.2328
	WBGene00047260	0	0		WBGene00047260	3.57772	0	0
	WBGene00047261	1.01682	0		WBGene00047261	2.17901	0.711225	0
	WBGene00047262	9.18144	3.29218		WBGene00047262	2.49346	1.46616	0
	WBGene00047263	0	0		WBGene00047263	0.726336	1.78228	0
	WBGene00047264	0	0		WBGene00047264	0	0	0
	WBGene00047265	0	0.50887		WBGene00047265	0	0.711225	0.906431
	WBGene00047266	0	0		WBGene00047266	0	0	0
	WBGene00047267	3.72834	3.25616		WBGene00047267	4.67246	0	8.83855
	WBGene00047269	0.677879	0.305933		WBGene00047269	2.17901	0	0
	WBGene00047270	8.83034	5.65257		WBGene00047270	11.7949	5.91342	2.03959
	WBGene00047271	1.54047	0		WBGene00047271	0.726336	0	0
	WBGene00047272	40.7439	50.2519		WBGene00047272	32.2418	42.1875	14.6636
	WBGene00047273	5.71867	23.778		WBGene00047273	6.59137	15.0837	2.02283
	WBGene00047274	0	0		WBGene00047274	0	0	0
	WBGene00047275	0	0		WBGene00047275	0	0	0
	WBGene00047276	1.26628	3.71397		WBGene00047276	12.7165	2.3573	1.1164
	WBGene00047277	1.32174	1.3047		WBGene00047277	0	0.891141	0
	WBGene00047278	0	0		WBGene00047278	0	0	0
	WBGene00047279	0	0		WBGene00047279	0	0	0
	WBGene00047280	0	0		WBGene00047280	0	0	0
	WBGene00047281	33.8207	86.3139		WBGene00047281	55.1903	147.249	37.9222
	WBGene00047282	2.46493	7.20629		WBGene00047282	4.32541	2.8449	2.71929
	WBGene00047283	0	0.840774		WBGene00047283	1.76712	0.711225	0
	WBGene00047284	0	0		WBGene00047284	0	0	0
	WBGene00047285	7.23441	5.88453		WBGene00047285	5.29049	17.6999	5.85852
	WBGene00047286	0	0		WBGene00047286	0	0	0
	WBGene00047287	27.157	20.3245		WBGene00047287	30.279	55.4976	16.0067
	WBGene00047288	0	0.914744		WBGene00047288	0	0.891141	0
	WBGene00047289	9.41273	21.9778		WBGene00047289	6.33127	12.1026	5.17882
	WBGene00047290	18.4677	14.1685		WBGene00047290	8.87869	11.3477	5.19558
	WBGene00047291	2.71152	0		WBGene00047291	0	0	0
	WBGene00047292	0	0		WBGene00047292	0	0	0
	WBGene00047293	0.440581	3.05933		WBGene00047293	0	3.56456	0
	WBGene00047294	0	0		WBGene00047294	0	0	0
	WBGene00047295	0	0		WBGene00047295	0	0	0
	WBGene00047296	0	0.202937		WBGene00047296	1.19257	0	0
	WBGene00047297	0	0.202937		WBGene00047297	0	0	0
	WBGene00047298	0	0		WBGene00047298	0	0	0
	WBGene00047299	0	0		WBGene00047299	0	0	0
	WBGene00047300	25.4925	20.7889		WBGene00047300	21.7579	11.0451	12.8339
	WBGene00047301	0	2.1745		WBGene00047301	3.90265	0	0
	WBGene00047302	0	0		WBGene00047302	0	0	0
	WBGene00047303	27.126	16.6838		WBGene00047303	10.18	14.2228	8.56154
	WBGene00047304	1.6947	5.13478		WBGene00047304	1.91891	6.27325	0.906431
	WBGene00047305	0	0		WBGene00047305	0	0	0
	WBGene00047306	3.80499	3.15316		WBGene00047306	2.75355	1.42245	0.906431
	WBGene00047307	0	0		WBGene00047307	0	0	0
	WBGene00047308	0.385117	0		WBGene00047308	0	0	0
	WBGene00047309	0	0		WBGene00047309	0	0	0
	WBGene00047310	7.25914	3.9621		WBGene00047310	1.45267	0	0
	WBGene00047311	0	1.72955		WBGene00047311	0.726336	2.31359	0.906431
	WBGene00047312	0	0		WBGene00047312	0	0	0
	WBGene00047313	0	0		WBGene00047313	0	0	0
	WBGene00047314	1.35576	0		WBGene00047314	0	0	0
	WBGene00047315	4.43983	2.35147		WBGene00047315	2.64524	2.31359	0.906431
	WBGene00047316	8.16175	4.56697		WBGene00047316	6.74316	2.88861	4.28915
	WBGene00047317	0.440581	0		WBGene00047317	1.91891	4.39847	1.1164
	WBGene00047318	18.7113	20.7309		WBGene00047318	22.0723	18.2749	13.3199
	WBGene00047319	14.9922	10.6765		WBGene00047319	3.37158	13.3418	7.44514
	WBGene00047320	3.47534	0.202937		WBGene00047320	3.02453	5.34685	0.906431
	WBGene00047321	0	0		WBGene00047321	0	0	0
	WBGene00047322	0	0		WBGene00047322	0	0	0
	WBGene00047323	0	1.7396		WBGene00047323	0.726336	2.67342	2.2328
	WBGene00047324	0	0		WBGene00047324	0	0	0
	WBGene00047325	16.5175	8.00098		WBGene00047325	11.0472	5.34685	3.83569
	WBGene00047326	0	0		WBGene00047326	0	0	0
	WBGene00047327	1.6947	0		WBGene00047327	1.19257	0.711225	0
	WBGene00047328	1.26628	3.33713		WBGene00047328	0.726336	4.7146	0
	WBGene00047329	1.32174	0.50887		WBGene00047329	3.37158	0	1.81286
	WBGene00047330	20.0083	15.362		WBGene00047330	14.234	11.7916	3.15599
	WBGene00047331	0	1.3047		WBGene00047331	0	0	0
	WBGene00047332	22.4058	32.9547		WBGene00047332	27.666	36.3265	12.5904
	WBGene00047333	0	0		WBGene00047333	0	0	0
	WBGene00047334	0.677879	0		WBGene00047334	0	0	0
	WBGene00047335	0.440581	6.41237		WBGene00047335	5.6589	2.67342	8.77151
	WBGene00047336	2.69582	3.25616		WBGene00047336	4.41236	0	1.81286
	WBGene00047337	0	0		WBGene00047337	0	8.91141	0
	WBGene00047338	4.79708	9.58284		WBGene00047338	2.49346	10.2329	6.53871
	WBGene00047339	0	2.1745		WBGene00047339	0	0	0
	WBGene00047340	0	0		WBGene00047340	0	4.62718	0
	WBGene00047341	9.93624	8.57682		WBGene00047341	13.7138	4.4557	3.13923
	WBGene00047342	0	0		WBGene00047342	0	0	0
	WBGene00047343	1.15535	4.11704		WBGene00047343	1.76712	5.28961	3.13923
	WBGene00047344	1.78705	2.1675		WBGene00047344	4.30405	0	0
	WBGene00047345	0	0		WBGene00047345	0	0	0
	WBGene00047346	3.03476	2.90528		WBGene00047346	2.02722	0.891141	0
	WBGene00047347	0	0		WBGene00047347	0	0	0
	WBGene00047348	0	0.611866		WBGene00047348	6.90582	2.93231	1.81286
	WBGene00047349	4.38436	19.6542		WBGene00047349	6.01682	10.3691	2.02283
	WBGene00047350	0	0.305933		WBGene00047350	0	0	0
	WBGene00047351	0	0		WBGene00047351	0	0	0
	WBGene00047352	4.33819	0.608811		WBGene00047352	0	9.83782	1.13316
	WBGene00047354	0	0		WBGene00047354	0	1.46616	0
	WBGene00047355	1.01682	1.3047		WBGene00047355	3.02453	0	0
	WBGene00047356	14.6414	10.6933		WBGene00047356	16.4243	7.38802	6.31198
	WBGene00047357	0	4.40986		WBGene00047357	0.726336	0	0
	WBGene00047359	0	3.99699		WBGene00047359	4.77029	8.98195	0
	WBGene00047360	0	0.305933		WBGene00047360	0.726336	8.02027	2.2328
	WBGene00047361	5.67537	6.88941		WBGene00047361	6.12513	10.3993	2.03959
	WBGene00047362	3.64173	9.27754		WBGene00047362	53.0027	32.0019	23.1916
	WBGene00047363	0.385117	2.65435		WBGene00047363	1.19257	0	0
	WBGene00047364	3.32137	1.21762		WBGene00047364	2.17901	0	2.94602
	WBGene00047365	0	0		WBGene00047365	0	0	0
	WBGene00047366	4.29816	6.41351		WBGene00047366	6.59137	7.12913	2.26632
	WBGene00047367	45.8799	37.4627		WBGene00047367	44.3725	56.5738	29.6036
	WBGene00047368	0	0		WBGene00047368	0	0	0
	WBGene00047369	0	0		WBGene00047369	0	0	0
	WBGene00047370	0	0		WBGene00047370	0	0	0
	WBGene00047371	0	0		WBGene00047371	0	0	0
	WBGene00047372	0	0		WBGene00047372	0	0	0
	WBGene00047373	2.03364	0		WBGene00047373	0	0	0
	WBGene00047374	0	0		WBGene00047374	0	0	0
	WBGene00047375	0	0		WBGene00047375	0	0	0
	WBGene00047377	0	0		WBGene00047377	0	0	0
	WBGene00047378	1.15535	5.4756		WBGene00047378	0	0	0
	WBGene00047379	0	0		WBGene00047379	0	0	0
	WBGene00047380	0	0		WBGene00047380	0	0	0
	WBGene00047381	10.3987	13.4026		WBGene00047381	4.41236	11.1105	7.8986
	WBGene00047382	0.724056	3.25005		WBGene00047382	0.726336	0	0
	WBGene00047383	0	0		WBGene00047383	0	0	0
	WBGene00047384	0.440581	0.202937		WBGene00047384	0	2.13367	0
	WBGene00047385	0	0		WBGene00047385	0	0	0
	WBGene00047386	0	0		WBGene00047386	0	0	0
	WBGene00047387	5.78604	3.72708		WBGene00047387	8.35849	12.476	2.02283
	WBGene00047388	9.54799	23.9011		WBGene00047388	10.1691	24.7802	13.1445
	WBGene00047389	0.677879	0.811748		WBGene00047389	2.49346	3.95966	4.53215
	WBGene00047390	14.6164	25.9247		WBGene00047390	11.8384	6.76086	14.6966
	WBGene00047391	1.4574	0		WBGene00047391	5.08435	1.46616	1.1164
	WBGene00047392	0	0		WBGene00047392	1.19257	0	0
	WBGene00047393	0	0		WBGene00047393	0	0	0
	WBGene00047394	0	0		WBGene00047394	0	0	0
	WBGene00047395	0	0		WBGene00047395	0	0	0
	WBGene00047396	1.01682	4.70294		WBGene00047396	2.90534	4.4557	2.71929
	WBGene00047397	2.6775	4.5028		WBGene00047397	0	0	0
	WBGene00047398	6.1807	6.00739		WBGene00047398	9.71334	15.0837	6.11877
	WBGene00047399	12.0529	7.46919		WBGene00047399	3.90265	8.85418	9.97123
	WBGene00047400	0.440581	0		WBGene00047400	2.38514	2.67342	0
	WBGene00047401	2.85005	0.917799		WBGene00047401	5.49662	11.0451	6.79896
	WBGene00047402	0	0.611866		WBGene00047402	1.91891	0	0
	WBGene00047403	0	0		WBGene00047403	0	0	0
	WBGene00047404	0	0		WBGene00047404	0	0	0
	WBGene00047405	0.440581	0		WBGene00047405	0	0	0
	WBGene00047406	0	0		WBGene00047406	0	0	0
	WBGene00047407	3.1364	9.42854		WBGene00047407	4.4772	12.0993	7.93212
	WBGene00047408	0	0		WBGene00047408	0	0	0
	WBGene00047409	0	0		WBGene00047409	0	0	0
	WBGene00047410	0	1.8356		WBGene00047410	0	0	0
	WBGene00047411	14.2406	10.9613		WBGene00047411	20.8479	19.289	16.9461
	WBGene00047412	0	0		WBGene00047412	0	0	0
	WBGene00047413	0	0		WBGene00047413	0	0	0
	WBGene00047414	0	0		WBGene00047414	0	0	0
	WBGene00047415	0	0		WBGene00047415	0	0	0
	WBGene00047416	0	0		WBGene00047416	1.45267	0	0
	WBGene00047417	1.32174	0		WBGene00047417	1.19257	3.73604	0
	WBGene00047418	23.0464	11.392		WBGene00047418	15.8167	13.3099	11.9605
	WBGene00047419	0.440581	0		WBGene00047419	0	0	1.81286
	WBGene00047420	1.59593	1.01774		WBGene00047420	0.574548	0.891141	0
	WBGene00047421	29.8311	36.8744		WBGene00047421	26.3865	20.5936	7.23517
	WBGene00047422	2.37258	2.54129		WBGene00047422	1.45267	9.42919	1.13316
	WBGene00047423	2.85005	3.9141		WBGene00047423	0	0	0
	WBGene00047424	0	0		WBGene00047424	0	7.33079	0
	WBGene00047425	0	0		WBGene00047425	0	0	0
	WBGene00047426	2.33856	2.03242		WBGene00047426	3.57772	8.41537	0
	WBGene00047427	0	0		WBGene00047427	0	0	0
	WBGene00047428	0	0		WBGene00047428	0	0	0
	WBGene00047429	0	0		WBGene00047429	0	0	0
	WBGene00047430	0	0		WBGene00047430	0	0	0
	WBGene00047431	0	0		WBGene00047431	1.19257	0	0
	WBGene00047432	0	0		WBGene00047432	0	0	0
	WBGene00047433	0	0		WBGene00047433	0	0	0
	WBGene00047434	0	0		WBGene00047434	0	0	0
	WBGene00047435	7.33579	8.15197		WBGene00047435	5.51798	2.8449	4.4656
	WBGene00047436	0	0		WBGene00047436	0	0	0
	WBGene00047437	0	0		WBGene00047437	0	0	0
	WBGene00047438	1.11846	0.608811		WBGene00047438	1.45267	9.79411	4.28915
	WBGene00047439	0	0.611866		WBGene00047439	0	0.891141	0
	WBGene00047440	2.47709	0.202937		WBGene00047440	0	0	2.2328
	WBGene00047441	0	0		WBGene00047441	0	0	0
	WBGene00047442	9.71478	24.411		WBGene00047442	33.3796	39.0351	16.7529
	WBGene00047443	8.4205	5.11162		WBGene00047443	13.6598	9.78567	3.85245
	WBGene00047444	0	0		WBGene00047444	0	0	0
	WBGene00047445	0	0		WBGene00047445	0	0	0
	WBGene00047446	0.440581	0.814803		WBGene00047446	0	1.78228	0
	WBGene00047447	0	0		WBGene00047447	1.45267	0	2.2328
	WBGene00047448	0	0		WBGene00047448	0	0	0
	WBGene00047449	0	4.397		WBGene00047449	0	0	0
	WBGene00047450	0.440581	0.869801		WBGene00047450	0.574548	0	0
	WBGene00047451	0.881162	2.54435		WBGene00047451	9.71334	9.82429	7.23517
	WBGene00047452	1.15535	0.202937		WBGene00047452	0	0	0
	WBGene00047453	0	0.405874		WBGene00047453	0	0	0
	WBGene00047454	1.76232	0		WBGene00047454	1.19257	2.93231	0
	WBGene00047455	1.54047	5.75951		WBGene00047455	1.45267	0	0
	WBGene00047456	4.40622	3.94594		WBGene00047456	0.574548	2.67342	6.53871
	WBGene00047457	0	0		WBGene00047457	0	0	1.13316
	WBGene00047458	1.6947	4.97373		WBGene00047458	2.17901	0	0.906431
	WBGene00047459	0	0		WBGene00047459	0	0	0
	WBGene00047460	0	3.83313		WBGene00047460	0	1.46616	1.1164
	WBGene00047461	3.96523	0.405874		WBGene00047461	0	0	0
	WBGene00047462	0	0		WBGene00047462	0	0	0
	WBGene00047463	17.4293	33.2801		WBGene00047463	12.9766	5.86463	7.42838
	WBGene00047464	0.33894	1.17573		WBGene00047464	1.45267	2.17738	0
	WBGene00047465	0	0		WBGene00047465	0	0	0
	WBGene00047466	0	0		WBGene00047466	1.91891	0	0
	WBGene00047467	0	0		WBGene00047467	0	0	0
	WBGene00047468	0	0		WBGene00047468	0	0	0
	WBGene00047469	0	0.869801		WBGene00047469	0	0	0
	WBGene00047470	0.881162	9.05972		WBGene00047470	1.19257	3.24844	0
	WBGene00047471	1.15535	1.42361		WBGene00047471	1.1491	0	0
	WBGene00047472	0.770233	3.04405		WBGene00047472	6.27692	6.94921	2.2328
	WBGene00047473	0.385117	2.45141		WBGene00047473	0.726336	0	0
	WBGene00047474	0	0		WBGene00047474	1.45267	0	0
	WBGene00047475	0	0		WBGene00047475	1.45267	0	0
	WBGene00047476	0	0.4349		WBGene00047476	1.19257	0	0
	WBGene00047477	5.29928	4.78888		WBGene00047477	1.19257	0.711225	0
	WBGene00047478	0	0		WBGene00047478	0	0	0
	WBGene00047479	0	0		WBGene00047479	0	0	0
	WBGene00047480	0	0		WBGene00047480	0	0	0
	WBGene00047481	48.7824	31.5562		WBGene00047481	33.8342	30.5845	19.1622
	WBGene00047483	0	0		WBGene00047483	0	0	0
	WBGene00047484	1.01682	2.1745		WBGene00047484	1.72364	0	0
	WBGene00047485	0	0		WBGene00047485	0	0	0
	WBGene00047486	2.41876	3.5272		WBGene00047486	0	0	1.81286
	WBGene00047487	17.6916	20.8797		WBGene00047487	26.4303	7.12913	7.25193
	WBGene00047488	0	2.23231		WBGene00047488	1.91891	0	0.906431
	WBGene00047489	0	0		WBGene00047489	1.45267	0	0
	WBGene00047490	0	0		WBGene00047490	0	0	0
	WBGene00047491	0	0		WBGene00047491	0	0	0
	WBGene00047492	2.69582	0.4349		WBGene00047492	1.91891	0.891141	1.1164
	WBGene00047493	0	0		WBGene00047493	0	0	0
	WBGene00047494	0	2.23231		WBGene00047494	0	4.4557	0
	WBGene00047495	0	0		WBGene00047495	0	0	0
	WBGene00047496	10.149	6.0233		WBGene00047496	7.31771	0.711225	5.6658
	WBGene00047497	0	0		WBGene00047497	0	0	0
	WBGene00047498	0	0.202937		WBGene00047498	0	0	0.906431
	WBGene00047499	0	0		WBGene00047499	0	0	0
	WBGene00047500	14.641	27.279		WBGene00047500	34.6374	18.1824	14.4871
	WBGene00047501	0	0		WBGene00047501	0	2.13367	0
	WBGene00047502	2.47709	2.69623		WBGene00047502	6.22296	1.46616	1.1164
	WBGene00047503	1.32174	0		WBGene00047503	0	0	0
	WBGene00047504	0	0		WBGene00047504	0	0	0
	WBGene00047505	0	0		WBGene00047505	0	3.91596	0
	WBGene00047506	23.0501	46.4782		WBGene00047506	23.3514	10.7154	10.8274
	WBGene00047507	0	0		WBGene00047507	0	0	0
	WBGene00047508	0.881162	1.47861		WBGene00047508	4.30405	11.2687	2.03959
	WBGene00047509	0	0		WBGene00047509	0	0	0
	WBGene00047510	0	0		WBGene00047510	0	0	0
	WBGene00047511	1.15535	0		WBGene00047511	0	2.17738	0
	WBGene00047512	1.54047	0		WBGene00047512	0.574548	0	0
	WBGene00047513	14.4317	22.969		WBGene00047513	30.6474	38.302	4.49912
	WBGene00047514	8.63922	4.78582		WBGene00047514	4.56415	10.2766	1.13316
	WBGene00047515	0	0		WBGene00047515	0	0	0
	WBGene00047516	0	0		WBGene00047516	0	0	0
	WBGene00047517	0.724056	2.69929		WBGene00047517	1.30088	2.17738	1.13316
	WBGene00047518	3.63244	3.13724		WBGene00047518	3.79434	7.38802	5.43859
	WBGene00047519	8.22691	9.45451		WBGene00047519	4.83512	8.81047	1.1164
	WBGene00047520	0	0.840774		WBGene00047520	0	0	0
	WBGene00047521	0	0		WBGene00047521	0	4.4557	0
	WBGene00047522	0	0		WBGene00047522	0	0	0
	WBGene00047523	0	0		WBGene00047523	0	0	0
	WBGene00047524	23.6747	40.9945		WBGene00047524	13.8765	56.4928	23.9713
	WBGene00047525	18.0888	13.1386		WBGene00047525	32.6211	24.9215	22.6455
	WBGene00047526	0	0		WBGene00047526	0	0	0
	WBGene00047527	10.9932	14.8983		WBGene00047527	8.19583	1.42245	5.87528
	WBGene00047528	28.1152	16.3221		WBGene00047528	5.75672	17.029	6.31198
	WBGene00047529	7.9832	15.4163		WBGene00047529	18.571	20.8694	9.41769
	WBGene00047530	0	0		WBGene00047530	0	0	0
	WBGene00047531	15.4052	8.60279		WBGene00047531	6.24432	6.49688	5.64855
	WBGene00047532	0	0		WBGene00047532	0	0	0
	WBGene00047533	0	0		WBGene00047533	0	0	0
	WBGene00047534	0	0		WBGene00047534	1.45267	0	0
	WBGene00047535	0.770233	0		WBGene00047535	0.574548	0.891141	2.24956
	WBGene00047536	0	0		WBGene00047536	0	0	0
	WBGene00047537	8.01106	18.1413		WBGene00047537	16.6195	10.9879	9.258
	WBGene00047538	1.54047	2.65435		WBGene00047538	5.55059	21.0544	0
	WBGene00047539	8.86436	3.57214		WBGene00047539	4.94343	6.71206	4.06242
	WBGene00047540	6.37798	16.486		WBGene00047540	13.6055	6.13705	9.48473
	WBGene00047541	0	0		WBGene00047541	0	0	0
	WBGene00047542	1.10917	1.17573		WBGene00047542	0.726336	0	0
	WBGene00047543	114.32	115.229		WBGene00047543	177.772	274.266	103.65
	WBGene00047544	40.3776	52.4852		WBGene00047544	97.0704	81.9913	79.7471
[truncated: 12,818 more rows]
