# Supplementary material for: piRNA processing by a trimeric Schlafen-domain nuclease
Source: Nature. 2023 Sep 27;622(7982):402–9. doi: 10.1038/s41586-023-06588-2 (PMC10567574; doi:10.1038/s41586-023-06588-2)
Supplement: Supplementary file 13 — Source Data Extended Data Fig. 5 [file 41586_2023_6588_MOESM13_ESM.xlsx]

## Sheet: Extended Data Fig. 5h
Temperature (°C)	PUCH mini WT #1	PUCH mini WT #2	PUCH mini E216A #1	PUCH mini E216A #2	Buffer control
15	92.896	79.1123	103.713	131.086	1.2132
15.5	201.275	171.41	224.711	284.021	2.62861
16	185.792	158.225	207.426	262.173	2.42641
16.5	185.792	158.225	207.426	262.173	2.42641
17	185.792	158.225	207.426	262.173	2.42641
17.5	185.945	158.399	207.98	262.551	2.33756
18	185.024	157.244	204.662	260.389	2.86081
18.5	183.326	155.777	197.617	254.779	4.05642
19	179.74	153.99	189.272	248.897	5.46775
19.5	175.119	153.86	182.786	245.389	6.16958
20	171.102	153.503	177.77	240.422	6.68035
20.5	166.168	150.878	170.329	231.75	7.81817
21	160.83	148.727	164.204	223.611	8.72567
21.5	156.61	146.617	160.485	215.707	8.86476
22	153.602	142.004	154.782	206.495	9.25159
22.5	150.577	136.099	147.716	199.144	10.4527
23	147.739	131.019	140.473	193.047	10.4927
23.5	145.864	124.282	132.503	186.634	9.8043
24	144.696	116.207	125.901	181.909	9.8758
24.5	141.461	107.172	121.763	178.421	10.159
25	136.812	98.5727	119.633	174.554	9.81416
25.5	131.145	89.8234	119.803	170.651	9.80579
26	122.988	81.6468	119.813	166.985	10.2037
26.5	113.654	76.1254	117.341	162.426	10.1859
27	104.728	72.6969	112.815	155.751	10.174
27.5	96.0236	69.8351	107.963	151.179	10.4114
28	91.6956	70.2802	106.116	151.817	12.794
28.5	92.3862	73.6445	107.479	154.153	18.0882
29	92.9165	75.8875	111.101	157.5	24.2001
29.5	93.0352	76.1197	117.149	163.538	30.105
30	90.3867	71.1182	121.17	165.629	36.3275
30.5	76.6342	55.1214	117.92	159.322	38.9437
31	52.0726	27.4675	110.758	149.482	35.6668
31.5	21.5877	-9.08604	100.631	137.322	30.4823
32	-15.6626	-52.5322	86.7892	122.984	25.4371
32.5	-57.0119	-99.6088	73.1685	108.983	19.8418
33	-100.643	-151.492	62.0073	97.0625	15.4565
33.5	-150.422	-211.068	48.7739	83.8284	13.9894
34	-208.746	-281.144	31.1723	64.8879	13.9767
34.5	-276.671	-365.09	7.59531	36.6263	14.017
35	-352.013	-460.543	-24.6222	0.330404	13.5866
35.5	-426.559	-557.393	-65.8943	-45.8776	13.2358
36	-493.474	-645.861	-113.367	-101.735	13.0669
36.5	-549.243	-721.681	-167.008	-164.051	12.373
37	-585.772	-774.391	-223.134	-228.988	11.0794
37.5	-603.458	-801.466	-277.339	-294.724	10.3198
38	-607.477	-807.914	-330.789	-358.837	10.4035
38.5	-600.757	-799.795	-386.081	-422.487	10.4007
39	-580.564	-771.681	-433.644	-478.396	9.83335
39.5	-547.083	-723.345	-467.602	-517.542	9.9692
40	-504.84	-663.05	-492.165	-543.533	10.5142
40.5	-453.368	-590.771	-502.294	-553.735	10.2898
41	-389.038	-501.814	-490.27	-538.923	9.81096
41.5	-317.872	-404.17	-464.811	-506.311	10.5329
42	-249.258	-310.029	-437.579	-471.635	11.2548
42.5	-179.776	-215.891	-405.351	-433.417	11.3576
43	-110.993	-123.187	-372.78	-395.547	11.6302
43.5	-47.986	-37.8179	-344.292	-363.746	12.4451
44	9.22507	38.3603	-316.381	-334.985	12.9497
44.5	62.0019	105.573	-286.159	-303.452	12.959
45	105.806	161.985	-255.816	-268.965	13.0158
45.5	139.974	205.315	-223.397	-228.246	13.3223
46	163.872	233.417	-190.287	-183.973	13.1
46.5	175.754	247.904	-160.678	-142.447	12.2205
47	177.38	250.524	-134.394	-103.069	11.7816
47.5	172.643	242.33	-110.5	-68.5208	11.6018
48	161.533	226.642	-91.6414	-45.1275	10.9743
48.5	145.048	204.714	-79.9463	-32.9272	10.3889
49	126.016	175.907	-73.7492	-28.714	10.2429
49.5	103.082	145.839	-74.2502	-35.0571	9.73428
50	75.911	114.718	-82.5651	-49.9124	9.46355
50.5	44.7293	77.5615	-96.9867	-70.6511	9.26516
51	7.9937	35.9205	-118.246	-96.081	9.25288
51.5	-34.645	-9.73888	-145.967	-126.2	9.64542
52	-80.6649	-65.1261	-176.384	-158.837	10.1001
52.5	-132.102	-132.264	-210.912	-193.655	9.77093
53	-188.935	-206.925	-248.585	-230.934	9.81302
53.5	-246.428	-284.026	-283.151	-268.182	9.8572
54	-300.666	-357.923	-313.593	-302.195	9.37798
54.5	-348.637	-423.742	-338.478	-329.571	9.00913
55	-387.222	-478.03	-353.213	-349.743	9.00042
55.5	-406.063	-507.279	-349.558	-347.04	8.67451
56	-399.672	-506.221	-327.815	-320.733	8.57072
56.5	-368.463	-474.544	-290.831	-277.1	8.71556
57	-309.786	-404.297	-236.901	-215.386	8.80292
57.5	-223.706	-291.494	-167.358	-134.598	9.07945
58	-121.086	-155.792	-96.1139	-54.6813	9.17751
58.5	-12.6899	-14.9481	-27.7517	17.8355	9.12732
59	91.6078	121.838	41.9773	90.1608	8.93156
59.5	177.883	234.33	100.869	149.589	8.83294
60	247.649	316.013	147.908	194.362	8.46177
60.5	296.498	369.298	177.941	224.993	8.08355
61	321.818	399.797	191.614	240.045	7.14153
61.5	336.266	414.803	195.456	239.647	6.40124
62	347.758	424.68	195.555	238.174	5.95324
62.5	351.192	428.573	188.537	231.224	5.96518
63	353.996	432.64	192.047	226.017	6.59933
63.5	364.807	442.278	209.882	238.138	7.58149
64	368.222	449.128	220.995	254.023	8.19553
64.5	366.768	453.099	228.371	261.559	8.35484
65	369.426	459.755	239.013	272.536	8.28596
65.5	369.862	464.344	241.935	280.783	8.12464
66	363.606	461.626	233.057	270.536	8.41603
66.5	366.839	461.301	230.385	261.154	8.98378
67	373.064	462.053	230.085	256.74	9.69938
67.5	369.966	457.739	226.59	246.974	10.3364
68	368.107	451.264	228.659	243.911	10.6835
68.5	365.018	445.365	235.965	250.831	10.4596
69	355.21	436.139	235.804	257.131	9.83364
69.5	346.763	426.455	240.783	272.897	9.23096
70	342.543	415.967	255.961	298.407	8.7661
70.5	335.858	405.76	268.283	320.213	8.26412
71	335.18	399.389	282.578	344.641	8.12361
71.5	338.152	393.359	307.228	371.284	8.49125
72	337.392	384.597	326.042	388.585	8.96835
72.5	337.601	379.727	334.678	400.809	9.16891
73	337.048	377.304	342.228	410.776	9.41588
73.5	331.675	370.642	341.925	412.239	9.62909
74	324.852	363.908	338.744	408.219	10.0121
74.5	319.078	360.543	338.196	403.131	10.4613
75	313.205	359.125	335.989	394.635	11.4023
75.5	312.468	356.279	332.769	388.343	12.7284
76	314.27	354.649	332.325	388.363	13.6564
76.5	311.552	356.851	325.334	392.141	14.09
77	306.825	359.283	311.017	397.949	14.4275
77.5	301.35	358.208	299.392	405.084	13.867
78	292.545	359.586	284.379	408.786	12.0935
78.5	283.22	359.781	270.987	403.775	10.8282
79	281.62	354.77	266.002	390.425	9.93512
79.5	279.408	349.353	269.749	372.069	8.35119
80	275.037	343.913	277.456	351.37	7.18663
80.5	275.328	335.835	295.419	333.398	6.79827
81	276.12	333.378	314.789	323.365	5.55967
81.5	273.01	334.667	327.418	322.251	3.92533
82	278.084	334.349	335.689	327.073	3.20585
82.5	285.012	335.731	337.258	335.14	2.51896
83	282.425	337.632	333.344	343.056	2.34059
83.5	279.897	335.415	327.914	349.345	3.58238
84	277.974	333.004	319.609	353.075	4.49815
84.5	271.368	331.924	309.343	353.737	4.86018
85	270.239	326.43	305.672	352.672	5.90318
85.5	275.575	321.243	302.444	347.934	6.13143
86	278.329	317.473	295.6	339.698	5.11757
86.5	282.108	311.078	298.27	331.208	5.26692
87	286.033	304.024	310.791	325.263	5.4061
87.5	286.157	303.313	318.98	322.399	4.93191
88	284.375	305.1	325.081	323.642	5.89482
88.5	283.454	307.021	336.02	326.222	6.89438
89	280.941	312.045	344.856	327.198	6.58974
89.5	276.181	317.573	337.961	324.97	7.37727
90	265.027	320.26	327.308	319.31	7.82751
90.5	253.824	317.302	322.526	313.508	6.809
91	244.663	310.487	313.447	309.818	7.22142
91.5	234.019	302.18	299.981	307.83	8.12302
92	224.311	291.078	304.78	307.229	7.70215
92.5	221.439	280.013	312.94	308.521	8.51855
93	221.61	273.307	313.768	309.492	9.66691
93.5	218.776	272.902	307.174	310.997	10.1697
94	219.589	271.114	307.222	311.917	11.019
94.5	235.928	301.104	303.32	341.865	13.8558
95	107.056	143.357	123.784	159.839	7.11029
