# Supplementary material for: piRNA processing by a trimeric Schlafen-domain nuclease
Source: Nature. 2023 Sep 27;622(7982):402–9. doi: 10.1038/s41586-023-06588-2 (PMC10567574; doi:10.1038/s41586-023-06588-2)
Supplement: Supplementary file 14 — Source Data Extended Data Fig. 6 [file 41586_2023_6588_MOESM14_ESM.xlsx]

## Sheet: Extended Data Fig. 6e
Extended data 6e
CAU rep1					AAU rep1
time	total	cleaved	reasure		time	total	cleaved	reasure
1	7194.51	1710.82	0.237796		1	1356.29	990.434	0.73025
3	6661.39	2065.43	0.31006		3	1217.01	1022.21	0.839933
5	6175.7	3096.23	0.501357		5	1082.15	916.343	0.846782
10	5264.68	3354.69	0.637207		10	806.185	636.859	0.789966
15	5351.06	3857.75	0.720932		15	625.45	488.487	0.781017
20	4453.73	3235.28	0.72642		20	494.753	373.593	0.75511
40	2811.23	2109.12	0.750248		40	276.351	177.365	0.641811
60	2078.61	1432	0.688922		60	207.935	120.45	0.579268
CAU rep2					AAU rep2
time	total	cleaved	reasure		time	total	cleaved	reasure
1	3890.69	876.922	0.22539		1	777.633	604.631	0.777527
3	3870.23	1175.14	0.303637		3	724.417	628.955	0.868222
5	3721.37	1853.21	0.497991		5	565.181	490.922	0.86861
10	3094.79	1968.53	0.636079		10	503.918	432.979	0.859225
15	2674.66	1949.68	0.728947		15	440.924	377.398	0.855925
20	2446.9	1847.24	0.754931		20	376.333	314.758	0.836382
40	1669.86	1238.71	0.741806		40	244.766	190.053	0.776468
60	1279.2	939.347	0.734326		60	187.583	118.409	0.631235
CAU3					AAU 4
1	6416.2	1436.9	0.223948		1	7065.95	4241.75	0.600309
5	8065.71	2616.07	0.324345		5	8025.2	6616.54	0.82447
10	7911.1	3488.77	0.440997		10	8100.24	6732.67	0.831169
20	7993.77	4311.04	0.5393		20	7425.93	6128.71	0.825312
30	7900.94	4895.94	0.619665		30	8299.2	7034.62	0.847626
40	8251.54	5762.77	0.698387		40	7148.33	6178.59	0.86434
50	8364.97	6228.77	0.744626		50	7211.56	6133.56	0.850518
60	7498.85	5574.66	0.743402		60	7231.82	6323.16	0.874353
CAU4					AAU 4
1	6422.11	1423.06	0.221587		1	5616.33	3141	0.559262
5	6721.03	2280.77	0.339348		5	5741.53	4706	0.819642
10	6561.52	3102.35	0.472809		10	5209.07	4522.84	0.868263
20	6898.6	4252.48	0.616427		20	5428.51	4684.06	0.862864
30	6259.14	4601.76	0.735207		30	4355.49	3841.42	0.881973
40	7361.97	5546.93	0.753457		40	5779.86	5063.72	0.876097
50	6793.53	5340.25	0.786079		50	5647.21	4926.56	0.872388
60	6821.51	5552.37	0.81395		60	5564.5	4977.32	0.894478

## Sheet: Extended Data Fig. 6i
Extended data figure 6i
mini PUCH - PETISCO rep1					mini PUCH + PETISCO rep1
time	total	cleaved	%		time	total	cleaved	%
0.5	9303.05	1564.36	0.168156		0.5	11191.4	2756.2	0.246277
1	9130.12	3525.7	0.386161		1	10526.1	3946.84	0.374958
2	8968.26	6071.73	0.677024		2	14049.1	7426.35	0.528601
3	8944.48	6625.69	0.740758		3	13092.1	8500.18	0.649259
5	7278.08	5917.43	0.813048		5	11117.9	8628.89	0.776123
10	6016.3	5327.89	0.885576		10	8821.53	6822.48	0.773389
20	5782.43	4705.17	0.813701		20	6383.14	3957.65	0.620016
30	4821.93	3780.09	0.783936		30	6362.29	3928.54	0.617473
mini PUCH - PETISCO rep2					mini PUCH + PETISCO rep2
time	total	cleaved	%		time	total	cleaved	%
0.5	8677.5	2103.07	0.24236		0.5	10117	2438.27	0.241008
1	8285.18	3086.57	0.372541		1	10964.9	5315.26	0.484751
2	7589.35	6072.36	0.800116		2	8820.34	6960.57	0.789149
3	5539.67	4598.48	0.830099		3	8070.47	6752.76	0.836725
5	5861.19	5175.69	0.883044		5	6496.24	5413.89	0.833388
10	6384.51	5659.34	0.886418		10	5132.3	4229.87	0.824167
20	4777.67	3900.56	0.816415		20	4376.88	3325.88	0.759874
30	4995.32	4123.03	0.825379		30	2273.35	1526.75	0.671584
