# Supplementary material for: piRNA processing by a trimeric Schlafen-domain nuclease
Source: Nature. 2023 Sep 27;622(7982):402–9. doi: 10.1038/s41586-023-06588-2 (PMC10567574; doi:10.1038/s41586-023-06588-2)
Supplement: Supplementary file 15 — Source Data Extended Data Fig. 7 [file 41586_2023_6588_MOESM15_ESM.xlsx]

## Sheet: Extended Data Fig. 7d-e
TOFU-1 (82-172)			IFE-3/TOFU-6eTUDOR			IFE-3/TOFU-6eTUDOR +TOFU-1 (82-172)			TOFU-6 eTUDOR			TOFU-1N (82-172) + TOFU-6 eTUDOR
Volume (mL)	Absorption		Volume (mL)	Absorption		Volume (mL)	Absorption		Volume (mL)	Absorption		Volume (mL)	Absorption
0.008635	6.1355		-0.002221	1.2953		-0.00222	3.16994		-0.002226	2.14371		-0.002227	2.445
0.008964	6.07621		-0.002155	1.29918		-0.002154	2.74959		-0.00216	1.46817		-0.002161	2.56328
0.009293	6.02228		-0.00209	1.29935		-0.002088	2.748		-0.002094	1.40551		-0.002095	2.59167
0.009622	5.98066		-0.002024	1.29933		-0.002022	2.74644		-0.002028	1.34284		-0.00203	2.62347
0.009951	5.94882		-0.001958	1.29936		-0.001956	2.74494		-0.001962	1.28017		-0.001964	2.6553
0.01028	5.92222		-0.001892	1.29976		-0.00189	2.74344		-0.001896	1.2175		-0.001899	2.68714
0.010609	5.90399		-0.001826	1.30009		-0.001824	2.7418		-0.001831	1.15482		-0.001833	2.71753
0.010937	5.88261		-0.00176	1.29988		-0.001758	2.74016		-0.001765	1.09214		-0.001767	2.74543
0.011266	5.86368		-0.001694	1.30005		-0.001693	2.73859		-0.001699	1.02946		-0.001702	2.77366
0.011595	5.85011		-0.001628	1.30062		-0.001627	2.73695		-0.001633	0.969103		-0.001636	2.80461
0.011924	5.83658		-0.001562	1.30108		-0.001561	2.73546		-0.001567	0.910313		-0.001571	2.83557
0.012253	5.82397		-0.001496	1.30166		-0.001495	2.73398		-0.001501	0.847601		-0.001505	2.8673
0.012582	5.81285		-0.001431	1.30214		-0.001429	2.73234		-0.001435	0.784881		-0.001439	2.89653
0.012911	5.80068		-0.001365	1.30251		-0.001363	2.7307		-0.00137	0.722151		-0.001374	2.92838
0.01324	5.79364		-0.001299	1.30266		-0.001297	2.72914		-0.001304	0.657171		-0.001308	2.9558
0.013569	5.79346		-0.001233	2.36894		-0.001231	3.0516		-0.001238	1.19734		-0.001243	2.89506
0.013898	5.7911		-0.001167	3.82049		-0.001165	3.47152		-0.001172	2.09923		-0.001177	2.64231
0.014227	5.78365		-0.001101	3.82062		-0.0011	3.46992		-0.001106	2.03646		-0.001111	2.67354
0.014556	5.77928		-0.001035	3.82065		-0.001034	3.46826		-0.00104	1.97558		-0.001046	2.70282
0.014885	5.77617		-0.000969	3.8208		-0.000968	3.46672		-0.000974	1.9155		-0.00098	2.73282
0.015214	5.77396		-0.000903	3.82083		-0.000902	3.46508		-0.000908	1.84808		-0.000915	2.76426
0.015543	5.76772		-0.000837	3.82136		-0.000836	3.46352		-0.000843	1.78527		-0.000849	2.79362
0.015872	5.75645		-0.000772	3.822		-0.00077	3.46198		-0.000777	1.72244		-0.000783	2.82361
0.016201	5.74411		-0.000706	3.82322		-0.000704	3.46035		-0.000711	1.6596		-0.000718	2.85522
0.01653	5.73854		-0.00064	3.82773		-0.000638	3.4451		-0.000645	1.5981		-0.000652	2.88099
0.016859	5.73422		-0.000574	3.83518		-0.000572	3.40328		-0.000579	1.54392		-0.000587	2.88554
0.017188	5.72669		-0.000508	3.84352		-0.000507	3.3476		-0.000513	1.4972		-0.000521	2.86948
0.017516	5.71843		-0.000442	3.85197		-0.000441	3.29508		-0.000447	1.44712		-0.000455	2.85416
0.017845	5.71171		-0.000376	3.85964		-0.000375	3.2412		-0.000382	1.39828		-0.00039	2.83638
0.018174	5.70962		-0.00031	3.86736		-0.000309	3.18349		-0.000316	1.35192		-0.000324	2.81996
0.018503	5.71072		-0.000244	3.87496		-0.000243	3.1258		-0.00025	1.3018		-0.000259	2.80338
0.018832	5.71019		-0.000179	3.8827		-0.000177	3.09391		-0.000184	1.25472		-0.000193	2.79165
0.019161	5.70572		-0.000113	3.89026		-0.000111	3.11335		-0.000118	1.21721		-0.000127	2.81475
0.01949	5.70311		-4.7e-05	3.89886		-4.5e-05	3.13404		-5.2e-05	1.17067		-6.2e-05	2.83488
0.019819	5.70195		1.9e-05	3.91066		2.1e-05	3.15237		1.4e-05	1.12016		4e-06	2.85675
0.020148	5.70127		8.5e-05	3.92182		8.6e-05	3.17161		8e-05	1.07		6.9e-05	2.87999
0.020477	5.69915		0.000151	3.93235		0.000152	3.19022		0.000145	1.02293		0.000135	2.89978
0.020806	5.69572		0.000217	3.94377		0.000218	3.20769		0.000211	0.971754		0.000201	2.92139
0.021135	5.69245		0.000283	3.95565		0.000284	3.22648		0.000277	0.918844		0.000266	2.94303
0.021464	5.69089		0.000349	3.96882		0.00035	3.25047		0.000343	0.854849		0.000332	2.96963
0.021793	5.69133		0.000415	3.98281		0.000416	3.22849		0.000409	0.820972		0.000398	2.98119
0.022122	5.69056		0.00048	3.99911		0.000482	3.15887		0.000475	0.831397		0.000463	2.92941
0.022451	5.68992		0.000546	4.01909		0.000548	3.08811		0.000541	0.846895		0.000529	2.87193
0.02278	5.68817		0.000612	4.03989		0.000614	3.01139		0.000606	0.862968		0.000594	2.80966
0.023109	5.68725		0.000678	4.06271		0.000679	2.93852		0.000672	0.879617		0.00066	2.74664
0.023438	5.6858		0.000744	4.08349		0.000745	2.86212		0.000738	0.894768		0.000726	2.68332
0.023767	5.68349		0.00081	4.10597		0.000811	2.79148		0.000804	0.909924		0.000791	2.61863
0.024095	5.68163		0.000876	4.12705		0.000877	2.72088		0.00087	0.926586		0.000857	2.55822
0.024424	5.68056		0.000942	4.14905		0.000943	2.6503		0.000936	0.942223		0.000922	2.49473
0.024753	5.67616		0.001008	4.1779		0.001009	2.57476		0.001002	0.958648		0.000988	2.427
0.025082	5.67183		0.001073	4.20691		0.001075	2.49535		0.001068	0.974252		0.001054	2.36526
0.025411	5.66768		0.001139	4.23647		0.001141	2.42486		0.001133	0.990197		0.001119	2.30094
0.02574	5.6604		0.001205	4.26649		0.001207	2.35439		0.001199	1.00804		0.001185	2.24121
0.026069	5.65345		0.001271	4.29498		0.001273	2.27701		0.001265	1.02419		0.00125	2.17992
0.026398	5.64581		0.001337	4.32603		0.001338	2.20386		0.001331	1.03981		0.001316	2.11685
0.026727	5.63656		0.001403	4.35598		0.001404	2.13381		0.001397	1.05632		0.001382	2.05331
0.027056	5.62979		0.001469	4.39052		0.00147	2.05905		0.001463	1.07291		0.001447	1.98891
0.027385	5.62611		0.001535	4.42954		0.001536	1.98891		0.001529	1.09059		0.001513	1.92859
0.027714	5.62253		0.001601	4.46506		0.001602	1.90892		0.001594	1.10669		0.001578	1.86668
0.028043	5.62062		0.001667	4.50406		0.001668	1.83483		0.00166	1.12279		0.001644	1.80322
0.028372	5.61577		0.001732	4.53956		0.001734	1.76227		0.001726	1.14049		0.00171	1.74267
0.028701	5.61245		0.001798	4.57733		0.0018	1.68777		0.001792	1.15746		0.001775	1.68473
0.02903	5.60974		0.001864	4.6149		0.001866	1.6108		0.001858	1.17432		0.001841	1.62352
0.029359	5.60456		0.00193	4.65724		0.001931	1.54074		0.001924	1.19236		0.001906	1.55711
0.029688	5.59953		0.001996	4.70159		0.001997	1.4658		0.00199	1.21225		0.001972	1.50045
0.030017	5.59326		0.002062	4.74093		0.002063	1.39995		0.002056	1.23062		0.002038	1.44196
0.030346	5.58785		0.002128	4.77649		0.002129	1.37121		0.002121	1.24445		0.002103	1.39748
0.030674	5.58594		0.002194	4.80833		0.002195	1.37013		0.002187	1.24644		0.002169	1.39341
0.031003	5.58718		0.00226	4.84311		0.002261	1.36908		0.002253	1.24897		0.002234	1.39588
0.031332	5.58463		0.002325	4.8759		0.002327	1.36794		0.002319	1.25101		0.0023	1.39843
0.031661	5.58177		0.002391	4.91427		0.002393	1.36682		0.002385	1.2544		0.002366	1.40157
0.03199	5.58412		0.002457	4.95234		0.002459	1.36557		0.002451	1.25783		0.002431	1.40581
0.032319	5.58546		0.002523	4.99155		0.002524	1.36452		0.002517	1.26114		0.002497	1.40997
0.032648	5.58498		0.002589	5.02385		0.00259	1.36415		0.002582	1.26535		0.002562	1.41404
0.032977	5.58043		0.002655	5.0587		0.002656	1.36414		0.002648	1.26988		0.002628	1.41882
0.033306	5.57662		0.002721	5.09106		0.002722	1.36413		0.002714	1.27443		0.002694	1.42309
0.033635	5.57363		0.002787	5.12565		0.002788	1.3641		0.00278	1.27948		0.002759	1.42801
0.033964	5.57587		0.002853	5.16242		0.002854	1.36406		0.002846	1.28494		0.002825	1.4332
0.034293	5.57722		0.002919	5.19799		0.00292	1.364		0.002912	1.29181		0.00289	1.43977
0.034622	5.57248		0.002984	5.23441		0.002986	1.36395		0.002978	1.29869		0.002956	1.44673
0.034951	5.5674		0.00305	5.26583		0.003052	1.36392		0.003044	1.30477		0.003022	1.45253
0.03528	5.56411		0.003116	5.29479		0.003117	1.3639		0.003109	1.31072		0.003087	1.45948
0.035609	5.56366		0.003182	5.32448		0.003183	1.36387		0.003175	1.31725		0.003153	1.46587
0.035938	5.56055		0.003248	5.35507		0.003249	1.36414		0.003241	1.32365		0.003218	1.47207
0.036267	5.55478		0.003314	5.38759		0.003315	1.36546		0.003307	1.33285		0.003284	1.4794
0.036596	5.55057		0.00338	5.41724		0.003381	1.36699		0.003373	1.34117		0.00335	1.48812
0.036925	5.54353		0.003446	5.44682		0.003447	1.36856		0.003439	1.35082		0.003415	1.49657
0.037254	5.53676		0.003512	5.4701		0.003513	1.3702		0.003505	1.35949		0.003481	1.50558
0.037582	5.53419		0.003577	5.4929		0.003579	1.37175		0.00357	1.36864		0.003546	1.51452
0.037911	5.53321		0.003643	5.51635		0.003645	1.37324		0.003636	1.37701		0.003612	1.52297
0.03824	5.53049		0.003709	5.54066		0.00371	1.37476		0.003702	1.38618		0.003678	1.53132
0.038569	5.52865		0.003775	5.56292		0.003776	1.3774		0.003768	1.39724		0.003743	1.54052
0.038898	5.52607		0.003841	5.58667		0.003842	1.37998		0.003834	1.40745		0.003809	1.54969
0.039227	5.52206		0.003907	5.60741		0.003908	1.38246		0.0039	1.41767		0.003874	1.55937
0.039556	5.52058		0.003973	5.62411		0.003974	1.3849		0.003966	1.42847		0.00394	1.56761
0.039885	5.51459		0.004039	5.63923		0.00404	1.38711		0.004032	1.43824		0.004006	1.57507
0.040214	5.50821		0.004105	5.65584		0.004106	1.38955		0.004097	1.44801		0.004071	1.58249
0.040543	5.50214		0.004171	5.67037		0.004172	1.39222		0.004163	1.45791		0.004137	1.59036
0.040872	5.49858		0.004236	5.68422		0.004238	1.39679		0.004229	1.46784		0.004202	1.59804
0.041201	5.49613		0.004302	5.69715		0.004303	1.40207		0.004295	1.47775		0.004268	1.60562
0.04153	5.49196		0.004368	5.70915		0.004369	1.40651		0.004361	1.48732		0.004334	1.61322
0.041859	5.48784		0.004434	5.71665		0.004435	1.41205		0.004427	1.49498		0.004399	1.621
0.042188	5.48456		0.0045	5.72399		0.004501	1.41708		0.004493	1.50294		0.004465	1.62744
0.042517	5.48043		0.004566	5.73119		0.004567	1.42193		0.004558	1.50973		0.00453	1.63389
0.042846	5.47668		0.004632	5.73762		0.004633	1.42721		0.004624	1.5177		0.004596	1.64035
0.043175	5.47483		0.004698	5.74213		0.004699	1.43383		0.00469	1.5248		0.004662	1.64705
0.043504	5.47401		0.004764	5.74628		0.004765	1.44004		0.004756	1.53193		0.004727	1.6541
0.043833	5.47396		0.00483	5.74857		0.004831	1.44659		0.004822	1.53943		0.004793	1.66115
0.044161	5.47542		0.004895	5.74802		0.004896	1.45332		0.004888	1.5452		0.004858	1.66754
0.04449	5.47394		0.004961	5.74743		0.004962	1.45904		0.004954	1.5516		0.004924	1.67309
0.044819	5.47517		0.005027	5.74686		0.005028	1.46598		0.00502	1.55741		0.00499	1.67866
0.045148	5.4795		0.005093	5.74449		0.005094	1.47243		0.005085	1.56316		0.005055	1.68375
0.045477	5.48482		0.005159	5.73961		0.00516	1.4793		0.005151	1.56878		0.005121	1.68884
0.045806	5.48861		0.005225	5.73411		0.005226	1.48665		0.005217	1.5747		0.005186	1.693
0.046135	5.48878		0.005291	5.72692		0.005292	1.49397		0.005283	1.57935		0.005252	1.69745
0.046464	5.48324		0.005357	5.71857		0.005358	1.50087		0.005349	1.58311		0.005318	1.7005
0.046793	5.47858		0.005423	5.70994		0.005424	1.50794		0.005415	1.58711		0.005383	1.70249
0.047122	5.47721		0.005488	5.70116		0.00549	1.5157		0.005481	1.59076		0.005449	1.70455
0.047451	5.4725		0.005554	5.69078		0.005555	1.52191		0.005546	1.59368		0.005514	1.70662
0.04778	5.46848		0.00562	5.67823		0.005621	1.53004		0.005612	1.59624		0.00558	1.70883
0.048109	5.46252		0.005686	5.66551		0.005687	1.53801		0.005678	1.59896		0.005646	1.71118
0.048438	5.45441		0.005752	5.65279		0.005753	1.54587		0.005744	1.60085		0.005711	1.71331
0.048767	5.44935		0.005818	5.6391		0.005819	1.55181		0.00581	1.60045		0.005777	1.71452
0.049096	5.44959		0.005884	5.62711		0.005885	1.55819		0.005876	1.59985		0.005843	1.71454
0.049425	5.44867		0.00595	5.61317		0.005951	1.56431		0.005942	1.59933		0.005908	1.71456
0.049754	5.44961		0.006016	5.59952		0.006017	1.57083		0.006008	1.59797		0.005974	1.71458
0.050083	5.44946		0.006082	5.58098		0.006083	1.57722		0.006073	1.5961		0.006039	1.71353
0.050412	5.45017		0.006147	5.56278		0.006148	1.5833		0.006139	1.59426		0.006105	1.71181
0.05074	5.45071		0.006213	5.54527		0.006214	1.58903		0.006205	1.59198		0.006171	1.71001
0.051069	5.44766		0.006279	5.52649		0.00628	1.59435		0.006271	1.58838		0.006236	1.70789
0.051398	5.44386		0.006345	5.50934		0.006346	1.60005		0.006337	1.58477		0.006302	1.70544
0.051727	5.43676		0.006411	5.49048		0.006412	1.60524		0.006403	1.58115		0.006367	1.70309
0.052056	5.4306		0.006477	5.47161		0.006478	1.61056		0.006469	1.57712		0.006433	1.70074
0.052385	5.42596		0.006543	5.44898		0.006544	1.61551		0.006534	1.57259		0.006499	1.69827
0.052714	5.42308		0.006609	5.42751		0.00661	1.62055		0.0066	1.56806		0.006564	1.69543
0.053043	5.41735		0.006675	5.40497		0.006676	1.62513		0.006666	1.56359		0.00663	1.69264
0.053372	5.41429		0.00674	5.38438		0.006741	1.6278		0.006732	1.55889		0.006695	1.68963
0.053701	5.41325		0.006806	5.36442		0.006807	1.63043		0.006798	1.55446		0.006761	1.68674
0.05403	5.41019		0.006872	5.34318		0.006873	1.63293		0.006864	1.55029		0.006827	1.68393
0.054359	5.40901		0.006938	5.32256		0.006939	1.63522		0.00693	1.54573		0.006892	1.68107
0.054688	5.41001		0.007004	5.29784		0.007005	1.63711		0.006996	1.54063		0.006958	1.67746
0.055017	5.41024		0.00707	5.27445		0.007071	1.63887		0.007061	1.53595		0.007023	1.67346
0.055346	5.40933		0.007136	5.25141		0.007137	1.64018		0.007127	1.53062		0.007089	1.66957
0.055675	5.41031		0.007202	5.23162		0.007203	1.64082		0.007193	1.52563		0.007155	1.66551
0.056004	5.41085		0.007268	5.20995		0.007269	1.64132		0.007259	1.52078		0.00722	1.66115
0.056333	5.41129		0.007334	5.1891		0.007334	1.64186		0.007325	1.51623		0.007286	1.65646
0.056662	5.41275		0.007399	5.16711		0.0074	1.64227		0.007391	1.51109		0.007351	1.65166
0.056991	5.41061		0.007465	5.14438		0.007466	1.64182		0.007457	1.50596		0.007417	1.64702
0.057319	5.40532		0.007531	5.12323		0.007532	1.64144		0.007522	1.50004		0.007483	1.64163
0.057648	5.40217		0.007597	5.09998		0.007598	1.64085		0.007588	1.49489		0.007548	1.63639
0.057977	5.40018		0.007663	5.08008		0.007664	1.63989		0.007654	1.49043		0.007614	1.63161
0.058306	5.39957		0.007729	5.06106		0.00773	1.63893		0.00772	1.48552		0.007679	1.62765
0.058635	5.40128		0.007795	5.04094		0.007796	1.63788		0.007786	1.4806		0.007745	1.62405
0.058964	5.40403		0.007861	5.01943		0.007862	1.63676		0.007852	1.47543		0.007811	1.61993
0.059293	5.40623		0.007927	4.99771		0.007927	1.63505		0.007918	1.46908		0.007876	1.61616
0.059622	5.40865		0.007992	4.97491		0.007993	1.63333		0.007984	1.46333		0.007942	1.61248
0.059951	5.41178		0.008058	4.95298		0.008059	1.63132		0.008049	1.45809		0.008007	1.60888
0.06028	5.41124		0.008124	4.93297		0.008125	1.62886		0.008115	1.45324		0.008073	1.60487
0.060609	5.40936		0.00819	4.91505		0.008191	1.62648		0.008181	1.44876		0.008139	1.60096
0.060938	5.40734		0.008256	4.8956		0.008257	1.62408		0.008247	1.44394		0.008204	1.59715
0.061267	5.40208		0.008322	4.87603		0.008323	1.62135		0.008313	1.43912		0.00827	1.59338
0.061596	5.39708		0.008388	4.85385		0.008389	1.61809		0.008379	1.43381		0.008335	1.58916
0.061925	5.39752		0.008454	4.83338		0.008455	1.61508		0.008445	1.42927		0.008401	1.58505
0.062254	5.39795		0.00852	4.81167		0.00852	1.61206		0.00851	1.42523		0.008467	1.58038
0.062583	5.39657		0.008586	4.79492		0.008586	1.60876		0.008576	1.42158		0.008532	1.57708
0.062912	5.39455		0.008651	4.77686		0.008652	1.60565		0.008642	1.4179		0.008598	1.57467
0.063241	5.38916		0.008717	4.75954		0.008718	1.60221		0.008708	1.41421		0.008663	1.5722
0.06357	5.38602		0.008783	4.73946		0.008784	1.59892		0.008774	1.41019		0.008729	1.56984
0.063899	5.38766		0.008849	4.7196		0.00885	1.59571		0.00884	1.40622		0.008795	1.5665
0.064227	5.3869		0.008915	4.69776		0.008916	1.59172		0.008906	1.40173		0.00886	1.56293
0.064556	5.38441		0.008981	4.67906		0.008982	1.58813		0.008972	1.39819		0.008926	1.55932
0.064885	5.38011		0.009047	4.66219		0.009048	1.58464		0.009037	1.39508		0.008991	1.55589
0.065214	5.37623		0.009113	4.64625		0.009113	1.58099		0.009103	1.39178		0.009057	1.55284
0.065543	5.37878		0.009179	4.63009		0.009179	1.57758		0.009169	1.38852		0.009123	1.5496
0.065872	5.38319		0.009244	4.61222		0.009245	1.57416		0.009235	1.38494		0.009188	1.54649
0.066201	5.38371		0.00931	4.59292		0.009311	1.57056		0.009301	1.38146		0.009254	1.54316
0.06653	5.38252		0.009376	4.57534		0.009377	1.56693		0.009367	1.37803		0.009319	1.53973
0.066859	5.38031		0.009442	4.55807		0.009443	1.56374		0.009433	1.3753		0.009385	1.53624
0.067188	5.37662		0.009508	4.54332		0.009509	1.56095		0.009498	1.37255		0.009451	1.53352
0.067517	5.37807		0.009574	4.52875		0.009575	1.55838		0.009564	1.36988		0.009516	1.53119
0.067846	5.38151		0.00964	4.51361		0.009641	1.55552		0.00963	1.36706		0.009582	1.52871
0.068175	5.38057		0.009706	4.49805		0.009707	1.55274		0.009696	1.36467		0.009647	1.52645
0.068504	5.37979		0.009772	4.48037		0.009772	1.54958		0.009762	1.36197		0.009713	1.524
0.068833	5.38127		0.009838	4.46427		0.009838	1.54657		0.009828	1.35936		0.009779	1.52149
0.069162	5.3817		0.009903	4.44821		0.009904	1.5437		0.009894	1.35719		0.009844	1.51931
0.069491	5.38403		0.009969	4.43551		0.00997	1.54163		0.00996	1.35519		0.00991	1.51743
0.06982	5.38855		0.010035	4.42213		0.010036	1.53935		0.010025	1.35323		0.009975	1.51587
0.070149	5.38795		0.010101	4.40897		0.010102	1.53724		0.010091	1.35117		0.010041	1.51423
0.070478	5.38488		0.010167	4.39467		0.010168	1.53422		0.010157	1.34823		0.010107	1.51274
0.070806	5.38269		0.010233	4.37917		0.010234	1.53092		0.010223	1.34566		0.010172	1.51133
0.071135	5.37723		0.010299	4.36477		0.0103	1.52755		0.010289	1.343		0.010238	1.50985
0.071464	5.37522		0.010365	4.3517		0.010365	1.52466		0.010355	1.34125		0.010303	1.50835
0.071793	5.37314		0.010431	4.33939		0.010431	1.52218		0.010421	1.33957		0.010369	1.50684
0.072122	5.36888		0.010496	4.32802		0.010497	1.51931		0.010486	1.33796		0.010435	1.5052
0.072451	5.36659		0.010562	4.31529		0.010563	1.51663		0.010552	1.33643		0.0105	1.50361
0.07278	5.36566		0.010628	4.30216		0.010629	1.51402		0.010618	1.3353		0.010566	1.50189
0.073109	5.36635		0.010694	4.28747		0.010695	1.51138		0.010684	1.3341		0.010631	1.49994
0.073438	5.37002		0.01076	4.27385		0.010761	1.50857		0.01075	1.33304		0.010697	1.49789
0.073767	5.36863		0.010826	4.26183		0.010827	1.50621		0.010816	1.33206		0.010763	1.49593
0.074096	5.36846		0.010892	4.24996		0.010893	1.50427		0.010882	1.33117		0.010828	1.49425
0.074425	5.37197		0.010958	4.23874		0.010958	1.5022		0.010948	1.33025		0.010894	1.49258
0.074754	5.37536		0.011024	4.22708		0.011024	1.50019		0.011013	1.32919		0.010959	1.49099
0.075083	5.3771		0.01109	4.21452		0.01109	1.49821		0.011079	1.32797		0.011025	1.48954
0.075412	5.37696		0.011155	4.20229		0.011156	1.49619		0.011145	1.32668		0.011091	1.48809
0.075741	5.373		0.011221	4.18988		0.011222	1.49418		0.011211	1.32553		0.011156	1.48661
0.07607	5.36877		0.011287	4.17923		0.011288	1.49209		0.011277	1.32478		0.011222	1.4852
0.076399	5.36888		0.011353	4.17014		0.011354	1.49055		0.011343	1.32403		0.011288	1.48459
0.076728	5.36507		0.011419	4.1607		0.01142	1.48901		0.011409	1.32334		0.011353	1.48422
0.077057	5.35962		0.011485	4.15098		0.011486	1.48742		0.011474	1.32276		0.011419	1.48385
0.077385	5.35341		0.011551	4.14148		0.011551	1.48569		0.01154	1.32236		0.011484	1.48342
0.077714	5.35104		0.011617	4.13158		0.011617	1.48395		0.011606	1.32196		0.01155	1.48291
0.078043	5.35134		0.011683	4.1216		0.011683	1.48194		0.011672	1.32159		0.011616	1.48239
0.078372	5.35382		0.011749	4.11368		0.011749	1.47996		0.011738	1.32135		0.011681	1.48185
0.078701	5.35682		0.011814	4.10614		0.011815	1.47812		0.011804	1.3211		0.011747	1.4815
0.07903	5.35653		0.01188	4.09811		0.011881	1.47606		0.01187	1.32087		0.011812	1.48118
0.079359	5.35687		0.011946	4.09015		0.011947	1.47413		0.011936	1.32038		0.011878	1.48084
0.079688	5.3637		0.012012	4.08077		0.012013	1.47201		0.012001	1.31966		0.011944	1.4805
0.080017	5.3657		0.012078	4.07136		0.012079	1.46962		0.012067	1.31893		0.012009	1.48009
0.080346	5.3609		0.012144	4.06106		0.012144	1.46748		0.012133	1.31819		0.012075	1.47966
0.080675	5.3559		0.01221	4.05355		0.01221	1.46534		0.012199	1.31742		0.01214	1.47923
0.081004	5.3537		0.012276	4.04609		0.012276	1.46338		0.012265	1.31665		0.012206	1.4788
0.081333	5.35093		0.012342	4.03862		0.012342	1.46134		0.012331	1.31589		0.012272	1.47839
0.081662	5.34685		0.012407	4.03005		0.012408	1.45928		0.012397	1.31533		0.012337	1.47791
0.081991	5.3366		0.012473	4.0205		0.012474	1.45768		0.012462	1.31497		0.012403	1.4774
0.08232	5.32332		0.012539	4.01053		0.01254	1.45583		0.012528	1.31461		0.012468	1.47667
0.082649	5.31921		0.012605	4.00072		0.012606	1.45431		0.012594	1.31455		0.012534	1.47593
0.082978	5.3178		0.012671	3.99185		0.012672	1.45351		0.01266	1.3149		0.0126	1.47513
0.083307	5.31344		0.012737	3.98324		0.012737	1.45298		0.012726	1.31522		0.012665	1.47429
0.083636	5.30731		0.012803	3.975		0.012803	1.45249		0.012792	1.31557		0.012731	1.47345
0.083964	5.30546		0.012869	3.96657		0.012869	1.452		0.012858	1.31543		0.012796	1.47263
0.084293	5.30949		0.012935	3.95755		0.012935	1.45138		0.012924	1.31502		0.012862	1.47185
0.084622	5.31527		0.013001	3.94823		0.013001	1.45069		0.012989	1.31464		0.012928	1.47176
0.084951	5.32163		0.013066	3.93879		0.013067	1.45004		0.013055	1.31399		0.012993	1.47169
0.08528	5.3254		0.013132	3.93151		0.013133	1.44952		0.013121	1.31309		0.013059	1.47165
0.085609	5.32751		0.013198	3.92447		0.013199	1.44899		0.013187	1.3122		0.013124	1.47188
0.085938	5.33014		0.013264	3.91742		0.013265	1.44843		0.013253	1.31137		0.01319	1.47221
0.086267	5.33238		0.01333	3.90999		0.01333	1.44786		0.013319	1.31001		0.013256	1.4725
0.086596	5.33273		0.013396	3.90143		0.013396	1.44696		0.013385	1.3087		0.013321	1.47282
0.086925	5.32792		0.013462	3.89231		0.013462	1.44598		0.01345	1.30724		0.013387	1.47267
0.087254	5.32198		0.013528	3.88332		0.013528	1.44504		0.013516	1.30606		0.013452	1.47233
0.087583	5.3159		0.013594	3.87563		0.013594	1.44419		0.013582	1.30502		0.013518	1.47202
0.087912	5.31394		0.013659	3.86805		0.01366	1.44334		0.013648	1.304		0.013584	1.47163
0.088241	5.31534		0.013725	3.86047		0.013726	1.44245		0.013714	1.30294		0.013649	1.47119
0.08857	5.31557		0.013791	3.85272		0.013792	1.44159		0.01378	1.30205		0.013715	1.47077
0.088899	5.30768		0.013857	3.84447		0.013858	1.44087		0.013846	1.30116		0.01378	1.47031
0.089228	5.30184		0.013923	3.83621		0.013924	1.44019		0.013912	1.3003		0.013846	1.46982
0.089557	5.29927		0.013989	3.82801		0.013989	1.43952		0.013977	1.29914		0.013912	1.46893
0.089886	5.29737		0.014055	3.82021		0.014055	1.43904		0.014043	1.298		0.013977	1.46801
0.090215	5.29406		0.014121	3.81241		0.014121	1.43864		0.014109	1.29673		0.014043	1.46708
0.090544	5.29133		0.014187	3.80461		0.014187	1.43825		0.014175	1.29557		0.014108	1.4662
0.090872	5.28726		0.014253	3.79614		0.014253	1.43778		0.014241	1.29385		0.014174	1.46547
0.091201	5.28891		0.014318	3.7864		0.014319	1.43696		0.014307	1.29215		0.01424	1.46465
0.09153	5.2941		0.014384	3.77667		0.014385	1.43615		0.014373	1.29048		0.014305	1.46389
0.091859	5.29678		0.01445	3.76739		0.014451	1.43535		0.014438	1.289		0.014371	1.46322
0.092188	5.30001		0.014516	3.75953		0.014517	1.43478		0.014504	1.28773		0.014436	1.46294
0.092517	5.30654		0.014582	3.75166		0.014582	1.43427		0.01457	1.28642		0.014502	1.46274
0.092846	5.30977		0.014648	3.74376		0.014648	1.43376		0.014636	1.28526		0.014568	1.46253
0.093175	5.31132		0.014714	3.73539		0.014714	1.43323		0.014702	1.28424		0.014633	1.46237
0.093504	5.31486		0.01478	3.72645		0.01478	1.43291		0.014768	1.28326		0.014699	1.46226
0.093833	5.31549		0.014846	3.71751		0.014846	1.43262		0.014834	1.28233		0.014764	1.46215
0.094162	5.31831		0.014911	3.70927		0.014912	1.43236		0.0149	1.28115		0.01483	1.46204
0.094491	5.32469		0.014977	3.7026		0.014978	1.43184		0.014965	1.27975		0.014896	1.46193
0.09482	5.32688		0.015043	3.6962		0.015044	1.43128		0.015031	1.27845		0.014961	1.46183
0.095149	5.32546		0.015109	3.68979		0.01511	1.43072		0.015097	1.27703		0.015027	1.46172
0.095478	5.32513		0.015175	3.68237		0.015175	1.43023		0.015163	1.27553		0.015092	1.46167
0.095807	5.32174		0.015241	3.67503		0.015241	1.42974		0.015229	1.27398		0.015158	1.4618
0.096136	5.31991		0.015307	3.6669		0.015307	1.42932		0.015295	1.27253		0.015224	1.462
0.096465	5.32107		0.015373	3.65905		0.015373	1.4289		0.015361	1.27159		0.015289	1.46223
0.096794	5.31859		0.015439	3.65184		0.015439	1.42859		0.015426	1.27086		0.015355	1.46241
0.097123	5.31224		0.015505	3.64469		0.015505	1.42826		0.015492	1.27013		0.01542	1.46247
0.097451	5.30868		0.01557	3.63754		0.015571	1.42799		0.015558	1.26927		0.015486	1.46248
0.09778	5.30757		0.015636	3.63078		0.015637	1.42784		0.015624	1.26794		0.015552	1.46246
0.098109	5.30679		0.015702	3.62304		0.015703	1.42797		0.01569	1.26662		0.015617	1.46196
0.098438	5.30712		0.015768	3.61529		0.015768	1.42811		0.015756	1.26526		0.015683	1.46122
0.098767	5.30733		0.015834	3.60817		0.015834	1.42837		0.015822	1.26442		0.015748	1.46044
0.099096	5.30639		0.0159	3.6024		0.0159	1.42886		0.015888	1.26354		0.015814	1.45966
0.099425	5.30438		0.015966	3.59674		0.015966	1.42948		0.015953	1.26267		0.01588	1.45903
0.099754	5.30502		0.016032	3.59072		0.016032	1.43001		0.016019	1.26196		0.015945	1.45841
0.100083	5.30797		0.016098	3.58406		0.016098	1.4304		0.016085	1.26156		0.016011	1.4578
0.100412	5.30928		0.016163	3.57746		0.016164	1.43045		0.016151	1.2612		0.016076	1.45769
0.100741	5.30903		0.016229	3.57064		0.01623	1.43049		0.016217	1.26083		0.016142	1.45778
0.10107	5.30888		0.016295	3.56392		0.016296	1.43047		0.016283	1.26035		0.016208	1.45787
0.101399	5.31093		0.016361	3.55792		0.016361	1.43033		0.016349	1.25981		0.016273	1.45796
0.101728	5.31277		0.016427	3.55176		0.016427	1.43016		0.016414	1.25933		0.016339	1.45802
0.102057	5.31206		0.016493	3.54529		0.016493	1.43001		0.01648	1.2589		0.016404	1.45808
0.102386	5.31126		0.016559	3.53863		0.016559	1.42966		0.016546	1.25849		0.01647	1.45814
0.102715	5.31106		0.016625	3.53154		0.016625	1.42897		0.016612	1.25811		0.016536	1.45866
0.103044	5.30937		0.016691	3.52425		0.016691	1.42833		0.016678	1.25785		0.016601	1.45928
0.103373	5.30687		0.016757	3.51835		0.016757	1.42774		0.016744	1.25794		0.016667	1.45992
0.103702	5.30563		0.016822	3.51314		0.016823	1.42753		0.01681	1.25812		0.016733	1.46053
0.10403	5.30589		0.016888	3.50787		0.016889	1.42733		0.016876	1.25828		0.016798	1.46077
0.104359	5.3061		0.016954	3.50264		0.016954	1.42712		0.016941	1.25832		0.016864	1.46095
0.104688	5.30341		0.01702	3.49616		0.01702	1.42705		0.017007	1.25814		0.016929	1.46111
0.105017	5.29915		0.017086	3.48997		0.017086	1.42715		0.017073	1.25795		0.016995	1.46073
0.105346	5.29708		0.017152	3.48352		0.017152	1.42723		0.017139	1.25768		0.017061	1.46025
0.105675	5.2947		0.017218	3.4777		0.017218	1.42727		0.017205	1.25719		0.017126	1.45975
0.106004	5.29106		0.017284	3.47207		0.017284	1.42713		0.017271	1.25667		0.017192	1.45929
0.106333	5.28789		0.01735	3.46674		0.01735	1.42699		0.017337	1.25618		0.017257	1.45897
0.106662	5.28647		0.017415	3.46099		0.017416	1.42683		0.017402	1.2555		0.017323	1.45868
0.106991	5.28673		0.017481	3.45414		0.017482	1.42647		0.017468	1.25454		0.017389	1.45837
0.10732	5.28532		0.017547	3.44677		0.017547	1.42581		0.017534	1.25358		0.017454	1.45808
0.107649	5.28294		0.017613	3.43941		0.017613	1.42514		0.0176	1.2527		0.01752	1.45777
0.107978	5.28124		0.017679	3.43363		0.017679	1.42448		0.017666	1.25183		0.017585	1.45746
0.108307	5.27998		0.017745	3.42789		0.017745	1.42365		0.017732	1.25106		0.017651	1.45711
0.108636	5.27712		0.017811	3.42222		0.017811	1.42289		0.017798	1.25027		0.017717	1.45661
0.108965	5.27423		0.017877	3.41678		0.017877	1.42211		0.017864	1.24972		0.017782	1.45606
0.109294	5.27285		0.017943	3.41105		0.017943	1.42157		0.017929	1.2494		0.017848	1.45553
0.109623	5.27158		0.018009	3.40542		0.018009	1.42136		0.017995	1.24906		0.017913	1.45513
0.109952	5.27326		0.018074	3.40001		0.018075	1.42115		0.018061	1.24892		0.017979	1.45478
0.110281	5.27301		0.01814	3.39466		0.01814	1.42076		0.018127	1.24918		0.018045	1.45445
0.110609	5.27214		0.018206	3.38958		0.018206	1.4201		0.018193	1.24944		0.01811	1.45407
0.110938	5.27224		0.018272	3.38468		0.018272	1.41943		0.018259	1.24969		0.018176	1.45354
0.111267	5.27151		0.018338	3.37912		0.018338	1.41875		0.018325	1.24959		0.018241	1.45296
0.111596	5.27208		0.018404	3.37297		0.018404	1.4183		0.01839	1.2492		0.018307	1.45237
0.111925	5.27574		0.01847	3.36612		0.01847	1.41795		0.018456	1.24882		0.018373	1.45166
0.112254	5.27782		0.018536	3.35975		0.018536	1.4176		0.018522	1.24822		0.018438	1.45093
0.112583	5.27697		0.018602	3.35381		0.018602	1.41757		0.018588	1.24731		0.018504	1.45018
0.112912	5.27763		0.018668	3.34843		0.018668	1.41774		0.018654	1.24649		0.018569	1.44948
0.113241	5.27606		0.018733	3.34257		0.018734	1.41792		0.01872	1.24565		0.018635	1.44936
0.11357	5.26984		0.018799	3.33697		0.018799	1.41808		0.018786	1.24505		0.018701	1.44924
0.113899	5.26407		0.018865	3.33053		0.018865	1.41778		0.018852	1.24478		0.018766	1.44911
0.114228	5.25944		0.018931	3.32452		0.018931	1.41705		0.018917	1.24451		0.018832	1.44902
0.114557	5.25641		0.018997	3.31836		0.018997	1.41644		0.018983	1.24416		0.018897	1.44892
0.114886	5.25341		0.019063	3.3129		0.019063	1.41603		0.019049	1.24376		0.018963	1.44883
0.115215	5.24933		0.019129	3.30777		0.019129	1.41585		0.019115	1.24339		0.019029	1.44868
0.115544	5.24764		0.019195	3.30239		0.019195	1.41566		0.019181	1.243		0.019094	1.44825
0.115873	5.24962		0.019261	3.29638		0.019261	1.41548		0.019247	1.2423		0.01916	1.44784
0.116202	5.2513		0.019326	3.28968		0.019327	1.41554		0.019313	1.24141		0.019225	1.44748
0.116531	5.25113		0.019392	3.28261		0.019392	1.41574		0.019378	1.24057		0.019291	1.44746
0.11686	5.25414		0.019458	3.27585		0.019458	1.41593		0.019444	1.23988		0.019357	1.44749
0.117189	5.2577		0.019524	3.27028		0.019524	1.41596		0.01951	1.23937		0.019422	1.44752
0.117517	5.2604		0.01959	3.26479		0.01959	1.41586		0.019576	1.23884		0.019488	1.44749
0.117846	5.26206		0.019656	3.25928		0.019656	1.41577		0.019642	1.23834		0.019553	1.44726
0.118175	5.26234		0.019722	3.25331		0.019722	1.41567		0.019708	1.23792		0.019619	1.447
0.118504	5.26175		0.019788	3.24782		0.019788	1.41565		0.019774	1.23753		0.019685	1.4467
0.118833	5.25974		0.019854	3.24233		0.019854	1.41565		0.01984	1.23714		0.01975	1.44628
0.119162	5.25491		0.01992	3.237		0.01992	1.41565		0.019905	1.237		0.019816	1.44582
0.119491	5.25146		0.019985	3.23331		0.019985	1.41598		0.019971	1.23703		0.019881	1.44536
0.11982	5.25118		0.020051	3.22962		0.020051	1.4165		0.020037	1.23706		0.019947	1.445
0.120149	5.24898		0.020117	3.22589		0.020117	1.41699		0.020103	1.23709		0.020013	1.44495
0.120478	5.24573		0.020183	3.22141		0.020183	1.41749		0.020169	1.23699		0.020078	1.44497
0.120807	5.24634		0.020249	3.21619		0.020249	1.41775		0.020235	1.23678		0.020144	1.44504
0.121136	5.24946		0.020315	3.21095		0.020315	1.41794		0.020301	1.23653		0.020209	1.44526
0.121465	5.25337		0.020381	3.2057		0.020381	1.41813		0.020366	1.23612		0.020275	1.44553
0.121794	5.25723		0.020447	3.2004		0.020447	1.41798		0.020432	1.23543		0.020341	1.4458
0.122123	5.26096		0.020513	3.19509		0.020513	1.4176		0.020498	1.23481		0.020406	1.44594
0.122452	5.26511		0.020578	3.18976		0.020578	1.41717		0.020564	1.23418		0.020472	1.44537
0.122781	5.26661		0.020644	3.1841		0.020644	1.41677		0.02063	1.23345		0.020537	1.44473
0.12311	5.26588		0.02071	3.17814		0.02071	1.41624		0.020696	1.23249		0.020603	1.44413
0.123439	5.26786		0.020776	3.17233		0.020776	1.41567		0.020762	1.23145		0.020669	1.44369
0.123768	5.27152		0.020842	3.16726		0.020842	1.41507		0.020828	1.2306		0.020734	1.44326
0.124096	5.27172		0.020908	3.16277		0.020908	1.41433		0.020893	1.23021		0.0208	1.44285
0.124425	5.26936		0.020974	3.15836		0.020974	1.41348		0.020959	1.22982		0.020865	1.44247
0.124754	5.26666		0.02104	3.15394		0.02104	1.41253		0.021025	1.22945		0.020931	1.44254
0.125083	5.26418		0.021106	3.14938		0.021106	1.41173		0.021091	1.22908		0.020997	1.44261
0.125412	5.26224		0.021172	3.14413		0.021171	1.41107		0.021157	1.22883		0.021062	1.4426
0.125741	5.2599		0.021237	3.13883		0.021237	1.41043		0.021223	1.22868		0.021128	1.44205
0.12607	5.25666		0.021303	3.13421		0.021303	1.4099		0.021289	1.22853		0.021193	1.4415
0.126399	5.25198		0.021369	3.12954		0.021369	1.4099		0.021354	1.22826		0.021259	1.44097
0.126728	5.24673		0.021435	3.12505		0.021435	1.4101		0.02142	1.22766		0.021325	1.44035
0.127057	5.24267		0.021501	3.1205		0.021501	1.41036		0.021486	1.227		0.02139	1.43947
0.127386	5.23735		0.021567	3.11549		0.021567	1.41047		0.021552	1.22633		0.021456	1.43855
0.127715	5.22951		0.021633	3.10972		0.021633	1.41033		0.021618	1.22568		0.021521	1.43772
0.128044	5.22194		0.021699	3.10433		0.021699	1.41016		0.021684	1.22508		0.021587	1.43714
0.128373	5.21577		0.021765	3.09967		0.021764	1.40995		0.02175	1.22454		0.021653	1.43654
0.128702	5.21282		0.02183	3.09584		0.02183	1.40945		0.021816	1.22398		0.021718	1.43593
0.129031	5.21163		0.021896	3.09173		0.021896	1.40886		0.021881	1.2236		0.021784	1.43533
0.12936	5.20879		0.021962	3.08792		0.021962	1.40827		0.021947	1.22344		0.021849	1.43466
0.129689	5.20614		0.022028	3.08341		0.022028	1.40785		0.022013	1.22333		0.021915	1.43396
0.130018	5.20466		0.022094	3.07863		0.022094	1.40767		0.022079	1.2232		0.021981	1.43335
0.130347	5.20428		0.02216	3.07367		0.02216	1.40751		0.022145	1.22308		0.022046	1.43294
0.130675	5.20795		0.022226	3.06887		0.022226	1.40734		0.022211	1.22295		0.022112	1.43255
0.131004	5.21396		0.022292	3.06401		0.022292	1.40706		0.022277	1.22282		0.022178	1.43216
0.131333	5.21848		0.022358	3.05932		0.022357	1.4068		0.022342	1.22269		0.022243	1.43184
0.131662	5.22078		0.022424	3.0542		0.022423	1.40652		0.022408	1.22248		0.022309	1.43171
0.131991	5.21959		0.022489	3.04904		0.022489	1.40599		0.022474	1.22224		0.022374	1.43162
0.13232	5.21872		0.022555	3.04333		0.022555	1.40515		0.02254	1.222		0.02244	1.43141
0.132649	5.22172		0.022621	3.03814		0.022621	1.40432		0.022606	1.22174		0.022506	1.43091
0.132978	5.22447		0.022687	3.03357		0.022687	1.40346		0.022672	1.22127		0.022571	1.43031
0.133307	5.22553		0.022753	3.02963		0.022753	1.40289		0.022738	1.22064		0.022637	1.42975
0.133636	5.22689		0.022819	3.02575		0.022819	1.40235		0.022804	1.21999		0.022702	1.42905
0.133965	5.22557		0.022885	3.02178		0.022885	1.40184		0.022869	1.21945		0.022768	1.42777
0.134294	5.222		0.022951	3.01747		0.022951	1.40156		0.022935	1.21906		0.022834	1.42647
0.134623	5.21861		0.023017	3.01273		0.023016	1.4015		0.023001	1.21866		0.022899	1.42528
0.134952	5.21549		0.023082	3.00831		0.023082	1.40144		0.023067	1.21827		0.022965	1.42483
0.135281	5.21239		0.023148	3.00435		0.023148	1.40144		0.023133	1.21788		0.02303	1.42444
0.13561	5.20541		0.023214	3.00053		0.023214	1.40154		0.023199	1.21751		0.023096	1.42403
0.135939	5.19828		0.02328	2.99669		0.02328	1.40166		0.023265	1.21711		0.023162	1.42372
0.136268	5.19415		0.023346	2.99276		0.023346	1.40179		0.02333	1.21688		0.023227	1.42395
0.136597	5.19077		0.023412	2.98796		0.023412	1.40203		0.023396	1.21686		0.023293	1.42423
0.136926	5.18522		0.023478	2.98312		0.023478	1.40239		0.023462	1.21687		0.023358	1.42445
0.137254	5.17877		0.023544	2.97828		0.023544	1.40277		0.023528	1.21688		0.023424	1.42424
0.137583	5.17482		0.02361	2.97442		0.023609	1.40305		0.023594	1.21712		0.02349	1.42403
0.137912	5.17254		0.023676	2.97039		0.023675	1.40319		0.02366	1.21748		0.023555	1.42382
0.138241	5.17167		0.023741	2.96635		0.023741	1.40332		0.023726	1.21782		0.023621	1.42357
0.13857	5.17315		0.023807	2.9623		0.023807	1.40344		0.023792	1.21806		0.023686	1.42321
0.138899	5.17782		0.023873	2.95812		0.023873	1.40329		0.023857	1.21817		0.023752	1.42284
0.139228	5.18121		0.023939	2.95369		0.023939	1.40299		0.023923	1.21827		0.023818	1.42253
0.139557	5.18297		0.024005	2.94945		0.024005	1.40268		0.023989	1.21837		0.023883	1.42248
0.139886	5.18459		0.024071	2.94604		0.024071	1.40257		0.024055	1.21815		0.023949	1.42247
0.140215	5.18482		0.024137	2.9428		0.024137	1.40268		0.024121	1.21786		0.024014	1.42246
0.140544	5.18388		0.024203	2.9394		0.024202	1.40279		0.024187	1.21756		0.02408	1.42228
0.140873	5.18402		0.024269	2.93539		0.024268	1.4029		0.024253	1.21716		0.024146	1.42169
0.141202	5.18407		0.024335	2.92999		0.024334	1.40304		0.024318	1.21671		0.024211	1.42106
0.141531	5.18309		0.0244	2.92462		0.0244	1.40319		0.024384	1.21627		0.024277	1.42041
0.14186	5.18094		0.024466	2.91923		0.024466	1.40333		0.02445	1.21582		0.024342	1.41981
0.142189	5.18209		0.024532	2.91467		0.024532	1.40326		0.024516	1.21557		0.024408	1.41924
0.142518	5.18365		0.024598	2.90992		0.024598	1.403		0.024582	1.21536		0.024474	1.4187
0.142847	5.18331		0.024664	2.90547		0.024664	1.40275		0.024648	1.21515		0.024539	1.41817
0.143176	5.1824		0.02473	2.90078		0.02473	1.40251		0.024714	1.21495		0.024605	1.41774
0.143505	5.18087		0.024796	2.89629		0.024795	1.4025		0.02478	1.21476		0.02467	1.41732
0.143834	5.18192		0.024862	2.89185		0.024861	1.40263		0.024845	1.21457		0.024736	1.41684
0.144162	5.18322		0.024928	2.88734		0.024927	1.4028		0.024911	1.21432		0.024802	1.41617
0.144491	5.18329		0.024993	2.88336		0.024993	1.40329		0.024977	1.21388		0.024867	1.41545
0.14482	5.18356		0.025059	2.87949		0.025059	1.40403		0.025043	1.21341		0.024933	1.41472
0.145149	5.18444		0.025125	2.8756		0.025125	1.40472		0.025109	1.21294		0.024998	1.41405
0.145478	5.18178		0.025191	2.87169		0.025191	1.4054		0.025175	1.21271		0.025064	1.41347
0.145807	5.1818		0.025257	2.86767		0.025257	1.40558		0.025241	1.21262		0.02513	1.41288
0.146136	5.18416		0.025323	2.86365		0.025323	1.40557		0.025306	1.21254		0.025195	1.41239
0.146465	5.18476		0.025389	2.85973		0.025388	1.40552		0.025372	1.21265		0.025261	1.41249
0.146794	5.1879		0.025455	2.85617		0.025454	1.40515		0.025438	1.21324		0.025326	1.41264
0.147123	5.19182		0.025521	2.85276		0.02552	1.40467		0.025504	1.21388		0.025392	1.41277
0.147452	5.19365		0.025587	2.84927		0.025586	1.40417		0.02557	1.21454		0.025458	1.41292
0.147781	5.19426		0.025652	2.84546		0.025652	1.40369		0.025636	1.21519		0.025523	1.41303
0.14811	5.19652		0.025718	2.84132		0.025718	1.40312		0.025702	1.21582		0.025589	1.41315
0.148439	5.19962		0.025784	2.8371		0.025784	1.40255		0.025768	1.21646		0.025654	1.41323
0.148768	5.20003		0.02585	2.83329		0.02585	1.40201		0.025833	1.21675		0.02572	1.41273
0.149097	5.19638		0.025916	2.82991		0.025916	1.40124		0.025899	1.21611		0.025786	1.41216
0.149426	5.19203		0.025982	2.82673		0.025981	1.40047		0.025965	1.21538		0.025851	1.41162
0.149755	5.1895		0.026048	2.82356		0.026047	1.39964		0.026031	1.21467		0.025917	1.41109
0.150084	5.18504		0.026114	2.81989		0.026113	1.39887		0.026097	1.21367		0.025982	1.41073
0.150413	5.17964		0.02618	2.81558		0.026179	1.39781		0.026163	1.21261		0.026048	1.41037
0.150741	5.17608		0.026245	2.81144		0.026245	1.39677		0.026229	1.21155		0.026114	1.41002
0.15107	5.17403		0.026311	2.80743		0.026311	1.39576		0.026294	1.21071		0.026179	1.40979
0.151399	5.17173		0.026377	2.80339		0.026377	1.39514		0.02636	1.21039		0.026245	1.4096
0.151728	5.1679		0.026443	2.79952		0.026443	1.39455		0.026426	1.21004		0.02631	1.40939
0.152057	5.16295		0.026509	2.79566		0.026509	1.39394		0.026492	1.20974		0.026376	1.40886
0.152386	5.16018		0.026575	2.79145		0.026574	1.39341		0.026558	1.20978		0.026442	1.4078
0.152715	5.16287		0.026641	2.78684		0.02664	1.39305		0.026624	1.20985		0.026507	1.40671
0.153044	5.16689		0.026707	2.78218		0.026706	1.39271		0.02669	1.20992		0.026573	1.40577
0.153373	5.16695		0.026773	2.77877		0.026772	1.39239		0.026756	1.20997		0.026638	1.40524
0.153702	5.16878		0.026839	2.77625		0.026838	1.39202		0.026821	1.20997		0.026704	1.4048
0.154031	5.17143		0.026904	2.77375		0.026904	1.39166		0.026887	1.20998		0.02677	1.40437
0.15436	5.17216		0.02697	2.77136		0.02697	1.39127		0.026953	1.20993		0.026835	1.4043
0.154689	5.17217		0.027036	2.76855		0.027036	1.39103		0.027019	1.20971		0.026901	1.40464
0.155018	5.17213		0.027102	2.76529		0.027102	1.39095		0.027085	1.20947		0.026966	1.40502
0.155347	5.17278		0.027168	2.76198		0.027168	1.39089		0.027151	1.20923		0.027032	1.40537
0.155676	5.17552		0.027234	2.75854		0.027233	1.39078		0.027217	1.20887		0.027098	1.40562
0.156005	5.174		0.0273	2.75525		0.027299	1.39042		0.027282	1.20836		0.027163	1.40585
0.156334	5.17178		0.027366	2.75179		0.027365	1.38997		0.027348	1.20785		0.027229	1.40607
0.156663	5.17446		0.027432	2.74841		0.027431	1.38951		0.027414	1.20743		0.027294	1.40624
0.156992	5.17345		0.027497	2.74503		0.027497	1.38906		0.02748	1.20719		0.02736	1.40631
0.15732	5.17084		0.027563	2.7416		0.027563	1.38852		0.027546	1.20696		0.027426	1.40637
0.157649	5.16844		0.027629	2.73816		0.027629	1.38799		0.027612	1.20674		0.027491	1.40641
0.157978	5.16704		0.027695	2.73476		0.027695	1.38757		0.027678	1.20641		0.027557	1.40636
0.158307	5.16606		0.027761	2.73143		0.027761	1.38772		0.027744	1.206		0.027623	1.4063
0.158636	5.16508		0.027827	2.72809		0.027826	1.38792		0.027809	1.20559		0.027688	1.40623
0.158965	5.16194		0.027893	2.72476		0.027892	1.38812		0.027875	1.20488		0.027754	1.4063
0.159294	5.15923		0.027959	2.72091		0.027958	1.3879		0.027941	1.20374		0.027819	1.40657
0.159623	5.1566		0.028025	2.71651		0.028024	1.38702		0.028007	1.20261		0.027885	1.40684
0.159952	5.15398		0.028091	2.71217		0.02809	1.38615		0.028073	1.20147		0.027951	1.40711
0.160281	5.15515		0.028156	2.70827		0.028156	1.38524		0.028139	1.20034		0.028016	1.4074
0.16061	5.15603		0.028222	2.70467		0.028222	1.38443		0.028205	1.19924		0.028082	1.40769
0.160939	5.15672		0.028288	2.70101		0.028288	1.38357		0.02827	1.19812		0.028147	1.40799
0.161268	5.1551		0.028354	2.69742		0.028354	1.38276		0.028336	1.19758		0.028213	1.40824
0.161597	5.15318		0.02842	2.69384		0.028419	1.38213		0.028402	1.19784		0.028279	1.40848
0.161926	5.15171		0.028486	2.69034		0.028485	1.38206		0.028468	1.19809		0.028344	1.40869
0.162255	5.14947		0.028552	2.68685		0.028551	1.38225		0.028534	1.19831		0.02841	1.40888
0.162584	5.14375		0.028618	2.68354		0.028617	1.38244		0.0286	1.19805		0.028475	1.40891
0.162913	5.13762		0.028684	2.68095		0.028683	1.38264		0.028666	1.19759		0.028541	1.40894
0.163242	5.13204		0.028749	2.6784		0.028749	1.38304		0.028732	1.19712		0.028607	1.40897
0.163571	5.12958		0.028815	2.67597		0.028815	1.3834		0.028797	1.19633		0.028672	1.40888
0.163899	5.12938		0.028881	2.67323		0.028881	1.38378		0.028863	1.19514		0.028738	1.40864
0.164228	5.12951		0.028947	2.66966		0.028947	1.38408		0.028929	1.19395		0.028803	1.4084
0.164557	5.13146		0.029013	2.66558		0.029012	1.38404		0.028995	1.19289		0.028869	1.40843
0.164886	5.13135		0.029079	2.66155		0.029078	1.38392		0.029061	1.19236		0.028935	1.40904
0.165215	5.13146		0.029145	2.65799		0.029144	1.38379		0.029127	1.192		0.029	1.4097
0.165544	5.13562		0.029211	2.65452		0.02921	1.38361		0.029193	1.19163		0.029066	1.41033
0.165873	5.14213		0.029277	2.65125		0.029276	1.38326		0.029258	1.19132		0.029131	1.41084
0.166202	5.14689		0.029343	2.64803		0.029342	1.3829		0.029324	1.19103		0.029197	1.41129
0.166531	5.14941		0.029408	2.64473		0.029408	1.38255		0.02939	1.19073		0.029263	1.41173
0.16686	5.14785		0.029474	2.64166		0.029474	1.38219		0.029456	1.1904		0.029328	1.41185
0.167189	5.14418		0.02954	2.63854		0.02954	1.3821		0.029522	1.18992		0.029394	1.41151
0.167518	5.14039		0.029606	2.63537		0.029605	1.38201		0.029588	1.18941		0.029459	1.41114
0.167847	5.1372		0.029672	2.63271		0.029671	1.38192		0.029654	1.1889		0.029525	1.41076
0.168176	5.13659		0.029738	2.6303		0.029737	1.38167		0.02972	1.18857		0.029591	1.41032
0.168505	5.13746		0.029804	2.62789		0.029803	1.38131		0.029785	1.18832		0.029656	1.40983
0.168834	5.13638		0.02987	2.62547		0.029869	1.38093		0.029851	1.18808		0.029722	1.40934
0.169163	5.13496		0.029936	2.62292		0.029935	1.38055		0.029917	1.18784		0.029787	1.40891
0.169492	5.13425		0.030001	2.61988		0.030001	1.37988		0.029983	1.18709		0.029853	1.40858
0.169821	5.13373		0.030067	2.61666		0.030067	1.37896		0.030049	1.18633		0.029919	1.40826
0.17015	5.1339		0.030133	2.61355		0.030133	1.37799		0.030115	1.18557		0.029984	1.40794
0.170479	5.1344		0.030199	2.61038		0.030198	1.37705		0.030181	1.18492		0.03005	1.4074
0.170807	5.13533		0.030265	2.60714		0.030264	1.3761		0.030246	1.18434		0.030115	1.40674
0.171136	5.13652		0.030331	2.60401		0.03033	1.37524		0.030312	1.18376		0.030181	1.40607
0.171465	5.13575		0.030397	2.60079		0.030396	1.37434		0.030378	1.18323		0.030247	1.40531
0.171794	5.13228		0.030463	2.59727		0.030462	1.37363		0.030444	1.18331		0.030312	1.4043
0.172123	5.12818		0.030529	2.59335		0.030528	1.37321		0.03051	1.18348		0.030378	1.40326
0.172452	5.12411		0.030595	2.58934		0.030594	1.3728		0.030576	1.18364		0.030443	1.40227
0.172781	5.12029		0.03066	2.58572		0.03066	1.37276		0.030642	1.18377		0.030509	1.40144
0.17311	5.11708		0.030726	2.58265		0.030726	1.37341		0.030708	1.18389		0.030575	1.40067
0.173439	5.11375		0.030792	2.57959		0.030791	1.37423		0.030773	1.184		0.03064	1.39992
0.173768	5.11037		0.030858	2.5767		0.030857	1.375		0.030839	1.18409		0.030706	1.39922
0.174097	5.10713		0.030924	2.57351		0.030923	1.37563		0.030905	1.18408		0.030771	1.39853
0.174426	5.10267		0.03099	2.56997		0.030989	1.37602		0.030971	1.18403		0.030837	1.39785
0.174755	5.09849		0.031056	2.5663		0.031055	1.37639		0.031037	1.18411		0.030903	1.39719
0.175084	5.09726		0.031122	2.56259		0.031121	1.37638		0.031103	1.18464		0.030968	1.39645
0.175413	5.09772		0.031188	2.55908		0.031187	1.37567		0.031169	1.18528		0.031034	1.39568
0.175742	5.09815		0.031254	2.55548		0.031253	1.37494		0.031234	1.18595		0.031099	1.39493
0.176071	5.09847		0.031319	2.55194		0.031319	1.37426		0.0313	1.18657		0.031165	1.39425
0.1764	5.09805		0.031385	2.54832		0.031385	1.37351		0.031366	1.18709		0.031231	1.39377
0.176729	5.09729		0.031451	2.5444		0.03145	1.37278		0.031432	1.18762		0.031296	1.39325
0.177058	5.09662		0.031517	2.54061		0.031516	1.37204		0.031498	1.18794		0.031362	1.39281
0.177386	5.09537		0.031583	2.5374		0.031582	1.37153		0.031564	1.18775		0.031427	1.39258
0.177715	5.09462		0.031649	2.53524		0.031648	1.37136		0.03163	1.18744		0.031493	1.39249
0.178044	5.09474		0.031715	2.53317		0.031714	1.37119		0.031696	1.18714		0.031559	1.3924
0.178373	5.09335		0.031781	2.53113		0.03178	1.37102		0.031761	1.1868		0.031624	1.39241
0.178702	5.08943		0.031847	2.5289		0.031846	1.37094		0.031827	1.18623		0.03169	1.39252
0.179031	5.0844		0.031912	2.52657		0.031912	1.37093		0.031893	1.18566		0.031755	1.39263
0.17936	5.08113		0.031978	2.52424		0.031978	1.37092		0.031959	1.18514		0.031821	1.39275
0.179689	5.0814		0.032044	2.52174		0.032043	1.37078		0.032025	1.18478		0.031887	1.39303
0.180018	5.0839		0.03211	2.51921		0.032109	1.37045		0.032091	1.18444		0.031952	1.39336
0.180347	5.08717		0.032176	2.51669		0.032175	1.37014		0.032157	1.18409		0.032018	1.3937
0.180676	5.08856		0.032242	2.51418		0.032241	1.36982		0.032222	1.18375		0.032083	1.3941
0.181005	5.08815		0.032308	2.51126		0.032307	1.36985		0.032288	1.18341		0.032149	1.39453
0.181334	5.08724		0.032374	2.50808		0.032373	1.37012		0.032354	1.18308		0.032215	1.39499
0.181663	5.08724		0.03244	2.505		0.032439	1.37039		0.03242	1.18282		0.03228	1.39545
0.181992	5.08971		0.032506	2.50228		0.032505	1.37094		0.032486	1.18302		0.032346	1.39521
0.182321	5.09429		0.032571	2.4999		0.032571	1.37179		0.032552	1.18322		0.032411	1.39459
0.18265	5.09908		0.032637	2.49755		0.032636	1.37265		0.032618	1.18342		0.032477	1.394
0.182979	5.09961		0.032703	2.49523		0.032702	1.37351		0.032684	1.18366		0.032543	1.39357
0.183308	5.09552		0.032769	2.49238		0.032768	1.37411		0.032749	1.18398		0.032608	1.39333
0.183637	5.08969		0.032835	2.48908		0.032834	1.3746		0.032815	1.18433		0.032674	1.39308
0.183965	5.08419		0.032901	2.48599		0.0329	1.37511		0.032881	1.18446		0.032739	1.39282
0.184294	5.08132		0.032967	2.48314		0.032966	1.37529		0.032947	1.18412		0.032805	1.39294
0.184623	5.07995		0.033033	2.4806		0.033032	1.37528		0.033013	1.1837		0.032871	1.3934
0.184952	5.0783		0.033099	2.4781		0.033098	1.37527		0.033079	1.18328		0.032936	1.39388
0.185281	5.07442		0.033164	2.47546		0.033164	1.37524		0.033145	1.18283		0.033002	1.39419
0.18561	5.06866		0.03323	2.47255		0.033229	1.37508		0.03321	1.18226		0.033068	1.3944
0.185939	5.06094		0.033296	2.46954		0.033295	1.37486		0.033276	1.18171		0.033133	1.39461
0.186268	5.05438		0.033362	2.46647		0.033361	1.37464		0.033342	1.18118		0.033199	1.39481
0.186597	5.05268		0.033428	2.46371		0.033427	1.37465		0.033408	1.18075		0.033264	1.39483
0.186926	5.05372		0.033494	2.46124		0.033493	1.3748		0.033474	1.18034		0.03333	1.39467
0.187255	5.05639		0.03356	2.45866		0.033559	1.37496		0.03354	1.17995		0.033396	1.3945
0.187584	5.05855		0.033626	2.45619		0.033625	1.37507		0.033606	1.17937		0.033461	1.39439
0.187913	5.05813		0.033692	2.45342		0.033691	1.37496		0.033672	1.17847		0.033527	1.3943
0.188242	5.05567		0.033758	2.4505		0.033757	1.37475		0.033737	1.17756		0.033592	1.39422
0.188571	5.05332		0.033823	2.44766		0.033822	1.37456		0.033803	1.17669		0.033658	1.39415
0.1889	5.05155		0.033889	2.44507		0.033888	1.37437		0.033869	1.17592		0.033724	1.3942
0.189229	5.04895		0.033955	2.44231		0.033954	1.3742		0.033935	1.17516		0.033789	1.39435
0.189558	5.04555		0.034021	2.43973		0.03402	1.37402		0.034001	1.17439		0.033855	1.39447
0.189887	5.04202		0.034087	2.43698		0.034086	1.37387		0.034067	1.17364		0.03392	1.39437
0.190216	5.03633		0.034153	2.43374		0.034152	1.37379		0.034133	1.1729		0.033986	1.3941
0.190544	5.03189		0.034219	2.43047		0.034218	1.37372		0.034198	1.17211		0.034052	1.39384
0.190873	5.02665		0.034285	2.42719		0.034284	1.37365		0.034264	1.17146		0.034117	1.39359
0.191202	5.02121		0.034351	2.42407		0.03435	1.37347		0.03433	1.17099		0.034183	1.39326
0.191531	5.01797		0.034416	2.42103		0.034415	1.37325		0.034396	1.17053		0.034248	1.39289
0.19186	5.01462		0.034482	2.4181		0.034481	1.37302		0.034462	1.17004		0.034314	1.39251
0.192189	5.01276		0.034548	2.41484		0.034547	1.37278		0.034528	1.16982		0.03438	1.39203
0.192518	5.01312		0.034614	2.41095		0.034613	1.37253		0.034594	1.16983		0.034445	1.39145
0.192847	5.01373		0.03468	2.40663		0.034679	1.37225		0.03466	1.16984		0.034511	1.39085
0.193176	5.01404		0.034746	2.40253		0.034745	1.37198		0.034725	1.16984		0.034576	1.39026
0.193505	5.01424		0.034812	2.39875		0.034811	1.37122		0.034791	1.16983		0.034642	1.38967
0.193834	5.01287		0.034878	2.39531		0.034877	1.37037		0.034857	1.16982		0.034708	1.3891
0.194163	5.01204		0.034944	2.39156		0.034943	1.36955		0.034923	1.16983		0.034773	1.38856
0.194492	5.01346		0.03501	2.388		0.035008	1.36882		0.034989	1.17002		0.034839	1.38861
0.194821	5.01593		0.035075	2.38423		0.035074	1.36841		0.035055	1.17037		0.034904	1.38909
0.19515	5.01955		0.035141	2.38047		0.03514	1.36801		0.035121	1.1707		0.03497	1.38957
0.195479	5.02314		0.035207	2.3769		0.035206	1.36763		0.035186	1.17099		0.035036	1.39006
0.195808	5.02425		0.035273	2.37395		0.035272	1.36753		0.035252	1.1712		0.035101	1.39
0.196137	5.02447		0.035339	2.37109		0.035338	1.36747		0.035318	1.17139		0.035167	1.38981
0.196466	5.0255		0.035405	2.3682		0.035404	1.36742		0.035384	1.1716		0.035232	1.38961
0.196795	5.02682		0.035471	2.36557		0.03547	1.36727		0.03545	1.17156		0.035298	1.38907
0.197123	5.02821		0.035537	2.36317		0.035536	1.36696		0.035516	1.17146		0.035364	1.38816
0.197452	5.02986		0.035603	2.36096		0.035602	1.36666		0.035582	1.17137		0.035429	1.38724
0.197781	5.0329		0.035668	2.35863		0.035667	1.36639		0.035648	1.17134		0.035495	1.38636
0.19811	5.03419		0.035734	2.35685		0.035733	1.36626		0.035713	1.1714		0.03556	1.38581
0.198439	5.03169		0.0358	2.35512		0.035799	1.36617		0.035779	1.17147		0.035626	1.38538
0.198768	5.03034		0.035866	2.3534		0.035865	1.36608		0.035845	1.17152		0.035692	1.38495
0.199097	5.03357		0.035932	2.35103		0.035931	1.36586		0.035911	1.17092		0.035757	1.3847
0.199426	5.0351		0.035998	2.34783		0.035997	1.36552		0.035977	1.17021		0.035823	1.38464
0.199755	5.03358		0.036064	2.34452		0.036063	1.36517		0.036043	1.16956		0.035888	1.38459
0.200084	5.03184		0.03613	2.34123		0.036129	1.36491		0.036109	1.16914		0.035954	1.38452
0.200413	5.0302		0.036196	2.33834		0.036195	1.36488		0.036174	1.16895		0.03602	1.38429
0.200742	5.02764		0.036262	2.33528		0.03626	1.3649		0.03624	1.16876		0.036085	1.38394
0.201071	5.02332		0.036327	2.33246		0.036326	1.36491		0.036306	1.16859		0.036151	1.3836
0.2014	5.01847		0.036393	2.3294		0.036392	1.36502		0.036372	1.16848		0.036216	1.38314
0.201729	5.01658		0.036459	2.3265		0.036458	1.36521		0.036438	1.16838		0.036282	1.38256
0.202058	5.01428		0.036525	2.32352		0.036524	1.36539		0.036504	1.16827		0.036348	1.38199
0.202387	5.00931		0.036591	2.32069		0.03659	1.36554		0.03657	1.16816		0.036413	1.38142
0.202716	5.00706		0.036657	2.31832		0.036656	1.36562		0.036636	1.16804		0.036479	1.38069
0.203045	5.00713		0.036723	2.31614		0.036722	1.36569		0.036701	1.16791		0.036544	1.37989
0.203374	5.00693		0.036789	2.31377		0.036788	1.36577		0.036767	1.16781		0.03661	1.37906
0.203703	5.00713		0.036855	2.31135		0.036853	1.36557		0.036833	1.16778		0.036676	1.37828
0.204031	5.00828		0.036921	2.30863		0.036919	1.36528		0.036899	1.16775		0.036741	1.37759
0.20436	5.00948		0.036986	2.30605		0.036985	1.36498		0.036965	1.16769		0.036807	1.37689
0.204689	5.01092		0.037052	2.30363		0.037051	1.3647		0.037031	1.16733		0.036872	1.37619
0.205018	5.01248		0.037118	2.30198		0.037117	1.36443		0.037097	1.16683		0.036938	1.37563
0.205347	5.01258		0.037184	2.30052		0.037183	1.36418		0.037162	1.16632		0.037004	1.37511
0.205676	5.01162		0.03725	2.29898		0.037249	1.36395		0.037228	1.16578		0.037069	1.37455
0.206005	5.01057		0.037316	2.29753		0.037315	1.36405		0.037294	1.1652		0.037135	1.37401
0.206334	5.00906		0.037382	2.29603		0.037381	1.36427		0.03736	1.1646		0.0372	1.37347
0.206663	5.00825		0.037448	2.29452		0.037446	1.36447		0.037426	1.16395		0.037266	1.37294
0.206992	5.00892		0.037514	2.29309		0.037512	1.36447		0.037492	1.16305		0.037332	1.3724
0.207321	5.0095		0.037579	2.29169		0.037578	1.36424		0.037558	1.16212		0.037397	1.37188
0.20765	5.00812		0.037645	2.29029		0.037644	1.36402		0.037624	1.16119		0.037463	1.37134
0.207979	5.00689		0.037711	2.2889		0.03771	1.36382		0.037689	1.16009		0.037528	1.37083
0.208308	5.00376		0.037777	2.28725		0.037776	1.36374		0.037755	1.15849		0.037594	1.37083
0.208637	5.00188		0.037843	2.28577		0.037842	1.3637		0.037821	1.15701		0.03766	1.37099
0.208966	5.00112		0.037909	2.28428		0.037908	1.36368		0.037887	1.15553		0.037725	1.37116
0.209295	5.00047		0.037975	2.28225		0.037974	1.36379		0.037953	1.15423		0.037791	1.3713
0.209624	5.00052		0.038041	2.28019		0.038039	1.36399		0.038019	1.15304		0.037856	1.37121
0.209953	4.99997		0.038107	2.27813		0.038105	1.3642		0.038085	1.15185		0.037922	1.37106
0.210282	4.99772		0.038173	2.27579		0.038171	1.36438		0.03815	1.15076		0.037988	1.3709
0.21061	4.99217		0.038238	2.27316		0.038237	1.36432		0.038216	1.15001		0.038053	1.37037
0.210939	4.98647		0.038304	2.26993		0.038303	1.3642		0.038282	1.14919		0.038119	1.36975
0.211268	4.98492		0.03837	2.26694		0.038369	1.36408		0.038348	1.14856		0.038184	1.36913
0.211597	4.98674		0.038436	2.26453		0.038435	1.36412		0.038414	1.14849		0.03825	1.36859
0.211926	4.98485		0.038502	2.2629		0.038501	1.36426		0.03848	1.14845		0.038316	1.36857
0.212255	4.981		0.038568	2.2614		0.038567	1.36438		0.038546	1.14843		0.038381	1.36872
0.212584	4.97675		0.038634	2.25984		0.038632	1.36452		0.038612	1.1485		0.038447	1.36887
0.212913	4.9723		0.0387	2.258		0.038698	1.36468		0.038677	1.14866		0.038513	1.3692
0.213242	4.96967		0.038766	2.25606		0.038764	1.36484		0.038743	1.14883		0.038578	1.36962
0.213571	4.96823		0.038831	2.25429		0.03883	1.365		0.038809	1.14897		0.038644	1.37006
0.2139	4.96932		0.038897	2.2524		0.038896	1.36502		0.038875	1.14906		0.038709	1.3705
0.214229	4.97341		0.038963	2.2506		0.038962	1.36501		0.038941	1.14914		0.038775	1.37086
0.214558	4.97568		0.039029	2.24869		0.039028	1.365		0.039007	1.14921		0.038841	1.37121
0.214887	4.97422		0.039095	2.24694		0.039094	1.36494		0.039073	1.14912		0.038906	1.37157
0.215216	4.97502		0.039161	2.24536		0.03916	1.36459		0.039138	1.14891		0.038972	1.37208
0.215545	4.97826		0.039227	2.24374		0.039225	1.36419		0.039204	1.14872		0.039037	1.37265
0.215874	4.9819		0.039293	2.24215		0.039291	1.36384		0.03927	1.14849		0.039103	1.37327
0.216203	4.98518		0.039359	2.24086		0.039357	1.36376		0.039336	1.1482		0.039169	1.37384
0.216532	4.98681		0.039425	2.23965		0.039423	1.36374		0.039402	1.14791		0.039234	1.37395
0.216861	4.98696		0.03949	2.23848		0.039489	1.36373		0.039468	1.14762		0.0393	1.37393
0.217189	4.98551		0.039556	2.23721		0.039555	1.36376		0.039534	1.14762		0.039365	1.37391
0.217518	4.98135		0.039622	2.23539		0.039621	1.36394		0.0396	1.14769		0.039431	1.37377
0.217847	4.97768		0.039688	2.23331		0.039687	1.36415		0.039665	1.14776		0.039497	1.37356
0.218176	4.97787		0.039754	2.23134		0.039753	1.36425		0.039731	1.14786		0.039562	1.37337
0.218505	4.98069		0.03982	2.2295		0.039819	1.36407		0.039797	1.14803		0.039628	1.37317
0.218834	4.98308		0.039886	2.22746		0.039884	1.36379		0.039863	1.14819		0.039693	1.37294
0.219163	4.98227		0.039952	2.22544		0.03995	1.36354		0.039929	1.14834		0.039759	1.3727
0.219492	4.97963		0.040018	2.22334		0.040016	1.3633		0.039995	1.1482		0.039825	1.37245
0.219821	4.9764		0.040083	2.2206		0.040082	1.36309		0.040061	1.14804		0.03989	1.37219
0.22015	4.97371		0.040149	2.21787		0.040148	1.3629		0.040126	1.14786		0.039956	1.37191
0.220479	4.97296		0.040215	2.21517		0.040214	1.36266		0.040192	1.14799		0.040021	1.37163
0.220808	4.97345		0.040281	2.21258		0.04028	1.36231		0.040258	1.14837		0.040087	1.37137
0.221137	4.97149		0.040347	2.2099		0.040346	1.36192		0.040324	1.14879		0.040153	1.37105
0.221466	4.96751		0.040413	2.20731		0.040412	1.36154		0.04039	1.14916		0.040218	1.37074
0.221795	4.96355		0.040479	2.2048		0.040477	1.36113		0.040456	1.1494		0.040284	1.37043
0.222124	4.95984		0.040545	2.20244		0.040543	1.36067		0.040522	1.14961		0.040349	1.37037
0.222453	4.95861		0.040611	2.19996		0.040609	1.36021		0.040588	1.14979		0.040415	1.37037
0.222782	4.96084		0.040677	2.19786		0.040675	1.35979		0.040653	1.14974		0.040481	1.37037
0.223111	4.965		0.040742	2.19636		0.040741	1.35965		0.040719	1.14949		0.040546	1.3704
0.22344	4.96944		0.040808	2.19495		0.040807	1.35952		0.040785	1.14927		0.040612	1.37058
0.223768	4.973		0.040874	2.19362		0.040873	1.35939		0.040851	1.14902		0.040677	1.37079
0.224097	4.97584		0.04094	2.19219		0.040939	1.35931		0.040917	1.14875		0.040743	1.37093
0.224426	4.97915		0.041006	2.19041		0.041005	1.35936		0.040983	1.1485		0.040809	1.37056
0.224755	4.982		0.041072	2.18866		0.04107	1.35941		0.041049	1.14822		0.040874	1.36998
0.225084	4.98277		0.041138	2.18699		0.041136	1.35945		0.041114	1.1478		0.04094	1.36944
0.225413	4.98178		0.041204	2.18544		0.041202	1.35948		0.04118	1.14733		0.041005	1.36888
0.225742	4.98132		0.04127	2.18402		0.041268	1.3595		0.041246	1.14689		0.041071	1.36803
0.226071	4.98153		0.041335	2.18251		0.041334	1.35952		0.041312	1.14637		0.041137	1.36705
0.2264	4.98115		0.041401	2.18077		0.0414	1.35928		0.041378	1.14573		0.041202	1.36601
0.226729	4.98103		0.041467	2.17837		0.041466	1.35863		0.041444	1.14508		0.041268	1.3651
0.227058	4.97841		0.041533	2.17594		0.041532	1.35796		0.04151	1.14449		0.041333	1.36412
0.227387	4.97349		0.041599	2.17347		0.041598	1.35741		0.041576	1.14407		0.041399	1.36323
0.227716	4.97032		0.041665	2.17095		0.041663	1.35709		0.041641	1.14371		0.041465	1.36229
0.228045	4.9687		0.041731	2.16827		0.041729	1.3568		0.041707	1.14334		0.04153	1.36143
0.228374	4.96844		0.041797	2.1657		0.041795	1.3565		0.041773	1.143		0.041596	1.36062
0.228703	4.96984		0.041863	2.16291		0.041861	1.35638		0.041839	1.14274		0.041661	1.35978
0.229032	4.97103		0.041929	2.1604		0.041927	1.35643		0.041905	1.1425		0.041727	1.35937
0.229361	4.96912		0.041994	2.15789		0.041993	1.35649		0.041971	1.14225		0.041793	1.35917
0.22969	4.96378		0.04206	2.1557		0.042059	1.35647		0.042037	1.14163		0.041858	1.35895
0.230019	4.95844		0.042126	2.15399		0.042125	1.35632		0.042102	1.14101		0.041924	1.35873
0.230347	4.958		0.042192	2.15231		0.042191	1.35616		0.042168	1.14038		0.041989	1.3587
0.230676	4.9613		0.042258	2.15048		0.042256	1.35599		0.042234	1.13984		0.042055	1.35878
0.231005	4.96316		0.042324	2.14835		0.042322	1.35596		0.0423	1.13945		0.042121	1.35886
0.231334	4.96306		0.04239	2.1459		0.042388	1.35605		0.042366	1.13905		0.042186	1.35898
0.231663	4.96154		0.042456	2.14335		0.042454	1.35613		0.042432	1.13873		0.042252	1.3591
0.231992	4.95969		0.042522	2.14127		0.04252	1.35618		0.042498	1.13865		0.042317	1.35923
0.232321	4.95751		0.042587	2.13956		0.042586	1.35619		0.042564	1.13859		0.042383	1.35935
0.23265	4.95507		0.042653	2.1378		0.042652	1.3562		0.042629	1.13852		0.042449	1.35905
0.232979	4.95472		0.042719	2.13617		0.042718	1.3562		0.042695	1.13816		0.042514	1.35843
0.233308	4.95381		0.042785	2.13425		0.042784	1.35606		0.042761	1.13751		0.04258	1.35785
0.233637	4.95021		0.042851	2.13224		0.042849	1.35584		0.042827	1.13686		0.042645	1.35729
0.233966	4.94793		0.042917	2.13014		0.042915	1.35562		0.042893	1.13627		0.042711	1.35672
0.234295	4.94526		0.042983	2.12809		0.042981	1.35544		0.042959	1.13579		0.042777	1.35613
0.234624	4.94053		0.043049	2.12576		0.043047	1.3553		0.043025	1.13533		0.042842	1.35566
0.234953	4.93749		0.043115	2.1236		0.043113	1.35517		0.04309	1.13487		0.042908	1.35567
0.235282	4.93468		0.043181	2.12118		0.043179	1.355		0.043156	1.13457		0.042973	1.35603
0.235611	4.93078		0.043246	2.11924		0.043245	1.35466		0.043222	1.13439		0.043039	1.35637
0.23594	4.92696		0.043312	2.11707		0.043311	1.35422		0.043288	1.13421		0.043105	1.35659
0.236269	4.92461		0.043378	2.11502		0.043377	1.35378		0.043354	1.13404		0.04317	1.35674
0.236598	4.92373		0.043444	2.11324		0.043442	1.35327		0.04342	1.13389		0.043236	1.35689
0.236927	4.92407		0.04351	2.11149		0.043508	1.35263		0.043486	1.13374		0.043301	1.357
0.237255	4.92267		0.043576	2.10982		0.043574	1.35201		0.043552	1.13359		0.043367	1.35662
0.237584	4.9194		0.043642	2.10813		0.04364	1.35139		0.043617	1.13331		0.043433	1.35589
0.237913	4.91905		0.043708	2.10605		0.043706	1.3506		0.043683	1.13299		0.043498	1.35524
0.238242	4.91939		0.043774	2.1033		0.043772	1.34977		0.043749	1.13268		0.043564	1.35478
0.238571	4.91865		0.04384	2.10084		0.043838	1.34895		0.043815	1.13243		0.043629	1.35455
0.2389	4.91836		0.043905	2.09897		0.043904	1.34856		0.043881	1.13229		0.043695	1.3543
0.239229	4.9196		0.043971	2.09732		0.04397	1.34844		0.043947	1.13214		0.043761	1.35407
0.239558	4.92051		0.044037	2.09566		0.044035	1.34832		0.044013	1.132		0.043826	1.35419
0.239887	4.92008		0.044103	2.09403		0.044101	1.34806		0.044078	1.13232		0.043892	1.35441
0.240216	4.91774		0.044169	2.09225		0.044167	1.34721		0.044144	1.13274		0.043958	1.35462
0.240545	4.91541		0.044235	2.09022		0.044233	1.34628		0.04421	1.13316		0.044023	1.35478
0.240874	4.91616		0.044301	2.08819		0.044299	1.34535		0.044276	1.13354		0.044089	1.35492
0.241203	4.91843		0.044367	2.08609		0.044365	1.34417		0.044342	1.13385		0.044154	1.35504
0.241532	4.91978		0.044433	2.08411		0.044431	1.34289		0.044408	1.13417		0.04422	1.35517
0.241861	4.92292		0.044498	2.08199		0.044497	1.34162		0.044474	1.13451		0.044286	1.35492
0.24219	4.92667		0.044564	2.07986		0.044563	1.34044		0.04454	1.13475		0.044351	1.35442
0.242519	4.92962		0.04463	2.07785		0.044629	1.33983		0.044605	1.13497		0.044417	1.35396
0.242848	4.93235		0.044696	2.07574		0.044694	1.33921		0.044671	1.13519		0.044482	1.35335
0.243177	4.93621		0.044762	2.07364		0.04476	1.3386		0.044737	1.1353		0.044548	1.3526
0.243506	4.93692		0.044828	2.07197		0.044826	1.33779		0.044803	1.13529		0.044614	1.35179
0.243834	4.93416		0.044894	2.07056		0.044892	1.33694		0.044869	1.13529		0.044679	1.35105
0.244163	4.93542		0.04496	2.06916		0.044958	1.33609		0.044935	1.13509		0.044745	1.3506
0.244492	4.93681		0.045026	2.06775		0.045024	1.33518		0.045001	1.13419		0.04481	1.3504
0.244821	4.9357		0.045092	2.06566		0.04509	1.33436		0.045066	1.13317		0.044876	1.35019
0.24515	4.93248		0.045157	2.06328		0.045156	1.33355		0.045132	1.13219		0.044942	1.35022
0.245479	4.92774		0.045223	2.06098		0.045222	1.33277		0.045198	1.13155		0.045007	1.35077
0.245808	4.92383		0.045289	2.05894		0.045287	1.3321		0.045264	1.13108		0.045073	1.35131
0.246137	4.9221		0.045355	2.05703		0.045353	1.3315		0.04533	1.13065		0.045138	1.35182
0.246466	4.92076		0.045421	2.05513		0.045419	1.33091		0.045396	1.13034		0.045204	1.35235
0.246795	4.92413		0.045487	2.05306		0.045485	1.33041		0.045462	1.13054		0.04527	1.3529
0.247124	4.92873		0.045553	2.05109		0.045551	1.33008		0.045528	1.1308		0.045335	1.35342
0.247453	4.92793		0.045619	2.04922		0.045617	1.32976		0.045593	1.13105		0.045401	1.3536
0.247782	4.92608		0.045685	2.04714		0.045683	1.3295		0.045659	1.13111		0.045466	1.35322
0.248111	4.92651		0.04575	2.04502		0.045749	1.32943		0.045725	1.1311		0.045532	1.35284
0.24844	4.92912		0.045816	2.04273		0.045815	1.3294		0.045791	1.13108		0.045598	1.35243
0.248769	4.93323		0.045882	2.04052		0.04588	1.32938		0.045857	1.13099		0.045663	1.35148
0.249098	4.93418		0.045948	2.0383		0.045946	1.32885		0.045923	1.13066		0.045729	1.35029
0.249427	4.93224		0.046014	2.03567		0.046012	1.32769		0.045989	1.13034		0.045794	1.34883
0.249756	4.92851		0.04608	2.03305		0.046078	1.32658		0.046054	1.12999		0.04586	1.34762
0.250085	4.92433		0.046146	2.03059		0.046144	1.32544		0.04612	1.1298		0.045926	1.34703
0.250413	4.92345		0.046212	2.02863		0.04621	1.32449		0.046186	1.12965		0.045991	1.34649
0.250742	4.92474		0.046278	2.02676		0.046276	1.32354		0.046252	1.12947		0.046057	1.34592
0.251071	4.92543		0.046344	2.02499		0.046342	1.32257		0.046318	1.12925		0.046122	1.34599
0.2514	4.92396		0.046409	2.0233		0.046408	1.32197		0.046384	1.12884		0.046188	1.34683
0.251729	4.92014		0.046475	2.02176		0.046473	1.32172		0.04645	1.12845		0.046254	1.34764
0.252058	4.91319		0.046541	2.02016		0.046539	1.32147		0.046516	1.12798		0.046319	1.34835
0.252387	4.90814		0.046607	2.01875		0.046605	1.32147		0.046581	1.12708		0.046385	1.34868
0.252716	4.9071		0.046673	2.01748		0.046671	1.32201		0.046647	1.12611		0.04645	1.34905
0.253045	4.90715		0.046739	2.01631		0.046737	1.32257		0.046713	1.12515		0.046516	1.34937
0.253374	4.90529		0.046805	2.01526		0.046803	1.32313		0.046779	1.1244		0.046582	1.34926
0.253703	4.9023		0.046871	2.01414		0.046869	1.32356		0.046845	1.1241		0.046647	1.34876
0.254032	4.89982		0.046937	2.01312		0.046935	1.32392		0.046911	1.1238		0.046713	1.34826
0.254361	4.89707		0.047002	2.01199		0.047001	1.32428		0.046977	1.12356		0.046778	1.34797
0.25469	4.89528		0.047068	2.01094		0.047066	1.32441		0.047042	1.12337		0.046844	1.34805
0.255019	4.89277		0.047134	2.00987		0.047132	1.32411		0.047108	1.12318		0.04691	1.34815
0.255348	4.89188		0.0472	2.0089		0.047198	1.3238		0.047174	1.12301		0.046975	1.34824
0.255677	4.89383		0.047266	2.00777		0.047264	1.32349		0.04724	1.12239		0.047041	1.34849
0.256006	4.89386		0.047332	2.00667		0.04733	1.3232		0.047306	1.12132		0.047106	1.3488
0.256335	4.89252		0.047398	2.00477		0.047396	1.32292		0.047372	1.12018		0.047172	1.34913
0.256664	4.89248		0.047464	2.00294		0.047462	1.32262		0.047438	1.11936		0.047238	1.34921
0.256992	4.89346		0.04753	2.00136		0.047528	1.32232		0.047504	1.11919		0.047303	1.34898
0.257321	4.89451		0.047596	2.00042		0.047594	1.32199		0.047569	1.11909		0.047369	1.34874
0.25765	4.89621		0.047661	1.99946		0.047659	1.32166		0.047635	1.11899		0.047434	1.34848
0.257979	4.89837		0.047727	1.99858		0.047725	1.32134		0.047701	1.11899		0.0475	1.3471
0.258308	4.90062		0.047793	1.99758		0.047791	1.32108		0.047767	1.11909		0.047566	1.34528
0.258637	4.90403		0.047859	1.99643		0.047857	1.32085		0.047833	1.11919		0.047631	1.34341
0.258966	4.90781		0.047925	1.99531		0.047923	1.32062		0.047899	1.11909		0.047697	1.34164
0.259295	4.90884		0.047991	1.99414		0.047989	1.32024		0.047965	1.11845		0.047762	1.33968
0.259624	4.90819		0.048057	1.99301		0.048055	1.31973		0.04803	1.11787		0.047828	1.3379
0.259953	4.90792		0.048123	1.99195		0.048121	1.31924		0.048096	1.11724		0.047894	1.33611
0.260282	4.90654		0.048189	1.99085		0.048187	1.31875		0.048162	1.11689		0.047959	1.33464
0.260611	4.90375		0.048254	1.98984		0.048252	1.31822		0.048228	1.1167		0.048025	1.33352
0.26094	4.89977		0.04832	1.98865		0.048318	1.31772		0.048294	1.11652		0.04809	1.33229
0.261269	4.8955		0.048386	1.98761		0.048384	1.31721		0.04836	1.11648		0.048156	1.33159
0.261598	4.8928		0.048452	1.98661		0.04845	1.31742		0.048426	1.11661		0.048222	1.33144
0.261927	4.88968		0.048518	1.98593		0.048516	1.31803		0.048492	1.11676		0.048287	1.33129
0.262256	4.8859		0.048584	1.98523		0.048582	1.31864		0.048557	1.11685		0.048353	1.33117
0.262585	4.88202		0.04865	1.98456		0.048648	1.31925		0.048623	1.11664		0.048418	1.33127
0.262914	4.87963		0.048716	1.98385		0.048714	1.31962		0.048689	1.11624		0.048484	1.33147
0.263243	4.87758		0.048782	1.98326		0.04878	1.31988		0.048755	1.11581		0.04855	1.33165
0.263572	4.87627		0.048848	1.98262		0.048846	1.32013		0.048821	1.11553		0.048615	1.33122
0.2639	4.8764		0.048913	1.98182		0.048911	1.31988		0.048887	1.11535		0.048681	1.33007
0.264229	4.8765		0.048979	1.98097		0.048977	1.31943		0.048953	1.11518		0.048746	1.32891
0.264558	4.87459		0.049045	1.98004		0.049043	1.31899		0.049018	1.11499		0.048812	1.32763
0.264887	4.87243		0.049111	1.97917		0.049109	1.31852		0.049084	1.1147		0.048878	1.32642
0.265216	4.87278		0.049177	1.97791		0.049175	1.31791		0.04915	1.11435		0.048943	1.32518
0.265545	4.87548		0.049243	1.97624		0.049241	1.31719		0.049216	1.11403		0.049009	1.32383
0.265874	4.87931		0.049309	1.97469		0.049307	1.31649		0.049282	1.11332		0.049074	1.32299
0.266203	4.88232		0.049375	1.97318		0.049373	1.31591		0.049348	1.11232		0.04914	1.32258
0.266532	4.88467		0.049441	1.97135		0.049439	1.31539		0.049414	1.11126		0.049206	1.32213
0.266861	4.8842		0.049507	1.96978		0.049504	1.31489		0.04948	1.11028		0.049271	1.32172
0.26719	4.88146		0.049572	1.96813		0.04957	1.31445		0.049545	1.10924		0.049337	1.32135
0.267519	4.88029		0.049638	1.9664		0.049636	1.31418		0.049611	1.10825		0.049403	1.32097
0.267848	4.88142		0.049704	1.96453		0.049702	1.31399		0.049677	1.10726		0.049468	1.32062
0.268177	4.88281		0.04977	1.96253		0.049768	1.31379		0.049743	1.10687		0.049534	1.32014
0.268506	4.8829		0.049836	1.96111		0.049834	1.31359		0.049809	1.10682		0.049599	1.31952
0.268835	4.88185		0.049902	1.96004		0.0499	1.31338		0.049875	1.10678		0.049665	1.31895
0.269164	4.87909		0.049968	1.95891		0.049966	1.31317		0.049941	1.10673		0.049731	1.31838
0.269493	4.876		0.050034	1.95781		0.050032	1.31295		0.050006	1.10657		0.049796	1.31758
0.269822	4.87495		0.0501	1.95673		0.050097	1.31263		0.050072	1.1064		0.049862	1.31661
0.270151	4.87767		0.050165	1.95556		0.050163	1.3123		0.050138	1.10621		0.049927	1.31573
0.270479	4.8806		0.050231	1.9544		0.050229	1.31198		0.050204	1.10592		0.049993	1.31585
0.270808	4.88132		0.050297	1.9533		0.050295	1.31158		0.05027	1.10555		0.050059	1.31652
0.271137	4.88328		0.050363	1.95238		0.050361	1.31115		0.050336	1.10519		0.050124	1.31724
0.271466	4.88601		0.050429	1.95148		0.050427	1.31073		0.050402	1.10487		0.05019	1.3179
0.271795	4.88767		0.050495	1.95059		0.050493	1.31035		0.050468	1.10473		0.050255	1.31888
0.272124	4.88838		0.050561	1.94972		0.050559	1.31033		0.050533	1.10462		0.050321	1.32
0.272453	4.88908		0.050627	1.94885		0.050625	1.31033		0.050599	1.10448		0.050387	1.32113
0.272782	4.8901		0.050693	1.94799		0.05069	1.31033		0.050665	1.10407		0.050452	1.32175
0.273111	4.88957		0.050759	1.94713		0.050756	1.31034		0.050731	1.1035		0.050518	1.32215
0.27344	4.88652		0.050824	1.94636		0.050822	1.31035		0.050797	1.10299		0.050583	1.32256
0.273769	4.88359		0.05089	1.94551		0.050888	1.31037		0.050863	1.10266		0.050649	1.32297
0.274098	4.88381		0.050956	1.94466		0.050954	1.31021		0.050929	1.10271		0.050715	1.32363
0.274427	4.88421		0.051022	1.94344		0.05102	1.30955		0.050994	1.10284		0.05078	1.32428
0.274756	4.88185		0.051088	1.9421		0.051086	1.30871		0.05106	1.10303		0.050846	1.32493
0.275085	4.87875		0.051154	1.94076		0.051152	1.30802		0.051126	1.10357		0.050911	1.32535
0.275414	4.87549		0.05122	1.93926		0.051218	1.30754		0.051192	1.10422		0.050977	1.32567
0.275743	4.87156		0.051286	1.93795		0.051283	1.30712		0.051258	1.10484		0.051043	1.32602
0.276072	4.8672		0.051352	1.93663		0.051349	1.3067		0.051324	1.10528		0.051108	1.3263
0.276401	4.86354		0.051417	1.93525		0.051415	1.30641		0.05139	1.10521		0.051174	1.32641
0.27673	4.86205		0.051483	1.93393		0.051481	1.30643		0.051456	1.10501		0.051239	1.32647
0.277058	4.86187		0.051549	1.93288		0.051547	1.30651		0.051521	1.10481		0.051305	1.32653
0.277387	4.85983		0.051615	1.93171		0.051613	1.30665		0.051587	1.10471		0.051371	1.32664
0.277716	4.85533		0.051681	1.93104		0.051679	1.30696		0.051653	1.10466		0.051436	1.32678
0.278045	4.85187		0.051747	1.93055		0.051745	1.3073		0.051719	1.1046		0.051502	1.32693
0.278374	4.84973		0.051813	1.93008		0.051811	1.30764		0.051785	1.10457		0.051567	1.3271
0.278703	4.84805		0.051879	1.92952		0.051876	1.30786		0.051851	1.10465		0.051633	1.32736
0.279032	4.84685		0.051945	1.92827		0.051942	1.30764		0.051917	1.10474		0.051699	1.32763
0.279361	4.84642		0.052011	1.92678		0.052008	1.30739		0.051982	1.10483		0.051764	1.32789
0.27969	4.84748		0.052076	1.92546		0.052074	1.30709		0.052048	1.10489		0.05183	1.32812
0.280019	4.84829		0.052142	1.92404		0.05214	1.30655		0.052114	1.10494		0.051895	1.32833
0.280348	4.84945		0.052208	1.92285		0.052206	1.306		0.05218	1.105		0.051961	1.32854
0.280677	4.85068		0.052274	1.92147		0.052272	1.3054		0.052246	1.10501		0.052027	1.32868
0.281006	4.85053		0.05234	1.92017		0.052338	1.30512		0.052312	1.10465		0.052092	1.3284
0.281335	4.84909		0.052406	1.91935		0.052404	1.30533		0.052378	1.10429		0.052158	1.32802
0.281664	4.84619		0.052472	1.9185		0.052469	1.30554		0.052444	1.10392		0.052223	1.32763
0.281993	4.84427		0.052538	1.91772		0.052535	1.3058		0.052509	1.10367		0.052289	1.32747
0.282322	4.84433		0.052604	1.91696		0.052601	1.30612		0.052575	1.10343		0.052355	1.3274
0.282651	4.84643		0.052669	1.91617		0.052667	1.30644		0.052641	1.1032		0.05242	1.32733
0.28298	4.84917		0.052735	1.91542		0.052733	1.30677		0.052707	1.10301		0.052486	1.32726
0.283309	4.85145		0.052801	1.91465		0.052799	1.30701		0.052773	1.10301		0.052551	1.32711
0.283637	4.85323		0.052867	1.91316		0.052865	1.30708		0.052839	1.10302		0.052617	1.32696
0.283966	4.85491		0.052933	1.91156		0.052931	1.30715		0.052905	1.10299		0.052683	1.32681
0.284295	4.85705		0.052999	1.91		0.052997	1.30709		0.05297	1.10277		0.052748	1.32635
0.284624	4.85702		0.053065	1.90846		0.053063	1.30674		0.053036	1.10252		0.052814	1.32578
0.284953	4.85957		0.053131	1.90693		0.053128	1.30639		0.053102	1.10229		0.052879	1.32525
0.285282	4.86612		0.053197	1.9054		0.053194	1.30604		0.053168	1.10205		0.052945	1.32469
0.285611	4.87027		0.053263	1.9037		0.05326	1.30552		0.053234	1.10181		0.053011	1.32428
0.28594	4.87038		0.053328	1.90205		0.053326	1.30491		0.0533	1.10155		0.053076	1.32386
0.286269	4.86888		0.053394	1.90023		0.053392	1.30427		0.053366	1.10111		0.053142	1.32345
0.286598	4.86678		0.05346	1.89873		0.053458	1.30393		0.053432	1.10023		0.053207	1.32284
0.286927	4.86274		0.053526	1.89738		0.053524	1.30403		0.053497	1.09934		0.053273	1.32217
0.287256	4.85797		0.053592	1.8962		0.05359	1.30418		0.053563	1.09842		0.053339	1.32149
0.287585	4.85527		0.053658	1.895		0.053656	1.30434		0.053629	1.0974		0.053404	1.32093
0.287914	4.85677		0.053724	1.89373		0.053721	1.30438		0.053695	1.09585		0.05347	1.32073
0.288243	4.85898		0.05379	1.8925		0.053787	1.30434		0.053761	1.09441		0.053535	1.32057
0.288572	4.85583		0.053856	1.89138		0.053853	1.30431		0.053827	1.09308		0.053601	1.32044
0.288901	4.84968		0.053921	1.89026		0.053919	1.3041		0.053893	1.09242		0.053667	1.3205
0.28923	4.84642		0.053987	1.88888		0.053985	1.30354		0.053958	1.09177		0.053732	1.32061
0.289559	4.84302		0.054053	1.88752		0.054051	1.30303		0.054024	1.09117		0.053798	1.32072
0.289888	4.84008		0.054119	1.88604		0.054117	1.30247		0.05409	1.09081		0.053863	1.32068
0.290217	4.83968		0.054185	1.88468		0.054183	1.30207		0.054156	1.09097		0.053929	1.32013
0.290545	4.83907		0.054251	1.88318		0.054249	1.30173		0.054222	1.09113		0.053995	1.31947
0.290874	4.83534		0.054317	1.88181		0.054314	1.30138		0.054288	1.09126		0.05406	1.31884
0.291203	4.83352		0.054383	1.8806		0.05438	1.30129		0.054354	1.09127		0.054126	1.31807
0.291532	4.83224		0.054449	1.88001		0.054446	1.30153		0.05442	1.09129		0.054191	1.31727
0.291861	4.82907		0.054515	1.87962		0.054512	1.30178		0.054485	1.0913		0.054257	1.31654
0.29219	4.82987		0.05458	1.87922		0.054578	1.302		0.054551	1.0912		0.054323	1.31584
0.292519	4.82956		0.054646	1.87859		0.054644	1.30211		0.054617	1.09093		0.054388	1.31549
0.292848	4.82965		0.054712	1.87728		0.05471	1.30214		0.054683	1.09068		0.054454	1.31525
0.293177	4.83125		0.054778	1.87588		0.054776	1.30214		0.054749	1.09054		0.054519	1.31503
0.293506	4.83092		0.054844	1.87446		0.054842	1.30179		0.054815	1.09071		0.054585	1.31524
0.293835	4.83089		0.05491	1.87251		0.054907	1.30101		0.054881	1.09087		0.054651	1.31555
0.294164	4.83153		0.054976	1.87083		0.054973	1.30029		0.054946	1.09104		0.054716	1.3159
0.294493	4.82855		0.055042	1.86879		0.055039	1.29958		0.055012	1.09157		0.054782	1.31618
0.294822	4.82335		0.055108	1.86707		0.055105	1.29915		0.055078	1.09232		0.054848	1.31623
0.295151	4.81954		0.055173	1.86489		0.055171	1.29886		0.055144	1.09308		0.054913	1.31624
0.29548	4.81891		0.055239	1.86286		0.055237	1.29854		0.05521	1.09376		0.054979	1.31626
0.295809	4.82038		0.055305	1.86087		0.055303	1.29841		0.055276	1.09426		0.055044	1.31634
0.296138	4.82183		0.055371	1.85939		0.055369	1.29836		0.055342	1.09479		0.05511	1.31643
0.296467	4.8214		0.055437	1.85812		0.055435	1.29833		0.055408	1.09528		0.055176	1.31652
0.296796	4.82131		0.055503	1.85684		0.0555	1.29831		0.055473	1.09496		0.055241	1.31662
0.297124	4.82253		0.055569	1.85566		0.055566	1.2986		0.055539	1.09426		0.055307	1.31709
0.297453	4.82515		0.055635	1.85472		0.055632	1.29895		0.055605	1.09352		0.055372	1.31755
0.297782	4.83025		0.055701	1.85373		0.055698	1.29931		0.055671	1.09281		0.055438	1.31803
0.298111	4.83788		0.055767	1.85288		0.055764	1.2999		0.055737	1.09211		0.055504	1.31832
0.29844	4.84353		0.055832	1.85205		0.05583	1.30051		0.055803	1.09139		0.055569	1.31863
0.298769	4.84462		0.055898	1.85128		0.055896	1.30116		0.055869	1.09067		0.055635	1.31894
0.299098	4.84563		0.055964	1.85052		0.055962	1.30176		0.055934	1.09013		0.0557	1.31921
0.299427	4.84712		0.05603	1.84947		0.056028	1.30116		0.056	1.08962		0.055766	1.31932
0.299756	4.84778		0.056096	1.84797		0.056093	1.30053		0.056066	1.08914		0.055832	1.31935
0.300085	4.84797		0.056162	1.84647		0.056159	1.29989		0.056132	1.08892		0.055897	1.3193
0.300414	4.84619		0.056228	1.84497		0.056225	1.29946		0.056198	1.08903		0.055963	1.31888
0.300743	4.84398		0.056294	1.84366		0.056291	1.29902		0.056264	1.08914		0.056028	1.3184
0.301072	4.84159		0.05636	1.84204		0.056357	1.29859		0.05633	1.08921		0.056094	1.3179
0.301401	4.83663		0.056426	1.84053		0.056423	1.29833		0.056396	1.089		0.05616	1.31745
0.30173	4.83191		0.056491	1.83923		0.056489	1.29881		0.056461	1.08871		0.056225	1.31708
0.302059	4.82905		0.056557	1.83782		0.056555	1.29935		0.056527	1.08837		0.056291	1.31677
0.302388	4.82554		0.056623	1.83652		0.056621	1.29983		0.056593	1.08766		0.056356	1.31658
0.302717	4.82137		0.056689	1.83529		0.056686	1.30021		0.056659	1.08651		0.056422	1.31689
0.303046	4.81803		0.056755	1.83403		0.056752	1.30053		0.056725	1.08544		0.056488	1.31733
0.303375	4.81308		0.056821	1.83281		0.056818	1.30087		0.056791	1.08442		0.056553	1.31777
0.303703	4.80905		0.056887	1.83138		0.056884	1.30106		0.056857	1.08348		0.056619	1.31819
0.304032	4.80682		0.056953	1.82985		0.05695	1.30095		0.056922	1.08265		0.056684	1.31837
0.304361	4.80483		0.057019	1.8279		0.057016	1.30077		0.056988	1.08184		0.05675	1.3185
0.30469	4.80578		0.057084	1.8262		0.057082	1.30062		0.057054	1.08119		0.056816	1.31852
0.305019	4.80815		0.05715	1.82489		0.057148	1.30061		0.05712	1.08059		0.056881	1.31821
0.305348	4.80896		0.057216	1.82406		0.057214	1.30064		0.057186	1.08003		0.056947	1.31782
0.305677	4.80967		0.057282	1.82317		0.05728	1.30068		0.057252	1.07954		0.057012	1.31741
0.306006	4.81105		0.057348	1.82234		0.057345	1.30077		0.057318	1.07929		0.057078	1.31698
0.306335	4.8131		0.057414	1.82125		0.057411	1.30097		0.057384	1.07913		0.057144	1.3163
0.306664	4.81749		0.05748	1.81993		0.057477	1.3012		0.057449	1.07893		0.057209	1.31556
0.306993	4.82162		0.057546	1.81869		0.057543	1.30137		0.057515	1.07833		0.057275	1.31485
0.307322	4.82342		0.057612	1.81745		0.057609	1.30121		0.057581	1.0775		0.05734	1.31441
0.307651	4.82403		0.057678	1.81645		0.057675	1.30099		0.057647	1.07674		0.057406	1.31399
0.30798	4.82288		0.057743	1.81547		0.057741	1.30077		0.057713	1.07593		0.057472	1.31356
0.308309	4.8224		0.057809	1.81448		0.057807	1.30043		0.057779	1.07446		0.057537	1.31315
0.308638	4.82376		0.057875	1.81371		0.057873	1.29988		0.057845	1.07288		0.057603	1.31249
0.308967	4.82367		0.057941	1.81312		0.057938	1.29932		0.05791	1.0714		0.057668	1.31181
0.309296	4.82159		0.058007	1.81242		0.058004	1.29875		0.057976	1.07098		0.057734	1.31106
0.309625	4.81841		0.058073	1.81148		0.05807	1.29775		0.058042	1.07071		0.0578	1.31001
0.309954	4.81471		0.058139	1.81045		0.058136	1.29677		0.058108	1.07041		0.057865	1.30895
0.310282	4.81235		0.058205	1.80939		0.058202	1.29584		0.058174	1.07028		0.057931	1.3079
0.310611	4.81016		0.058271	1.80809		0.058268	1.295		0.05824	1.07075		0.057996	1.30695
0.31094	4.80678		0.058336	1.80635		0.058334	1.29441		0.058306	1.07122		0.058062	1.30659
0.311269	4.80401		0.058402	1.80444		0.0584	1.29381		0.058372	1.07166		0.058128	1.30633
0.311598	4.80287		0.058468	1.80253		0.058466	1.29354		0.058437	1.07196		0.058193	1.30608
0.311927	4.80098		0.058534	1.80125		0.058531	1.29422		0.058503	1.07222		0.058259	1.306
0.312256	4.80113		0.0586	1.80005		0.058597	1.29488		0.058569	1.07247		0.058324	1.30602
0.312585	4.80302		0.058666	1.79884		0.058663	1.29559		0.058635	1.07264		0.05839	1.30604
0.312914	4.80544		0.058732	1.79773		0.058729	1.29606		0.058701	1.07261		0.058456	1.30592
0.313243	4.80615		0.058798	1.79676		0.058795	1.29622		0.058767	1.07255		0.058521	1.30534
0.313572	4.80468		0.058864	1.79569		0.058861	1.29632		0.058833	1.07258		0.058587	1.30464
0.313901	4.80159		0.05893	1.79471		0.058927	1.29624		0.058898	1.0729		0.058652	1.30391
0.31423	4.79943		0.058995	1.7935		0.058993	1.29546		0.058964	1.07325		0.058718	1.30309
0.314559	4.80105		0.059061	1.79229		0.059059	1.29466		0.05903	1.0736		0.058784	1.30221
0.314888	4.80179		0.059127	1.79113		0.059124	1.29387		0.059096	1.07389		0.058849	1.30136
0.315217	4.80125		0.059193	1.79013		0.05919	1.29295		0.059162	1.07404		0.058915	1.30063
0.315546	4.80016		0.059259	1.7895		0.059256	1.29176		0.059228	1.07417		0.05898	1.30015
0.315875	4.79981		0.059325	1.78882		0.059322	1.2906		0.059294	1.07423		0.059046	1.29973
0.316204	4.79898		0.059391	1.78831		0.059388	1.28952		0.05936	1.07415		0.059112	1.29936
0.316533	4.7982		0.059457	1.78812		0.059454	1.28881		0.059425	1.07403		0.059177	1.2992
0.316862	4.79884		0.059523	1.788		0.05952	1.28809		0.059491	1.07392		0.059243	1.29912
0.31719	4.80091		0.059588	1.78787		0.059586	1.2874		0.059557	1.0738		0.059308	1.29904
0.317519	4.80418		0.059654	1.78764		0.059652	1.28674		0.059623	1.07367		0.059374	1.2988
0.317848	4.80519		0.05972	1.78722		0.059717	1.28646		0.059689	1.07355		0.05944	1.2979
0.318177	4.80206		0.059786	1.78674		0.059783	1.2862		0.059755	1.07334		0.059505	1.29697
0.318506	4.79744		0.059852	1.78637		0.059849	1.28587		0.059821	1.07283		0.059571	1.29599
0.318835	4.79425		0.059918	1.7863		0.059915	1.28545		0.059886	1.07231		0.059636	1.29534
0.319164	4.79096		0.059984	1.7863		0.059981	1.28499		0.059952	1.07179		0.059702	1.29471
0.319493	4.78721		0.06005	1.78629		0.060047	1.28457		0.060018	1.07136		0.059768	1.29408
0.319822	4.78528		0.060116	1.78625		0.060113	1.28404		0.060084	1.07112		0.059833	1.2935
0.320151	4.78548		0.060182	1.78616		0.060179	1.28307		0.06015	1.07088		0.059899	1.29327
0.32048	4.78705		0.060247	1.78608		0.060245	1.28209		0.060216	1.07082		0.059964	1.29302
0.320809	4.78926		0.060313	1.7859		0.06031	1.28125		0.060282	1.07133		0.06003	1.29277
0.321138	4.79016		0.060379	1.78551		0.060376	1.28059		0.060348	1.07183		0.060096	1.29278
0.321467	4.79156		0.060445	1.78507		0.060442	1.27994		0.060413	1.07234		0.060161	1.29282
0.321796	4.79515		0.060511	1.78467		0.060508	1.27943		0.060479	1.07279		0.060227	1.29286
0.322125	4.79803		0.060577	1.78399		0.060574	1.27886		0.060545	1.07318		0.060293	1.29291
0.322454	4.79843		0.060643	1.78281		0.06064	1.27855		0.060611	1.07356		0.060358	1.29306
0.322783	4.79855		0.060709	1.78172		0.060706	1.27827		0.060677	1.07367		0.060424	1.29321
0.323112	4.8006		0.060775	1.78086		0.060772	1.27797		0.060743	1.07329		0.060489	1.29329
0.32344	4.80257		0.06084	1.78057		0.060838	1.27732		0.060809	1.07292		0.060555	1.29272
0.323769	4.80202		0.060906	1.78028		0.060903	1.27666		0.060874	1.07254		0.060621	1.29209
0.324098	4.79977		0.060972	1.77997		0.060969	1.27597		0.06094	1.07185		0.060686	1.29141
0.324427	4.79829		0.061038	1.7798		0.061035	1.2753		0.061006	1.0709		0.060752	1.29074
0.324756	4.79756		0.061104	1.77973		0.061101	1.27442		0.061072	1.07		0.060817	1.29001
0.325085	4.79522		0.06117	1.77965		0.061167	1.27351		0.061138	1.06915		0.060883	1.28921
0.325414	4.79302		0.061236	1.7795		0.061233	1.27269		0.061204	1.06848		0.060949	1.2886
0.325743	4.79386		0.061302	1.77921		0.061299	1.27228		0.06127	1.06783		0.061014	1.28843
0.326072	4.79702		0.061368	1.77893		0.061365	1.27187		0.061336	1.06722		0.06108	1.2884
0.326401	4.79917		0.061434	1.77859		0.061431	1.27151		0.061401	1.06678		0.061145	1.28836
0.32673	4.79756		0.061499	1.77798		0.061497	1.27122		0.061467	1.06645		0.061211	1.28825
0.327059	4.79491		0.061565	1.7771		0.061562	1.27125		0.061533	1.06612		0.061277	1.28803
0.327388	4.79359		0.061631	1.77631		0.061628	1.27136		0.061599	1.0659		0.061342	1.2878
0.327717	4.79267		0.061697	1.77528		0.061694	1.27155		0.061665	1.06579		0.061408	1.28747
0.328046	4.79285		0.061763	1.77369		0.06176	1.272		0.061731	1.06569		0.061473	1.28685
0.328375	4.79426		0.061829	1.77246		0.061826	1.27246		0.061797	1.06559		0.061539	1.28615
0.328704	4.79363		0.061895	1.77106		0.061892	1.27295		0.061862	1.06559		0.061605	1.28545
0.329033	4.79086		0.061961	1.77		0.061958	1.27333		0.061928	1.06563		0.06167	1.28472
0.329362	4.78814		0.062027	1.76912		0.062024	1.27334		0.061994	1.06566		0.061736	1.28398
0.329691	4.78457		0.062092	1.76821		0.06209	1.27333		0.06206	1.0657		0.061801	1.28327
0.33002	4.78285		0.062158	1.76753		0.062155	1.27329		0.062126	1.06574		0.061867	1.28266
0.330348	4.78262		0.062224	1.76694		0.062221	1.27287		0.062192	1.06578		0.061933	1.28268
0.330677	4.78054		0.06229	1.76641		0.062287	1.27242		0.062258	1.06578		0.061998	1.28283
0.331006	4.77915		0.062356	1.76588		0.062353	1.27197		0.062324	1.06549		0.062064	1.28297
0.331335	4.77798		0.062422	1.76442		0.062419	1.27158		0.062389	1.06507		0.062129	1.28299
0.331664	4.77485		0.062488	1.76287		0.062485	1.27149		0.062455	1.06463		0.062195	1.2829
0.331993	4.77245		0.062554	1.76131		0.062551	1.2714		0.062521	1.06407		0.062261	1.2828
0.332322	4.77253		0.06262	1.75986		0.062617	1.27138		0.062587	1.06332		0.062326	1.28264
0.332651	4.7713		0.062686	1.75833		0.062683	1.2718		0.062653	1.06265		0.062392	1.28218
0.33298	4.76638		0.062751	1.75681		0.062748	1.27225		0.062719	1.06197		0.062457	1.28169
0.333309	4.76174		0.062817	1.75536		0.062814	1.27268		0.062785	1.06156		0.062523	1.2812
0.333638	4.76009		0.062883	1.75402		0.06288	1.27314		0.06285	1.06129		0.062589	1.28115
0.333967	4.7603		0.062949	1.75307		0.062946	1.27367		0.062916	1.06103		0.062654	1.2815
0.334296	4.75944		0.063015	1.75213		0.063012	1.27418		0.062982	1.06083		0.06272	1.28183
0.334625	4.75641		0.063081	1.75155		0.063078	1.27462		0.063048	1.06068		0.062785	1.28216
0.334954	4.75438		0.063147	1.75122		0.063144	1.27481		0.063114	1.06053		0.062851	1.28238
0.335283	4.75502		0.063213	1.75089		0.06321	1.27499		0.06318	1.06038		0.062917	1.28262
0.335612	4.75461		0.063279	1.75055		0.063276	1.27515		0.063246	1.06041		0.062982	1.28281
0.335941	4.75608		0.063345	1.74996		0.063341	1.27535		0.063312	1.06046		0.063048	1.28244
0.33627	4.76144		0.06341	1.74897		0.063407	1.27558		0.063377	1.06051		0.063113	1.28166
0.336599	4.76132		0.063476	1.74791		0.063473	1.27582		0.063443	1.06098		0.063179	1.28088
0.336927	4.75895		0.063542	1.74681		0.063539	1.27613		0.063509	1.06163		0.063245	1.28012
0.337256	4.75925		0.063608	1.74553		0.063605	1.27659		0.063575	1.06227		0.06331	1.27943
0.337585	4.75907		0.063674	1.74436		0.063671	1.2771		0.063641	1.06289		0.063376	1.27874
0.337914	4.75953		0.06374	1.74319		0.063737	1.27761		0.063707	1.06357		0.063441	1.2781
0.338243	4.76144		0.063806	1.74238		0.063803	1.27812		0.063773	1.06429		0.063507	1.27787
0.338572	4.76196		0.063872	1.74177		0.063869	1.27875		0.063838	1.06501		0.063573	1.27793
0.338901	4.76051		0.063938	1.74129		0.063934	1.27932		0.063904	1.06543		0.063638	1.27799
0.33923	4.75617		0.064003	1.74115		0.064	1.27975		0.06397	1.06582		0.063704	1.27812
0.339559	4.75168		0.064069	1.74113		0.064066	1.27988		0.064036	1.0662		0.063769	1.27837
0.339888	4.75327		0.064135	1.74111		0.064132	1.27997		0.064102	1.06655		0.063835	1.27863
0.340217	4.75421		0.064201	1.74109		0.064198	1.28007		0.064168	1.06665		0.063901	1.27888
0.340546	4.7518		0.064267	1.74079		0.064264	1.28008		0.064234	1.06671		0.063966	1.27899
0.340875	4.74823		0.064333	1.74043		0.06433	1.27991		0.0643	1.06675		0.064032	1.27901
0.341204	4.74608		0.064399	1.73997		0.064396	1.27975		0.064365	1.0667		0.064097	1.27903
0.341533	4.74622		0.064465	1.73906		0.064462	1.27978		0.064431	1.06661		0.064163	1.27908
0.341862	4.74487		0.064531	1.7382		0.064527	1.28009		0.064497	1.06654		0.064229	1.27914
0.342191	4.7426		0.064597	1.73725		0.064593	1.2804		0.064563	1.06648		0.064294	1.27921
0.34252	4.74174		0.064662	1.73636		0.064659	1.28074		0.064629	1.06649		0.06436	1.27928
0.342849	4.74113		0.064728	1.73517		0.064725	1.28097		0.064695	1.06651		0.064425	1.27897
0.343178	4.74138		0.064794	1.73375		0.064791	1.28109		0.064761	1.06663		0.064491	1.27855
0.343506	4.74277		0.06486	1.73244		0.064857	1.28123		0.064826	1.06705		0.064557	1.27812
0.343835	4.7444		0.064926	1.73206		0.064923	1.28121		0.064892	1.06753		0.064622	1.2778
0.344164	4.74726		0.064992	1.73168		0.064989	1.28099		0.064958	1.06801		0.064688	1.27761
0.344493	4.74922		0.065058	1.73127		0.065055	1.28076		0.065024	1.06845		0.064753	1.27743
0.344822	4.74961		0.065124	1.73095		0.06512	1.28052		0.06509	1.06875		0.064819	1.27724
0.345151	4.75231		0.06519	1.7308		0.065186	1.28031		0.065156	1.06902		0.064885	1.27714
0.34548	4.75535		0.065255	1.73072		0.065252	1.2801		0.065222	1.06923		0.06495	1.27705
0.345809	4.75611		0.065321	1.73065		0.065318	1.27989		0.065288	1.06912		0.065016	1.27696
0.346138	4.75648		0.065387	1.73031		0.065384	1.27962		0.065353	1.06895		0.065081	1.27645
0.346467	4.75621		0.065453	1.72972		0.06545	1.27933		0.065419	1.06877		0.065147	1.27555
0.346796	4.75616		0.065519	1.72921		0.065516	1.27903		0.065485	1.06859		0.065213	1.27465
0.347125	4.75629		0.065585	1.72853		0.065582	1.27873		0.065551	1.06838		0.065278	1.27372
0.347454	4.75528		0.065651	1.72703		0.065648	1.27825		0.065617	1.06817		0.065344	1.27299
0.347783	4.75414		0.065717	1.72565		0.065714	1.27772		0.065683	1.06794		0.065409	1.27224
0.348112	4.75272		0.065783	1.7242		0.065779	1.27719		0.065749	1.06753		0.065475	1.27151
0.348441	4.74985		0.065849	1.72326		0.065845	1.27663		0.065814	1.06711		0.065541	1.27134
0.34877	4.74747		0.065914	1.72236		0.065911	1.27604		0.06588	1.06669		0.065606	1.27162
0.349099	4.74783		0.06598	1.72156		0.065977	1.27541		0.065946	1.06632		0.065672	1.2719
0.349428	4.74969		0.066046	1.72089		0.066043	1.2748		0.066012	1.06603		0.065738	1.27216
0.349757	4.74993		0.066112	1.72076		0.066109	1.27401		0.066078	1.06574		0.065803	1.27233
0.350085	4.74839		0.066178	1.72067		0.066175	1.27318		0.066144	1.06543		0.065869	1.27248
0.350414	4.74665		0.066244	1.72055		0.066241	1.27235		0.06621	1.06507		0.065934	1.27258
0.350743	4.74606		0.06631	1.71995		0.066307	1.27148		0.066276	1.06471		0.066	1.27229
0.351072	4.74549		0.066376	1.71923		0.066372	1.2705		0.066341	1.06437		0.066066	1.27169
0.351401	4.7449		0.066442	1.71848		0.066438	1.26955		0.066407	1.06415		0.066131	1.27109
0.35173	4.7456		0.066507	1.71773		0.066504	1.2686		0.066473	1.06411		0.066197	1.27054
0.352059	4.74711		0.066573	1.71689		0.06657	1.26754		0.066539	1.06407		0.066262	1.27023
0.352388	4.74737		0.066639	1.71605		0.066636	1.26643		0.066605	1.06414		0.066328	1.27
0.352717	4.74499		0.066705	1.71524		0.066702	1.26533		0.066671	1.0644		0.066394	1.26977
0.353046	4.74228		0.066771	1.71466		0.066768	1.26437		0.066737	1.0647		0.066459	1.26967
0.353375	4.74054		0.066837	1.71419		0.066834	1.26354		0.066802	1.06498		0.066525	1.26967
0.353704	4.73895		0.066903	1.71371		0.0669	1.2627		0.066868	1.06491		0.06659	1.26966
0.354033	4.73693		0.066969	1.71302		0.066965	1.26187		0.066934	1.06443		0.066656	1.26961
0.354362	4.73494		0.067035	1.71202		0.067031	1.26104		0.067	1.06393		0.066722	1.26916
0.354691	4.73282		0.067101	1.711		0.067097	1.26022		0.067066	1.0634		0.066787	1.26853
0.35502	4.72995		0.067166	1.71005		0.067163	1.25939		0.067132	1.06278		0.066853	1.26789
0.355349	4.72816		0.067232	1.70948		0.067229	1.25868		0.067198	1.06219		0.066918	1.26749
0.355678	4.72743		0.067298	1.70902		0.067295	1.25806		0.067264	1.06159		0.066984	1.26734
0.356007	4.72741		0.067364	1.70849		0.067361	1.25743		0.067329	1.06157		0.06705	1.2672
0.356336	4.72911		0.06743	1.70782		0.067427	1.25687		0.067395	1.06202		0.067115	1.26705
0.356665	4.73217		0.067496	1.70688		0.067493	1.25663		0.067461	1.06248		0.067181	1.26715
0.356993	4.7344		0.067562	1.706		0.067558	1.25644		0.067527	1.06303		0.067246	1.26767
0.357322	4.73553		0.067628	1.70502		0.067624	1.25625		0.067593	1.06371		0.067312	1.26819
0.357651	4.73788		0.067694	1.70384		0.06769	1.25605		0.067659	1.06439		0.067378	1.26869
0.35798	4.74157		0.067759	1.70263		0.067756	1.25585		0.067725	1.06503		0.067443	1.26913
0.358309	4.74498		0.067825	1.70143		0.067822	1.25565		0.06779	1.06505		0.067509	1.26956
0.358638	4.74642		0.067891	1.70021		0.067888	1.25537		0.067856	1.06469		0.067574	1.27002
0.358967	4.74519		0.067957	1.69898		0.067954	1.25478		0.067922	1.06434		0.06764	1.27045
0.359296	4.74293		0.068023	1.69776		0.06802	1.2542		0.067988	1.06402		0.067706	1.27087
0.359625	4.74041		0.068089	1.69678		0.068086	1.25362		0.068054	1.0637		0.067771	1.2713
0.359954	4.73725		0.068155	1.69647		0.068151	1.25323		0.06812	1.06339		0.067837	1.27174
0.360283	4.73519		0.068221	1.69616		0.068217	1.25288		0.068186	1.0631		0.067902	1.27202
0.360612	4.73532		0.068287	1.69585		0.068283	1.25256		0.068252	1.06295		0.067968	1.27228
0.360941	4.73546		0.068353	1.69552		0.068349	1.25208		0.068317	1.06288		0.068034	1.27254
0.36127	4.73398		0.068418	1.6952		0.068415	1.25109		0.068383	1.06281		0.068099	1.27272
0.361599	4.7319		0.068484	1.69487		0.068481	1.25006		0.068449	1.06267		0.068165	1.27238
0.361928	4.72953		0.06855	1.69427		0.068547	1.24907		0.068515	1.06247		0.06823	1.27195
0.362257	4.7278		0.068616	1.69319		0.068613	1.24826		0.068581	1.06228		0.068296	1.27154
0.362586	4.72796		0.068682	1.69211		0.068679	1.24754		0.068647	1.06209		0.068362	1.27123
0.362915	4.7289		0.068748	1.69105		0.068744	1.24677		0.068713	1.06197		0.068427	1.27095
0.363244	4.73104		0.068814	1.69017		0.06881	1.24635		0.068778	1.06188		0.068493	1.27067
0.363572	4.73407		0.06888	1.68936		0.068876	1.24655		0.068844	1.06179		0.068558	1.27045
0.363901	4.73657		0.068946	1.6885		0.068942	1.2468		0.06891	1.06149		0.068624	1.27049
0.36423	4.73774		0.069012	1.68765		0.069008	1.24708		0.068976	1.06108		0.06869	1.27059
0.364559	4.73672		0.069077	1.68697		0.069074	1.2475		0.069042	1.06066		0.068755	1.27066
0.364888	4.73531		0.069143	1.68626		0.06914	1.24794		0.069108	1.06024		0.068821	1.2705
0.365217	4.73438		0.069209	1.68556		0.069206	1.24835		0.069174	1.05979		0.068886	1.27025
0.365546	4.73474		0.069275	1.68504		0.069272	1.24865		0.06924	1.0593		0.068952	1.26999
0.365875	4.73339		0.069341	1.68468		0.069337	1.24864		0.069305	1.05881		0.069018	1.26976
0.366204	4.73111		0.069407	1.68429		0.069403	1.24862		0.069371	1.05885		0.069083	1.26961
0.366533	4.72933		0.069473	1.68425		0.069469	1.24858		0.069437	1.05917		0.069149	1.26947
0.366862	4.72661		0.069539	1.68439		0.069535	1.24854		0.069503	1.05948		0.069214	1.26939
0.367191	4.72252		0.069605	1.68455		0.069601	1.2485		0.069569	1.05974		0.06928	1.26973
0.36752	4.71805		0.06967	1.68469		0.069667	1.24846		0.069635	1.05936		0.069346	1.27024
0.367849	4.71497		0.069736	1.68429		0.069733	1.24853		0.069701	1.05899		0.069411	1.27076
0.368178	4.71428		0.069802	1.68355		0.069799	1.24889		0.069766	1.05858		0.069477	1.2712
0.368507	4.71471		0.069868	1.68293		0.069865	1.24928		0.069832	1.05742		0.069542	1.27145
0.368836	4.71542		0.069934	1.68245		0.069931	1.24951		0.069898	1.05596		0.069608	1.27167
0.369165	4.71777		0.07	1.68214		0.069996	1.24944		0.069964	1.05456		0.069674	1.27189
0.369494	4.71927		0.070066	1.68182		0.070062	1.24937		0.07003	1.05337		0.069739	1.27154
0.369823	4.71718		0.070132	1.68154		0.070128	1.2493		0.070096	1.05282		0.069805	1.27105
0.370151	4.71332		0.070198	1.68099		0.070194	1.24926		0.070162	1.05234		0.06987	1.27056
0.37048	4.70942		0.070264	1.68037		0.07026	1.24927		0.070228	1.05197		0.069936	1.26996
0.370809	4.70618		0.070329	1.67976		0.070326	1.24929		0.070293	1.05225		0.070002	1.26876
0.371138	4.70371		0.070395	1.6792		0.070392	1.24948		0.070359	1.05278		0.070067	1.26756
0.371467	4.70187		0.070461	1.67864		0.070458	1.24987		0.070425	1.05332		0.070133	1.26633
0.371796	4.69989		0.070527	1.67806		0.070524	1.25028		0.070491	1.05375		0.070198	1.26517
0.372125	4.69699		0.070593	1.6775		0.070589	1.25066		0.070557	1.05393		0.070264	1.26403
0.372454	4.69359		0.070659	1.67696		0.070655	1.25092		0.070623	1.05407		0.07033	1.26283
0.372783	4.69198		0.070725	1.67645		0.070721	1.25093		0.070689	1.05417		0.070395	1.26168
0.373112	4.69232		0.070791	1.67597		0.070787	1.25091		0.070754	1.05411		0.070461	1.2609
0.373441	4.6921		0.070857	1.67549		0.070853	1.25119		0.07082	1.05401		0.070526	1.26017
0.37377	4.6918		0.070922	1.67501		0.070919	1.2518		0.070886	1.05391		0.070592	1.25949
0.374099	4.69068		0.070988	1.67454		0.070985	1.25246		0.070952	1.05384		0.070658	1.25933
0.374428	4.68841		0.071054	1.67405		0.071051	1.2531		0.071018	1.0538		0.070723	1.25927
0.374757	4.68462		0.07112	1.6735		0.071117	1.25367		0.071084	1.05376		0.070789	1.25921
0.375086	4.67998		0.071186	1.673		0.071182	1.25413		0.07115	1.05371		0.070854	1.25906
0.375415	4.67661		0.071252	1.67244		0.071248	1.25461		0.071216	1.05357		0.07092	1.25861
0.375744	4.67614		0.071318	1.67175		0.071314	1.25452		0.071281	1.05343		0.070986	1.25811
0.376073	4.67684		0.071384	1.67096		0.07138	1.254		0.071347	1.05329		0.071051	1.25757
0.376402	4.67644		0.07145	1.6702		0.071446	1.25344		0.071413	1.0532		0.071117	1.25678
0.376731	4.67654		0.071516	1.66942		0.071512	1.25292		0.071479	1.05328		0.071183	1.25589
0.377059	4.6768		0.071581	1.66867		0.071578	1.25239		0.071545	1.05336		0.071248	1.25498
0.377388	4.67765		0.071647	1.66789		0.071644	1.25195		0.071611	1.05346		0.071314	1.25417
0.377717	4.67926		0.071713	1.66703		0.07171	1.25148		0.071677	1.05361		0.071379	1.25353
0.378046	4.68052		0.071779	1.66605		0.071775	1.25126		0.071742	1.05376		0.071445	1.25287
0.378375	4.67999		0.071845	1.66481		0.071841	1.25126		0.071808	1.0539		0.071511	1.25219
0.378704	4.67974		0.071911	1.66373		0.071907	1.25126		0.071874	1.05393		0.071576	1.25148
0.379033	4.67805		0.071977	1.6626		0.071973	1.25125		0.07194	1.05371		0.071642	1.25069
0.379362	4.67548		0.072043	1.6607		0.072039	1.25094		0.072006	1.05349		0.071707	1.24995
0.379691	4.67522		0.072109	1.65905		0.072105	1.2504		0.072072	1.05349		0.071773	1.24925
0.38002	4.67508		0.072174	1.6573		0.072171	1.24985		0.072138	1.05396		0.071839	1.24873
0.380349	4.67487		0.07224	1.65626		0.072237	1.24906		0.072204	1.0544		0.071904	1.24819
0.380678	4.67426		0.072306	1.65537		0.072303	1.24811		0.072269	1.05488		0.07197	1.24775
0.381007	4.67332		0.072372	1.65441		0.072368	1.24716		0.072335	1.0553		0.072035	1.24748
0.381336	4.67425		0.072438	1.65365		0.072434	1.2462		0.072401	1.05564		0.072101	1.24726
0.381665	4.67726		0.072504	1.65337		0.0725	1.24587		0.072467	1.056		0.072167	1.24704
0.381994	4.67892		0.07257	1.65316		0.072566	1.24589		0.072533	1.05593		0.072232	1.24683
0.382323	4.6795		0.072636	1.65298		0.072632	1.24591		0.072599	1.05538		0.072298	1.24661
0.382652	4.67959		0.072702	1.65299		0.072698	1.24589		0.072665	1.05478		0.072363	1.24638
0.382981	4.68013		0.072768	1.65303		0.072764	1.24582		0.07273	1.05421		0.072429	1.24627
0.38331	4.68283		0.072833	1.65308		0.07283	1.24575		0.072796	1.05357		0.072495	1.24672
0.383638	4.68547		0.072899	1.65276		0.072896	1.24566		0.072862	1.05295		0.07256	1.2472
0.383967	4.68815		0.072965	1.65209		0.072961	1.24519		0.072928	1.05231		0.072626	1.2477
0.384296	4.69008		0.073031	1.65135		0.073027	1.2446		0.072994	1.05184		0.072691	1.24809
0.384625	4.69107		0.073097	1.65058		0.073093	1.24402		0.07306	1.05159		0.072757	1.24828
0.384954	4.6953		0.073163	1.6497		0.073159	1.24363		0.073126	1.05134		0.072823	1.24849
0.385283	4.70016		0.073229	1.64888		0.073225	1.24345		0.073192	1.0511		0.072888	1.24864
0.385612	4.70355		0.073295	1.64805		0.073291	1.24328		0.073257	1.05089		0.072954	1.24844
0.385941	4.70576		0.073361	1.64755		0.073357	1.24311		0.073323	1.05069		0.073019	1.24819
0.38627	4.70531		0.073426	1.64737		0.073423	1.2425		0.073389	1.0505		0.073085	1.24796
0.386599	4.70421		0.073492	1.64723		0.073489	1.24185		0.073455	1.05028		0.073151	1.24782
0.386928	4.70446		0.073558	1.64709		0.073554	1.24121		0.073521	1.05003		0.073216	1.2479
0.387257	4.70282		0.073624	1.64699		0.07362	1.24065		0.073587	1.04977		0.073282	1.24798
0.387586	4.70056		0.07369	1.64689		0.073686	1.24018		0.073653	1.04954		0.073347	1.24812
0.387915	4.70424		0.073756	1.64679		0.073752	1.2397		0.073718	1.04949		0.073413	1.2486
0.388244	4.70562		0.073822	1.64677		0.073818	1.23929		0.073784	1.04959		0.073479	1.24909
0.388573	4.70321		0.073888	1.64681		0.073884	1.23904		0.07385	1.04968		0.073544	1.24961
0.388902	4.70155		0.073954	1.64685		0.07395	1.23881		0.073916	1.04972		0.07361	1.2499
0.389231	4.69792		0.07402	1.6469		0.074016	1.23857		0.073982	1.04959		0.073675	1.24989
0.38956	4.69572		0.074085	1.64697		0.074082	1.23829		0.074048	1.04948		0.073741	1.24989
0.389889	4.69245		0.074151	1.64704		0.074147	1.23798		0.074114	1.04936		0.073807	1.24982
0.390217	4.69044		0.074217	1.64708		0.074213	1.23766		0.07418	1.04915		0.073872	1.2496
0.390546	4.6925		0.074283	1.64679		0.074279	1.23747		0.074245	1.04862		0.073938	1.24935
0.390875	4.69585		0.074349	1.64626		0.074345	1.23769		0.074311	1.0481		0.074003	1.2491
0.391204	4.69379		0.074415	1.64566		0.074411	1.23801		0.074377	1.04759		0.074069	1.24884
0.391533	4.68947		0.074481	1.64536		0.074477	1.23837		0.074443	1.04733		0.074135	1.24854
0.391862	4.68828		0.074547	1.64546		0.074543	1.23905		0.074509	1.04715		0.0742	1.24821
0.392191	4.69004		0.074613	1.64555		0.074609	1.23994		0.074575	1.04697		0.074266	1.24783
0.39252	4.69345		0.074678	1.64564		0.074675	1.24082		0.074641	1.04681		0.074331	1.2473
0.392849	4.69334		0.074744	1.64554		0.074741	1.24152		0.074706	1.04677		0.074397	1.24675
0.393178	4.69351		0.07481	1.64535		0.074806	1.24181		0.074772	1.04685		0.074463	1.24622
0.393507	4.69285		0.074876	1.64514		0.074872	1.24205		0.074838	1.04694		0.074528	1.24599
0.393836	4.69029		0.074942	1.64459		0.074938	1.24219		0.074904	1.04702		0.074594	1.24622
0.394165	4.68767		0.075008	1.64368		0.075004	1.24164		0.07497	1.04719		0.074659	1.24645
0.394494	4.68524		0.075074	1.64281		0.07507	1.24086		0.075036	1.04736		0.074725	1.2467
0.394823	4.68346		0.07514	1.64192		0.075136	1.2401		0.075102	1.04754		0.074791	1.24693
0.395152	4.68099		0.075206	1.64077		0.075202	1.23926		0.075168	1.04773		0.074856	1.24718
0.395481	4.67646		0.075272	1.63954		0.075268	1.23811		0.075233	1.04782		0.074922	1.24741
0.39581	4.67594		0.075337	1.6384		0.075334	1.23704		0.075299	1.04784		0.074987	1.24722
0.396139	4.67977		0.075403	1.63765		0.075399	1.23592		0.075365	1.04786		0.075053	1.24666
0.396468	4.6834		0.075469	1.63726		0.075465	1.23535		0.075431	1.04789		0.075119	1.24605
0.396796	4.68587		0.075535	1.63687		0.075531	1.23475		0.075497	1.04795		0.075184	1.24551
0.397125	4.68821		0.075601	1.63647		0.075597	1.23416		0.075563	1.04802		0.07525	1.2452
0.397454	4.69078		0.075667	1.6364		0.075663	1.23368		0.075629	1.04809		0.075315	1.24488
0.397783	4.69344		0.075733	1.6364		0.075729	1.23331		0.075694	1.04817		0.075381	1.24459
0.398112	4.69589		0.075799	1.6364		0.075795	1.23295		0.07576	1.04841		0.075447	1.2448
0.398441	4.69893		0.075865	1.63589		0.075861	1.23268		0.075826	1.04867		0.075512	1.24544
0.39877	4.70082		0.075931	1.63519		0.075927	1.23279		0.075892	1.04893		0.075578	1.24606
0.399099	4.6989		0.075996	1.63453		0.075992	1.2329		0.075958	1.04917		0.075643	1.24665
0.399428	4.69632		0.076062	1.63381		0.076058	1.233		0.076024	1.04938		0.075709	1.24697
0.399757	4.69498		0.076128	1.63282		0.076124	1.23286		0.07609	1.0496		0.075775	1.24731
0.400086	4.69617		0.076194	1.63184		0.07619	1.23251		0.076156	1.04981		0.07584	1.24761
0.400415	4.69694		0.07626	1.63077		0.076256	1.23216		0.076221	1.05001		0.075906	1.24765
0.400744	4.69441		0.076326	1.62971		0.076322	1.23173		0.076287	1.05018		0.075971	1.24735
0.401073	4.69132		0.076392	1.62845		0.076388	1.23114		0.076353	1.05035		0.076037	1.24706
0.401402	4.68962		0.076458	1.62748		0.076454	1.23055		0.076419	1.05039		0.076103	1.24695
0.401731	4.68881		0.076524	1.62627		0.07652	1.22997		0.076485	1.05021		0.076168	1.24718
0.40206	4.68947		0.076589	1.62512		0.076585	1.2291		0.076551	1.05003		0.076234	1.2474
0.402389	4.69022		0.076655	1.62404		0.076651	1.22799		0.076617	1.04986		0.076299	1.24762
0.402718	4.6899		0.076721	1.62306		0.076717	1.22687		0.076682	1.0498		0.076365	1.2476
0.403047	4.68835		0.076787	1.62246		0.076783	1.22559		0.076748	1.0498		0.076431	1.2473
0.403376	4.68385		0.076853	1.622		0.076849	1.22391		0.076814	1.04981		0.076496	1.24702
0.403704	4.67579		0.076919	1.62154		0.076915	1.22213		0.07688	1.05		0.076562	1.24676
0.404033	4.67014		0.076985	1.62106		0.076981	1.22044		0.076946	1.05045		0.076628	1.24655
0.404362	4.66958		0.077051	1.62055		0.077047	1.21906		0.077012	1.0509		0.076693	1.24634
0.404691	4.6701		0.077117	1.62004		0.077113	1.2179		0.077078	1.0513		0.076759	1.24611
0.40502	4.66962		0.077183	1.61954		0.077178	1.21675		0.077144	1.05143		0.076824	1.24607
0.405349	4.6685		0.077248	1.61929		0.077244	1.21587		0.077209	1.05143		0.07689	1.24621
0.405678	4.66764		0.077314	1.61906		0.07731	1.21534		0.077275	1.05142		0.076956	1.24636
0.406007	4.66564		0.07738	1.61884		0.077376	1.21482		0.077341	1.05127		0.077021	1.24617
0.406336	4.66213		0.077446	1.6186		0.077442	1.21432		0.077407	1.05097		0.077087	1.24558
0.406665	4.66126		0.077512	1.61826		0.077508	1.21421		0.077473	1.05067		0.077152	1.24491
0.406994	4.66543		0.077578	1.61793		0.077574	1.21424		0.077539	1.05041		0.077218	1.24424
0.407323	4.67052		0.077644	1.61763		0.07764	1.21428		0.077605	1.05073		0.077284	1.24369
0.407652	4.67092		0.07771	1.6176		0.077706	1.21449		0.07767	1.05127		0.077349	1.24313
0.407981	4.66774		0.077776	1.61758		0.077771	1.21489		0.077736	1.05183		0.077415	1.24257
0.40831	4.66419		0.077841	1.61756		0.077837	1.21527		0.077802	1.05251		0.07748	1.24235
0.408639	4.66069		0.077907	1.6175		0.077903	1.21559		0.077868	1.05323		0.077546	1.24265
0.408968	4.65753		0.077973	1.61739		0.077969	1.21549		0.077934	1.05395		0.077612	1.24293
0.409297	4.65622		0.078039	1.61729		0.078035	1.21521		0.078	1.05472		0.077677	1.24322
0.409626	4.65745		0.078105	1.61713		0.078101	1.21491		0.078066	1.05446		0.077743	1.24336
0.409955	4.65763		0.078171	1.61667		0.078167	1.21449		0.078132	1.05408		0.077808	1.24339
0.410283	4.65539		0.078237	1.61617		0.078233	1.21398		0.078197	1.0537		0.077874	1.24342
0.410612	4.65338		0.078303	1.61566		0.078299	1.21346		0.078263	1.05317		0.07794	1.24299
0.410941	4.65336		0.078369	1.61534		0.078364	1.21294		0.078329	1.05259		0.078005	1.24206
0.41127	4.65558		0.078435	1.61518		0.07843	1.21242		0.078395	1.05201		0.078071	1.24113
0.411599	4.65707		0.0785	1.61503		0.078496	1.21193		0.078461	1.05143		0.078136	1.24022
0.411928	4.65782		0.078566	1.61495		0.078562	1.21143		0.078527	1.05105		0.078202	1.23933
0.412257	4.66011		0.078632	1.61508		0.078628	1.21124		0.078593	1.05066		0.078268	1.23838
0.412586	4.66409		0.078698	1.61526		0.078694	1.21119		0.078658	1.05029		0.078333	1.23748
0.412915	4.66989		0.078764	1.61543		0.07876	1.21113		0.078724	1.04995		0.078399	1.23681
0.413244	4.67572		0.07883	1.61557		0.078826	1.21108		0.07879	1.04963		0.078464	1.23651
0.413573	4.68048		0.078896	1.6157		0.078892	1.21093		0.078856	1.04931		0.07853	1.23622
0.413902	4.68438		0.078962	1.61582		0.078958	1.21075		0.078922	1.04906		0.078596	1.23592
0.414231	4.68535		0.079028	1.61592		0.079023	1.21056		0.078988	1.0491		0.078661	1.23574
0.41456	4.68273		0.079093	1.61598		0.079089	1.2108		0.079054	1.0492		0.078727	1.23563
0.414889	4.67814		0.079159	1.61603		0.079155	1.21111		0.07912	1.04928		0.078792	1.23553
0.415218	4.67603		0.079225	1.61608		0.079221	1.21144		0.079185	1.04925		0.078858	1.23565
0.415547	4.67433		0.079291	1.61593		0.079287	1.21177		0.079251	1.04917		0.078924	1.23602
0.415876	4.67172		0.079357	1.61562		0.079353	1.2122		0.079317	1.04908		0.078989	1.23644
0.416205	4.66763		0.079423	1.61532		0.079419	1.2127		0.079383	1.04899		0.079055	1.23683
0.416534	4.66149		0.079489	1.61505		0.079485	1.2132		0.079449	1.04888		0.07912	1.23731
0.416862	4.65561		0.079555	1.6148		0.079551	1.21321		0.079515	1.04876		0.079186	1.23782
0.417191	4.65011		0.079621	1.61455		0.079616	1.21313		0.079581	1.04872		0.079252	1.23828
0.41752	4.64617		0.079687	1.6143		0.079682	1.21306		0.079646	1.04895		0.079317	1.23864
0.417849	4.64093		0.079752	1.61391		0.079748	1.21297		0.079712	1.04929		0.079383	1.23878
0.418178	4.63937		0.079818	1.61345		0.079814	1.21276		0.079778	1.04962		0.079448	1.23893
0.418507	4.63977		0.079884	1.61299		0.07988	1.2125		0.079844	1.04994		0.079514	1.23906
0.418836	4.63867		0.07995	1.61259		0.079946	1.21216		0.07991	1.05019		0.07958	1.23892
0.419165	4.63649		0.080016	1.61222		0.080012	1.21145		0.079976	1.05044		0.079645	1.23868
0.419494	4.63277		0.080082	1.61187		0.080078	1.21063		0.080042	1.05064		0.079711	1.23841
0.419823	4.62785		0.080148	1.61152		0.080144	1.20984		0.080108	1.05011		0.079776	1.23813
0.420152	4.62398		0.080214	1.6111		0.080209	1.20901		0.080173	1.04951		0.079842	1.23775
0.420481	4.62285		0.08028	1.61068		0.080275	1.20812		0.080239	1.04892		0.079908	1.2374
0.42081	4.62277		0.080345	1.61025		0.080341	1.20724		0.080305	1.04829		0.079973	1.23707
0.421139	4.62291		0.080411	1.60987		0.080407	1.2065		0.080371	1.04731		0.080039	1.23638
0.421468	4.62437		0.080477	1.60952		0.080473	1.20617		0.080437	1.04635		0.080104	1.23561
0.421797	4.62504		0.080543	1.60918		0.080539	1.20595		0.080503	1.04549		0.08017	1.23484
0.422126	4.62488		0.080609	1.60885		0.080605	1.20572		0.080569	1.04565		0.080236	1.23421
0.422455	4.62628		0.080675	1.60873		0.080671	1.2055		0.080634	1.04581		0.080301	1.23369
0.422784	4.62839		0.080741	1.60869		0.080737	1.20532		0.0807	1.04597		0.080367	1.23315
0.423113	4.63127		0.080807	1.60863		0.080802	1.20515		0.080766	1.04623		0.080432	1.23266
0.423441	4.63285		0.080873	1.60835		0.080868	1.20497		0.080832	1.04671		0.080498	1.23206
0.42377	4.63096		0.080939	1.60797		0.080934	1.2048		0.080898	1.04719		0.080564	1.23152
0.424099	4.62824		0.081004	1.60759		0.081	1.20463		0.080964	1.04762		0.080629	1.23088
0.424428	4.62671		0.08107	1.6072		0.081066	1.20445		0.08103	1.04791		0.080695	1.23032
0.424757	4.6258		0.081136	1.60628		0.081132	1.20428		0.081096	1.04818		0.08076	1.22972
0.425086	4.6247		0.081202	1.60532		0.081198	1.2042		0.081161	1.04845		0.080826	1.22914
0.425415	4.62233		0.081268	1.60431		0.081264	1.20412		0.081227	1.04871		0.080892	1.22858
0.425744	4.61822		0.081334	1.60341		0.08133	1.20405		0.081293	1.04899		0.080957	1.22817
0.426073	4.61378		0.0814	1.60237		0.081395	1.20408		0.081359	1.04929		0.081023	1.22781
0.426402	4.60887		0.081466	1.60148		0.081461	1.20414		0.081425	1.04942		0.081088	1.2275
0.426731	4.60452		0.081532	1.60054		0.081527	1.20419		0.081491	1.04931		0.081154	1.22704
0.42706	4.60246		0.081597	1.59943		0.081593	1.20425		0.081557	1.04917		0.08122	1.22651
0.427389	4.60082		0.081663	1.59836		0.081659	1.20433		0.081622	1.04902		0.081285	1.22599
0.427718	4.59952		0.081729	1.59727		0.081725	1.20443		0.081688	1.04879		0.081351	1.22544
0.428047	4.59839		0.081795	1.59645		0.081791	1.20452		0.081754	1.04835		0.081416	1.22488
0.428376	4.59693		0.081861	1.59575		0.081857	1.20456		0.08182	1.04786		0.081482	1.22435
0.428705	4.59581		0.081927	1.59499		0.081923	1.20451		0.081886	1.04744		0.081548	1.22378
0.429034	4.59465		0.081993	1.59433		0.081988	1.20444		0.081952	1.04697		0.081613	1.22315
0.429363	4.5932		0.082059	1.594		0.082054	1.20437		0.082018	1.04654		0.081679	1.22249
0.429692	4.59065		0.082125	1.59375		0.08212	1.20436		0.082084	1.04612		0.081744	1.22188
0.430021	4.59112		0.082191	1.59351		0.082186	1.2045		0.082149	1.04586		0.08181	1.2212
0.430349	4.59609		0.082256	1.59335		0.082252	1.20468		0.082215	1.04588		0.081876	1.22057
0.430678	4.59934		0.082322	1.5933		0.082318	1.20487		0.082281	1.04589		0.081941	1.21998
0.431007	4.60005		0.082388	1.59325		0.082384	1.20513		0.082347	1.04594		0.082007	1.21934
0.431336	4.60094		0.082454	1.59319		0.08245	1.20546		0.082413	1.04604		0.082073	1.21896
0.431665	4.60316		0.08252	1.59273		0.082516	1.2058		0.082479	1.04613		0.082138	1.21875
0.431994	4.60642		0.082586	1.59189		0.082581	1.20613		0.082545	1.04622		0.082204	1.21853
0.432323	4.61025		0.082652	1.59102		0.082647	1.20641		0.08261	1.04622		0.082269	1.21831
0.432652	4.61309		0.082718	1.59014		0.082713	1.20644		0.082676	1.046		0.082335	1.21744
0.432981	4.61727		0.082784	1.58931		0.082779	1.20642		0.082742	1.04578		0.082401	1.21656
0.43331	4.62049		0.08285	1.58851		0.082845	1.2064		0.082808	1.04571		0.082466	1.21563
0.433639	4.61842		0.082915	1.58775		0.082911	1.20641		0.082874	1.04585		0.082532	1.21502
0.433968	4.61876		0.082981	1.58696		0.082977	1.20647		0.08294	1.04598		0.082597	1.21455
0.434297	4.6206		0.083047	1.58628		0.083043	1.20652		0.083006	1.04611		0.082663	1.21408
0.434626	4.61856		0.083113	1.58571		0.083109	1.20657		0.083072	1.04613		0.082729	1.21359
0.434955	4.61579		0.083179	1.58512		0.083175	1.20674		0.083137	1.04602		0.082794	1.21351
0.435284	4.6125		0.083245	1.58452		0.08324	1.20723		0.083203	1.04589		0.08286	1.2135
0.435613	4.61057		0.083311	1.58377		0.083306	1.20776		0.083269	1.04561		0.082925	1.21349
0.435942	4.61199		0.083377	1.58288		0.083372	1.20828		0.083335	1.04519		0.082991	1.21353
0.436271	4.61036		0.083443	1.582		0.083438	1.20874		0.083401	1.04474		0.083057	1.21358
0.436599	4.60647		0.083508	1.5812		0.083504	1.20924		0.083467	1.04431		0.083122	1.21364
0.436928	4.60297		0.083574	1.58066		0.08357	1.20972		0.083533	1.04409		0.083188	1.21376
0.437257	4.59792		0.08364	1.58032		0.083636	1.2102		0.083598	1.04405		0.083253	1.21419
0.437586	4.59758		0.083706	1.57998		0.083702	1.21054		0.083664	1.04403		0.083319	1.21474
0.437915	4.60043		0.083772	1.57964		0.083768	1.21085		0.08373	1.044		0.083385	1.21518
0.438244	4.60055		0.083838	1.57986		0.083833	1.21117		0.083796	1.04395		0.08345	1.21552
0.438573	4.60027		0.083904	1.58008		0.083899	1.21143		0.083862	1.04391		0.083516	1.21577
0.438902	4.59784		0.08397	1.5803		0.083965	1.21165		0.083928	1.04387		0.083581	1.21605
0.439231	4.59411		0.084036	1.58047		0.084031	1.21188		0.083994	1.04365		0.083647	1.2162
0.43956	4.59484		0.084102	1.58056		0.084097	1.2121		0.08406	1.04323		0.083713	1.21609
0.439889	4.6002		0.084167	1.58065		0.084163	1.21215		0.084125	1.04284		0.083778	1.21591
0.440218	4.60683		0.084233	1.58074		0.084229	1.21218		0.084191	1.0426		0.083844	1.21574
0.440547	4.61041		0.084299	1.58096		0.084295	1.21222		0.084257	1.04252		0.083909	1.21557
0.440876	4.6092		0.084365	1.58121		0.084361	1.21222		0.084323	1.04246		0.083975	1.21541
0.441205	4.60903		0.084431	1.58148		0.084426	1.21221		0.084389	1.0424		0.084041	1.21526
0.441534	4.61116		0.084497	1.58173		0.084492	1.2122		0.084455	1.04254		0.084106	1.21513
0.441863	4.61104		0.084563	1.58206		0.084558	1.21212		0.084521	1.04282		0.084172	1.21505
0.442192	4.61183		0.084629	1.58238		0.084624	1.21178		0.084586	1.04307		0.084237	1.21498
0.442521	4.61435		0.084695	1.58268		0.08469	1.21139		0.084652	1.0431		0.084303	1.21491
0.44285	4.61599		0.08476	1.58258		0.084756	1.21099		0.084718	1.04292		0.084369	1.21482
0.443179	4.6148		0.084826	1.5824		0.084822	1.2104		0.084784	1.04275		0.084434	1.21473
0.443507	4.61018		0.084892	1.58222		0.084888	1.20974		0.08485	1.04253		0.0845	1.21462
0.443836	4.60705		0.084958	1.58203		0.084954	1.20906		0.084916	1.04185		0.084565	1.2145
0.444165	4.6054		0.085024	1.5818		0.085019	1.20828		0.084982	1.04092		0.084631	1.21431
0.444494	4.60297		0.08509	1.58156		0.085085	1.20729		0.085048	1.04006		0.084697	1.21411
0.444823	4.60074		0.085156	1.58146		0.085151	1.20624		0.085113	1.03931		0.084762	1.21392
0.445152	4.60078		0.085222	1.582		0.085217	1.20526		0.085179	1.0387		0.084828	1.21427
0.445481	4.59942		0.085288	1.58273		0.085283	1.20454		0.085245	1.03809		0.084893	1.21481
0.44581	4.59663		0.085354	1.58342		0.085349	1.20393		0.085311	1.03749		0.084959	1.21527
0.446139	4.59605		0.085419	1.58408		0.085415	1.20328		0.085377	1.03743		0.085025	1.21572
0.446468	4.59563		0.085485	1.58467		0.085481	1.20283		0.085443	1.03755		0.08509	1.21593
0.446797	4.59548		0.085551	1.58526		0.085547	1.20262		0.085509	1.03767		0.085156	1.21613
0.447126	4.59551		0.085617	1.58579		0.085612	1.20243		0.085574	1.03793		0.085221	1.21633
0.447455	4.59501		0.085683	1.58615		0.085678	1.20221		0.08564	1.0383		0.085287	1.21614
0.447784	4.59359		0.085749	1.58651		0.085744	1.20159		0.085706	1.03867		0.085353	1.21586
0.448113	4.59177		0.085815	1.58685		0.08581	1.20092		0.085772	1.03907		0.085418	1.21561
0.448442	4.59136		0.085881	1.58694		0.085876	1.20024		0.085838	1.03901		0.085484	1.21549
0.448771	4.5925		0.085947	1.58675		0.085942	1.19948		0.085904	1.03892		0.085549	1.2158
0.4491	4.59258		0.086012	1.58654		0.086008	1.19867		0.08597	1.03882		0.085615	1.2161
0.449429	4.58989		0.086078	1.58613		0.086074	1.19782		0.086036	1.03841		0.085681	1.21633
0.449758	4.58701		0.086144	1.58538		0.08614	1.197		0.086101	1.03792		0.085746	1.21627
0.450086	4.58475		0.08621	1.58454		0.086205	1.19635		0.086167	1.03742		0.085812	1.21611
0.450415	4.58296		0.086276	1.58373		0.086271	1.1957		0.086233	1.03692		0.085877	1.21596
0.450744	4.5807		0.086342	1.58292		0.086337	1.19504		0.086299	1.03632		0.085943	1.21555
0.451073	4.57848		0.086408	1.58209		0.086403	1.19454		0.086365	1.03574		0.086009	1.21465
0.451402	4.57939		0.086474	1.58132		0.086469	1.19422		0.086431	1.03512		0.086074	1.21375
0.451731	4.58069		0.08654	1.58057		0.086535	1.1939		0.086497	1.03474		0.08614	1.21282
0.45206	4.57973		0.086606	1.57991		0.086601	1.19363		0.086562	1.03448		0.086205	1.21229
0.452389	4.57785		0.086671	1.57923		0.086667	1.19349		0.086628	1.03422		0.086271	1.21178
0.452718	4.57529		0.086737	1.57858		0.086733	1.19337		0.086694	1.03405		0.086337	1.21126
0.453047	4.5731		0.086803	1.57787		0.086798	1.19324		0.08676	1.03418		0.086402	1.21115
0.453376	4.5726		0.086869	1.57709		0.086864	1.19284		0.086826	1.03439		0.086468	1.21149
0.453705	4.57405		0.086935	1.57632		0.08693	1.19225		0.086892	1.03458		0.086533	1.21187
0.454034	4.57762		0.087001	1.57554		0.086996	1.1916		0.086958	1.03455		0.086599	1.21222
0.454363	4.58188		0.087067	1.57473		0.087062	1.19114		0.087024	1.03443		0.086665	1.2125
0.454692	4.58316		0.087133	1.57391		0.087128	1.19088		0.087089	1.03431		0.08673	1.2128
0.455021	4.5817		0.087199	1.57306		0.087194	1.19063		0.087155	1.03417		0.086796	1.21307
0.45535	4.5811		0.087264	1.57191		0.08726	1.19039		0.087221	1.034		0.086861	1.2133
0.455679	4.58229		0.08733	1.57059		0.087326	1.18998		0.087287	1.03379		0.086927	1.21348
0.456008	4.58502		0.087396	1.5693		0.087392	1.1895		0.087353	1.03368		0.086993	1.21364
0.456337	4.58926		0.087462	1.56803		0.087457	1.18904		0.087419	1.0341		0.087058	1.21383
0.456665	4.5925		0.087528	1.56677		0.087523	1.18873		0.087485	1.03465		0.087124	1.21405
0.456994	4.59224		0.087594	1.56548		0.087589	1.18862		0.08755	1.03519		0.087189	1.21433
0.457323	4.58922		0.08766	1.56426		0.087655	1.18852		0.087616	1.03581		0.087255	1.21459
0.457652	4.58563		0.087726	1.56329		0.087721	1.18841		0.087682	1.0366		0.087321	1.2146
0.457981	4.58196		0.087792	1.56244		0.087787	1.18878		0.087748	1.03749		0.087386	1.21423
0.45831	4.57845		0.087858	1.56159		0.087853	1.18927		0.087814	1.03836		0.087452	1.2139
0.458639	4.57433		0.087923	1.56083		0.087919	1.18974		0.08788	1.03851		0.087517	1.21364
0.458968	4.5685		0.087989	1.5601		0.087985	1.18998		0.087946	1.03866		0.087583	1.21357
0.459297	4.56302		0.088055	1.55938		0.08805	1.19002		0.088012	1.03879		0.087649	1.21352
0.459626	4.55764		0.088121	1.55865		0.088116	1.19006		0.088077	1.03883		0.087714	1.21347
0.459955	4.55194		0.088187	1.55734		0.088182	1.19009		0.088143	1.03836		0.08778	1.21369
0.460284	4.54838		0.088253	1.5559		0.088248	1.18997		0.088209	1.03786		0.087846	1.21419
0.460613	4.54658		0.088319	1.55446		0.088314	1.18982		0.088275	1.03744		0.087911	1.21468
0.460942	4.54515		0.088385	1.55338		0.08838	1.18967		0.088341	1.03738		0.087977	1.21502
0.461271	4.54383		0.088451	1.55248		0.088446	1.1896		0.088407	1.03735		0.088042	1.21493
0.4616	4.54291		0.088517	1.55158		0.088512	1.18959		0.088473	1.03733		0.088108	1.21484
0.461929	4.54306		0.088582	1.5507		0.088578	1.18959		0.088538	1.03751		0.088174	1.21473
0.462258	4.54556		0.088648	1.54986		0.088643	1.1895		0.088604	1.03811		0.088239	1.21424
0.462587	4.54852		0.088714	1.54902		0.088709	1.18904		0.08867	1.03876		0.088305	1.21334
0.462916	4.5502		0.08878	1.54819		0.088775	1.18846		0.088736	1.03951		0.08837	1.21245
0.463244	4.55232		0.088846	1.54733		0.088841	1.18789		0.088802	1.04023		0.088436	1.21182
0.463573	4.55476		0.088912	1.54647		0.088907	1.18712		0.088868	1.04096		0.088502	1.21168
0.463902	4.55782		0.088978	1.54562		0.088973	1.18614		0.088934	1.0418		0.088567	1.21158
0.464231	4.56163		0.089044	1.54493		0.089039	1.18526		0.089	1.04274		0.088633	1.21149
0.46456	4.5653		0.08911	1.54486		0.089105	1.18432		0.089065	1.04381		0.088698	1.21181
0.464889	4.56605		0.089175	1.54496		0.089171	1.18337		0.089131	1.04503		0.088764	1.21248
0.465218	4.56609		0.089241	1.54507		0.089236	1.18243		0.089197	1.04603		0.08883	1.21315
0.465547	4.56797		0.089307	1.54525		0.089302	1.18145		0.089263	1.04671		0.088895	1.21349
0.465876	4.56881		0.089373	1.54546		0.089368	1.1808		0.089329	1.04747		0.088961	1.21336
0.466205	4.56912		0.089439	1.54567		0.089434	1.18028		0.089395	1.04813		0.089026	1.21315
0.466534	4.56788		0.089505	1.54586		0.0895	1.17979		0.089461	1.0487		0.089092	1.21293
0.466863	4.56443		0.089571	1.5459		0.089566	1.17928		0.089526	1.04903		0.089158	1.21228
0.467192	4.5624		0.089637	1.54589		0.089632	1.1793		0.089592	1.0494		0.089223	1.21135
0.467521	4.56278		0.089703	1.54594		0.089698	1.17948		0.089658	1.04976		0.089289	1.21041
0.46785	4.56384		0.089769	1.54632		0.089764	1.17966		0.089724	1.05017		0.089354	1.20952
0.468179	4.56869		0.089834	1.54679		0.089829	1.18004		0.08979	1.0506		0.08942	1.2087
0.468508	4.57473		0.0899	1.54729		0.089895	1.18044		0.089856	1.051		0.089486	1.20791
0.468837	4.57734		0.089966	1.54776		0.089961	1.18087		0.089922	1.05119		0.089551	1.20708
0.469166	4.57519		0.090032	1.54784		0.090027	1.18122		0.089988	1.05095		0.089617	1.20645
0.469495	4.57216		0.090098	1.54788		0.090093	1.18121		0.090053	1.05068		0.089682	1.206
0.469824	4.56904		0.090164	1.5479		0.090159	1.18105		0.090119	1.05038		0.089748	1.20554
0.470152	4.56742		0.09023	1.54757		0.090225	1.18089		0.090185	1.04981		0.089814	1.20531
0.470481	4.56223		0.090296	1.5472		0.090291	1.18014		0.090251	1.04925		0.089879	1.20543
0.47081	4.55556		0.090362	1.54683		0.090357	1.1794		0.090317	1.04864		0.089945	1.20557
0.471139	4.55111		0.090427	1.54639		0.090422	1.17869		0.090383	1.04838		0.09001	1.20571
0.471468	4.54634		0.090493	1.54555		0.090488	1.1779		0.090449	1.04852		0.090076	1.20597
0.471797	4.54167		0.090559	1.54472		0.090554	1.17686		0.090514	1.04866		0.090142	1.20632
0.472126	4.53693		0.090625	1.54393		0.09062	1.17583		0.09058	1.04898		0.090207	1.2067
0.472455	4.53471		0.090691	1.54376		0.090686	1.17478		0.090646	1.04973		0.090273	1.20683
0.472784	4.53504		0.090757	1.54363		0.090752	1.17388		0.090712	1.05056		0.090338	1.20668
0.473113	4.53681		0.090823	1.5435		0.090818	1.17305		0.090778	1.05134		0.090404	1.20652
0.473442	4.53908		0.090889	1.54337		0.090884	1.17211		0.090844	1.05187		0.09047	1.20634
0.473771	4.54191		0.090955	1.54326		0.09095	1.17124		0.09091	1.05219		0.090535	1.20613
0.4741	4.54568		0.091021	1.54315		0.091015	1.17014		0.090976	1.05252		0.090601	1.20583
0.474429	4.5475		0.091086	1.54303		0.091081	1.16905		0.091041	1.05252		0.090666	1.20557
0.474758	4.54726		0.091152	1.54289		0.091147	1.16811		0.091107	1.05217		0.090732	1.20563
0.475087	4.54684		0.091218	1.54273		0.091213	1.1675		0.091173	1.05181		0.090798	1.20616
0.475416	4.54617		0.091284	1.54257		0.091279	1.16694		0.091239	1.05144		0.090863	1.20661
0.475745	4.54546		0.09135	1.5426		0.091345	1.16641		0.091305	1.05095		0.090929	1.20714
0.476074	4.54468		0.091416	1.54302		0.091411	1.1659		0.091371	1.05043		0.090994	1.20751
0.476403	4.54329		0.091482	1.54355		0.091477	1.1656		0.091437	1.0499		0.09106	1.20774
0.476731	4.5422		0.091548	1.54375		0.091543	1.16529		0.091502	1.04927		0.091126	1.20795
0.47706	4.54134		0.091614	1.54339		0.091609	1.165		0.091568	1.0483		0.091191	1.2078
0.477389	4.53967		0.091679	1.54294		0.091674	1.1648		0.091634	1.04737		0.091257	1.20725
0.477718	4.53899		0.091745	1.54249		0.09174	1.16458		0.0917	1.04657		0.091322	1.20671
0.478047	4.53997		0.091811	1.54197		0.091806	1.16437		0.091766	1.04532		0.091388	1.20619
0.478376	4.54105		0.091877	1.54133		0.091872	1.16412		0.091832	1.04403		0.091454	1.20547
0.478705	4.5422		0.091943	1.54065		0.091938	1.16386		0.091898	1.04282		0.091519	1.20453
0.479034	4.54284		0.092009	1.54001		0.092004	1.1636		0.091964	1.04174		0.091585	1.20366
0.479363	4.54305		0.092075	1.53954		0.09207	1.16324		0.092029	1.04079		0.09165	1.20317
0.479692	4.54385		0.092141	1.53908		0.092136	1.16238		0.092095	1.0399		0.091716	1.20299
0.480021	4.54433		0.092207	1.53863		0.092202	1.16144		0.092161	1.03898		0.091782	1.20284
0.48035	4.54348		0.092273	1.5382		0.092267	1.16048		0.092227	1.03838		0.091847	1.20267
0.480679	4.54306		0.092338	1.5379		0.092333	1.15978		0.092293	1.03788		0.091913	1.20242
0.481008	4.54035		0.092404	1.53762		0.092399	1.15951		0.092359	1.03739		0.091978	1.20213
0.481337	4.53655		0.09247	1.53745		0.092465	1.1593		0.092425	1.03725		0.092044	1.20179
0.481666	4.53428		0.092536	1.53761		0.092531	1.15922		0.09249	1.03744		0.09211	1.20128
0.481995	4.53292		0.092602	1.53778		0.092597	1.15948		0.092556	1.03759		0.092175	1.20057
0.482324	4.53299		0.092668	1.53795		0.092663	1.15984		0.092622	1.03779		0.092241	1.19991
0.482653	4.53276		0.092734	1.53802		0.092729	1.16019		0.092688	1.03806		0.092306	1.19921
0.482982	4.53138		0.0928	1.53787		0.092795	1.16028		0.092754	1.03838		0.092372	1.19874
0.48331	4.52993		0.092866	1.53767		0.09286	1.15988		0.09282	1.03868		0.092438	1.19845
0.483639	4.53029		0.092931	1.53764		0.092926	1.15941		0.092886	1.03856		0.092503	1.1982
0.483968	4.53157		0.092997	1.53794		0.092992	1.159		0.092952	1.03816		0.092569	1.19781
0.484297	4.53426		0.093063	1.53821		0.093058	1.15882		0.093017	1.03777		0.092634	1.19732
0.484626	4.53541		0.093129	1.5385		0.093124	1.15868		0.093083	1.0374		0.0927	1.19679
0.484955	4.53556		0.093195	1.53877		0.09319	1.15855		0.093149	1.03712		0.092766	1.19634
0.485284	4.53633		0.093261	1.53899		0.093256	1.15849		0.093215	1.03686		0.092831	1.19591
0.485613	4.53516		0.093327	1.53922		0.093322	1.15858		0.093281	1.03661		0.092897	1.1956
0.485942	4.53324		0.093393	1.53942		0.093388	1.15867		0.093347	1.03668		0.092963	1.19528
0.486271	4.53314		0.093459	1.53961		0.093453	1.15881		0.093413	1.03689		0.093028	1.19499
0.4866	4.53402		0.093525	1.53981		0.093519	1.15915		0.093478	1.03709		0.093094	1.19479
0.486929	4.53167		0.09359	1.54002		0.093585	1.15944		0.093544	1.03729		0.093159	1.19458
0.487258	4.5277		0.093656	1.5403		0.093651	1.15977		0.09361	1.0374		0.093225	1.19434
0.487587	4.52735		0.093722	1.54069		0.093717	1.15991		0.093676	1.03753		0.093291	1.19355
0.487916	4.52824		0.093788	1.54108		0.093783	1.15972		0.093742	1.03765		0.093356	1.19243
0.488245	4.52768		0.093854	1.54123		0.093849	1.15953		0.093808	1.03791		0.093422	1.19124
0.488574	4.52515		0.09392	1.54096		0.093915	1.15925		0.093874	1.03817		0.093487	1.19028
0.488903	4.52224		0.093986	1.5407		0.093981	1.15882		0.09394	1.03844		0.093553	1.18947
0.489232	4.52302		0.094052	1.54042		0.094046	1.1584		0.094005	1.03865		0.093619	1.18866
0.489561	4.52561		0.094118	1.53981		0.094112	1.15796		0.094071	1.03873		0.093684	1.18778
0.48989	4.52669		0.094183	1.53886		0.094178	1.15767		0.094137	1.0388		0.09375	1.18726
0.490218	4.53009		0.094249	1.53793		0.094244	1.15755		0.094203	1.03893		0.093815	1.187
0.490547	4.53309		0.094315	1.53705		0.09431	1.15744		0.094269	1.0393		0.093881	1.18673
0.490876	4.53217		0.094381	1.53633		0.094376	1.15734		0.094335	1.03973		0.093947	1.18662
0.491205	4.52966		0.094447	1.53562		0.094442	1.15728		0.094401	1.04017		0.094012	1.18669
0.491534	4.52788		0.094513	1.53489		0.094508	1.15722		0.094466	1.04087		0.094078	1.18676
0.491863	4.52656		0.094579	1.53429		0.094574	1.15716		0.094532	1.0422		0.094143	1.18683
0.492192	4.52622		0.094645	1.53376		0.094639	1.15709		0.094598	1.04349		0.094209	1.18698
0.492521	4.52319		0.094711	1.53328		0.094705	1.15703		0.094664	1.04457		0.094275	1.18714
0.49285	4.51778		0.094777	1.53271		0.094771	1.15696		0.09473	1.04547		0.09434	1.18733
0.493179	4.51372		0.094842	1.53202		0.094837	1.15655		0.094796	1.04643		0.094406	1.18757
0.493508	4.50958		0.094908	1.53137		0.094903	1.15578		0.094862	1.04727		0.094471	1.18794
0.493837	4.50627		0.094974	1.53067		0.094969	1.15498		0.094928	1.0478		0.094537	1.18828
0.494166	4.50341		0.09504	1.53029		0.095035	1.15417		0.094993	1.048		0.094603	1.18862
0.494495	4.50143		0.095106	1.5301		0.095101	1.15347		0.095059	1.04815		0.094668	1.18916
0.494824	4.49899		0.095172	1.52991		0.095167	1.15279		0.095125	1.04826		0.094734	1.18969
0.495153	4.49666		0.095238	1.52988		0.095232	1.15216		0.095191	1.04826		0.094799	1.19027
0.495482	4.49657		0.095304	1.53004		0.095298	1.15192		0.095257	1.04826		0.094865	1.19061
0.495811	4.49798		0.09537	1.53022		0.095364	1.15211		0.095323	1.04826		0.094931	1.19074
0.49614	4.49916		0.095436	1.53039		0.09543	1.1523		0.095389	1.04835		0.094996	1.19088
0.496469	4.49847		0.095501	1.53002		0.095496	1.1525		0.095454	1.04855		0.095062	1.19098
0.496797	4.49697		0.095567	1.52935		0.095562	1.15264		0.09552	1.04874		0.095127	1.19069
0.497126	4.49536		0.095633	1.52865		0.095628	1.15276		0.095586	1.04892		0.095193	1.19027
0.497455	4.49371		0.095699	1.528		0.095694	1.15287		0.095652	1.04898		0.095259	1.18987
0.497784	4.49222		0.095765	1.5274		0.09576	1.15288		0.095718	1.04903		0.095324	1.18938
0.498113	4.4915		0.095831	1.5268		0.095826	1.15277		0.095784	1.04909		0.09539	1.18879
0.498442	4.49428		0.095897	1.5262		0.095891	1.15267		0.09585	1.04908		0.095455	1.18815
0.498771	4.49653		0.095963	1.52597		0.095957	1.15259		0.095916	1.04899		0.095521	1.18762
0.4991	4.49527		0.096029	1.52587		0.096023	1.15264		0.095981	1.04891		0.095587	1.18727
0.499429	4.49224		0.096094	1.52576		0.096089	1.15275		0.096047	1.04885		0.095652	1.18698
0.499758	4.48923		0.09616	1.52552		0.096155	1.15288		0.096113	1.04885		0.095718	1.18675
0.500087	4.48713		0.096226	1.52522		0.096221	1.15324		0.096179	1.04885		0.095783	1.18701
0.500416	4.48603		0.096292	1.5249		0.096287	1.15387		0.096245	1.04885		0.095849	1.18762
0.500745	4.48507		0.096358	1.52452		0.096353	1.1545		0.096311	1.04878		0.095915	1.18829
0.501074	4.48377		0.096424	1.52371		0.096419	1.15509		0.096377	1.04868		0.09598	1.18881
0.501403	4.48391		0.09649	1.52278		0.096484	1.15573		0.096442	1.04858		0.096046	1.18894
0.501732	4.48258		0.096556	1.52187		0.09655	1.15633		0.096508	1.04856		0.096111	1.18895
0.502061	4.48152		0.096622	1.5214		0.096616	1.157		0.096574	1.04865		0.096177	1.18897
0.50239	4.48376		0.096688	1.52113		0.096682	1.15742		0.09664	1.04875		0.096243	1.18864
0.502719	4.48556		0.096753	1.52088		0.096748	1.15771		0.096706	1.04883		0.096308	1.1881
0.503048	4.48596		0.096819	1.52057		0.096814	1.15802		0.096772	1.04889		0.096374	1.18757
0.503376	4.48504		0.096885	1.5201		0.09688	1.15821		0.096838	1.04893		0.096439	1.18704
0.503705	4.48351		0.096951	1.51957		0.096946	1.15767		0.096904	1.04898		0.096505	1.18658
0.504034	4.48317		0.097017	1.51904		0.097012	1.15699		0.096969	1.04862		0.096571	1.18619
0.504363	4.4845		0.097083	1.51838		0.097077	1.15632		0.097035	1.04784		0.096636	1.18577
0.504692	4.48571		0.097149	1.51762		0.097143	1.15558		0.097101	1.04696		0.096702	1.1853
0.505021	4.48662		0.097215	1.51687		0.097209	1.15493		0.097167	1.04622		0.096767	1.18481
0.50535	4.48682		0.097281	1.51625		0.097275	1.15424		0.097233	1.0459		0.096833	1.1843
0.505679	4.4852		0.097346	1.51607		0.097341	1.15371		0.097299	1.04574		0.096899	1.18378
0.506008	4.48475		0.097412	1.51597		0.097407	1.15433		0.097365	1.04557		0.096964	1.18359
0.506337	4.48681		0.097478	1.51585		0.097473	1.15495		0.09743	1.04575		0.09703	1.18341
0.506666	4.49106		0.097544	1.51531		0.097539	1.15561		0.097496	1.04632		0.097095	1.18323
0.506995	4.49769		0.09761	1.51473		0.097605	1.15605		0.097562	1.04687		0.097161	1.18291
0.507324	4.50367		0.097676	1.51411		0.09767	1.1565		0.097628	1.04742		0.097227	1.18251
0.507653	4.50615		0.097742	1.51343		0.097736	1.15695		0.097694	1.04749		0.097292	1.18213
0.507982	4.50645		0.097808	1.51251		0.097802	1.1572		0.09776	1.04752		0.097358	1.18171
0.508311	4.5068		0.097874	1.5116		0.097868	1.15687		0.097826	1.04756		0.097423	1.18114
0.50864	4.5064		0.09794	1.51067		0.097934	1.15655		0.097892	1.04745		0.097489	1.18055
0.508969	4.50597		0.098005	1.51045		0.098	1.15623		0.097957	1.04729		0.097555	1.18003
0.509298	4.50477		0.098071	1.51036		0.098066	1.15597		0.098023	1.04712		0.09762	1.17986
0.509627	4.50061		0.098137	1.51027		0.098132	1.15572		0.098089	1.04696		0.097686	1.17983
0.509955	4.49627		0.098203	1.5101		0.098198	1.15548		0.098155	1.04685		0.097751	1.17981
0.510284	4.49167		0.098269	1.50974		0.098263	1.15513		0.098221	1.04674		0.097817	1.17987
0.510613	4.4869		0.098335	1.50936		0.098329	1.15463		0.098287	1.04664		0.097883	1.18022
0.510942	4.48523		0.098401	1.50889		0.098395	1.15413		0.098353	1.04663		0.097948	1.18063
0.511271	4.48504		0.098467	1.50809		0.098461	1.15359		0.098418	1.04666		0.098014	1.18099
0.5116	4.48379		0.098533	1.50722		0.098527	1.15291		0.098484	1.04669		0.098079	1.18115
0.511929	4.4823		0.098598	1.50635		0.098593	1.15215		0.09855	1.04682		0.098145	1.18125
0.512258	4.48158		0.098664	1.50589		0.098659	1.15145		0.098616	1.04719		0.098211	1.18134
0.512587	4.48289		0.09873	1.50599		0.098725	1.15077		0.098682	1.04757		0.098276	1.18135
0.512916	4.48652		0.098796	1.50612		0.098791	1.15021		0.098748	1.0479		0.098342	1.18116
0.513245	4.48764		0.098862	1.50625		0.098856	1.14963		0.098814	1.04822		0.098407	1.18093
0.513574	4.48822		0.098928	1.5066		0.098922	1.14905		0.09888	1.04861		0.098473	1.18083
0.513903	4.48979		0.098994	1.50719		0.098988	1.14845		0.098945	1.04899		0.098539	1.18108
0.514232	4.49107		0.09906	1.5078		0.099054	1.14786		0.099011	1.04938		0.098604	1.18152
0.514561	4.49285		0.099126	1.5084		0.09912	1.14726		0.099077	1.04973		0.09867	1.18191
0.51489	4.49305		0.099192	1.509		0.099186	1.14668		0.099143	1.05001		0.098736	1.18219
0.515219	4.49104		0.099257	1.50921		0.099252	1.14611		0.099209	1.05026		0.098801	1.18225
0.515548	4.48676		0.099323	1.50912		0.099318	1.14557		0.099275	1.05053		0.098867	1.18227
0.515877	4.48071		0.099389	1.50897		0.099384	1.1451		0.099341	1.05079		0.098932	1.18229
0.516206	4.47471		0.099455	1.50882		0.099449	1.14463		0.099406	1.05105		0.098998	1.18228
0.516535	4.47182		0.099521	1.50872		0.099515	1.14417		0.099472	1.05136		0.099064	1.18222
0.516863	4.47161		0.099587	1.50872		0.099581	1.14382		0.099538	1.05166		0.099129	1.18213
0.517192	4.46931		0.099653	1.50876		0.099647	1.14387		0.099604	1.05194		0.099195	1.18204
0.517521	4.46526		0.099719	1.5088		0.099713	1.14414		0.09967	1.05223		0.09926	1.18195
0.51785	4.45952		0.099785	1.50884		0.099779	1.14443		0.099736	1.05247		0.099326	1.18186
0.518179	4.45355		0.09985	1.50901		0.099845	1.1447		0.099802	1.05266		0.099392	1.18176
0.518508	4.44993		0.099916	1.50932		0.099911	1.14491		0.099868	1.05284		0.099457	1.18166
0.518837	4.44886		0.099982	1.50968		0.099977	1.145		0.099933	1.05302		0.099523	1.18156
0.519166	4.44941		0.100048	1.51003		0.100042	1.14503		0.099999	1.05313		0.099588	1.18144
0.519495	4.45075		0.100114	1.51029		0.100108	1.14506		0.100065	1.05283		0.099654	1.18122
0.519824	4.45232		0.10018	1.51029		0.100174	1.14503		0.100131	1.05254		0.09972	1.18088
0.520153	4.45065		0.100246	1.51016		0.10024	1.14448		0.100197	1.05221		0.099785	1.18053
0.520482	4.45008		0.100312	1.51005		0.100306	1.1436		0.100263	1.05193		0.099851	1.18018
0.520811	4.45147		0.100378	1.50992		0.100372	1.14268		0.100329	1.05168		0.099916	1.17988
0.52114	4.4559		0.100444	1.50979		0.100438	1.14171		0.100394	1.05144		0.099982	1.17971
0.521469	4.46194		0.100509	1.50962		0.100504	1.14073		0.10046	1.05122		0.100048	1.17965
0.521798	4.46692		0.100575	1.50943		0.10057	1.13967		0.100526	1.05101		0.100113	1.1796
0.522127	4.46956		0.100641	1.50925		0.100636	1.13862		0.100592	1.05082		0.100179	1.17955
0.522456	4.4704		0.100707	1.50907		0.100701	1.13756		0.100658	1.05096		0.100244	1.17953
0.522785	4.47254		0.100773	1.50904		0.100767	1.13646		0.100724	1.05113		0.10031	1.17961
0.523113	4.47468		0.100839	1.5091		0.100833	1.13565		0.10079	1.05129		0.100376	1.1797
0.523442	4.47512		0.100905	1.50916		0.100899	1.13514		0.100856	1.05147		0.100441	1.17977
0.523771	4.47439		0.100971	1.50922		0.100965	1.13465		0.100921	1.05174		0.100507	1.17983
0.5241	4.47328		0.101037	1.50928		0.101031	1.13417		0.100987	1.05234		0.100572	1.17976
0.524429	4.46935		0.101103	1.50928		0.101097	1.13364		0.101053	1.05301		0.100638	1.17951
0.524758	4.46358		0.101168	1.50925		0.101163	1.13313		0.101119	1.05367		0.100704	1.17926
0.525087	4.45908		0.101234	1.50922		0.101229	1.13265		0.101185	1.05427		0.100769	1.17903
0.525416	4.45707		0.1013	1.50919		0.101294	1.13214		0.101251	1.05496		0.100835	1.17879
0.525745	4.45573		0.101366	1.50925		0.10136	1.13164		0.101317	1.05552		0.1009	1.1782
0.526074	4.45302		0.101432	1.50942		0.101426	1.13121		0.101382	1.05614		0.100966	1.17768
0.526403	4.44811		0.101498	1.5096		0.101492	1.13088		0.101448	1.0567		0.101032	1.17711
0.526732	4.44259		0.101564	1.50979		0.101558	1.13057		0.101514	1.05731		0.101097	1.17653
0.527061	4.4382		0.10163	1.50997		0.101624	1.13026		0.10158	1.0577		0.101163	1.1759
0.52739	4.43486		0.101696	1.51004		0.10169	1.12995		0.101646	1.05791		0.101228	1.17508
0.527719	4.4318		0.101761	1.50999		0.101756	1.12967		0.101712	1.0581		0.101294	1.1741
0.528048	4.4304		0.101827	1.50993		0.101822	1.12944		0.101778	1.05828		0.10136	1.17327
0.528377	4.43012		0.101893	1.50987		0.101887	1.12919		0.101844	1.05829		0.101425	1.17245
0.528706	4.42781		0.101959	1.50954		0.101953	1.12894		0.101909	1.05821		0.101491	1.17172
0.529035	4.42615		0.102025	1.50877		0.102019	1.1287		0.101975	1.05812		0.101556	1.17105
0.529364	4.42786		0.102091	1.50792		0.102085	1.1285		0.102041	1.05803		0.101622	1.17038
0.529693	4.42919		0.102157	1.50706		0.102151	1.1283		0.102107	1.05793		0.101688	1.16977
0.530021	4.43025		0.102223	1.50621		0.102217	1.12809		0.102173	1.05774		0.101753	1.16904
0.53035	4.43222		0.102289	1.50544		0.102283	1.1279		0.102239	1.05731		0.101819	1.16902
0.530679	4.43306		0.102355	1.50482		0.102349	1.12769		0.102305	1.0569		0.101884	1.169
0.531008	4.43091		0.10242	1.50425		0.102415	1.12752		0.10237	1.05647		0.10195	1.16899
0.531337	4.42849		0.102486	1.50368		0.10248	1.12736		0.102436	1.05605		0.102016	1.16897
0.531666	4.42984		0.102552	1.50331		0.102546	1.1272		0.102502	1.05574		0.102081	1.16912
0.531995	4.43218		0.102618	1.50336		0.102612	1.12702		0.102568	1.05542		0.102147	1.16941
0.532324	4.43273		0.102684	1.50355		0.102678	1.12676		0.102634	1.0551		0.102212	1.16969
0.532653	4.43163		0.10275	1.50374		0.102744	1.12648		0.1027	1.05479		0.102278	1.16998
0.532982	4.43249		0.102816	1.50392		0.10281	1.12619		0.102766	1.05449		0.102344	1.17022
0.533311	4.43388		0.102882	1.5041		0.102876	1.12588		0.102832	1.05424		0.102409	1.1704
0.53364	4.43397		0.102948	1.50425		0.102942	1.12567		0.102897	1.05401		0.102475	1.1705
0.533969	4.43464		0.103013	1.50437		0.103008	1.12582		0.102963	1.05379		0.10254	1.1706
0.534298	4.43852		0.103079	1.50448		0.103073	1.12619		0.103029	1.0536		0.102606	1.17069
0.534627	4.44358		0.103145	1.50454		0.103139	1.12657		0.103095	1.05348		0.102672	1.1708
0.534956	4.44443		0.103211	1.50443		0.103205	1.12701		0.103161	1.05337		0.102737	1.1709
0.535285	4.43938		0.103277	1.50423		0.103271	1.12753		0.103227	1.05326		0.102803	1.17099
0.535614	4.43475		0.103343	1.50404		0.103337	1.12815		0.103293	1.05315		0.102868	1.17109
0.535943	4.43083		0.103409	1.50384		0.103403	1.12877		0.103358	1.05305		0.102934	1.1712
0.536272	4.42744		0.103475	1.50362		0.103469	1.12938		0.103424	1.05309		0.103	1.17125
0.5366	4.42563		0.103541	1.50334		0.103535	1.12997		0.10349	1.05318		0.103065	1.17122
0.536929	4.42319		0.103607	1.50293		0.103601	1.13035		0.103556	1.05328		0.103131	1.17118
0.537258	4.41941		0.103672	1.50252		0.103666	1.13033		0.103622	1.05336		0.103196	1.17114
0.537587	4.41629		0.103738	1.50209		0.103732	1.13031		0.103688	1.05339		0.103262	1.17103
0.537916	4.41222		0.103804	1.50172		0.103798	1.13029		0.103754	1.0534		0.103328	1.17077
0.538245	4.40899		0.10387	1.50138		0.103864	1.13033		0.10382	1.05341		0.103393	1.17042
0.538574	4.41118		0.103936	1.50104		0.10393	1.13045		0.103885	1.05343		0.103459	1.17007
0.538903	4.41249		0.104002	1.50068		0.103996	1.13057		0.103951	1.05344		0.103524	1.16976
0.539232	4.41234		0.104068	1.50035		0.104062	1.13069		0.104017	1.05362		0.10359	1.16934
0.539561	4.41006		0.104134	1.50018		0.104128	1.1308		0.104083	1.05392		0.103656	1.16866
0.53989	4.40752		0.1042	1.50047		0.104194	1.13084		0.104149	1.05424		0.103721	1.16786
0.540219	4.40683		0.104265	1.50078		0.104259	1.13061		0.104215	1.05455		0.103787	1.16709
0.540548	4.40582		0.104331	1.50107		0.104325	1.13039		0.104281	1.0546		0.103852	1.16637
0.540877	4.40327		0.104397	1.50137		0.104391	1.13018		0.104346	1.05446		0.103918	1.16579
0.541206	4.4021		0.104463	1.50178		0.104457	1.12994		0.104412	1.05431		0.103984	1.16535
0.541535	4.40124		0.104529	1.50215		0.104523	1.12971		0.104478	1.05417		0.104049	1.16488
0.541864	4.4		0.104595	1.50253		0.104589	1.12952		0.104544	1.05404		0.104115	1.16444
0.542193	4.3995		0.104661	1.50293		0.104655	1.12929		0.10461	1.05383		0.104181	1.16409
0.542522	4.39894		0.104727	1.50329		0.104721	1.12906		0.104676	1.05348		0.104246	1.16398
0.542851	4.39975		0.104793	1.50348		0.104787	1.12885		0.104742	1.05307		0.104312	1.16407
0.54318	4.40056		0.104859	1.50362		0.104853	1.12862		0.104808	1.05263		0.104377	1.16416
0.543508	4.39932		0.104924	1.50376		0.104918	1.12841		0.104873	1.05233		0.104443	1.16426
0.543837	4.39751		0.10499	1.50394		0.104984	1.1282		0.104939	1.05224		0.104509	1.16447
0.544166	4.39718		0.105056	1.50429		0.10505	1.12797		0.105005	1.05223		0.104574	1.16485
0.544495	4.39622		0.105122	1.50469		0.105116	1.12768		0.105071	1.05223		0.10464	1.16528
0.544824	4.39465		0.105188	1.50507		0.105182	1.12741		0.105137	1.05222		0.104705	1.16568
0.545153	4.39344		0.105254	1.50547		0.105248	1.12711		0.105203	1.05224		0.104771	1.16609
0.545482	4.39407		0.10532	1.50582		0.105314	1.12684		0.105269	1.05234		0.104837	1.16632
0.545811	4.39596		0.105386	1.50597		0.10538	1.12657		0.105334	1.05252		0.104902	1.16634
0.54614	4.39782		0.105452	1.50603		0.105446	1.12643		0.1054	1.05269		0.104968	1.16636
0.546469	4.39924		0.105517	1.50608		0.105511	1.12634		0.105466	1.05293		0.105033	1.16638
0.546798	4.40164		0.105583	1.50613		0.105577	1.12626		0.105532	1.05332		0.105099	1.1663
0.547127	4.40547		0.105649	1.506		0.105643	1.12619		0.105598	1.05381		0.105165	1.16562
0.547456	4.40879		0.105715	1.50576		0.105709	1.12609		0.105664	1.05433		0.10523	1.16507
0.547785	4.41154		0.105781	1.50555		0.105775	1.12597		0.10573	1.05485		0.105296	1.16446
0.548114	4.41439		0.105847	1.50532		0.105841	1.12586		0.105796	1.05536		0.105361	1.16381
0.548443	4.41694		0.105913	1.5051		0.105907	1.12574		0.105861	1.05583		0.105427	1.16321
0.548772	4.41793		0.105979	1.50493		0.105973	1.12562		0.105927	1.05626		0.105493	1.16254
0.549101	4.41769		0.106045	1.50481		0.106039	1.12529		0.105993	1.05672		0.105558	1.16191
0.54943	4.41752		0.106111	1.50471		0.106104	1.12476		0.106059	1.05719		0.105624	1.16125
0.549758	4.41848		0.106176	1.5046		0.10617	1.12425		0.106125	1.0576		0.105689	1.16068
0.550087	4.41914		0.106242	1.50453		0.106236	1.1237		0.106191	1.05794		0.105755	1.16012
0.550416	4.41801		0.106308	1.50449		0.106302	1.12284		0.106257	1.0583		0.105821	1.15971
0.550745	4.41671		0.106374	1.50446		0.106368	1.12163		0.106322	1.05865		0.105886	1.15922
0.551074	4.41599		0.10644	1.50442		0.106434	1.12037		0.106388	1.05899		0.105952	1.15878
0.551403	4.41316		0.106506	1.50439		0.1065	1.11932		0.106454	1.05923		0.106017	1.15829
0.551732	4.40805		0.106572	1.5043		0.106566	1.118		0.10652	1.05919		0.106083	1.15781
0.552061	4.40315		0.106638	1.50406		0.106632	1.11686		0.106586	1.05912		0.106149	1.15733
0.55239	4.39937		0.106704	1.50383		0.106697	1.11585		0.106652	1.05904		0.106214	1.15681
0.552719	4.39778		0.106769	1.50358		0.106763	1.11486		0.106718	1.0589		0.10628	1.15637
0.553048	4.39702		0.106835	1.50339		0.106829	1.11394		0.106784	1.05862		0.106345	1.15597
0.553377	4.39708		0.106901	1.50334		0.106895	1.11319		0.106849	1.05835		0.106411	1.1556
0.553706	4.39892		0.106967	1.50331		0.106961	1.11274		0.106915	1.05805		0.106477	1.15526
0.554035	4.39952		0.107033	1.50328		0.107027	1.11244		0.106981	1.05777		0.106542	1.15492
0.554364	4.39747		0.107099	1.50326		0.107093	1.11215		0.107047	1.05755		0.106608	1.15458
0.554693	4.39562		0.107165	1.50318		0.107159	1.11182		0.107113	1.0574		0.106673	1.15432
0.555022	4.39655		0.107231	1.50289		0.107225	1.11152		0.107179	1.05728		0.106739	1.15421
0.555351	4.39891		0.107297	1.50256		0.10729	1.11122		0.107245	1.05716		0.106805	1.1541
0.55568	4.40071		0.107363	1.50222		0.107356	1.11089		0.10731	1.05696		0.10687	1.15401
0.556009	4.40051		0.107428	1.50185		0.107422	1.11056		0.107376	1.05655		0.106936	1.15409
0.556338	4.39881		0.107494	1.50098		0.107488	1.11029		0.107442	1.05612		0.107001	1.15439
0.556666	4.39678		0.10756	1.49998		0.107554	1.11022		0.107508	1.0557		0.107067	1.15472
0.556995	4.39184		0.107626	1.49906		0.10762	1.11023		0.107574	1.05525		0.107133	1.15506
0.557324	4.3862		0.107692	1.49808		0.107686	1.11025		0.10764	1.05482		0.107198	1.15539
0.557653	4.38378		0.107758	1.49708		0.107752	1.11027		0.107706	1.05443		0.107264	1.15565
0.557982	4.38312		0.107824	1.49618		0.107818	1.11029		0.107772	1.05402		0.107329	1.1557
0.558311	4.38155		0.10789	1.49524		0.107883	1.1105		0.107837	1.05362		0.107395	1.15568
0.55864	4.37998		0.107956	1.49427		0.107949	1.11091		0.107903	1.05324		0.107461	1.15565
0.558969	4.382		0.108022	1.4933		0.108015	1.11134		0.107969	1.05299		0.107526	1.15549
0.559298	4.38364		0.108087	1.49255		0.108081	1.11181		0.108035	1.05288		0.107592	1.15503
0.559627	4.38081		0.108153	1.49184		0.108147	1.11226		0.108101	1.05277		0.107657	1.15445
0.559956	4.37637		0.108219	1.49112		0.108213	1.11267		0.108167	1.05267		0.107723	1.15389
0.560285	4.37381		0.108285	1.49045		0.108279	1.11311		0.108233	1.05254		0.107789	1.15333
0.560614	4.37575		0.108351	1.48975		0.108345	1.1136		0.108298	1.05234		0.107854	1.15279
0.560943	4.37794		0.108417	1.48914		0.108411	1.11407		0.108364	1.05197		0.10792	1.15234
0.561272	4.37711		0.108483	1.48857		0.108476	1.11431		0.10843	1.0516		0.107985	1.15192
0.561601	4.37617		0.108549	1.48804		0.108542	1.11435		0.108496	1.0512		0.108051	1.15147
0.56193	4.37692		0.108615	1.48749		0.108608	1.11433		0.108562	1.05084		0.108117	1.15113
0.562259	4.37527		0.10868	1.48709		0.108674	1.1143		0.108628	1.0503		0.108182	1.15097
0.562588	4.37501		0.108746	1.48683		0.10874	1.11418		0.108694	1.0497		0.108248	1.15095
0.562917	4.37804		0.108812	1.48661		0.108806	1.11397		0.10876	1.04916		0.108313	1.15092
0.563245	4.37748		0.108878	1.48639		0.108872	1.11374		0.108825	1.04868		0.108379	1.15089
0.563574	4.37807		0.108944	1.48616		0.108938	1.11348		0.108891	1.04832		0.108445	1.15086
0.563903	4.37975		0.10901	1.48595		0.109004	1.11323		0.108957	1.04855		0.10851	1.15082
0.564232	4.38013		0.109076	1.48575		0.10907	1.11297		0.109023	1.04875		0.108576	1.15076
0.564561	4.38333		0.109142	1.48555		0.109135	1.11263		0.109089	1.04896		0.108641	1.1507
0.56489	4.3867		0.109208	1.48536		0.109201	1.11225		0.109155	1.04919		0.108707	1.15064
0.565219	4.38651		0.109274	1.48512		0.109267	1.11188		0.109221	1.04943		0.108773	1.15059
0.565548	4.38623		0.109339	1.48482		0.109333	1.11163		0.109286	1.0497		0.108838	1.15055
0.565877	4.38529		0.109405	1.48451		0.109399	1.11159		0.109352	1.04998		0.108904	1.15051
0.566206	4.38333		0.109471	1.48421		0.109465	1.11164		0.109418	1.05024		0.108969	1.15047
0.566535	4.3862		0.109537	1.48388		0.109531	1.11168		0.109484	1.05041		0.109035	1.15043
0.566864	4.39136		0.109603	1.48354		0.109597	1.11173		0.10955	1.04998		0.109101	1.15034
0.567193	4.3935		0.109669	1.48317		0.109663	1.1118		0.109616	1.04958		0.109166	1.15014
0.567522	4.39129		0.109735	1.48279		0.109728	1.11198		0.109682	1.04915		0.109232	1.14994
0.567851	4.38723		0.109801	1.48243		0.109794	1.11223		0.109748	1.04875		0.109297	1.14975
0.56818	4.3823		0.109867	1.48211		0.10986	1.11248		0.109813	1.04869		0.109363	1.14953
0.568509	4.37923		0.109932	1.48187		0.109926	1.11274		0.109879	1.0487		0.109429	1.14935
0.568838	4.3752		0.109998	1.48171		0.109992	1.11287		0.109945	1.0487		0.109494	1.14918
0.569167	4.37075		0.110064	1.48154		0.110058	1.11288		0.110011	1.04871		0.10956	1.149
0.569496	4.36897		0.11013	1.48139		0.110124	1.11289		0.110077	1.04871		0.109626	1.14883
0.569825	4.36986		0.110196	1.48121		0.11019	1.1129		0.110143	1.04885		0.109691	1.14866
0.570153	4.3691		0.110262	1.48098		0.110256	1.11291		0.110209	1.04902		0.109757	1.14845
0.570482	4.36445		0.110328	1.48074		0.110321	1.11281		0.110274	1.04918		0.109822	1.14827
0.570811	4.36276		0.110394	1.4805		0.110387	1.11255		0.11034	1.04934		0.109888	1.14808
0.57114	4.36031		0.11046	1.4803		0.110453	1.11229		0.110406	1.04938		0.109954	1.14787
0.571469	4.36015		0.110526	1.48024		0.110519	1.11204		0.110472	1.04938		0.110019	1.14756
0.571798	4.35927		0.110591	1.48031		0.110585	1.11177		0.110538	1.04938		0.110085	1.14711
0.572127	4.35901		0.110657	1.48038		0.110651	1.11154		0.110604	1.04938		0.11015	1.14668
0.572456	4.36208		0.110723	1.48044		0.110717	1.11128		0.11067	1.04938		0.110216	1.14622
0.572785	4.36262		0.110789	1.48059		0.110783	1.11103		0.110736	1.0494		0.110282	1.1458
0.573114	4.35856		0.110855	1.48091		0.110849	1.11079		0.110801	1.04942		0.110347	1.14537
0.573443	4.3536		0.110921	1.48133		0.110914	1.11062		0.110867	1.04945		0.110413	1.14489
0.573772	4.3529		0.110987	1.48175		0.11098	1.11062		0.110933	1.04948		0.110478	1.14445
0.574101	4.35294		0.111053	1.48215		0.111046	1.11067		0.110999	1.04948		0.110544	1.14398
0.57443	4.35421		0.111119	1.48253		0.111112	1.11072		0.111065	1.04947		0.11061	1.14364
0.574759	4.35411		0.111184	1.48292		0.111178	1.11066		0.111131	1.04945		0.110675	1.14352
0.575088	4.35399		0.11125	1.48331		0.111244	1.11039		0.111197	1.04943		0.110741	1.14343
0.575417	4.35291		0.111316	1.4837		0.11131	1.10999		0.111262	1.04941		0.110806	1.14334
0.575746	4.34806		0.111382	1.48403		0.111376	1.1096		0.111328	1.04941		0.110872	1.14325
0.576075	4.34461		0.111448	1.48414		0.111442	1.10924		0.111394	1.04943		0.110938	1.14319
0.576403	4.34424		0.111514	1.48407		0.111507	1.10883		0.11146	1.04944		0.111003	1.14324
0.576732	4.34503		0.11158	1.48399		0.111573	1.10838		0.111526	1.04946		0.111069	1.1433
0.577061	4.34533		0.111646	1.48392		0.111639	1.10792		0.111592	1.04956		0.111134	1.14336
0.57739	4.34591		0.111712	1.48379		0.111705	1.10742		0.111658	1.04979		0.1112	1.1434
0.577719	4.34759		0.111778	1.48356		0.111771	1.10698		0.111724	1.05004		0.111266	1.14334
0.578048	4.35106		0.111843	1.48334		0.111837	1.10682		0.111789	1.05034		0.111331	1.14327
0.578377	4.35453		0.111909	1.48311		0.111903	1.1068		0.111855	1.05059		0.111397	1.14319
0.578706	4.35765		0.111975	1.48289		0.111969	1.10678		0.111921	1.05097		0.111462	1.14311
0.579035	4.36116		0.112041	1.48269		0.112035	1.10676		0.111987	1.0514		0.111528	1.14302
0.579364	4.36512		0.112107	1.48252		0.1121	1.10677		0.112053	1.05185		0.111594	1.14279
0.579693	4.36846		0.112173	1.48233		0.112166	1.10688		0.112119	1.05228		0.111659	1.14249
0.580022	4.37021		0.112239	1.48215		0.112232	1.10709		0.112185	1.0526		0.111725	1.14219
0.580351	4.37098		0.112305	1.48196		0.112298	1.1073		0.11225	1.05248		0.11179	1.14192
0.58068	4.37234		0.112371	1.48176		0.112364	1.10752		0.112316	1.05217		0.111856	1.14166
0.581009	4.37293		0.112436	1.48155		0.11243	1.10779		0.112382	1.05187		0.111922	1.1414
0.581338	4.3718		0.112502	1.48134		0.112496	1.10814		0.112448	1.05158		0.111987	1.14114
0.581667	4.37005		0.112568	1.48114		0.112562	1.10847		0.112514	1.05115		0.112053	1.14087
0.581996	4.36875		0.112634	1.48093		0.112628	1.10882		0.11258	1.05058		0.112118	1.14062
0.582325	4.36696		0.1127	1.48072		0.112693	1.10917		0.112646	1.04996		0.112184	1.1405
0.582654	4.36382		0.112766	1.48048		0.112759	1.10947		0.112712	1.04936		0.11225	1.14051
0.582983	4.36087		0.112832	1.48023		0.112825	1.10948		0.112777	1.04885		0.112315	1.14053
0.583311	4.3577		0.112898	1.47998		0.112891	1.10949		0.112843	1.04867		0.112381	1.14056
0.58364	4.3505		0.112964	1.4798		0.112957	1.1095		0.112909	1.04875		0.112446	1.14067
0.583969	4.34604		0.11303	1.47962		0.113023	1.10945		0.112975	1.04883		0.112512	1.14085
0.584298	4.34689		0.113095	1.47944		0.113089	1.10924		0.113041	1.04892		0.112578	1.14104
0.584627	4.34728		0.113161	1.47927		0.113155	1.10904		0.113107	1.04902		0.112643	1.14124
0.584956	4.34705		0.113227	1.4791		0.113221	1.10883		0.113173	1.04915		0.112709	1.14144
0.585285	4.34936		0.113293	1.47892		0.113287	1.10864		0.113238	1.0493		0.112774	1.14139
0.585614	4.35304		0.113359	1.47874		0.113352	1.10844		0.113304	1.04945		0.11284	1.141
0.585943	4.35401		0.113425	1.47857		0.113418	1.10828		0.11337	1.0496		0.112906	1.1405
0.586272	4.35435		0.113491	1.4784		0.113484	1.10812		0.113436	1.04966		0.112971	1.14
0.586601	4.35206		0.113557	1.47828		0.11355	1.10798		0.113502	1.04965		0.113037	1.13951
0.58693	4.35308		0.113623	1.47818		0.113616	1.10785		0.113568	1.04965		0.113102	1.13902
0.587259	4.35091		0.113688	1.47808		0.113682	1.10797		0.113634	1.04965		0.113168	1.13856
0.587588	4.34528		0.113754	1.47798		0.113748	1.10809		0.1137	1.04961		0.113234	1.13808
0.587917	4.34205		0.11382	1.47789		0.113814	1.1082		0.113765	1.04946		0.113299	1.13758
0.588246	4.33882		0.113886	1.47783		0.11388	1.10832		0.113831	1.04923		0.113365	1.13719
0.588575	4.33267		0.113952	1.4778		0.113945	1.10845		0.113897	1.04901		0.11343	1.13705
0.588904	4.3278		0.114018	1.47777		0.114011	1.10815		0.113963	1.04879		0.113496	1.1371
0.589233	4.32653		0.114084	1.47769		0.114077	1.10768		0.114029	1.04856		0.113562	1.13715
0.589562	4.32437		0.11415	1.47743		0.114143	1.10721		0.114095	1.04829		0.113627	1.1372
0.58989	4.325		0.114216	1.47707		0.114209	1.10669		0.114161	1.04801		0.113693	1.13725
0.590219	4.32401		0.114282	1.47672		0.114275	1.10591		0.114226	1.04778		0.113758	1.13731
0.590548	4.32358		0.114347	1.47634		0.114341	1.1051		0.114292	1.04754		0.113824	1.13738
0.590877	4.32411		0.114413	1.47595		0.114407	1.10436		0.114358	1.04741		0.11389	1.13743
0.591206	4.32357		0.114479	1.47542		0.114473	1.10355		0.114424	1.0474		0.113955	1.13748
0.591535	4.32377		0.114545	1.47468		0.114538	1.10274		0.11449	1.0474		0.114021	1.13742
0.591864	4.32473		0.114611	1.47403		0.114604	1.10204		0.114556	1.04739		0.114086	1.13722
0.592193	4.32349		0.114677	1.47346		0.11467	1.10152		0.114622	1.04737		0.114152	1.13701
0.592522	4.32258		0.114743	1.4731		0.114736	1.10096		0.114688	1.04733		0.114218	1.1368
0.592851	4.32417		0.114809	1.47292		0.114802	1.1004		0.114753	1.04729		0.114283	1.13653
0.59318	4.32815		0.114875	1.47273		0.114868	1.0999		0.114819	1.04724		0.114349	1.13619
0.593509	4.33464		0.114941	1.47255		0.114934	1.09945		0.114885	1.0472		0.114414	1.13583
0.593838	4.33798		0.115006	1.47238		0.115	1.099		0.114951	1.04707		0.11448	1.1355
0.594167	4.33881		0.115072	1.47238		0.115066	1.09855		0.115017	1.0468		0.114546	1.13514
0.594496	4.34025		0.115138	1.47258		0.115131	1.09814		0.115083	1.0465		0.114611	1.1348
0.594825	4.34151		0.115204	1.47277		0.115197	1.09777		0.115149	1.04623		0.114677	1.13453
0.595154	4.34209		0.11527	1.47298		0.115263	1.09758		0.115214	1.0459		0.114742	1.13426
0.595483	4.34339		0.115336	1.47317		0.115329	1.09743		0.11528	1.0455		0.114808	1.13401
0.595812	4.34431		0.115402	1.47334		0.115395	1.09727		0.115346	1.04507		0.114874	1.13378
0.596141	4.3427		0.115468	1.4735		0.115461	1.09702		0.115412	1.0446		0.114939	1.13371
0.596469	4.33827		0.115534	1.47366		0.115527	1.09668		0.115478	1.04418		0.115005	1.13367
0.596798	4.33433		0.115599	1.47382		0.115593	1.0963		0.115544	1.04381		0.115071	1.13361
0.597127	4.33421		0.115665	1.47384		0.115659	1.09591		0.11561	1.04373		0.115136	1.13356
0.597456	4.33554		0.115731	1.47352		0.115724	1.09552		0.115676	1.04372		0.115202	1.13351
0.597785	4.33527		0.115797	1.4732		0.11579	1.09511		0.115741	1.04371		0.115267	1.13321
0.598114	4.3332		0.115863	1.47288		0.115856	1.09459		0.115807	1.04376		0.115333	1.13287
0.598443	4.33158		0.115929	1.47259		0.115922	1.0941		0.115873	1.04396		0.115399	1.13251
0.598772	4.33066		0.115995	1.47229		0.115988	1.09357		0.115939	1.04424		0.115464	1.13216
0.599101	4.32869		0.116061	1.472		0.116054	1.09306		0.116005	1.04454		0.11553	1.13163
0.59943	4.32703		0.116127	1.4717		0.11612	1.09282		0.116071	1.04483		0.115595	1.13097
0.599759	4.32617		0.116193	1.47141		0.116186	1.09263		0.116137	1.04511		0.115661	1.13034
0.600088	4.324		0.116258	1.47111		0.116252	1.09244		0.116202	1.04541		0.115727	1.12971
0.600417	4.32138		0.116324	1.47081		0.116317	1.09226		0.116268	1.04571		0.115792	1.12908
0.600746	4.31893		0.11639	1.47047		0.116383	1.09207		0.116334	1.04602		0.115858	1.12889
0.601075	4.3156		0.116456	1.47013		0.116449	1.09173		0.1164	1.04632		0.115923	1.12892
0.601404	4.31305		0.116522	1.46979		0.116515	1.09139		0.116466	1.04659		0.115989	1.12898
0.601733	4.31174		0.116588	1.46948		0.116581	1.09104		0.116532	1.04681		0.116055	1.12903
0.602062	4.31031		0.116654	1.46914		0.116647	1.09068		0.116598	1.04704		0.11612	1.12946
0.602391	4.30966		0.11672	1.4688		0.116713	1.09028		0.116664	1.04726		0.116186	1.13013
0.60272	4.31072		0.116786	1.46845		0.116779	1.08987		0.116729	1.0475		0.116251	1.13092
0.603049	4.31331		0.116851	1.46814		0.116845	1.08948		0.116795	1.04774		0.116317	1.13166
0.603377	4.31547		0.116917	1.46791		0.11691	1.0891		0.116861	1.04796		0.116383	1.13242
0.603706	4.31531		0.116983	1.46774		0.116976	1.0887		0.116927	1.04817		0.116448	1.13305
0.604035	4.3147		0.117049	1.46757		0.117042	1.08856		0.116993	1.04841		0.116514	1.13357
0.604364	4.31571		0.117115	1.4674		0.117108	1.08861		0.117059	1.04869		0.116579	1.13407
0.604693	4.31701		0.117181	1.46721		0.117174	1.08867		0.117125	1.04915		0.116645	1.13456
0.605022	4.31702		0.117247	1.46697		0.11724	1.08873		0.11719	1.04957		0.116711	1.13486
0.605351	4.31731		0.117313	1.46672		0.117306	1.08904		0.117256	1.05003		0.116776	1.13492
0.60568	4.31791		0.117379	1.46648		0.117372	1.08966		0.117322	1.05049		0.116842	1.13488
0.606009	4.31771		0.117445	1.46625		0.117438	1.09034		0.117388	1.05099		0.116907	1.13483
0.606338	4.3158		0.11751	1.46596		0.117504	1.09099		0.117454	1.05151		0.116973	1.13479
0.606667	4.31212		0.117576	1.46562		0.117569	1.09167		0.11752	1.05208		0.117039	1.13455
0.606996	4.30906		0.117642	1.4653		0.117635	1.09215		0.117586	1.0526		0.117104	1.13399
0.607325	4.30573		0.117708	1.46496		0.117701	1.09235		0.117652	1.05311		0.11717	1.13326
0.607654	4.30246		0.117774	1.46469		0.117767	1.09249		0.117717	1.05338		0.117235	1.13252
0.607983	4.30148		0.11784	1.46463		0.117833	1.09263		0.117783	1.05369		0.117301	1.1318
0.608312	4.3011		0.117906	1.46457		0.117899	1.09272		0.117849	1.054		0.117367	1.13123
0.608641	4.29894		0.117972	1.4645		0.117965	1.09266		0.117915	1.05429		0.117432	1.13077
0.60897	4.29668		0.118038	1.46444		0.118031	1.09256		0.117981	1.05453		0.117498	1.13029
0.609299	4.29573		0.118103	1.46442		0.118097	1.09246		0.118047	1.05454		0.117563	1.12984
0.609628	4.29438		0.118169	1.46456		0.118162	1.09236		0.118113	1.05456		0.117629	1.12947
0.609956	4.29476		0.118235	1.4647		0.118228	1.09229		0.118178	1.05458		0.117695	1.12939
0.610285	4.29747		0.118301	1.46483		0.118294	1.09227		0.118244	1.0546		0.11776	1.12961
0.610614	4.3		0.118367	1.46492		0.11836	1.09227		0.11831	1.05485		0.117826	1.12983
0.610943	4.29901		0.118433	1.46466		0.118426	1.09227		0.118376	1.05509		0.117891	1.13005
0.611272	4.2958		0.118499	1.46443		0.118492	1.09223		0.118442	1.05536		0.117957	1.13023
0.611601	4.29502		0.118565	1.46417		0.118558	1.09205		0.118508	1.05561		0.118023	1.13035
0.61193	4.29649		0.118631	1.46391		0.118624	1.09176		0.118574	1.05586		0.118088	1.13048
0.612259	4.29941		0.118697	1.46361		0.11869	1.09146		0.11864	1.05621		0.118154	1.13061
0.612588	4.29969		0.118762	1.46269		0.118755	1.09118		0.118705	1.05665		0.118219	1.13073
0.612917	4.29938		0.118828	1.46184		0.118821	1.09081		0.118771	1.05701		0.118285	1.13084
0.613246	4.29944		0.118894	1.4609		0.118887	1.09029		0.118837	1.05739		0.118351	1.13091
0.613575	4.2976		0.11896	1.45996		0.118953	1.08974		0.118903	1.05747		0.118416	1.13097
0.613904	4.29408		0.119026	1.45954		0.119019	1.08918		0.118969	1.05744		0.118482	1.13102
0.614233	4.29259		0.119092	1.4591		0.119085	1.08864		0.119035	1.05738		0.118547	1.13113
0.614562	4.29395		0.119158	1.45869		0.119151	1.08817		0.119101	1.05734		0.118613	1.13147
0.614891	4.294		0.119224	1.45825		0.119217	1.08776		0.119167	1.05729		0.118679	1.13183
0.61522	4.29458		0.11929	1.45781		0.119283	1.08735		0.119232	1.05724		0.118744	1.1322
0.615549	4.29215		0.119355	1.45754		0.119348	1.08694		0.119298	1.0572		0.11881	1.13256
0.615878	4.28788		0.119421	1.45727		0.119414	1.08658		0.119364	1.05715		0.118875	1.13291
0.616207	4.2852		0.119487	1.45701		0.11948	1.08639		0.11943	1.0571		0.118941	1.13311
0.616535	4.28335		0.119553	1.45673		0.119546	1.08634		0.119496	1.05705		0.119007	1.13327
0.616864	4.2826		0.119619	1.4565		0.119612	1.08629		0.119562	1.05699		0.119072	1.13343
0.617193	4.28387		0.119685	1.45627		0.119678	1.08625		0.119628	1.05694		0.119138	1.13356
0.617522	4.28584		0.119751	1.45605		0.119744	1.08629		0.119693	1.05689		0.119203	1.13318
0.617851	4.28477		0.119817	1.45582		0.11981	1.0864		0.119759	1.05684		0.119269	1.13264
0.61818	4.28349		0.119883	1.45558		0.119876	1.08651		0.119825	1.05697		0.119335	1.13213
0.618509	4.28114		0.119949	1.45538		0.119941	1.08664		0.119891	1.05717		0.1194	1.13162
0.618838	4.27963		0.120014	1.45517		0.120007	1.08677		0.119957	1.05739		0.119466	1.13108
0.619167	4.28132		0.12008	1.45497		0.120073	1.08694		0.120023	1.05761		0.119531	1.13075
0.619496	4.28592		0.120146	1.45478		0.120139	1.08717		0.120089	1.05785		0.119597	1.13051
0.619825	4.28968		0.120212	1.4545		0.120205	1.08741		0.120155	1.05807		0.119663	1.13028
0.620154	4.28809		0.120278	1.45416		0.120271	1.08763		0.12022	1.05831		0.119728	1.13005
0.620483	4.28699		0.120344	1.45377		0.120337	1.08775		0.120286	1.05855		0.119794	1.12996
0.620812	4.28807		0.12041	1.45341		0.120403	1.08754		0.120352	1.05878		0.119859	1.12999
0.621141	4.28919		0.120476	1.45303		0.120469	1.08731		0.120418	1.05859		0.119925	1.13002
0.62147	4.28845		0.120542	1.45265		0.120534	1.08707		0.120484	1.05803		0.119991	1.13005
0.621799	4.28759		0.120608	1.45224		0.1206	1.08684		0.12055	1.0573		0.120056	1.13007
0.622128	4.28587		0.120673	1.45185		0.120666	1.08659		0.120616	1.05666		0.120122	1.12998
0.622457	4.28449		0.120739	1.45146		0.120732	1.08625		0.120681	1.05596		0.120187	1.12974
0.622786	4.28049		0.120805	1.45108		0.120798	1.0859		0.120747	1.05521		0.120253	1.12947
0.623114	4.27547		0.120871	1.45076		0.120864	1.08553		0.120813	1.05442		0.120319	1.1292
0.623443	4.27576		0.120937	1.45045		0.12093	1.08529		0.120879	1.05364		0.120384	1.12911
0.623772	4.27691		0.121003	1.45015		0.120996	1.08539		0.120945	1.05289		0.12045	1.12935
0.624101	4.27639		0.121069	1.44985		0.121062	1.08558		0.121011	1.05236		0.120516	1.12972
0.62443	4.27535		0.121135	1.44958		0.121127	1.08579		0.121077	1.05239		0.120581	1.13009
0.624759	4.27506		0.121201	1.44938		0.121193	1.08599		0.121142	1.0526		0.120647	1.13046
0.625088	4.27441		0.121266	1.44921		0.121259	1.08617		0.121208	1.0528		0.120712	1.13085
0.625417	4.27309		0.121332	1.44902		0.121325	1.08631		0.121274	1.05306		0.120778	1.13134
0.625746	4.27089		0.121398	1.44882		0.121391	1.08642		0.12134	1.05346		0.120844	1.13206
0.626075	4.2685		0.121464	1.4485		0.121457	1.08654		0.121406	1.05395		0.120909	1.13279
0.626404	4.26739		0.12153	1.4481		0.121523	1.08664		0.121472	1.05445		0.120975	1.13354
0.626733	4.26629		0.121596	1.44772		0.121589	1.08667		0.121538	1.05492		0.12104	1.13413
0.627062	4.26389		0.121662	1.44735		0.121655	1.08668		0.121604	1.05542		0.121106	1.13429
0.627391	4.25976		0.121728	1.44691		0.121721	1.08669		0.121669	1.056		0.121172	1.13438
0.62772	4.25777		0.121794	1.44641		0.121786	1.0867		0.121735	1.05665		0.121237	1.13446
0.628049	4.25971		0.12186	1.44589		0.121852	1.0867		0.121801	1.05726		0.121303	1.13455
0.628378	4.2609		0.121925	1.44538		0.121918	1.08664		0.121867	1.05784		0.121368	1.13461
0.628707	4.26009		0.121991	1.44487		0.121984	1.08652		0.121933	1.05838		0.121434	1.13445
0.629036	4.25959		0.122057	1.44479		0.12205	1.08639		0.121999	1.05887		0.1215	1.13409
0.629365	4.2596		0.122123	1.44491		0.122116	1.0863		0.122065	1.05936		0.121565	1.13374
0.629694	4.25924		0.122189	1.44504		0.122182	1.08636		0.12213	1.05987		0.121631	1.1334
0.630022	4.25871		0.122255	1.44516		0.122248	1.08651		0.122196	1.0603		0.121696	1.1331
0.630351	4.2563		0.122321	1.44528		0.122314	1.08665		0.122262	1.06047		0.121762	1.13283
0.63068	4.25519		0.122387	1.44539		0.122379	1.08681		0.122328	1.06048		0.121828	1.13256
0.631009	4.25739		0.122453	1.44549		0.122445	1.08697		0.122394	1.06049		0.121893	1.13227
0.631338	4.2571		0.122518	1.44558		0.122511	1.08721		0.12246	1.06051		0.121959	1.132
0.631667	4.25512		0.122584	1.44568		0.122577	1.0876		0.122526	1.06052		0.122024	1.13179
0.631996	4.25479		0.12265	1.44569		0.122643	1.08793		0.122592	1.06054		0.12209	1.13169
0.632325	4.25626		0.122716	1.44563		0.122709	1.0883		0.122657	1.06055		0.122156	1.1316
0.632654	4.25765		0.122782	1.44556		0.122775	1.08852		0.122723	1.06056		0.122221	1.1315
0.632983	4.25704		0.122848	1.4455		0.122841	1.08852		0.122789	1.06062		0.122287	1.13147
0.633312	4.25559		0.122914	1.44544		0.122907	1.08851		0.122855	1.06109		0.122352	1.13154
0.633641	4.25468		0.12298	1.44544		0.122972	1.0885		0.122921	1.06194		0.122418	1.13164
0.63397	4.25649		0.123046	1.44546		0.123038	1.0885		0.122987	1.0628		0.122484	1.13174
0.634299	4.25809		0.123112	1.44548		0.123104	1.08837		0.123053	1.0637		0.122549	1.13184
0.634628	4.25462		0.123177	1.44551		0.12317	1.08795		0.123119	1.06447		0.122615	1.13185
0.634957	4.25151		0.123243	1.44552		0.123236	1.08757		0.123184	1.06509		0.12268	1.13153
0.635286	4.2513		0.123309	1.44552		0.123302	1.08715		0.12325	1.06571		0.122746	1.13102
0.635615	4.25198		0.123375	1.44553		0.123368	1.08667		0.123316	1.06631		0.122812	1.13053
0.635944	4.25121		0.123441	1.44553		0.123434	1.08618		0.123382	1.0669		0.122877	1.13
0.636272	4.25243		0.123507	1.44553		0.1235	1.08564		0.123448	1.06733		0.122943	1.12928
0.636601	4.25544		0.123573	1.44552		0.123565	1.0851		0.123514	1.06751		0.123008	1.12851
0.63693	4.25835		0.123639	1.44549		0.123631	1.08456		0.12358	1.06766		0.123074	1.12769
0.637259	4.26117		0.123705	1.44547		0.123697	1.08404		0.123645	1.06781		0.12314	1.1269
0.637588	4.26407		0.12377	1.44545		0.123763	1.08376		0.123711	1.06815		0.123205	1.12615
0.637917	4.26622		0.123836	1.44543		0.123829	1.08344		0.123777	1.069		0.123271	1.12545
0.638246	4.26808		0.123902	1.44543		0.123895	1.08314		0.123843	1.07009		0.123336	1.12482
0.638575	4.26689		0.123968	1.44544		0.123961	1.08287		0.123909	1.07116		0.123402	1.1242
0.638904	4.26461		0.124034	1.44544		0.124027	1.08268		0.123975	1.07218		0.123468	1.12361
0.639233	4.2659		0.1241	1.44545		0.124093	1.08251		0.124041	1.07317		0.123533	1.12314
0.639562	4.26788		0.124166	1.44548		0.124158	1.08233		0.124106	1.07408		0.123599	1.12285
0.639891	4.26951		0.124232	1.44556		0.124224	1.08217		0.124172	1.07495		0.123664	1.12253
0.64022	4.26914		0.124298	1.44565		0.12429	1.082		0.124238	1.07578		0.12373	1.12225
0.640549	4.26692		0.124364	1.44574		0.124356	1.08188		0.124304	1.07652		0.123796	1.12193
0.640878	4.26407		0.124429	1.4458		0.124422	1.08176		0.12437	1.07681		0.123861	1.12183
0.641207	4.26173		0.124495	1.4458		0.124488	1.08165		0.124436	1.07667		0.123927	1.12201
0.641536	4.26066		0.124561	1.44576		0.124554	1.08154		0.124502	1.07654		0.123992	1.12219
0.641865	4.2623		0.124627	1.44572		0.12462	1.08149		0.124568	1.0764		0.124058	1.12237
0.642194	4.26444		0.124693	1.44569		0.124686	1.08145		0.124633	1.07627		0.124124	1.12248
0.642523	4.2631		0.124759	1.44553		0.124751	1.08143		0.124699	1.0761		0.124189	1.12231
0.642852	4.26055		0.124825	1.44512		0.124817	1.0814		0.124765	1.07593		0.124255	1.12211
0.64318	4.25792		0.124891	1.44458		0.124883	1.08137		0.124831	1.07573		0.12432	1.12192
0.643509	4.2566		0.124957	1.44405		0.124949	1.081		0.124897	1.07555		0.124386	1.12172
0.643838	4.2557		0.125023	1.44356		0.125015	1.08038		0.124963	1.07532		0.124452	1.12139
0.644167	4.25407		0.125088	1.44311		0.125081	1.07977		0.125029	1.07499		0.124517	1.12045
0.644496	4.25346		0.125154	1.44275		0.125147	1.07917		0.125095	1.07468		0.124583	1.11948
0.644825	4.25317		0.12522	1.44236		0.125213	1.07857		0.12516	1.07439		0.124648	1.11847
0.645154	4.24999		0.125286	1.44198		0.125279	1.07807		0.125226	1.07408		0.124714	1.11748
0.645483	4.24459		0.125352	1.44161		0.125344	1.07759		0.125292	1.07367		0.12478	1.1168
0.645812	4.2393		0.125418	1.44123		0.12541	1.07708		0.125358	1.07286		0.124845	1.11623
0.646141	4.23459		0.125484	1.44087		0.125476	1.07658		0.125424	1.07201		0.124911	1.11566
0.64647	4.23095		0.12555	1.44049		0.125542	1.07617		0.12549	1.07125		0.124976	1.11508
0.646799	4.228		0.125616	1.44013		0.125608	1.07583		0.125556	1.07057		0.125042	1.11453
0.647128	4.22612		0.125681	1.43976		0.125674	1.07553		0.125621	1.0702		0.125108	1.11428
0.647457	4.22609		0.125747	1.43943		0.12574	1.07524		0.125687	1.06987		0.125173	1.11414
0.647786	4.22609		0.125813	1.43908		0.125806	1.07487		0.125753	1.06953		0.125239	1.114
0.648115	4.22473		0.125879	1.43875		0.125872	1.0744		0.125819	1.06918		0.125304	1.11386
0.648444	4.22484		0.125945	1.43844		0.125937	1.07388		0.125885	1.06886		0.12537	1.11362
0.648773	4.22662		0.126011	1.43831		0.126003	1.0734		0.125951	1.06885		0.125436	1.1133
0.649102	4.22802		0.126077	1.43831		0.126069	1.07289		0.126017	1.06892		0.125501	1.11297
0.649431	4.22782		0.126143	1.43832		0.126135	1.07234		0.126082	1.06898		0.125567	1.11265
0.649759	4.22621		0.126209	1.43833		0.126201	1.07171		0.126148	1.0689		0.125632	1.11233
0.650088	4.22521		0.126275	1.43831		0.126267	1.07103		0.126214	1.06811		0.125698	1.11192
0.650417	4.22473		0.12634	1.43823		0.126333	1.07036		0.12628	1.06729		0.125764	1.11139
0.650746	4.2227		0.126406	1.43815		0.126399	1.06976		0.126346	1.06653		0.125829	1.11084
0.651075	4.22061		0.126472	1.43808		0.126465	1.06935		0.126412	1.06573		0.125895	1.11029
0.651404	4.22126		0.126538	1.43801		0.126531	1.06907		0.126478	1.06493		0.125961	1.10993
0.651733	4.22284		0.126604	1.43809		0.126596	1.06881		0.126544	1.06416		0.126026	1.10986
0.652062	4.22346		0.12667	1.43844		0.126662	1.06853		0.126609	1.06344		0.126092	1.10991
0.652391	4.22326		0.126736	1.43877		0.126728	1.06827		0.126675	1.06272		0.126157	1.10996
0.65272	4.2233		0.126802	1.43909		0.126794	1.06805		0.126741	1.06194		0.126223	1.11001
0.653049	4.22532		0.126868	1.43943		0.12686	1.06787		0.126807	1.06159		0.126289	1.11013
0.653378	4.2274		0.126933	1.43978		0.126926	1.0677		0.126873	1.06129		0.126354	1.11049
0.653707	4.22735		0.126999	1.44013		0.126992	1.06752		0.126939	1.061		0.12642	1.11107
0.654036	4.2276		0.127065	1.44049		0.127058	1.06718		0.127005	1.06071		0.126485	1.11164
0.654365	4.22951		0.127131	1.44084		0.127124	1.06678		0.127071	1.06041		0.126551	1.11218
0.654694	4.22973		0.127197	1.44108		0.127189	1.06638		0.127136	1.06007		0.126617	1.11264
0.655023	4.22817		0.127263	1.44053		0.127255	1.06594		0.127202	1.05961		0.126682	1.11305
0.655352	4.2277		0.127329	1.43998		0.127321	1.06554		0.127268	1.05917		0.126748	1.11345
0.655681	4.22864		0.127395	1.43942		0.127387	1.06512		0.127334	1.05873		0.126813	1.11387
0.65601	4.2295		0.127461	1.43887		0.127453	1.06463		0.1274	1.05839		0.126879	1.11425
0.656339	4.22743		0.127527	1.43823		0.127519	1.06414		0.127466	1.05813		0.126945	1.11438
0.656667	4.2237		0.127592	1.43759		0.127585	1.06366		0.127532	1.0579		0.12701	1.11404
0.656996	4.22113		0.127658	1.43695		0.127651	1.06313		0.127597	1.05767		0.127076	1.11371
0.657325	4.21919		0.127724	1.43632		0.127717	1.06257		0.127663	1.05744		0.127141	1.11332
0.657654	4.21507		0.12779	1.43572		0.127782	1.06203		0.127729	1.05726		0.127207	1.11271
0.657983	4.21148		0.127856	1.43565		0.127848	1.06149		0.127795	1.05732		0.127273	1.11191
0.658312	4.21037		0.127922	1.43559		0.127914	1.06095		0.127861	1.05775		0.127338	1.11108
0.658641	4.20964		0.127988	1.43554		0.12798	1.06062		0.127927	1.05817		0.127404	1.11027
0.65897	4.20808		0.128054	1.43548		0.128046	1.06059		0.127993	1.05861		0.127469	1.10944
0.659299	4.20644		0.12812	1.43576		0.128112	1.06065		0.128058	1.05902		0.127535	1.10868
0.659628	4.20647		0.128185	1.43619		0.128178	1.06071		0.128124	1.05947		0.127601	1.10813
0.659957	4.2055		0.128251	1.4366		0.128244	1.06096		0.12819	1.05993		0.127666	1.10763
0.660286	4.20467		0.128317	1.43705		0.12831	1.06153		0.128256	1.06039		0.127732	1.10713
0.660615	4.20407		0.128383	1.43746		0.128375	1.0622		0.128322	1.06085		0.127797	1.10686
0.660944	4.20364		0.128449	1.43747		0.128441	1.06285		0.128388	1.06131		0.127863	1.10717
0.661273	4.2012		0.128515	1.43732		0.128507	1.06349		0.128454	1.06169		0.127929	1.10747
0.661602	4.19861		0.128581	1.43715		0.128573	1.06395		0.12852	1.06143		0.127994	1.10778
0.661931	4.19713		0.128647	1.43699		0.128639	1.06393		0.128585	1.06115		0.12806	1.10808
0.66226	4.19416		0.128713	1.43682		0.128705	1.06366		0.128651	1.06086		0.128125	1.10838
0.662589	4.19129		0.128779	1.43665		0.128771	1.06338		0.128717	1.06056		0.128191	1.10877
0.662917	4.19072		0.128844	1.43648		0.128837	1.06307		0.128783	1.0604		0.128257	1.10919
0.663246	4.19207		0.12891	1.43631		0.128903	1.06268		0.128849	1.06055		0.128322	1.10963
0.663575	4.19386		0.128976	1.43615		0.128968	1.06221		0.128915	1.06071		0.128388	1.11
0.663904	4.19608		0.129042	1.43615		0.129034	1.06177		0.128981	1.06086		0.128453	1.11
0.664233	4.19881		0.129108	1.4363		0.1291	1.06131		0.129046	1.06101		0.128519	1.10998
0.664562	4.20135		0.129174	1.43646		0.129166	1.06099		0.129112	1.06117		0.128585	1.10996
0.664891	4.20096		0.12924	1.43662		0.129232	1.0611		0.129178	1.06136		0.12865	1.10995
0.66522	4.19987		0.129306	1.43665		0.129298	1.06152		0.129244	1.06158		0.128716	1.10993
0.665549	4.20123		0.129372	1.4365		0.129364	1.06192		0.12931	1.06179		0.128781	1.10989
[truncated: 43,737 more rows]

## Sheet: Extended Data Fig. 7f #1
$ITC
$	19
$NOT
$	25
$	60
$	750
$	10
$	2
$ADCGainCode:	0
$False		True
$	0.4		0.8		150		5
$	2		4		150		5
$	2		4		150		5
$	2		4		150		5
$	2		4		150		5
$	2		4		150		5
$	2		4		150		5
$	2		4		150		5
$	2		4		150		5
$	2		4		150		5
$	2		4		150		5
$	2		4		150		5
$	2		4		150		5
$	2		4		150		5
$	2		4		150		5
$	2		4		150		5
$	2		4		150		5
$	2		4		150		5
$	2		4		150		5
#	0
#	0.45
#	0.048
#	0.204
#	25
#	4
#	6
#	1
?
%
%	0.204
%	4
%-0.415243		29.66561
%-0.420723		29.35092
%	0.833333
%	167700		167800
%	0.25		81
%-0.01843		-0.033995
%-20		8
%	0		0
%	0
%	128000	128262
%	43.1
%	500		750		1000		750
%	0.04257		-0.00249		4.7734e-05		-4.35026e-07		2.01917e-09
%		Ver:		Run		11:51:51
@0
5.00	9.81994	25.040876	0.000493	24.981774	-0.531	0.221	9.81985	9.81985
6.00	9.81995	25.040812	0.000491	24.981714	-0.5309	0.221	9.8201	9.82010
7.00	9.82002	25.040820	0.000488	24.981628	-0.5309	0.221	9.81957	9.81957
8.00	9.82007	25.040948	0.000488	24.981668	-0.531	0.221	9.81982	9.81982
9.00	9.82006	25.041037	0.000488	24.981730	-0.5312	0.221	9.8197	9.81970
10.00	9.81994	25.041145	0.000489	24.981750	-0.5314	0.221	9.81973	9.81973
11.00	9.81983	25.041299	0.00049	24.981905	-0.5317	0.222	9.81902	9.81902
12.00	9.81963	25.041293	0.000492	24.981921	-0.5319	0.222	9.81929	9.81929
13.00	9.81951	25.041298	0.000492	24.981970	-0.532	0.222	9.81896	9.81896
14.00	9.81961	25.041318	0.000488	24.981842	-0.5321	0.222	9.81866	9.81866
15.00	9.81947	25.041374	0.000489	24.981832	-0.5323	0.222	9.81843	9.81843
16.00	9.81927	25.041471	0.000492	24.981796	-0.5325	0.222	9.81865	9.81865
17.00	9.8192	25.041562	0.000496	24.981760	-0.5327	0.222	9.81764	9.81764
18.00	9.81914	25.041710	0.000495	24.981746	-0.5329	0.222	9.81717	9.81717
19.00	9.81902	25.041793	0.000497	24.981912	-0.5331	0.222	9.81752	9.81752
20.00	9.81892	25.041868	0.000497	24.981916	-0.5331	0.222	9.81741	9.81741
21.00	9.81867	25.041863	0.000495	24.981984	-0.5327	0.222	9.81773	9.81773
22.00	9.8185	25.041857	0.000493	24.981989	-0.5326	0.222	9.81717	9.81717
23.00	9.81852	25.041776	0.00049	24.981952	-0.5325	0.222	9.81737	9.81737
24.00	9.81832	25.041713	0.000491	24.981931	-0.5325	0.223	9.81755	9.81755
25.00	9.81813	25.041733	0.000491	24.982075	-0.5327	0.223	9.81797	9.81797
26.00	9.81817	25.041787	0.00049	24.982072	-0.5332	0.223	9.81715	9.81715
27.00	9.81806	25.041832	0.000488	24.982122	-0.5336	0.223	9.81803	9.81803
28.00	9.81798	25.041819	0.000487	24.982090	-0.534	0.223	9.81825	9.81825
29.00	9.81799	25.041925	0.000487	24.982063	-0.5344	0.223	9.81856	9.81856
30.00	9.8181	25.041845	0.000482	24.981894	-0.5345	0.224	9.8186	9.81860
31.00	9.81824	25.041924	0.000485	24.981903	-0.5343	0.224	9.81996	9.81996
32.00	9.81839	25.041882	0.000485	24.981755	-0.5339	0.224	9.8208	9.82080
33.00	9.81841	25.042026	0.000488	24.981878	-0.5338	0.224	9.82169	9.82169
34.00	9.8188	25.042013	0.000487	24.981800	-0.5337	0.224	9.82229	9.82229
35.00	9.8191	25.042042	0.000484	24.981725	-0.5336	0.224	9.82265	9.82265
36.00	9.81924	25.042007	0.000479	24.981595	-0.5339	0.225	9.82248	9.82248
37.00	9.81943	25.042154	0.000479	24.981752	-0.5341	0.225	9.82189	9.82189
38.00	9.81959	25.042101	0.000477	24.981606	-0.5343	0.225	9.82131	9.82131
39.00	9.81971	25.042181	0.000477	24.981729	-0.5343	0.225	9.82084	9.82084
40.00	9.81995	25.042280	0.000484	24.981835	-0.5345	0.225	9.82152	9.82152
41.00	9.82025	25.042270	0.000485	24.981834	-0.5347	0.225	9.82104	9.82104
42.00	9.8205	25.042322	0.000486	24.981865	-0.535	0.225	9.82115	9.82115
43.00	9.82051	25.042401	0.00049	24.981927	-0.5351	0.225	9.8209	9.82090
44.00	9.8207	25.042468	0.000494	24.981888	-0.5352	0.225	9.82179	9.82179
45.00	9.82104	25.042438	0.000492	24.981799	-0.5355	0.225	9.82212	9.82212
46.00	9.82137	25.042520	0.000495	24.981828	-0.5356	0.225	9.8226	9.82260
47.00	9.82162	25.042496	0.000494	24.981698	-0.5357	0.225	9.82301	9.82301
48.00	9.82178	25.042504	0.00049	24.981637	-0.5359	0.225	9.82301	9.82301
49.00	9.8218	25.042509	0.000486	24.981658	-0.536	0.225	9.82164	9.82164
50.00	9.82192	25.042584	0.000487	24.981693	-0.5358	0.225	9.81996	9.81996
51.00	9.82174	25.042574	0.000486	24.981688	-0.5356	0.226	9.81879	9.81879
52.00	9.82164	25.042681	0.00049	24.981809	-0.5355	0.226	9.81548	9.81548
53.00	9.82169	25.042663	0.000491	24.981802	-0.5354	0.226	9.80569	9.80569
54.00	9.82124	25.042634	0.000493	24.981704	-0.5351	0.226	9.79048	9.79048
55.00	9.82113	25.042632	0.000492	24.981736	-0.5351	0.226	9.77465	9.77465
56.00	9.821	25.042737	0.000493	24.981815	-0.5355	0.226	9.75941	9.75941
57.00	9.82115	25.042679	0.00049	24.981699	-0.536	0.226	9.74796	9.74796
58.00	9.82002	25.042749	0.000488	24.981709	-0.5366	0.226	9.74623	9.74623
59.00	9.81856	25.042817	0.000487	24.981772	-0.5372	0.226	9.7523	9.75230
60.00	9.81686	25.042878	0.000489	24.981789	-0.5376	0.226	9.76094	9.76094
@1	0.4	0.8	60.05
61.00	9.81573	25.042880	0.00049	24.981721	-0.5375	0.227	9.77127	9.77127
62.00	9.80635	25.042894	0.00049	24.981709	-0.537	0.227	9.78088	9.78088
63.00	9.77021	25.042933	0.000493	24.981706	-0.5365	0.227	9.78863	9.78863
64.00	9.74257	25.042942	0.000495	24.981674	-0.5364	0.227	9.7946	9.79460
65.00	9.73842	25.042961	0.000493	24.981626	-0.5362	0.227	9.79905	9.79905
66.00	9.73951	25.043027	0.000493	24.981725	-0.5363	0.227	9.80246	9.80246
67.00	9.74957	25.043106	0.000495	24.981765	-0.5364	0.227	9.80499	9.80499
68.00	9.76137	25.043175	0.000493	24.981810	-0.5366	0.227	9.8072	9.80720
69.00	9.77277	25.043292	0.000495	24.981886	-0.5368	0.227	9.80935	9.80935
70.00	9.7816	25.043361	0.000495	24.981960	-0.5372	0.227	9.81169	9.81169
71.00	9.79095	25.043286	0.000492	24.981898	-0.5374	0.227	9.81293	9.81293
72.00	9.7976	25.043314	0.00049	24.981959	-0.5377	0.227	9.81339	9.81339
73.00	9.80039	25.043349	0.000491	24.982004	-0.5378	0.227	9.81353	9.81353
74.00	9.80249	25.043368	0.000493	24.982004	-0.5377	0.227	9.81289	9.81289
75.00	9.80498	25.043424	0.000492	24.981988	-0.5377	0.227	9.81237	9.81237
76.00	9.80709	25.043592	0.000493	24.982002	-0.5379	0.227	9.81171	9.81171
77.00	9.80859	25.043627	0.000492	24.981956	-0.5383	0.228	9.81194	9.81194
78.00	9.80917	25.043645	0.000488	24.981918	-0.5387	0.228	9.8123	9.81230
79.00	9.80952	25.043704	0.000486	24.981964	-0.539	0.228	9.81365	9.81365
80.00	9.80996	25.043718	0.000484	24.981878	-0.539	0.228	9.81448	9.81448
81.00	9.81071	25.043656	0.000483	24.981814	-0.5387	0.228	9.81677	9.81677
82.00	9.81185	25.043772	0.000484	24.981873	-0.5384	0.229	9.81856	9.81856
83.00	9.81292	25.043811	0.000486	24.981845	-0.5383	0.229	9.8197	9.81970
84.00	9.81393	25.043799	0.000485	24.981832	-0.5383	0.229	9.82074	9.82074
85.00	9.81463	25.043851	0.000487	24.981923	-0.5388	0.229	9.82231	9.82231
86.00	9.81494	25.043979	0.000488	24.982026	-0.5392	0.229	9.82208	9.82208
87.00	9.81506	25.044014	0.000489	24.982067	-0.5397	0.229	9.8225	9.82250
88.00	9.8157	25.043988	0.00049	24.981990	-0.5398	0.229	9.82268	9.82268
89.00	9.81695	25.044013	0.000489	24.981856	-0.5397	0.229	9.82328	9.82328
90.00	9.81833	25.044006	0.000489	24.981774	-0.5394	0.229	9.82244	9.82244
91.00	9.81932	25.043975	0.000491	24.981667	-0.5392	0.229	9.82195	9.82195
92.00	9.82014	25.043985	0.000487	24.981652	-0.5391	0.229	9.82085	9.82085
93.00	9.82058	25.044106	0.000486	24.981705	-0.5393	0.229	9.821	9.82100
94.00	9.82081	25.044051	0.000485	24.981577	-0.5397	0.230	9.82092	9.82092
95.00	9.8206	25.044132	0.000484	24.981650	-0.5399	0.230	9.8222	9.82220
96.00	9.82092	25.044173	0.000482	24.981699	-0.5399	0.230	9.82348	9.82348
97.00	9.82141	25.044199	0.000485	24.981663	-0.5398	0.230	9.8243	9.82430
98.00	9.82186	25.044147	0.000487	24.981698	-0.5398	0.230	9.82475	9.82475
99.00	9.82245	25.044199	0.000491	24.981884	-0.5397	0.230	9.82463	9.82463
100.00	9.82258	25.044136	0.00049	24.981853	-0.5396	0.230	9.82382	9.82382
101.00	9.82276	25.044163	0.000493	24.981853	-0.5398	0.230	9.82344	9.82344
102.00	9.82271	25.044227	0.000495	24.981933	-0.5399	0.230	9.82326	9.82326
103.00	9.8227	25.044266	0.000497	24.981940	-0.5398	0.230	9.82276	9.82276
104.00	9.82278	25.044362	0.000496	24.981953	-0.5397	0.230	9.82174	9.82174
105.00	9.82289	25.044408	0.000497	24.981894	-0.5397	0.230	9.82215	9.82215
106.00	9.82281	25.044369	0.000495	24.981774	-0.5397	0.231	9.8219	9.82190
107.00	9.82257	25.044327	0.000493	24.981650	-0.5399	0.231	9.82175	9.82175
108.00	9.82261	25.044402	0.000491	24.981628	-0.5402	0.231	9.82216	9.82216
109.00	9.82255	25.044468	0.000491	24.981606	-0.5406	0.231	9.82257	9.82257
110.00	9.82242	25.044587	0.000494	24.981657	-0.5408	0.231	9.82149	9.82149
111.00	9.82267	25.044672	0.000495	24.981714	-0.541	0.231	9.82058	9.82058
112.00	9.82285	25.044617	0.00049	24.981629	-0.541	0.231	9.8203	9.82030
113.00	9.8225	25.044669	0.00049	24.981582	-0.5409	0.232	9.81936	9.81936
114.00	9.82218	25.044731	0.00049	24.981643	-0.541	0.232	9.81934	9.81934
115.00	9.82202	25.044767	0.000488	24.981631	-0.5412	0.232	9.82058	9.82058
116.00	9.82213	25.044806	0.000487	24.981602	-0.5413	0.232	9.82274	9.82274
117.00	9.82213	25.044884	0.000491	24.981588	-0.5417	0.232	9.82347	9.82347
118.00	9.82194	25.044944	0.00049	24.981665	-0.5421	0.232	9.82409	9.82409
119.00	9.82176	25.044895	0.000487	24.981584	-0.5423	0.232	9.82426	9.82426
120.00	9.8218	25.044911	0.000486	24.981637	-0.5422	0.233	9.82391	9.82391
121.00	9.82178	25.044963	0.000489	24.981668	-0.5424	0.233	9.82224	9.82224
122.00	9.82165	25.044998	0.00049	24.981694	-0.5424	0.233	9.82134	9.82134
123.00	9.82159	25.045004	0.000491	24.981607	-0.5421	0.233	9.8214	9.82140
124.00	9.82258	25.045080	0.000495	24.981638	-0.542	0.233	9.82151	9.82151
125.00	9.82299	25.045076	0.000495	24.981563	-0.5419	0.233	9.82113	9.82113
126.00	9.8228	25.045132	0.000492	24.981589	-0.542	0.233	9.82194	9.82194
127.00	9.82247	25.045237	0.000494	24.981698	-0.542	0.233	9.82212	9.82212
128.00	9.82224	25.045243	0.000495	24.981742	-0.5421	0.233	9.82172	9.82172
129.00	9.8223	25.045237	0.000496	24.981695	-0.5423	0.233	9.82165	9.82165
130.00	9.82216	25.045238	0.000499	24.981708	-0.5426	0.233	9.82169	9.82169
131.00	9.82209	25.045238	0.000501	24.981764	-0.5427	0.233	9.82148	9.82148
132.00	9.82215	25.045220	0.0005	24.981758	-0.5427	0.233	9.82167	9.82167
133.00	9.82215	25.045228	0.000499	24.981755	-0.5429	0.233	9.82178	9.82178
134.00	9.82229	25.045246	0.000498	24.981770	-0.5431	0.233	9.82158	9.82158
135.00	9.82209	25.045319	0.000495	24.981756	-0.5434	0.234	9.82076	9.82076
136.00	9.8216	25.045358	0.000493	24.981674	-0.5434	0.234	9.81955	9.81955
137.00	9.82105	25.045344	0.000487	24.981553	-0.5436	0.234	9.81809	9.81809
138.00	9.82064	25.045452	0.000487	24.981618	-0.5437	0.234	9.8172	9.81720
139.00	9.82045	25.045503	0.000484	24.981636	-0.5436	0.234	9.81722	9.81722
140.00	9.82045	25.045552	0.000482	24.981674	-0.5435	0.234	9.81844	9.81844
141.00	9.82052	25.045582	0.000483	24.981665	-0.5437	0.235	9.81931	9.81931
142.00	9.82048	25.045708	0.000487	24.981796	-0.5441	0.235	9.82076	9.82076
143.00	9.8202	25.045777	0.000486	24.981797	-0.5443	0.235	9.82157	9.82157
144.00	9.81998	25.045766	0.000486	24.981706	-0.5445	0.235	9.82168	9.82168
145.00	9.81974	25.045809	0.000487	24.981746	-0.5443	0.235	9.8214	9.82140
146.00	9.81911	25.045890	0.000489	24.981813	-0.5441	0.235	9.82153	9.82153
147.00	9.81858	25.045980	0.000489	24.981816	-0.544	0.235	9.82146	9.82146
148.00	9.81835	25.045879	0.000487	24.981660	-0.5438	0.235	9.82234	9.82234
149.00	9.81937	25.045990	0.00049	24.981771	-0.5436	0.235	9.82203	9.82203
150.00	9.81974	25.045983	0.000488	24.981698	-0.5435	0.235	9.82011	9.82011
151.00	9.82027	25.046057	0.000487	24.981747	-0.5437	0.236	9.81963	9.81963
152.00	9.82053	25.046012	0.000483	24.981682	-0.5438	0.236	9.82028	9.82028
153.00	9.82073	25.046110	0.000486	24.981736	-0.5438	0.236	9.82002	9.82002
154.00	9.82023	25.046099	0.000486	24.981733	-0.5439	0.236	9.82062	9.82062
155.00	9.82062	25.046256	0.000489	24.981884	-0.544	0.236	9.82316	9.82316
156.00	9.82125	25.046304	0.000488	24.981905	-0.5437	0.236	9.82421	9.82421
157.00	9.82114	25.046371	0.000488	24.981957	-0.5435	0.236	9.82424	9.82424
158.00	9.8211	25.046435	0.000488	24.982048	-0.5435	0.236	9.82388	9.82388
159.00	9.82126	25.046409	0.000489	24.981958	-0.5436	0.236	9.82386	9.82386
160.00	9.82103	25.046388	0.000489	24.981852	-0.5439	0.237	9.82407	9.82407
161.00	9.82099	25.046309	0.000491	24.981709	-0.5442	0.237	9.824	9.82400
162.00	9.82182	25.046359	0.000493	24.981677	-0.5447	0.237	9.82419	9.82419
163.00	9.82223	25.046343	0.000494	24.981651	-0.5448	0.237	9.82503	9.82503
164.00	9.82241	25.046424	0.000493	24.981724	-0.5447	0.237	9.82503	9.82503
165.00	9.82286	25.046381	0.000493	24.981718	-0.5444	0.237	9.8244	9.82440
166.00	9.82308	25.046431	0.000493	24.981847	-0.5443	0.237	9.82419	9.82419
167.00	9.82303	25.046363	0.000493	24.981843	-0.5443	0.237	9.82343	9.82343
168.00	9.82308	25.046374	0.000494	24.981825	-0.5446	0.237	9.82201	9.82201
169.00	9.82315	25.046394	0.000496	24.981784	-0.5451	0.237	9.82131	9.82131
170.00	9.82347	25.046449	0.000496	24.981772	-0.5454	0.237	9.82093	9.82093
171.00	9.8233	25.046426	0.000493	24.981637	-0.5455	0.237	9.82083	9.82083
172.00	9.82325	25.046535	0.000493	24.981669	-0.5456	0.238	9.821	9.82100
173.00	9.82323	25.046557	0.00049	24.981655	-0.5455	0.238	9.82231	9.82231
174.00	9.82325	25.046630	0.00049	24.981620	-0.5455	0.238	9.82448	9.82448
175.00	9.82303	25.046636	0.000494	24.981563	-0.5455	0.238	9.8259	9.82590
176.00	9.82308	25.046719	0.0005	24.981594	-0.5458	0.238	9.82691	9.82691
177.00	9.823	25.046664	0.0005	24.981498	-0.546	0.238	9.82723	9.82723
178.00	9.82372	25.046700	0.000502	24.981495	-0.546	0.238	9.82727	9.82727
179.00	9.82388	25.046734	0.000502	24.981536	-0.546	0.238	9.82558	9.82558
180.00	9.82375	25.046803	0.000499	24.981580	-0.5458	0.238	9.82411	9.82411
181.00	9.82376	25.046805	0.000498	24.981550	-0.5453	0.238	9.82224	9.82224
182.00	9.82434	25.046945	0.0005	24.981703	-0.545	0.238	9.82269	9.82269
183.00	9.82564	25.047139	0.000502	24.981892	-0.5447	0.238	9.82222	9.82222
184.00	9.82559	25.047207	0.0005	24.981958	-0.5448	0.238	9.82247	9.82247
185.00	9.82498	25.047191	0.000499	24.981906	-0.5452	0.239	9.82265	9.82265
186.00	9.82441	25.047252	0.000499	24.981985	-0.5457	0.239	9.82273	9.82273
187.00	9.82432	25.047224	0.000498	24.981942	-0.546	0.239	9.82179	9.82179
188.00	9.82414	25.047149	0.000495	24.981841	-0.5464	0.239	9.82202	9.82202
189.00	9.82422	25.047117	0.000496	24.981779	-0.5466	0.239	9.82187	9.82187
190.00	9.82396	25.047202	0.000497	24.981847	-0.5463	0.239	9.82159	9.82159
191.00	9.82382	25.047298	0.000496	24.981921	-0.546	0.239	9.82229	9.82229
192.00	9.82364	25.047391	0.000496	24.981909	-0.5461	0.239	9.82332	9.82332
193.00	9.82354	25.047387	0.000497	24.981845	-0.5461	0.239	9.8229	9.82290
194.00	9.82316	25.047448	0.000497	24.981880	-0.5465	0.239	9.82381	9.82381
195.00	9.8231	25.047539	0.000501	24.981992	-0.547	0.239	9.8246	9.82460
196.00	9.82321	25.047509	0.000502	24.981886	-0.5472	0.239	9.82559	9.82559
197.00	9.82328	25.047457	0.000497	24.981816	-0.547	0.239	9.82649	9.82649
198.00	9.82357	25.047543	0.000495	24.981838	-0.5468	0.240	9.82764	9.82764
199.00	9.82381	25.047534	0.000493	24.981833	-0.5463	0.240	9.82743	9.82743
200.00	9.82402	25.047514	0.00049	24.981740	-0.546	0.240	9.82721	9.82721
201.00	9.82431	25.047534	0.000486	24.981731	-0.5458	0.240	9.82716	9.82716
202.00	9.82431	25.047528	0.000489	24.981714	-0.5461	0.240	9.82269	9.82269
203.00	9.82449	25.047565	0.000491	24.981723	-0.5463	0.240	9.80381	9.80381
204.00	9.82507	25.047626	0.000492	24.981723	-0.5465	0.240	9.76131	9.76131
205.00	9.82547	25.047699	0.000493	24.981765	-0.5467	0.240	9.69273	9.69273
206.00	9.82614	25.047731	0.000495	24.981746	-0.5469	0.240	9.60114	9.60114
207.00	9.82668	25.047790	0.000495	24.981780	-0.5469	0.240	9.50421	9.50421
208.00	9.82707	25.047762	0.000496	24.981745	-0.5468	0.240	9.42571	9.42571
209.00	9.82624	25.048045	0.000501	24.981987	-0.5468	0.240	9.38149	9.38149
210.00	9.82482	25.047930	0.000498	24.981791	-0.5466	0.240	9.37557	9.37557
@2	2.0001	4.0	210.003
211.00	9.82695	25.047980	0.000498	24.981817	-0.5464	0.241	9.403	9.40300
212.00	9.80811	25.048113	0.000498	24.981889	-0.5463	0.241	9.45021	9.45021
213.00	9.73254	25.048082	0.000495	24.981809	-0.5462	0.241	9.50282	9.50282
214.00	9.61335	25.047894	0.000494	24.981607	-0.5465	0.241	9.55244	9.55244
215.00	9.48149	25.047978	0.000497	24.981755	-0.5469	0.241	9.59544	9.59544
216.00	9.36995	25.047972	0.000497	24.981723	-0.5474	0.241	9.63309	9.63309
217.00	9.32471	25.047921	0.000496	24.981675	-0.5477	0.241	9.66322	9.66322
218.00	9.34096	25.048054	0.000497	24.981777	-0.5479	0.241	9.68731	9.68731
219.00	9.39245	25.048035	0.000494	24.981721	-0.5483	0.241	9.70754	9.70754
220.00	9.45154	25.048126	0.000493	24.981777	-0.5484	0.242	9.72378	9.72378
221.00	9.50646	25.048187	0.000494	24.981766	-0.5485	0.242	9.73705	9.73705
222.00	9.55991	25.048267	0.000494	24.981790	-0.5487	0.242	9.7482	9.74820
223.00	9.60356	25.048348	0.000491	24.981801	-0.5487	0.242	9.75866	9.75866
224.00	9.6401	25.048377	0.000491	24.981752	-0.5484	0.242	9.76696	9.76696
225.00	9.66693	25.048344	0.000486	24.981613	-0.5479	0.242	9.77538	9.77538
226.00	9.6944	25.048352	0.000487	24.981610	-0.5477	0.242	9.78244	9.78244
227.00	9.71082	25.048282	0.000485	24.981460	-0.5475	0.242	9.789	9.78900
228.00	9.72408	25.048220	0.000487	24.981335	-0.5476	0.242	9.79425	9.79425
229.00	9.74128	25.048321	0.000488	24.981390	-0.5479	0.242	9.79853	9.79853
230.00	9.748	25.048372	0.000489	24.981397	-0.5483	0.242	9.80103	9.80103
231.00	9.76102	25.048497	0.000489	24.981552	-0.5484	0.242	9.80289	9.80289
232.00	9.7666	25.048611	0.00049	24.981660	-0.5487	0.242	9.8039	9.80390
233.00	9.77625	25.048666	0.00049	24.981773	-0.5486	0.243	9.80479	9.80479
234.00	9.78308	25.048655	0.000489	24.981795	-0.5485	0.243	9.80594	9.80594
235.00	9.79011	25.048738	0.000489	24.981938	-0.5484	0.243	9.80837	9.80837
236.00	9.79603	25.048685	0.000485	24.981849	-0.5483	0.243	9.80963	9.80963
237.00	9.79951	25.048679	0.000483	24.981897	-0.5481	0.243	9.81125	9.81125
238.00	9.80231	25.048718	0.000482	24.981876	-0.548	0.244	9.81281	9.81281
239.00	9.80305	25.048731	0.000482	24.981836	-0.548	0.244	9.8136	9.81360
240.00	9.80387	25.048697	0.000484	24.981687	-0.5479	0.244	9.814	9.81400
241.00	9.80558	25.048700	0.000486	24.981631	-0.5481	0.244	9.81611	9.81611
242.00	9.80698	25.048827	0.00049	24.981635	-0.5483	0.244	9.81725	9.81725
243.00	9.80823	25.048827	0.00049	24.981587	-0.5486	0.244	9.81761	9.81761
244.00	9.8095	25.048897	0.000491	24.981584	-0.5486	0.244	9.81925	9.81925
245.00	9.81062	25.048974	0.000491	24.981643	-0.549	0.244	9.82175	9.82175
246.00	9.81201	25.048961	0.00049	24.981533	-0.5495	0.244	9.82271	9.82271
247.00	9.81313	25.048899	0.000489	24.981458	-0.5499	0.244	9.82461	9.82461
248.00	9.81434	25.048940	0.000492	24.981483	-0.5499	0.244	9.82673	9.82673
249.00	9.81574	25.048912	0.000487	24.981497	-0.5501	0.244	9.82692	9.82692
250.00	9.81651	25.048964	0.00049	24.981562	-0.5496	0.244	9.82484	9.82484
251.00	9.81768	25.049160	0.000489	24.981749	-0.5489	0.244	9.82257	9.82257
252.00	9.81897	25.049171	0.000484	24.981634	-0.5484	0.245	9.82026	9.82026
253.00	9.81823	25.049280	0.000482	24.981690	-0.5485	0.245	9.81908	9.81908
254.00	9.82212	25.049328	0.000483	24.981689	-0.5486	0.245	9.81801	9.81801
255.00	9.82678	25.049310	0.000479	24.981611	-0.5492	0.245	9.81826	9.81826
256.00	9.82695	25.049275	0.000483	24.981606	-0.5496	0.245	9.81962	9.81962
257.00	9.82608	25.049343	0.000486	24.981718	-0.5498	0.245	9.82104	9.82104
258.00	9.82524	25.049273	0.000486	24.981631	-0.5499	0.245	9.82132	9.82132
259.00	9.82331	25.049354	0.000489	24.981625	-0.55	0.245	9.82235	9.82235
260.00	9.81913	25.049353	0.000488	24.981543	-0.55	0.245	9.82277	9.82277
261.00	9.81727	25.049369	0.000488	24.981554	-0.55	0.245	9.82213	9.82213
262.00	9.81819	25.049404	0.000488	24.981634	-0.5502	0.246	9.8214	9.82140
263.00	9.81904	25.049406	0.000488	24.981674	-0.5502	0.246	9.8215	9.82150
264.00	9.81989	25.049371	0.00049	24.981656	-0.5504	0.246	9.82136	9.82136
265.00	9.82032	25.049404	0.00049	24.981705	-0.5505	0.246	9.82093	9.82093
266.00	9.8203	25.049442	0.00049	24.981716	-0.5505	0.246	9.82114	9.82114
267.00	9.82053	25.049511	0.000488	24.981698	-0.5505	0.246	9.82172	9.82172
268.00	9.82056	25.049691	0.000491	24.981769	-0.5504	0.246	9.82162	9.82162
269.00	9.82081	25.049772	0.000489	24.981810	-0.5501	0.246	9.82258	9.82258
270.00	9.82119	25.049791	0.000489	24.981834	-0.5499	0.246	9.82391	9.82391
271.00	9.82172	25.049842	0.000488	24.981785	-0.5498	0.246	9.82496	9.82496
272.00	9.8222	25.049824	0.000491	24.981776	-0.55	0.246	9.82538	9.82538
273.00	9.82245	25.049766	0.000488	24.981734	-0.5502	0.247	9.82559	9.82559
274.00	9.82271	25.049797	0.000487	24.981781	-0.5507	0.247	9.8256	9.82560
275.00	9.82298	25.049878	0.000486	24.981799	-0.5511	0.247	9.8251	9.82510
276.00	9.82298	25.049886	0.000485	24.981789	-0.5511	0.247	9.82522	9.82522
277.00	9.82303	25.050087	0.000487	24.981992	-0.5511	0.247	9.82538	9.82538
278.00	9.82347	25.050147	0.000489	24.982031	-0.5511	0.247	9.82566	9.82566
279.00	9.82375	25.050237	0.00049	24.982102	-0.551	0.247	9.82497	9.82497
280.00	9.82393	25.050275	0.000493	24.982123	-0.5509	0.248	9.82513	9.82513
281.00	9.82404	25.050276	0.000498	24.982124	-0.551	0.247	9.82483	9.82483
282.00	9.82418	25.050144	0.000497	24.981901	-0.5509	0.247	9.82482	9.82482
283.00	9.82439	25.050172	0.000499	24.981910	-0.5507	0.248	9.82496	9.82496
284.00	9.82462	25.050102	0.000494	24.981683	-0.5506	0.248	9.82585	9.82585
285.00	9.82494	25.050115	0.000493	24.981614	-0.5507	0.248	9.82611	9.82611
286.00	9.82516	25.050206	0.000488	24.981644	-0.5508	0.248	9.826	9.82600
287.00	9.82535	25.050178	0.000484	24.981575	-0.5509	0.248	9.82636	9.82636
288.00	9.82556	25.050149	0.000482	24.981426	-0.5507	0.248	9.82596	9.82596
289.00	9.82545	25.050218	0.000486	24.981518	-0.5505	0.248	9.82507	9.82507
290.00	9.82534	25.050289	0.000486	24.981577	-0.5502	0.248	9.825	9.82500
291.00	9.82532	25.050334	0.000484	24.981633	-0.5503	0.249	9.82512	9.82512
292.00	9.82527	25.050522	0.00049	24.981828	-0.5504	0.249	9.82417	9.82417
293.00	9.82528	25.050469	0.000488	24.981877	-0.5506	0.249	9.82446	9.82446
294.00	9.82516	25.050423	0.000487	24.981834	-0.551	0.249	9.82436	9.82436
295.00	9.82509	25.050444	0.000489	24.981825	-0.5513	0.249	9.82402	9.82402
296.00	9.825	25.050383	0.000492	24.981679	-0.5514	0.249	9.82361	9.82361
297.00	9.82482	25.050681	0.000494	24.981954	-0.5514	0.249	9.82395	9.82395
298.00	9.8249	25.051032	0.0005	24.982124	-0.5515	0.249	9.82447	9.82447
299.00	9.825	25.050913	0.000498	24.981999	-0.5514	0.249	9.8249	9.82490
300.00	9.825	25.050935	0.000496	24.981987	-0.5513	0.249	9.82481	9.82481
301.00	9.82495	25.050952	0.000494	24.982044	-0.5512	0.250	9.82503	9.82503
302.00	9.82497	25.050695	0.000488	24.981758	-0.5512	0.250	9.82524	9.82524
303.00	9.82484	25.050498	0.000485	24.981642	-0.5512	0.250	9.82395	9.82395
304.00	9.82452	25.050627	0.000487	24.981746	-0.5511	0.250	9.82302	9.82302
305.00	9.82405	25.050714	0.000488	24.981798	-0.5513	0.250	9.8216	9.82160
306.00	9.82375	25.050788	0.00049	24.981767	-0.5514	0.250	9.8205	9.82050
307.00	9.82344	25.050800	0.000491	24.981665	-0.5516	0.250	9.8199	9.81990
308.00	9.82324	25.050890	0.00049	24.981638	-0.5517	0.250	9.81971	9.81971
309.00	9.82314	25.051065	0.00049	24.981726	-0.5519	0.250	9.81997	9.81997
310.00	9.82297	25.051064	0.00049	24.981734	-0.5518	0.250	9.82103	9.82103
311.00	9.82282	25.051187	0.000491	24.981830	-0.5515	0.250	9.82093	9.82093
312.00	9.82269	25.051143	0.000491	24.981755	-0.5512	0.250	9.82016	9.82016
313.00	9.82221	25.051226	0.000492	24.981804	-0.551	0.250	9.81955	9.81955
314.00	9.82165	25.051251	0.000498	24.981883	-0.551	0.250	9.81883	9.81883
315.00	9.82152	25.051315	0.000496	24.981953	-0.5511	0.251	9.81864	9.81864
316.00	9.82101	25.051213	0.000492	24.981850	-0.5515	0.251	9.81936	9.81936
317.00	9.82074	25.051275	0.00049	24.981902	-0.5517	0.251	9.81967	9.81967
318.00	9.82078	25.051223	0.000488	24.981904	-0.5519	0.251	9.82099	9.82099
319.00	9.82079	25.051303	0.000485	24.981890	-0.5519	0.252	9.82152	9.82152
320.00	9.82041	25.051261	0.000485	24.981735	-0.5518	0.252	9.82132	9.82132
321.00	9.82013	25.051289	0.000488	24.981693	-0.552	0.252	9.82121	9.82121
322.00	9.82019	25.051358	0.000489	24.981786	-0.5519	0.252	9.82255	9.82255
323.00	9.82055	25.051373	0.000487	24.981766	-0.5518	0.252	9.82282	9.82282
324.00	9.82075	25.051359	0.000486	24.981741	-0.5517	0.252	9.82276	9.82276
325.00	9.82105	25.051437	0.000486	24.981843	-0.5519	0.252	9.82326	9.82326
326.00	9.82116	25.051569	0.000487	24.982010	-0.552	0.252	9.82346	9.82346
327.00	9.82131	25.051484	0.000486	24.981899	-0.5524	0.252	9.82286	9.82286
328.00	9.82132	25.051555	0.000491	24.981886	-0.5527	0.252	9.82228	9.82228
329.00	9.82131	25.051546	0.000492	24.981799	-0.5529	0.252	9.82287	9.82287
330.00	9.8217	25.051536	0.000492	24.981740	-0.553	0.252	9.82348	9.82348
331.00	9.82222	25.051497	0.000493	24.981666	-0.5528	0.252	9.82349	9.82349
332.00	9.82244	25.051569	0.000496	24.981717	-0.5527	0.252	9.82323	9.82323
333.00	9.82262	25.051595	0.000493	24.981750	-0.5525	0.253	9.82345	9.82345
334.00	9.82262	25.051550	0.000493	24.981676	-0.5523	0.253	9.82335	9.82335
335.00	9.82268	25.051642	0.000491	24.981748	-0.5522	0.253	9.82285	9.82285
336.00	9.82275	25.051665	0.000489	24.981649	-0.552	0.253	9.82306	9.82306
337.00	9.82305	25.051678	0.000489	24.981530	-0.552	0.253	9.82454	9.82454
338.00	9.82331	25.051589	0.000489	24.981390	-0.5524	0.253	9.82465	9.82465
339.00	9.82339	25.051701	0.00049	24.981419	-0.5526	0.253	9.82485	9.82485
340.00	9.82348	25.051759	0.000496	24.981397	-0.5527	0.253	9.82461	9.82461
341.00	9.82367	25.051864	0.0005	24.981547	-0.5529	0.253	9.8252	9.82520
342.00	9.82373	25.051795	0.000493	24.981554	-0.553	0.253	9.82386	9.82386
343.00	9.82356	25.051985	0.000494	24.981674	-0.553	0.253	9.82331	9.82331
344.00	9.8237	25.052050	0.000494	24.981759	-0.553	0.253	9.82345	9.82345
345.00	9.82384	25.052084	0.000491	24.981822	-0.5531	0.253	9.82322	9.82322
346.00	9.82388	25.052047	0.000488	24.981780	-0.5534	0.253	9.8224	9.82240
347.00	9.82377	25.052229	0.000496	24.981890	-0.5534	0.254	9.82238	9.82238
348.00	9.82373	25.052055	0.000493	24.981763	-0.5534	0.254	9.82219	9.82219
349.00	9.82368	25.051921	0.000488	24.981646	-0.5536	0.254	9.82184	9.82184
350.00	9.82347	25.051892	0.000489	24.981563	-0.5538	0.254	9.82242	9.82242
351.00	9.82337	25.051839	0.000486	24.981407	-0.5536	0.254	9.82229	9.82229
352.00	9.82332	25.051927	0.000482	24.981405	-0.5535	0.254	9.81974	9.81974
353.00	9.82341	25.052128	0.000484	24.981551	-0.5533	0.254	9.8054	9.80540
354.00	9.82312	25.052322	0.000486	24.981689	-0.553	0.254	9.7683	9.76830
355.00	9.82279	25.052342	0.000484	24.981698	-0.5527	0.254	9.70616	9.70616
356.00	9.82259	25.052560	0.000487	24.981872	-0.5527	0.255	9.62232	9.62232
357.00	9.8224	25.052646	0.000487	24.981932	-0.553	0.255	9.52968	9.52968
358.00	9.82233	25.052729	0.000486	24.981950	-0.5533	0.255	9.45189	9.45189
359.00	9.82269	25.052632	0.000485	24.981761	-0.5536	0.255	9.40565	9.40565
360.00	9.82356	25.052668	0.000485	24.981729	-0.5538	0.255	9.39633	9.39633
@3	2.0001	4.0	360.167
361.00	9.82118	25.052599	0.000483	24.981670	-0.5539	0.255	9.41883	9.41883
362.00	9.80965	25.052499	0.000484	24.981575	-0.5539	0.255	9.46192	9.46192
363.00	9.74832	25.052479	0.000485	24.981512	-0.5535	0.255	9.51099	9.51099
364.00	9.63754	25.052672	0.000488	24.981667	-0.5534	0.255	9.55914	9.55914
365.00	9.51318	25.052704	0.000489	24.981641	-0.5535	0.255	9.60201	9.60201
366.00	9.40259	25.052782	0.000493	24.981609	-0.5538	0.255	9.64018	9.64018
367.00	9.34745	25.052827	0.000493	24.981557	-0.5541	0.255	9.67173	9.67173
368.00	9.36028	25.052900	0.000494	24.981606	-0.5546	0.255	9.69839	9.69839
369.00	9.40655	25.052842	0.000495	24.981583	-0.5547	0.255	9.71872	9.71872
370.00	9.46613	25.052881	0.000494	24.981643	-0.5547	0.256	9.73385	9.73385
371.00	9.51486	25.052908	0.000491	24.981718	-0.5544	0.256	9.74642	9.74642
372.00	9.56199	25.052933	0.00049	24.981759	-0.5538	0.256	9.75758	9.75758
373.00	9.60536	25.052905	0.000488	24.981741	-0.5534	0.256	9.76569	9.76569
374.00	9.64719	25.052957	0.000489	24.981799	-0.5533	0.256	9.77291	9.77291
375.00	9.6804	25.053007	0.000491	24.981781	-0.5534	0.256	9.77941	9.77941
376.00	9.70552	25.053111	0.000494	24.981859	-0.5536	0.256	9.78365	9.78365
377.00	9.71999	25.053242	0.000496	24.981980	-0.5538	0.256	9.78689	9.78689
378.00	9.73834	25.053285	0.000498	24.981929	-0.554	0.256	9.79034	9.79034
379.00	9.74877	25.053280	0.000497	24.981838	-0.5542	0.257	9.79279	9.79279
380.00	9.75656	25.053289	0.000499	24.981793	-0.5541	0.256	9.79533	9.79533
381.00	9.76848	25.053259	0.000496	24.981634	-0.5542	0.257	9.79723	9.79723
382.00	9.77557	25.053245	0.000496	24.981562	-0.5542	0.257	9.79936	9.79936
383.00	9.77918	25.053279	0.000493	24.981532	-0.554	0.257	9.80149	9.80149
384.00	9.78498	25.053394	0.00049	24.981677	-0.5538	0.257	9.80415	9.80415
385.00	9.78855	25.053291	0.000486	24.981578	-0.5538	0.257	9.80708	9.80708
386.00	9.79041	25.053373	0.000489	24.981730	-0.5536	0.257	9.81075	9.81075
387.00	9.79295	25.053433	0.000491	24.981791	-0.5535	0.257	9.81416	9.81416
388.00	9.79503	25.053483	0.000494	24.981903	-0.5536	0.257	9.81667	9.81667
389.00	9.79698	25.053550	0.0005	24.981924	-0.5538	0.257	9.81849	9.81849
390.00	9.7994	25.053722	0.000501	24.982087	-0.5539	0.257	9.81875	9.81875
391.00	9.80139	25.053624	0.0005	24.981979	-0.5539	0.257	9.81903	9.81903
392.00	9.80301	25.053620	0.000497	24.981957	-0.5538	0.258	9.81861	9.81861
393.00	9.80699	25.053583	0.000491	24.981925	-0.5537	0.258	9.81858	9.81858
394.00	9.81031	25.053494	0.000489	24.981789	-0.5539	0.258	9.81892	9.81892
395.00	9.81517	25.053516	0.00049	24.981834	-0.5541	0.258	9.81974	9.81974
396.00	9.81727	25.053626	0.000491	24.981921	-0.5543	0.258	9.82028	9.82028
397.00	9.81798	25.053699	0.000492	24.981962	-0.5545	0.258	9.82135	9.82135
398.00	9.81801	25.053756	0.000497	24.981916	-0.5545	0.258	9.82125	9.82125
399.00	9.81825	25.053863	0.000495	24.981936	-0.5544	0.259	9.82105	9.82105
400.00	9.81882	25.053934	0.000493	24.981891	-0.554	0.259	9.82194	9.82194
401.00	9.81922	25.053925	0.000492	24.981814	-0.5537	0.259	9.82377	9.82377
402.00	9.81948	25.053883	0.000492	24.981765	-0.5537	0.259	9.8247	9.82470
403.00	9.8201	25.053920	0.00049	24.981812	-0.554	0.259	9.82565	9.82565
404.00	9.82031	25.053950	0.000491	24.981834	-0.5542	0.259	9.82575	9.82575
405.00	9.82049	25.054020	0.000489	24.981819	-0.5547	0.259	9.82397	9.82397
406.00	9.82104	25.054169	0.000492	24.981913	-0.5551	0.259	9.82286	9.82286
407.00	9.82168	25.054205	0.000494	24.981835	-0.5554	0.259	9.82219	9.82219
408.00	9.82172	25.054309	0.000495	24.981819	-0.5554	0.259	9.82287	9.82287
409.00	9.82186	25.054466	0.0005	24.981889	-0.5554	0.259	9.82409	9.82409
410.00	9.82544	25.054529	0.000508	24.981920	-0.5552	0.259	9.82492	9.82492
411.00	9.82615	25.054539	0.000505	24.981878	-0.555	0.259	9.82467	9.82467
412.00	9.82652	25.054607	0.000504	24.981861	-0.5549	0.259	9.82465	9.82465
413.00	9.82388	25.054587	0.000504	24.981834	-0.5548	0.260	9.82395	9.82395
414.00	9.82179	25.054455	0.000501	24.981742	-0.5549	0.260	9.82341	9.82341
415.00	9.82288	25.054286	0.000493	24.981563	-0.5553	0.260	9.82278	9.82278
416.00	9.82359	25.054300	0.000496	24.981595	-0.5554	0.260	9.82295	9.82295
417.00	9.82335	25.054407	0.000497	24.981813	-0.5554	0.260	9.82207	9.82207
418.00	9.82341	25.054484	0.000496	24.981902	-0.5555	0.260	9.82083	9.82083
419.00	9.82332	25.054568	0.000492	24.981935	-0.5552	0.260	9.81978	9.81978
420.00	9.82309	25.054675	0.000495	24.982018	-0.5546	0.260	9.81962	9.81962
421.00	9.82251	25.054664	0.000492	24.981938	-0.5543	0.260	9.81882	9.81882
422.00	9.82207	25.054661	0.000487	24.981817	-0.554	0.261	9.81812	9.81812
423.00	9.82183	25.054655	0.000488	24.981785	-0.5538	0.261	9.81863	9.81863
424.00	9.82185	25.054702	0.00049	24.981798	-0.5539	0.261	9.81894	9.81894
425.00	9.82171	25.054822	0.000488	24.981892	-0.554	0.261	9.8185	9.81850
426.00	9.82143	25.054799	0.000487	24.981817	-0.5541	0.261	9.8175	9.81750
427.00	9.82079	25.054743	0.00049	24.981800	-0.5542	0.261	9.8182	9.81820
428.00	9.82032	25.054657	0.000489	24.981671	-0.5543	0.261	9.81882	9.81882
429.00	9.82001	25.054640	0.00049	24.981672	-0.5543	0.261	9.81907	9.81907
430.00	9.8202	25.054592	0.000492	24.981632	-0.5543	0.261	9.81995	9.81995
431.00	9.81989	25.054668	0.000495	24.981679	-0.5542	0.261	9.82085	9.82085
432.00	9.81939	25.054735	0.000496	24.981597	-0.5543	0.261	9.82082	9.82082
433.00	9.81908	25.054973	0.000499	24.981851	-0.5544	0.261	9.82002	9.82002
434.00	9.81896	25.055005	0.000499	24.981845	-0.5546	0.262	9.81929	9.81929
435.00	9.81909	25.055034	0.000496	24.981815	-0.555	0.262	9.81918	9.81918
436.00	9.81921	25.055137	0.000493	24.981974	-0.5553	0.262	9.81935	9.81935
437.00	9.81924	25.055180	0.000493	24.982068	-0.5554	0.262	9.81922	9.81922
438.00	9.81936	25.055161	0.00049	24.981978	-0.5553	0.262	9.81884	9.81884
439.00	9.81927	25.055209	0.000487	24.981965	-0.5551	0.263	9.81903	9.81903
440.00	9.81928	25.055185	0.000483	24.981897	-0.5549	0.263	9.81981	9.81981
441.00	9.81923	25.055041	0.000479	24.981623	-0.5549	0.263	9.81991	9.81991
442.00	9.81926	25.055047	0.000477	24.981543	-0.5551	0.263	9.8197	9.81970
443.00	9.81943	25.055016	0.000474	24.981462	-0.5552	0.263	9.82014	9.82014
444.00	9.81954	25.054964	0.000473	24.981317	-0.5555	0.263	9.82137	9.82137
445.00	9.81989	25.055138	0.000479	24.981439	-0.5555	0.263	9.82165	9.82165
446.00	9.82041	25.055299	0.000486	24.981579	-0.5556	0.263	9.82287	9.82287
447.00	9.82057	25.055334	0.000486	24.981582	-0.5553	0.263	9.82381	9.82381
448.00	9.82063	25.055344	0.00049	24.981602	-0.5553	0.263	9.82507	9.82507
449.00	9.82078	25.055440	0.000489	24.981652	-0.5552	0.263	9.82431	9.82431
450.00	9.82106	25.055415	0.000487	24.981639	-0.5551	0.264	9.82477	9.82477
451.00	9.82126	25.055399	0.000482	24.981587	-0.5548	0.264	9.82448	9.82448
452.00	9.82163	25.055425	0.000485	24.981674	-0.5549	0.264	9.82535	9.82535
453.00	9.82192	25.055449	0.000482	24.981654	-0.5549	0.264	9.82643	9.82643
454.00	9.82256	25.055524	0.000485	24.981833	-0.5547	0.264	9.82754	9.82754
455.00	9.82325	25.055506	0.000482	24.981837	-0.5544	0.265	9.8272	9.82720
456.00	9.82387	25.055477	0.000482	24.981837	-0.5544	0.265	9.82757	9.82757
457.00	9.82441	25.055452	0.000481	24.981687	-0.5545	0.265	9.82748	9.82748
458.00	9.82464	25.055489	0.000483	24.981637	-0.5546	0.265	9.8261	9.82610
459.00	9.82484	25.055516	0.000483	24.981568	-0.5549	0.265	9.82547	9.82547
460.00	9.82522	25.055571	0.000485	24.981524	-0.5554	0.265	9.82441	9.82441
461.00	9.82574	25.055677	0.000487	24.981551	-0.5556	0.265	9.82338	9.82338
462.00	9.8253	25.055809	0.000485	24.981650	-0.5555	0.265	9.82228	9.82228
463.00	9.82496	25.055896	0.00048	24.981681	-0.5555	0.265	9.82189	9.82189
464.00	9.8248	25.055911	0.000477	24.981614	-0.5557	0.266	9.82057	9.82057
465.00	9.82461	25.055954	0.000479	24.981655	-0.5558	0.266	9.81986	9.81986
466.00	9.82463	25.056081	0.00048	24.981765	-0.5562	0.266	9.81866	9.81866
467.00	9.82473	25.056160	0.00048	24.981817	-0.5566	0.266	9.81828	9.81828
468.00	9.8244	25.056190	0.000483	24.981862	-0.5567	0.266	9.82026	9.82026
469.00	9.82337	25.056179	0.000484	24.981846	-0.5565	0.266	9.82431	9.82431
470.00	9.82237	25.056223	0.000486	24.981858	-0.5561	0.266	9.82849	9.82849
471.00	9.82157	25.056171	0.000486	24.981857	-0.5557	0.266	9.83103	9.83103
472.00	9.82046	25.056174	0.00049	24.981886	-0.5555	0.266	9.83283	9.83283
473.00	9.81955	25.056218	0.000492	24.981898	-0.5556	0.266	9.83145	9.83145
474.00	9.81871	25.056302	0.000492	24.981992	-0.5558	0.266	9.82915	9.82915
475.00	9.81715	25.056363	0.000493	24.982009	-0.5559	0.266	9.82733	9.82733
476.00	9.81739	25.056418	0.00049	24.981939	-0.556	0.267	9.82737	9.82737
477.00	9.81949	25.056347	0.000487	24.981800	-0.5559	0.267	9.82732	9.82732
478.00	9.83199	25.056291	0.000487	24.981737	-0.5557	0.267	9.82746	9.82746
479.00	9.83789	25.056304	0.000491	24.981732	-0.5555	0.267	9.8268	9.82680
480.00	9.83496	25.056310	0.00049	24.981673	-0.5556	0.267	9.82495	9.82495
481.00	9.83143	25.056325	0.000491	24.981694	-0.5558	0.267	9.82165	9.82165
482.00	9.82817	25.056302	0.00049	24.981657	-0.556	0.267	9.81882	9.81882
483.00	9.82785	25.056405	0.00049	24.981749	-0.556	0.268	9.81628	9.81628
484.00	9.82796	25.056453	0.000488	24.981785	-0.5561	0.268	9.81357	9.81357
485.00	9.82711	25.056484	0.000487	24.981852	-0.5559	0.268	9.81305	9.81305
486.00	9.82667	25.056549	0.00049	24.981917	-0.5554	0.268	9.81416	9.81416
487.00	9.82692	25.056694	0.00049	24.982059	-0.5552	0.268	9.81605	9.81605
488.00	9.82566	25.056699	0.000491	24.982055	-0.5552	0.268	9.8181	9.81810
489.00	9.82197	25.056726	0.000489	24.982033	-0.5549	0.268	9.82077	9.82077
490.00	9.81862	25.056694	0.000493	24.981954	-0.555	0.268	9.82138	9.82138
491.00	9.81472	25.056672	0.00049	24.981867	-0.5554	0.268	9.82196	9.82196
492.00	9.81353	25.056645	0.000488	24.981733	-0.5557	0.268	9.82151	9.82151
493.00	9.81303	25.056728	0.00049	24.981736	-0.5558	0.268	9.82136	9.82136
494.00	9.81259	25.056712	0.000492	24.981642	-0.556	0.269	9.821	9.82100
495.00	9.81598	25.056758	0.000489	24.981632	-0.5559	0.269	9.82136	9.82136
496.00	9.81898	25.056855	0.000489	24.981688	-0.5556	0.269	9.821	9.82100
497.00	9.82176	25.056923	0.000493	24.981781	-0.5553	0.269	9.82113	9.82113
498.00	9.8216	25.056958	0.000493	24.981709	-0.5553	0.269	9.82078	9.82078
499.00	9.82143	25.057067	0.000492	24.981792	-0.5552	0.269	9.82174	9.82174
500.00	9.8215	25.057199	0.000494	24.981898	-0.5554	0.269	9.82209	9.82209
501.00	9.8213	25.057153	0.000497	24.981815	-0.5556	0.269	9.82225	9.82225
502.00	9.82131	25.057200	0.000497	24.981788	-0.5558	0.269	9.82083	9.82083
503.00	9.82164	25.057205	0.000497	24.981837	-0.5559	0.269	9.81011	9.81011
504.00	9.82173	25.057156	0.000496	24.981704	-0.5561	0.269	9.77908	9.77908
505.00	9.82151	25.057081	0.000496	24.981582	-0.5563	0.269	9.72487	9.72487
506.00	9.82172	25.057094	0.000495	24.981597	-0.5563	0.269	9.64866	9.64866
507.00	9.82175	25.057270	0.000494	24.981800	-0.5563	0.269	9.56042	9.56042
508.00	9.82195	25.057229	0.000492	24.981698	-0.5563	0.270	9.48214	9.48214
509.00	9.82283	25.057300	0.000493	24.981787	-0.5561	0.270	9.43039	9.43039
510.00	9.82269	25.057427	0.000493	24.981880	-0.556	0.270	9.41389	9.41389
@4	2.0001	4.0	510.005
511.00	9.82053	25.057568	0.000495	24.981905	-0.556	0.270	9.42987	9.42987
512.00	9.81415	25.057453	0.000495	24.981690	-0.5561	0.269	9.4688	9.46880
513.00	9.76678	25.057537	0.000496	24.981743	-0.556	0.270	9.5156	9.51560
514.00	9.67001	25.057590	0.000494	24.981799	-0.5558	0.270	9.56242	9.56242
515.00	9.55153	25.057672	0.000494	24.981811	-0.5555	0.270	9.60361	9.60361
516.00	9.4401	25.057619	0.00049	24.981790	-0.5553	0.270	9.63982	9.63982
517.00	9.37435	25.057678	0.00049	24.981792	-0.5549	0.270	9.67004	9.67004
518.00	9.376	25.057801	0.00049	24.981810	-0.5547	0.270	9.69456	9.69456
519.00	9.41185	25.057798	0.000489	24.981727	-0.5549	0.271	9.71595	9.71595
520.00	9.46887	25.057721	0.000488	24.981617	-0.5551	0.271	9.73331	9.73331
521.00	9.51952	25.057763	0.000488	24.981627	-0.5552	0.271	9.74665	9.74665
522.00	9.56797	25.057712	0.000486	24.981574	-0.5555	0.271	9.75768	9.75768
523.00	9.60983	25.057646	0.000487	24.981567	-0.5557	0.271	9.76693	9.76693
524.00	9.64546	25.057667	0.000487	24.981604	-0.5558	0.271	9.77268	9.77268
525.00	9.675	25.057651	0.000489	24.981621	-0.5558	0.271	9.77795	9.77795
526.00	9.70059	25.057677	0.00049	24.981560	-0.5557	0.271	9.7829	9.78290
527.00	9.71882	25.057785	0.000493	24.981697	-0.5555	0.271	9.78794	9.78794
528.00	9.73275	25.057914	0.000492	24.981802	-0.5555	0.271	9.79256	9.79256
529.00	9.75219	25.057998	0.000491	24.981809	-0.5554	0.271	9.79708	9.79708
530.00	9.76195	25.058141	0.00049	24.981855	-0.5553	0.272	9.80087	9.80087
531.00	9.7675	25.058285	0.00049	24.981956	-0.5555	0.272	9.80418	9.80418
532.00	9.7741	25.058344	0.000488	24.981900	-0.5556	0.272	9.80596	9.80596
533.00	9.77871	25.058363	0.000486	24.981797	-0.5556	0.272	9.80788	9.80788
534.00	9.7814	25.058322	0.000483	24.981698	-0.5555	0.272	9.80975	9.80975
535.00	9.788	25.058281	0.00048	24.981630	-0.5554	0.272	9.81074	9.81074
536.00	9.79232	25.058164	0.000477	24.981483	-0.5553	0.273	9.81253	9.81253
537.00	9.79894	25.058154	0.000476	24.981452	-0.5552	0.273	9.81335	9.81335
538.00	9.80212	25.058107	0.000478	24.981460	-0.5551	0.273	9.81489	9.81489
539.00	9.80438	25.058213	0.000481	24.981493	-0.5551	0.273	9.81671	9.81671
540.00	9.806	25.058297	0.000482	24.981545	-0.5553	0.273	9.81794	9.81794
541.00	9.80761	25.058396	0.000484	24.981711	-0.5552	0.273	9.81898	9.81898
542.00	9.80905	25.058456	0.000483	24.981770	-0.5552	0.273	9.82053	9.82053
543.00	9.81059	25.058555	0.000481	24.981827	-0.5551	0.273	9.82145	9.82145
544.00	9.81204	25.058577	0.000483	24.981887	-0.5552	0.273	9.82185	9.82185
545.00	9.81335	25.058530	0.000483	24.981876	-0.5551	0.273	9.82271	9.82271
546.00	9.81484	25.058582	0.000483	24.981883	-0.5552	0.274	9.82183	9.82183
547.00	9.81614	25.058545	0.000484	24.981846	-0.5553	0.274	9.82251	9.82251
548.00	9.81736	25.058541	0.000488	24.981811	-0.5555	0.274	9.82255	9.82255
549.00	9.8183	25.058545	0.000488	24.981825	-0.5558	0.274	9.82215	9.82215
550.00	9.81876	25.058644	0.00049	24.981822	-0.5561	0.274	9.82173	9.82173
551.00	9.81925	25.058676	0.000492	24.981766	-0.5564	0.274	9.82298	9.82298
552.00	9.81978	25.058776	0.000494	24.981832	-0.5567	0.274	9.82252	9.82252
553.00	9.82031	25.058786	0.000492	24.981774	-0.5568	0.274	9.82253	9.82253
554.00	9.82114	25.058838	0.000492	24.981782	-0.5565	0.274	9.82276	9.82276
555.00	9.82172	25.058844	0.000493	24.981767	-0.5563	0.274	9.82255	9.82255
556.00	9.82187	25.058850	0.000492	24.981796	-0.556	0.274	9.82137	9.82137
557.00	9.82165	25.058797	0.000489	24.981699	-0.5554	0.274	9.82066	9.82066
558.00	9.82172	25.058801	0.000488	24.981670	-0.5551	0.274	9.8189	9.81890
559.00	9.82126	25.058848	0.00049	24.981737	-0.5552	0.274	9.81789	9.81789
560.00	9.82113	25.058865	0.000489	24.981782	-0.5552	0.274	9.8174	9.81740
561.00	9.8209	25.058889	0.000489	24.981711	-0.5552	0.274	9.81679	9.81679
562.00	9.82067	25.059009	0.000492	24.981757	-0.5555	0.274	9.81661	9.81661
563.00	9.82039	25.059085	0.000491	24.981799	-0.5556	0.275	9.81609	9.81609
564.00	9.82023	25.059078	0.000489	24.981691	-0.5558	0.275	9.81637	9.81637
565.00	9.81985	25.059079	0.000486	24.981576	-0.5559	0.275	9.81641	9.81641
566.00	9.8194	25.059170	0.000488	24.981626	-0.5561	0.275	9.81747	9.81747
567.00	9.81894	25.059109	0.000488	24.981555	-0.5558	0.276	9.81836	9.81836
568.00	9.81892	25.059089	0.000491	24.981605	-0.5556	0.276	9.81937	9.81937
569.00	9.81904	25.059090	0.000494	24.981569	-0.5554	0.276	9.81895	9.81895
570.00	9.81897	25.059166	0.000495	24.981626	-0.5553	0.276	9.81961	9.81961
571.00	9.81892	25.059109	0.000494	24.981548	-0.5555	0.276	9.81945	9.81945
572.00	9.81861	25.059137	0.000493	24.981583	-0.5558	0.276	9.81841	9.81841
573.00	9.81807	25.059190	0.000492	24.981503	-0.5562	0.276	9.81874	9.81874
574.00	9.81789	25.059322	0.000493	24.981589	-0.5563	0.276	9.81867	9.81867
575.00	9.81794	25.059337	0.000497	24.981614	-0.5562	0.276	9.81897	9.81897
576.00	9.81797	25.059385	0.000497	24.981643	-0.556	0.276	9.81908	9.81908
577.00	9.81828	25.059539	0.000499	24.981750	-0.5558	0.276	9.81953	9.81953
578.00	9.81838	25.059639	0.000497	24.981804	-0.5556	0.276	9.81937	9.81937
579.00	9.81831	25.059605	0.000494	24.981723	-0.5554	0.276	9.81948	9.81948
580.00	9.81856	25.059702	0.000493	24.981767	-0.5556	0.276	9.81997	9.81997
581.00	9.81897	25.059783	0.000497	24.981764	-0.5558	0.276	9.82088	9.82088
582.00	9.81937	25.059722	0.000495	24.981631	-0.5558	0.277	9.82146	9.82146
583.00	9.81964	25.059722	0.000496	24.981612	-0.5557	0.277	9.82171	9.82171
584.00	9.81987	25.059863	0.000498	24.981750	-0.5559	0.277	9.82278	9.82278
585.00	9.81982	25.059896	0.000496	24.981755	-0.556	0.277	9.82083	9.82083
586.00	9.81998	25.059897	0.000491	24.981788	-0.556	0.277	9.81852	9.81852
587.00	9.82005	25.060029	0.000493	24.981925	-0.5562	0.277	9.81727	9.81727
588.00	9.82049	25.060049	0.000494	24.981924	-0.5564	0.277	9.81652	9.81652
589.00	9.82084	25.060030	0.000496	24.981868	-0.5563	0.277	9.81545	9.81545
590.00	9.82086	25.060047	0.000496	24.981836	-0.5562	0.277	9.81737	9.81737
591.00	9.81983	25.060179	0.000503	24.981926	-0.5561	0.277	9.82055	9.82055
592.00	9.81913	25.060147	0.000504	24.981837	-0.5561	0.277	9.82243	9.82243
593.00	9.81902	25.060118	0.000503	24.981833	-0.5561	0.277	9.82297	9.82297
594.00	9.81916	25.060152	0.0005	24.981905	-0.5561	0.278	9.82414	9.82414
595.00	9.81822	25.060237	0.000503	24.982044	-0.5561	0.278	9.82316	9.82316
596.00	9.81698	25.060151	0.000502	24.981905	-0.5562	0.278	9.8218	9.82180
597.00	9.81537	25.060164	0.000497	24.981911	-0.5564	0.278	9.82184	9.82184
598.00	9.81635	25.060216	0.000497	24.981884	-0.5566	0.278	9.82254	9.82254
599.00	9.81797	25.060186	0.000497	24.981737	-0.5568	0.278	9.82266	9.82266
600.00	9.82389	25.060131	0.000494	24.981571	-0.5569	0.278	9.82392	9.82392
601.00	9.82626	25.060113	0.000493	24.981506	-0.5567	0.278	9.8237	9.82370
602.00	9.82405	25.060075	0.000494	24.981473	-0.5567	0.278	9.82366	9.82366
603.00	9.82337	25.060196	0.000494	24.981533	-0.5566	0.279	9.8229	9.82290
604.00	9.82339	25.060344	0.000493	24.981615	-0.5565	0.279	9.82125	9.82125
605.00	9.82357	25.060343	0.000493	24.981584	-0.5566	0.279	9.82029	9.82029
606.00	9.82346	25.060499	0.00049	24.981693	-0.5568	0.279	9.81988	9.81988
607.00	9.82279	25.060651	0.00049	24.981746	-0.5567	0.279	9.81914	9.81914
608.00	9.82248	25.060618	0.000489	24.981681	-0.5566	0.279	9.81865	9.81865
609.00	9.82212	25.060619	0.000488	24.981688	-0.5565	0.279	9.81969	9.81969
610.00	9.82162	25.060710	0.000492	24.981703	-0.5564	0.279	9.81978	9.81978
611.00	9.8217	25.060675	0.000492	24.981656	-0.5562	0.279	9.81989	9.81989
612.00	9.82162	25.060672	0.000491	24.981662	-0.5561	0.279	9.8192	9.81920
613.00	9.82118	25.060702	0.000493	24.981708	-0.5562	0.279	9.82019	9.82019
614.00	9.82108	25.060656	0.000495	24.981644	-0.5563	0.279	9.82039	9.82039
615.00	9.82077	25.060630	0.000492	24.981644	-0.5563	0.279	9.81977	9.81977
616.00	9.82076	25.060721	0.000493	24.981734	-0.5564	0.280	9.81943	9.81943
617.00	9.82053	25.060760	0.000495	24.981713	-0.5565	0.280	9.82094	9.82094
618.00	9.82058	25.060867	0.000494	24.981852	-0.5565	0.280	9.82102	9.82102
619.00	9.82045	25.060898	0.000494	24.981854	-0.5564	0.280	9.82111	9.82111
620.00	9.82018	25.060916	0.000497	24.981841	-0.5563	0.280	9.82108	9.82108
621.00	9.82018	25.060992	0.000496	24.981850	-0.5561	0.280	9.82145	9.82145
622.00	9.82001	25.061046	0.000496	24.981899	-0.5559	0.280	9.82	9.82000
623.00	9.81979	25.061108	0.000497	24.981844	-0.5557	0.280	9.81909	9.81909
624.00	9.81969	25.061089	0.00049	24.981818	-0.5557	0.281	9.81727	9.81727
625.00	9.81962	25.061185	0.000488	24.981920	-0.5557	0.281	9.8168	9.81680
626.00	9.81959	25.061168	0.000488	24.981925	-0.5557	0.281	9.81706	9.81706
627.00	9.81959	25.061176	0.00049	24.981873	-0.556	0.281	9.81829	9.81829
628.00	9.81935	25.061155	0.000492	24.981880	-0.5563	0.281	9.81918	9.81918
629.00	9.81957	25.061320	0.000501	24.982004	-0.5564	0.281	9.82046	9.82046
630.00	9.8197	25.061331	0.000504	24.981949	-0.5563	0.281	9.82172	9.82172
631.00	9.81959	25.061349	0.000503	24.981921	-0.5562	0.281	9.82085	9.82085
632.00	9.81961	25.061443	0.000503	24.982038	-0.5559	0.281	9.81991	9.81991
633.00	9.81906	25.061471	0.000504	24.981952	-0.5557	0.281	9.81918	9.81918
634.00	9.81854	25.061464	0.000503	24.981844	-0.5554	0.281	9.81869	9.81869
635.00	9.81837	25.061448	0.000499	24.981753	-0.5553	0.281	9.81805	9.81805
636.00	9.81894	25.061498	0.0005	24.981720	-0.5552	0.281	9.81825	9.81825
637.00	9.81942	25.061475	0.000499	24.981542	-0.5551	0.281	9.81793	9.81793
638.00	9.81915	25.061553	0.000497	24.981560	-0.5551	0.282	9.81728	9.81728
639.00	9.81897	25.061647	0.000493	24.981643	-0.5551	0.282	9.81772	9.81772
640.00	9.81884	25.061715	0.000497	24.981765	-0.555	0.282	9.81774	9.81774
641.00	9.81854	25.061708	0.000496	24.981815	-0.5552	0.282	9.81787	9.81787
642.00	9.8186	25.061725	0.000495	24.981870	-0.5555	0.282	9.81835	9.81835
643.00	9.81882	25.061629	0.000494	24.981820	-0.5558	0.282	9.81923	9.81923
644.00	9.81894	25.061496	0.000495	24.981696	-0.5562	0.282	9.81839	9.81839
645.00	9.81893	25.061604	0.000494	24.981695	-0.5565	0.282	9.81874	9.81874
646.00	9.81867	25.061688	0.000495	24.981635	-0.5563	0.282	9.81955	9.81955
647.00	9.81874	25.061770	0.00049	24.981646	-0.5561	0.283	9.82022	9.82022
648.00	9.81911	25.061822	0.000489	24.981634	-0.5561	0.283	9.821	9.82100
649.00	9.81902	25.061901	0.00049	24.981651	-0.556	0.283	9.82178	9.82178
650.00	9.81894	25.061945	0.000487	24.981655	-0.5561	0.283	9.82174	9.82174
651.00	9.81918	25.062040	0.000489	24.981707	-0.5559	0.283	9.822	9.82200
652.00	9.81942	25.062021	0.000488	24.981629	-0.5556	0.283	9.82087	9.82087
653.00	9.81953	25.062067	0.000488	24.981683	-0.5552	0.283	9.81017	9.81017
654.00	9.81973	25.062140	0.000487	24.981672	-0.5547	0.283	9.78155	9.78155
655.00	9.82025	25.062146	0.000488	24.981698	-0.5544	0.284	9.73044	9.73044
656.00	9.82048	25.062107	0.000487	24.981720	-0.5547	0.284	9.65786	9.65786
657.00	9.82083	25.062175	0.000488	24.981813	-0.555	0.284	9.57448	9.57448
658.00	9.82175	25.062236	0.000486	24.981768	-0.5553	0.284	9.50094	9.50094
659.00	9.82148	25.062318	0.000486	24.981850	-0.5554	0.284	9.45354	9.45354
660.00	9.82128	25.062393	0.000486	24.981839	-0.5554	0.284	9.43851	9.43851
@5	2.0001	4.0	660.077
661.00	9.82416	25.062448	0.000484	24.981818	-0.5551	0.284	9.45492	9.45492
662.00	9.81699	25.062480	0.000487	24.981783	-0.5549	0.284	9.49273	9.49273
663.00	9.76866	25.062425	0.00049	24.981772	-0.5549	0.284	9.53738	9.53738
664.00	9.67615	25.062487	0.000489	24.981812	-0.5549	0.284	9.57999	9.57999
665.00	9.56505	25.062370	0.000488	24.981786	-0.5548	0.284	9.61931	9.61931
666.00	9.46196	25.062445	0.000491	24.981875	-0.5549	0.284	9.65234	9.65234
667.00	9.40124	25.062456	0.00049	24.981898	-0.5549	0.284	9.68011	9.68011
668.00	9.40159	25.062643	0.00049	24.982073	-0.5549	0.284	9.70332	9.70332
669.00	9.43953	25.062627	0.000492	24.982082	-0.555	0.284	9.72305	9.72305
670.00	9.48996	25.062750	0.000494	24.982125	-0.5551	0.284	9.73793	9.73793
671.00	9.54332	25.062592	0.000492	24.981994	-0.5555	0.285	9.7501	9.75010
672.00	9.58932	25.062514	0.00049	24.981926	-0.5557	0.285	9.76034	9.76034
673.00	9.62456	25.062433	0.000491	24.981852	-0.5559	0.285	9.76876	9.76876
674.00	9.65267	25.062398	0.000489	24.981846	-0.556	0.285	9.7757	9.77570
675.00	9.68624	25.062314	0.000487	24.981785	-0.556	0.285	9.78238	9.78238
676.00	9.70862	25.062387	0.000489	24.981787	-0.5556	0.285	9.78813	9.78813
677.00	9.72835	25.062497	0.000491	24.981850	-0.5552	0.285	9.79222	9.79222
678.00	9.74071	25.062557	0.000489	24.981874	-0.5548	0.285	9.79634	9.79634
679.00	9.75106	25.062532	0.000489	24.981766	-0.5544	0.285	9.79973	9.79973
680.00	9.76072	25.062527	0.000491	24.981760	-0.5541	0.285	9.80025	9.80025
681.00	9.76962	25.062566	0.000492	24.981801	-0.5542	0.286	9.80042	9.80042
682.00	9.77933	25.062629	0.000492	24.981880	-0.5545	0.286	9.80115	9.80115
683.00	9.7828	25.062554	0.000493	24.981820	-0.5549	0.286	9.80196	9.80196
684.00	9.78583	25.062526	0.000494	24.981789	-0.5553	0.286	9.80373	9.80373
685.00	9.79427	25.062576	0.000494	24.981809	-0.5557	0.286	9.80768	9.80768
686.00	9.79803	25.062451	0.000491	24.981738	-0.5559	0.286	9.81193	9.81193
687.00	9.80064	25.062401	0.00049	24.981726	-0.5558	0.286	9.81434	9.81434
688.00	9.80072	25.062452	0.000488	24.981727	-0.5559	0.286	9.81583	9.81583
689.00	9.80063	25.062589	0.00049	24.981832	-0.5557	0.286	9.81692	9.81692
690.00	9.80099	25.062713	0.00049	24.981859	-0.5558	0.286	9.81612	9.81612
691.00	9.80029	25.062908	0.000496	24.981909	-0.5559	0.286	9.8142	9.81420
692.00	9.80322	25.063033	0.0005	24.981880	-0.5557	0.286	9.81315	9.81315
693.00	9.80726	25.063136	0.000502	24.981844	-0.5554	0.286	9.81264	9.81264
694.00	9.81152	25.063125	0.000502	24.981774	-0.5554	0.286	9.81257	9.81257
695.00	9.81702	25.063035	0.0005	24.981632	-0.5553	0.286	9.8137	9.81370
696.00	9.81749	25.063163	0.000499	24.981753	-0.5553	0.286	9.81542	9.81542
697.00	9.81674	25.063088	0.000498	24.981647	-0.5556	0.286	9.81689	9.81689
698.00	9.81537	25.063256	0.000501	24.981842	-0.5558	0.287	9.81888	9.81888
699.00	9.81463	25.063401	0.000498	24.981963	-0.5557	0.287	9.81943	9.81943
700.00	9.81513	25.063557	0.000498	24.982122	-0.5555	0.287	9.81923	9.81923
701.00	9.81531	25.063434	0.000493	24.981950	-0.5555	0.287	9.81967	9.81967
702.00	9.8148	25.063509	0.000493	24.981979	-0.5555	0.287	9.82042	9.82042
703.00	9.81456	25.063365	0.000491	24.981722	-0.5554	0.287	9.81981	9.81981
704.00	9.81537	25.063117	0.000483	24.981443	-0.5554	0.287	9.82036	9.82036
705.00	9.81614	25.063181	0.000488	24.981415	-0.5553	0.287	9.82096	9.82096
706.00	9.8169	25.063274	0.000489	24.981437	-0.5551	0.287	9.82048	9.82048
707.00	9.81741	25.063333	0.000487	24.981437	-0.555	0.288	9.82005	9.82005
708.00	9.81773	25.063427	0.000487	24.981536	-0.5549	0.288	9.82028	9.82028
709.00	9.81797	25.063662	0.000492	24.981656	-0.5547	0.288	9.81973	9.81973
710.00	9.81824	25.063667	0.000487	24.981647	-0.5546	0.288	9.81997	9.81997
711.00	9.81867	25.063710	0.000484	24.981667	-0.5546	0.288	9.81998	9.81998
712.00	9.81921	25.063863	0.000484	24.981748	-0.5543	0.289	9.82064	9.82064
713.00	9.81974	25.063822	0.000481	24.981662	-0.5541	0.289	9.82092	9.82092
714.00	9.82008	25.063924	0.000481	24.981808	-0.5542	0.289	9.82107	9.82107
715.00	9.82024	25.063869	0.000481	24.981667	-0.5543	0.289	9.82128	9.82128
716.00	9.82039	25.063917	0.000486	24.981673	-0.5543	0.289	9.82131	9.82131
717.00	9.82038	25.063798	0.000485	24.981592	-0.5543	0.289	9.82061	9.82061
718.00	9.82039	25.063839	0.000484	24.981547	-0.5544	0.289	9.82034	9.82034
719.00	9.82045	25.063806	0.000487	24.981411	-0.5546	0.289	9.82111	9.82111
720.00	9.82085	25.063983	0.000491	24.981558	-0.5546	0.289	9.82219	9.82219
721.00	9.82126	25.064046	0.000491	24.981561	-0.5549	0.290	9.8235	9.82350
722.00	9.82135	25.064326	0.000493	24.981796	-0.5554	0.290	9.82421	9.82421
723.00	9.82145	25.064562	0.0005	24.982015	-0.5555	0.290	9.82426	9.82426
724.00	9.82158	25.064557	0.000497	24.981959	-0.5554	0.290	9.82406	9.82406
725.00	9.82183	25.064477	0.000494	24.981863	-0.5556	0.290	9.82213	9.82213
726.00	9.8221	25.064491	0.000493	24.981785	-0.5553	0.290	9.82	9.82000
727.00	9.8224	25.064456	0.000495	24.981667	-0.555	0.290	9.81937	9.81937
728.00	9.82256	25.064384	0.000488	24.981593	-0.555	0.290	9.81871	9.81871
729.00	9.82265	25.064577	0.000492	24.981704	-0.5551	0.290	9.81807	9.81807
730.00	9.82234	25.064772	0.000494	24.981742	-0.5551	0.290	9.81912	9.81912
731.00	9.82151	25.064907	0.000496	24.981828	-0.5553	0.290	9.82025	9.82025
732.00	9.82113	25.064788	0.000492	24.981713	-0.5555	0.290	9.81958	9.81958
733.00	9.82111	25.064876	0.000494	24.981771	-0.5555	0.290	9.82016	9.82016
734.00	9.82132	25.064951	0.000494	24.981887	-0.5556	0.290	9.82053	9.82053
735.00	9.8211	25.064918	0.000492	24.981924	-0.5553	0.291	9.81987	9.81987
736.00	9.82104	25.064817	0.000486	24.981868	-0.555	0.291	9.81964	9.81964
737.00	9.82091	25.064876	0.000485	24.981876	-0.5548	0.291	9.81996	9.81996
738.00	9.82076	25.064786	0.000483	24.981727	-0.5546	0.291	9.82053	9.82053
739.00	9.82023	25.064627	0.000479	24.981522	-0.5545	0.292	9.82024	9.82024
740.00	9.82021	25.064703	0.000481	24.981495	-0.5546	0.292	9.8199	9.81990
741.00	9.81989	25.064740	0.000481	24.981479	-0.5546	0.292	9.81977	9.81977
742.00	9.81976	25.064776	0.000482	24.981453	-0.5546	0.292	9.82028	9.82028
743.00	9.81983	25.064679	0.000482	24.981237	-0.5547	0.292	9.81999	9.81999
744.00	9.81979	25.064756	0.000483	24.981265	-0.5548	0.292	9.82021	9.82021
745.00	9.8199	25.064470	0.000474	24.981042	-0.5546	0.292	9.82054	9.82054
746.00	9.8201	25.064559	0.000479	24.981113	-0.5546	0.292	9.82072	9.82072
747.00	9.82003	25.064645	0.000481	24.981175	-0.5546	0.292	9.82022	9.82022
748.00	9.82001	25.064833	0.000485	24.981355	-0.5545	0.292	9.81936	9.81936
749.00	9.82	25.064856	0.000487	24.981375	-0.5545	0.292	9.81889	9.81889
750.00	9.81978	25.065170	0.000495	24.981636	-0.5547	0.292	9.81836	9.81836
751.00	9.8197	25.065187	0.000492	24.981605	-0.5546	0.293	9.8181	9.81810
752.00	9.81963	25.065239	0.000492	24.981667	-0.5545	0.293	9.8183	9.81830
753.00	9.81968	25.065258	0.00049	24.981742	-0.5546	0.293	9.8187	9.81870
754.00	9.8196	25.065221	0.000486	24.981720	-0.5545	0.293	9.81911	9.81911
755.00	9.81957	25.065299	0.000486	24.981860	-0.5544	0.293	9.81943	9.81943
756.00	9.81952	25.065266	0.000487	24.981848	-0.5545	0.293	9.81965	9.81965
757.00	9.81968	25.065142	0.000483	24.981665	-0.5549	0.293	9.82031	9.82031
758.00	9.81973	25.065173	0.000486	24.981711	-0.5551	0.293	9.82063	9.82063
759.00	9.81973	25.065319	0.000491	24.981782	-0.555	0.293	9.82089	9.82089
760.00	9.81986	25.065216	0.000487	24.981568	-0.555	0.293	9.8216	9.82160
761.00	9.82003	25.065256	0.000484	24.981585	-0.5551	0.293	9.82187	9.82187
762.00	9.82013	25.065283	0.000482	24.981642	-0.5549	0.294	9.82154	9.82154
763.00	9.82007	25.065334	0.000479	24.981618	-0.5547	0.294	9.82156	9.82156
764.00	9.82004	25.065319	0.000478	24.981586	-0.5545	0.294	9.82131	9.82131
765.00	9.82029	25.065335	0.000481	24.981577	-0.5543	0.294	9.82244	9.82244
766.00	9.8206	25.065400	0.000485	24.981651	-0.5542	0.294	9.82353	9.82353
767.00	9.82105	25.065414	0.00049	24.981654	-0.5543	0.294	9.82491	9.82491
768.00	9.82144	25.065449	0.000493	24.981680	-0.5544	0.294	9.82555	9.82555
769.00	9.82172	25.065481	0.000492	24.981680	-0.5546	0.294	9.82589	9.82589
770.00	9.822	25.065575	0.000494	24.981765	-0.5548	0.294	9.82522	9.82522
771.00	9.82241	25.065578	0.000491	24.981680	-0.5549	0.294	9.82493	9.82493
772.00	9.82274	25.065692	0.00049	24.981799	-0.5546	0.295	9.82413	9.82413
773.00	9.82316	25.065651	0.000488	24.981772	-0.5543	0.295	9.82385	9.82385
774.00	9.82346	25.065616	0.00049	24.981681	-0.5541	0.295	9.82495	9.82495
775.00	9.82375	25.065538	0.000489	24.981592	-0.5539	0.295	9.82485	9.82485
776.00	9.82395	25.065497	0.000488	24.981570	-0.5539	0.295	9.82561	9.82561
777.00	9.82397	25.065529	0.000488	24.981555	-0.5542	0.295	9.82555	9.82555
778.00	9.82427	25.065613	0.000491	24.981623	-0.5544	0.295	9.82533	9.82533
779.00	9.82436	25.065913	0.000492	24.981980	-0.5546	0.295	9.82426	9.82426
780.00	9.82424	25.065958	0.000493	24.982058	-0.5548	0.295	9.82477	9.82477
781.00	9.82442	25.066164	0.000498	24.982252	-0.5549	0.295	9.82413	9.82413
782.00	9.82476	25.066078	0.000496	24.982077	-0.555	0.295	9.82516	9.82516
783.00	9.82517	25.066035	0.000493	24.981931	-0.5554	0.296	9.82587	9.82587
784.00	9.82513	25.065869	0.000491	24.981707	-0.5558	0.296	9.82588	9.82588
785.00	9.82511	25.065882	0.000486	24.981666	-0.5557	0.296	9.82483	9.82483
786.00	9.8249	25.065882	0.000483	24.981562	-0.5556	0.296	9.82375	9.82375
787.00	9.82501	25.066117	0.000488	24.981774	-0.5554	0.296	9.82191	9.82191
788.00	9.82486	25.066285	0.000488	24.981838	-0.5551	0.296	9.82065	9.82065
789.00	9.82442	25.066452	0.000489	24.981942	-0.555	0.296	9.8206	9.82060
790.00	9.82403	25.066594	0.000495	24.981916	-0.555	0.296	9.82053	9.82053
791.00	9.82384	25.066656	0.000496	24.981974	-0.555	0.296	9.82038	9.82038
792.00	9.82365	25.066586	0.000496	24.981856	-0.555	0.296	9.82004	9.82004
793.00	9.82318	25.066558	0.000496	24.981817	-0.555	0.296	9.82095	9.82095
794.00	9.82283	25.066479	0.000495	24.981707	-0.5548	0.296	9.82055	9.82055
795.00	9.82253	25.066459	0.00049	24.981691	-0.5547	0.297	9.82078	9.82078
796.00	9.82245	25.066522	0.000489	24.981711	-0.5548	0.297	9.8201	9.82010
797.00	9.82231	25.066712	0.000489	24.981909	-0.5547	0.297	9.82016	9.82016
798.00	9.82182	25.066615	0.000486	24.981884	-0.5547	0.297	9.81899	9.81899
799.00	9.8215	25.066544	0.000479	24.981795	-0.5548	0.297	9.81851	9.81851
800.00	9.82086	25.066539	0.000477	24.981767	-0.555	0.297	9.81769	9.81769
801.00	9.82037	25.066531	0.000476	24.981683	-0.5549	0.298	9.81893	9.81893
802.00	9.81998	25.066368	0.000469	24.981432	-0.5548	0.298	9.81886	9.81886
803.00	9.81966	25.066631	0.00047	24.981553	-0.5548	0.298	9.81076	9.81076
804.00	9.81968	25.066978	0.000479	24.981772	-0.5546	0.298	9.78597	9.78597
805.00	9.81955	25.067079	0.000483	24.981728	-0.5545	0.298	9.74078	9.74078
806.00	9.81943	25.067136	0.000482	24.981767	-0.5546	0.298	9.67474	9.67474
807.00	9.81942	25.067445	0.000486	24.981992	-0.5544	0.298	9.59721	9.59721
808.00	9.81861	25.067567	0.000489	24.982091	-0.5543	0.299	9.52711	9.52711
809.00	9.8187	25.067376	0.000484	24.981867	-0.5543	0.299	9.48036	9.48036
810.00	9.81953	25.067480	0.000485	24.981935	-0.5543	0.299	9.46277	9.46277
@6	2.0001	4.0	810.044
811.00	9.82221	25.067382	0.000485	24.981774	-0.5543	0.299	9.4743	9.47430
812.00	9.81698	25.067241	0.000487	24.981663	-0.5546	0.299	9.5076	9.50760
813.00	9.77668	25.067075	0.000487	24.981457	-0.5549	0.299	9.55002	9.55002
814.00	9.69413	25.067088	0.000491	24.981464	-0.555	0.299	9.592	9.59200
815.00	9.59265	25.067101	0.000492	24.981567	-0.5552	0.299	9.63053	9.63053
816.00	9.49252	25.067152	0.000494	24.981599	-0.5553	0.299	9.66307	9.66307
817.00	9.43036	25.067239	0.000498	24.981599	-0.5553	0.299	9.69016	9.69016
818.00	9.42712	25.067302	0.000498	24.981639	-0.5552	0.299	9.71177	9.71177
819.00	9.46074	25.067131	0.00049	24.981445	-0.5552	0.300	9.72882	9.72882
820.00	9.50459	25.066852	0.000485	24.981127	-0.555	0.300	9.74273	9.74273
821.00	9.54989	25.067038	0.000489	24.981290	-0.5551	0.300	9.75407	9.75407
822.00	9.59614	25.066969	0.000484	24.981273	-0.5551	0.300	9.76345	9.76345
823.00	9.63873	25.066949	0.000486	24.981229	-0.5551	0.300	9.77076	9.77076
824.00	9.67063	25.067310	0.000495	24.981617	-0.555	0.300	9.77728	9.77728
825.00	9.69689	25.067610	0.000503	24.981922	-0.555	0.300	9.78216	9.78216
826.00	9.71264	25.067478	0.000502	24.981752	-0.5548	0.300	9.78745	9.78745
827.00	9.73156	25.067333	0.000501	24.981568	-0.5547	0.300	9.7913	9.79130
828.00	9.74682	25.067394	0.000501	24.981633	-0.5548	0.300	9.79521	9.79521
829.00	9.75604	25.067280	0.000501	24.981460	-0.5551	0.300	9.79884	9.79884
830.00	9.76649	25.067368	0.000504	24.981473	-0.5553	0.300	9.80183	9.80183
831.00	9.7695	25.067366	0.000501	24.981512	-0.5555	0.300	9.80409	9.80409
832.00	9.77838	25.067484	0.000504	24.981662	-0.5558	0.300	9.80545	9.80545
833.00	9.78346	25.067564	0.000507	24.981714	-0.5558	0.300	9.80622	9.80622
834.00	9.7884	25.067703	0.000508	24.981849	-0.5554	0.300	9.80696	9.80696
835.00	9.79138	25.067700	0.000502	24.981777	-0.5551	0.300	9.80789	9.80789
836.00	9.79532	25.067805	0.000501	24.981828	-0.5549	0.300	9.8089	9.80890
837.00	9.7979	25.067949	0.000503	24.981834	-0.5548	0.300	9.80958	9.80958
838.00	9.80241	25.068046	0.000505	24.981900	-0.5549	0.300	9.80954	9.80954
839.00	9.80448	25.068056	0.000504	24.981870	-0.5554	0.300	9.80911	9.80911
840.00	9.80498	25.068051	0.000506	24.981888	-0.5558	0.300	9.80867	9.80867
841.00	9.80607	25.068046	0.000506	24.981854	-0.556	0.300	9.80865	9.80865
842.00	9.80704	25.067978	0.000498	24.981820	-0.5559	0.301	9.81006	9.81006
843.00	9.80735	25.067980	0.000491	24.981778	-0.5558	0.301	9.81161	9.81161
844.00	9.80791	25.067867	0.000487	24.981564	-0.5558	0.301	9.81304	9.81304
845.00	9.80814	25.067937	0.000486	24.981650	-0.5556	0.301	9.81321	9.81321
846.00	9.80899	25.067935	0.000486	24.981548	-0.5555	0.302	9.81233	9.81233
847.00	9.80971	25.068282	0.000497	24.981771	-0.5556	0.301	9.81159	9.81159
848.00	9.81015	25.068179	0.000492	24.981687	-0.5557	0.302	9.81099	9.81099
849.00	9.81086	25.068300	0.000491	24.981846	-0.5555	0.302	9.81074	9.81074
850.00	9.81111	25.068383	0.00049	24.981854	-0.5557	0.302	9.81199	9.81199
851.00	9.81072	25.068417	0.000489	24.981885	-0.5559	0.302	9.81368	9.81368
852.00	9.81073	25.068236	0.000484	24.981756	-0.5561	0.302	9.81451	9.81451
853.00	9.81089	25.068319	0.000485	24.981786	-0.5559	0.302	9.81504	9.81504
854.00	9.8116	25.068357	0.000485	24.981762	-0.5554	0.302	9.81574	9.81574
855.00	9.81221	25.068352	0.000486	24.981766	-0.555	0.302	9.81589	9.81589
856.00	9.81272	25.068384	0.000486	24.981813	-0.5547	0.302	9.81583	9.81583
857.00	9.81322	25.068460	0.000482	24.981840	-0.5545	0.302	9.8158	9.81580
858.00	9.81361	25.068519	0.000484	24.981875	-0.5545	0.302	9.81625	9.81625
859.00	9.81395	25.068647	0.000485	24.982003	-0.5549	0.303	9.81648	9.81648
860.00	9.81413	25.068640	0.000482	24.981906	-0.5555	0.303	9.81664	9.81664
861.00	9.81451	25.068695	0.000483	24.981908	-0.5558	0.303	9.81635	9.81635
862.00	9.81453	25.068796	0.000489	24.981965	-0.5562	0.303	9.81603	9.81603
863.00	9.81447	25.068776	0.000487	24.981857	-0.5564	0.303	9.81559	9.81559
864.00	9.81454	25.068767	0.000489	24.981823	-0.5565	0.303	9.81563	9.81563
865.00	9.81496	25.068846	0.000491	24.981899	-0.5563	0.303	9.81602	9.81602
866.00	9.81553	25.068955	0.000492	24.981867	-0.5561	0.303	9.81742	9.81742
867.00	9.81611	25.069025	0.00049	24.981880	-0.5559	0.303	9.81922	9.81922
868.00	9.81665	25.069125	0.000493	24.981966	-0.5557	0.303	9.821	9.82100
869.00	9.81694	25.069147	0.000492	24.981896	-0.5556	0.304	9.82117	9.82117
870.00	9.81709	25.069084	0.000489	24.981815	-0.5556	0.304	9.82048	9.82048
871.00	9.81755	25.069028	0.000489	24.981890	-0.5556	0.304	9.81964	9.81964
872.00	9.81779	25.068885	0.000488	24.981745	-0.5557	0.304	9.81814	9.81814
873.00	9.81804	25.068886	0.000488	24.981699	-0.5559	0.304	9.81663	9.81663
874.00	9.81838	25.068915	0.000488	24.981732	-0.5559	0.304	9.81644	9.81644
875.00	9.81807	25.069004	0.000492	24.981771	-0.5556	0.304	9.81762	9.81762
876.00	9.81775	25.069069	0.000496	24.981786	-0.5554	0.304	9.81803	9.81803
877.00	9.81782	25.069136	0.000496	24.981793	-0.5554	0.304	9.81854	9.81854
878.00	9.8185	25.069144	0.000495	24.981829	-0.5555	0.304	9.81823	9.81823
879.00	9.81887	25.069076	0.000492	24.981718	-0.5559	0.304	9.81766	9.81766
880.00	9.8191	25.069147	0.000492	24.981774	-0.5562	0.304	9.8159	9.81590
881.00	9.81883	25.069150	0.000489	24.981726	-0.5564	0.305	9.81511	9.81511
882.00	9.81847	25.069082	0.000485	24.981672	-0.5563	0.305	9.81411	9.81411
883.00	9.81812	25.069171	0.000484	24.981674	-0.5557	0.305	9.81423	9.81423
884.00	9.81742	25.069234	0.000489	24.981787	-0.5553	0.305	9.81419	9.81419
885.00	9.81691	25.069238	0.000488	24.981819	-0.5551	0.305	9.81524	9.81524
886.00	9.81643	25.069188	0.000486	24.981785	-0.5551	0.305	9.81508	9.81508
887.00	9.81625	25.069200	0.000487	24.981720	-0.5549	0.305	9.81585	9.81585
888.00	9.81622	25.069129	0.000488	24.981655	-0.5551	0.305	9.81631	9.81631
889.00	9.81619	25.069180	0.000485	24.981672	-0.5552	0.305	9.81582	9.81582
890.00	9.81612	25.069196	0.000485	24.981591	-0.5553	0.305	9.81447	9.81447
891.00	9.8157	25.069325	0.000487	24.981715	-0.5553	0.305	9.81398	9.81398
892.00	9.81553	25.069371	0.000489	24.981792	-0.5558	0.305	9.81368	9.81368
893.00	9.81548	25.069310	0.00049	24.981747	-0.5561	0.305	9.81337	9.81337
894.00	9.81514	25.069274	0.000488	24.981641	-0.5561	0.305	9.81317	9.81317
895.00	9.81491	25.069342	0.000489	24.981717	-0.5563	0.306	9.8138	9.81380
896.00	9.81448	25.069446	0.000492	24.981693	-0.5565	0.306	9.81481	9.81481
897.00	9.81437	25.069592	0.000492	24.981845	-0.5565	0.306	9.81467	9.81467
898.00	9.8144	25.069847	0.000498	24.982021	-0.5564	0.306	9.81502	9.81502
899.00	9.81457	25.069949	0.000503	24.982171	-0.5563	0.306	9.8153	9.81530
900.00	9.81477	25.069996	0.000504	24.982217	-0.5561	0.306	9.81521	9.81521
901.00	9.81483	25.070014	0.000502	24.982240	-0.5558	0.306	9.81508	9.81508
902.00	9.8148	25.069991	0.000502	24.982132	-0.5554	0.306	9.81442	9.81442
903.00	9.81464	25.069953	0.000496	24.982082	-0.5552	0.306	9.81334	9.81334
904.00	9.81441	25.069861	0.00049	24.981904	-0.5552	0.307	9.81284	9.81284
905.00	9.81419	25.069923	0.000492	24.981928	-0.5553	0.307	9.81292	9.81292
906.00	9.81416	25.069920	0.000494	24.981844	-0.5554	0.306	9.81322	9.81322
907.00	9.81423	25.069909	0.000493	24.981813	-0.5555	0.306	9.81412	9.81412
908.00	9.81408	25.069968	0.000494	24.981832	-0.5555	0.307	9.8151	9.81510
909.00	9.81427	25.070107	0.000497	24.982006	-0.5555	0.307	9.81614	9.81614
910.00	9.81454	25.070019	0.000493	24.981940	-0.5556	0.307	9.81593	9.81593
911.00	9.81453	25.070002	0.000489	24.981972	-0.5556	0.307	9.81478	9.81478
912.00	9.81468	25.070004	0.00049	24.981940	-0.5557	0.307	9.81454	9.81454
913.00	9.81469	25.069963	0.00049	24.981876	-0.5561	0.307	9.81486	9.81486
914.00	9.81452	25.070017	0.000491	24.981781	-0.5564	0.307	9.81537	9.81537
915.00	9.81414	25.070093	0.000494	24.981700	-0.5564	0.307	9.81641	9.81641
916.00	9.81434	25.070129	0.000495	24.981656	-0.5567	0.307	9.81786	9.81786
917.00	9.81487	25.070274	0.000494	24.981740	-0.5568	0.307	9.81728	9.81728
918.00	9.81517	25.070391	0.000491	24.981806	-0.5567	0.307	9.81631	9.81631
919.00	9.81524	25.070489	0.000489	24.981875	-0.5565	0.307	9.81491	9.81491
920.00	9.81568	25.070490	0.000484	24.981887	-0.5566	0.308	9.81322	9.81322
921.00	9.81624	25.070519	0.000483	24.981891	-0.5566	0.308	9.8113	9.81130
922.00	9.81604	25.070507	0.000482	24.981907	-0.5568	0.308	9.81134	9.81134
923.00	9.8155	25.070414	0.000482	24.981817	-0.5567	0.308	9.81055	9.81055
924.00	9.8148	25.070424	0.000484	24.981805	-0.5565	0.308	9.80981	9.80981
925.00	9.81441	25.070580	0.000486	24.981867	-0.5561	0.308	9.8104	9.81040
926.00	9.81416	25.070733	0.000487	24.981946	-0.5556	0.308	9.81118	9.81118
927.00	9.81432	25.070796	0.000488	24.981958	-0.5552	0.308	9.81206	9.81206
928.00	9.81364	25.070973	0.000489	24.982100	-0.5551	0.308	9.81345	9.81345
929.00	9.81341	25.070902	0.000487	24.982016	-0.5552	0.308	9.81482	9.81482
930.00	9.8137	25.070813	0.000486	24.981895	-0.5557	0.309	9.81573	9.81573
931.00	9.81394	25.070751	0.000485	24.981836	-0.5562	0.309	9.81724	9.81724
932.00	9.81388	25.070727	0.000487	24.981778	-0.5565	0.309	9.81775	9.81775
933.00	9.81325	25.070704	0.000489	24.981749	-0.5566	0.309	9.81894	9.81894
934.00	9.81282	25.070726	0.000487	24.981823	-0.5564	0.309	9.81991	9.81991
935.00	9.81291	25.070746	0.000487	24.981886	-0.5561	0.309	9.82007	9.82007
936.00	9.81375	25.070762	0.000487	24.981865	-0.5557	0.309	9.81916	9.81916
937.00	9.81479	25.070781	0.000484	24.981865	-0.5556	0.310	9.81883	9.81883
938.00	9.81538	25.070824	0.000483	24.981842	-0.5556	0.310	9.81755	9.81755
939.00	9.81573	25.070940	0.000489	24.981854	-0.5559	0.310	9.81703	9.81703
940.00	9.81627	25.070982	0.00049	24.981846	-0.5564	0.310	9.81716	9.81716
941.00	9.81637	25.070978	0.00049	24.981849	-0.5568	0.310	9.81781	9.81781
942.00	9.81664	25.071001	0.000495	24.981852	-0.5571	0.310	9.81819	9.81819
943.00	9.81733	25.070969	0.000495	24.981815	-0.5575	0.310	9.81918	9.81918
944.00	9.81799	25.070890	0.000496	24.981744	-0.5577	0.310	9.81943	9.81943
945.00	9.81829	25.070882	0.000499	24.981739	-0.5574	0.310	9.81934	9.81934
946.00	9.81842	25.070905	0.000496	24.981686	-0.5572	0.310	9.81845	9.81845
947.00	9.81824	25.070945	0.000493	24.981696	-0.557	0.310	9.8177	9.81770
948.00	9.81815	25.070940	0.000491	24.981628	-0.5568	0.310	9.81721	9.81721
949.00	9.81839	25.071043	0.000486	24.981672	-0.5565	0.310	9.8173	9.81730
950.00	9.81842	25.071085	0.000483	24.981610	-0.5563	0.311	9.81723	9.81723
951.00	9.81838	25.071207	0.000488	24.981701	-0.5563	0.311	9.81792	9.81792
952.00	9.81827	25.071237	0.000486	24.981673	-0.5564	0.311	9.81855	9.81855
953.00	9.81799	25.071248	0.000486	24.981675	-0.5564	0.311	9.81228	9.81228
954.00	9.81803	25.071288	0.000488	24.981735	-0.5564	0.311	9.78997	9.78997
955.00	9.81827	25.071389	0.000487	24.981813	-0.5564	0.311	9.74879	9.74879
956.00	9.8183	25.071413	0.000483	24.981772	-0.5562	0.311	9.6886	9.68860
957.00	9.81798	25.071459	0.000482	24.981713	-0.5559	0.311	9.6153	9.61530
958.00	9.81757	25.071571	0.000482	24.981670	-0.5561	0.312	9.54668	9.54668
959.00	9.81801	25.071697	0.000481	24.981684	-0.5563	0.312	9.49959	9.49959
960.00	9.81855	25.071689	0.000481	24.981690	-0.5565	0.312	9.47975	9.47975
@7	2.0001	4.0	960.03
961.00	9.81927	25.071718	0.000485	24.981734	-0.5568	0.312	9.48761	9.48761
962.00	9.81801	25.071804	0.000486	24.981870	-0.5571	0.312	9.5177	9.51770
963.00	9.78652	25.071918	0.000486	24.982068	-0.5571	0.312	9.55707	9.55707
964.00	9.70701	25.071784	0.000484	24.981874	-0.557	0.312	9.59623	9.59623
965.00	9.61227	25.071816	0.000483	24.981842	-0.557	0.312	9.63224	9.63224
966.00	9.51848	25.071821	0.000479	24.981840	-0.557	0.312	9.66321	9.66321
967.00	9.45235	25.071833	0.00048	24.981819	-0.5572	0.312	9.68918	9.68918
968.00	9.4444	25.071847	0.000484	24.981780	-0.5572	0.312	9.70999	9.70999
969.00	9.47225	25.072002	0.000486	24.981959	-0.5571	0.312	9.72806	9.72806
970.00	9.51275	25.072070	0.000489	24.981999	-0.5568	0.313	9.74296	9.74296
971.00	9.55755	25.072051	0.00049	24.981936	-0.5566	0.313	9.75473	9.75473
972.00	9.60219	25.072029	0.000488	24.981859	-0.5564	0.313	9.76298	9.76298
973.00	9.64068	25.071972	0.000485	24.981755	-0.5564	0.313	9.77092	9.77092
974.00	9.66768	25.071999	0.000486	24.981710	-0.5565	0.313	9.77713	9.77713
975.00	9.69301	25.071993	0.000484	24.981654	-0.5568	0.313	9.78298	9.78298
976.00	9.71216	25.072056	0.000485	24.981663	-0.5568	0.313	9.78863	9.78863
977.00	9.73199	25.072219	0.000488	24.981773	-0.5568	0.313	9.79382	9.79382
978.00	9.74497	25.072300	0.00049	24.981827	-0.5567	0.313	9.79608	9.79608
979.00	9.75796	25.072184	0.000488	24.981699	-0.5566	0.313	9.79783	9.79783
980.00	9.76744	25.072302	0.000491	24.981864	-0.5566	0.314	9.79871	9.79871
981.00	9.77107	25.072440	0.000492	24.981973	-0.5567	0.314	9.79952	9.79952
982.00	9.77358	25.072412	0.000491	24.981901	-0.5569	0.314	9.80113	9.80113
983.00	9.78432	25.072450	0.000491	24.981864	-0.5572	0.314	9.80338	9.80338
984.00	9.78918	25.072631	0.000492	24.981994	-0.5575	0.314	9.80467	9.80467
985.00	9.79671	25.072543	0.000491	24.981820	-0.5575	0.314	9.80586	9.80586
986.00	9.79922	25.072448	0.000489	24.981707	-0.5574	0.315	9.80661	9.80661
987.00	9.7982	25.072416	0.00049	24.981688	-0.5573	0.315	9.80637	9.80637
988.00	9.79895	25.072426	0.000491	24.981717	-0.5571	0.315	9.80688	9.80688
989.00	9.7992	25.072399	0.000491	24.981692	-0.5569	0.315	9.80769	9.80769
990.00	9.80091	25.072440	0.000492	24.981721	-0.5569	0.315	9.80947	9.80947
991.00	9.80384	25.072498	0.000494	24.981769	-0.5571	0.315	9.81137	9.81137
992.00	9.80459	25.072539	0.000494	24.981811	-0.5571	0.315	9.81334	9.81334
993.00	9.80515	25.072501	0.000491	24.981746	-0.557	0.315	9.81384	9.81384
994.00	9.8058	25.072487	0.000492	24.981708	-0.5569	0.315	9.81346	9.81346
995.00	9.8072	25.072501	0.00049	24.981738	-0.5566	0.315	9.81186	9.81186
996.00	9.8085	25.072492	0.000486	24.981664	-0.5565	0.316	9.80937	9.80937
997.00	9.80931	25.072548	0.000484	24.981643	-0.5565	0.316	9.80751	9.80751
998.00	9.81016	25.072744	0.000487	24.981754	-0.5565	0.316	9.80646	9.80646
999.00	9.81145	25.072780	0.000487	24.981751	-0.5566	0.316	9.80691	9.80691
1000.00	9.81175	25.072897	0.000491	24.981751	-0.5567	0.316	9.80773	9.80773
1001.00	9.8119	25.073069	0.000494	24.981911	-0.5566	0.316	9.80917	9.80917
1002.00	9.81296	25.073104	0.000496	24.981917	-0.5565	0.316	9.81066	9.81066
1003.00	9.8117	25.073079	0.000496	24.981914	-0.5564	0.316	9.81289	9.81289
1004.00	9.81019	25.073187	0.000497	24.981963	-0.5565	0.316	9.81552	9.81552
1005.00	9.80981	25.073181	0.000494	24.981922	-0.5569	0.316	9.81759	9.81759
1006.00	9.81015	25.073097	0.000494	24.981784	-0.557	0.316	9.82009	9.82009
1007.00	9.81103	25.073079	0.000499	24.981751	-0.5571	0.316	9.82199	9.82199
1008.00	9.81061	25.073032	0.000499	24.981653	-0.5573	0.316	9.82238	9.82238
1009.00	9.81044	25.072997	0.000494	24.981567	-0.5572	0.316	9.82095	9.82095
1010.00	9.81137	25.073057	0.000491	24.981588	-0.5571	0.317	9.81954	9.81954
1011.00	9.81317	25.073112	0.000489	24.981593	-0.5573	0.317	9.81795	9.81795
1012.00	9.81514	25.073168	0.000484	24.981556	-0.5576	0.317	9.81616	9.81616
1013.00	9.81758	25.073226	0.000481	24.981559	-0.5577	0.317	9.81489	9.81489
1014.00	9.81941	25.073304	0.000483	24.981650	-0.5577	0.317	9.81453	9.81453
1015.00	9.81921	25.073300	0.000486	24.981592	-0.5575	0.317	9.81419	9.81419
1016.00	9.81927	25.073282	0.000485	24.981610	-0.5575	0.317	9.81454	9.81454
1017.00	9.82011	25.073273	0.000485	24.981682	-0.5572	0.318	9.81494	9.81494
1018.00	9.81958	25.073308	0.000488	24.981694	-0.5569	0.318	9.8155	9.81550
1019.00	9.81839	25.073391	0.000493	24.981741	-0.557	0.318	9.81676	9.81676
1020.00	9.81734	25.073466	0.000494	24.981870	-0.5573	0.318	9.81728	9.81728
1021.00	9.81711	25.073495	0.000494	24.981862	-0.5574	0.318	9.81686	9.81686
1022.00	9.81711	25.073614	0.000493	24.981937	-0.5577	0.318	9.81666	9.81666
1023.00	9.8171	25.073616	0.000491	24.981934	-0.5578	0.318	9.81605	9.81605
1024.00	9.81689	25.073525	0.000487	24.981826	-0.5579	0.318	9.81513	9.81513
1025.00	9.81645	25.073521	0.000486	24.981779	-0.5577	0.318	9.81436	9.81436
1026.00	9.81583	25.073594	0.000488	24.981873	-0.5576	0.318	9.81421	9.81421
1027.00	9.81562	25.073620	0.000489	24.981884	-0.5575	0.318	9.81404	9.81404
1028.00	9.81539	25.073689	0.000492	24.981937	-0.5575	0.318	9.81531	9.81531
1029.00	9.8156	25.073826	0.000493	24.982016	-0.5576	0.318	9.81648	9.81648
1030.00	9.81583	25.073814	0.000495	24.981967	-0.5577	0.318	9.81792	9.81792
1031.00	9.81608	25.073856	0.000495	24.981896	-0.5576	0.318	9.81911	9.81911
1032.00	9.81633	25.073821	0.000494	24.981781	-0.5574	0.318	9.82043	9.82043
1033.00	9.81668	25.073870	0.000493	24.981808	-0.5574	0.319	9.81944	9.81944
1034.00	9.81697	25.073891	0.000489	24.981755	-0.5571	0.319	9.81798	9.81798
1035.00	9.81699	25.073900	0.000485	24.981691	-0.557	0.319	9.81642	9.81642
1036.00	9.81688	25.073937	0.000483	24.981644	-0.557	0.319	9.81449	9.81449
1037.00	9.81703	25.074043	0.000485	24.981704	-0.5571	0.319	9.81273	9.81273
1038.00	9.81654	25.074035	0.000484	24.981636	-0.5574	0.319	9.8125	9.81250
1039.00	9.81615	25.074003	0.000488	24.981662	-0.5577	0.319	9.81212	9.81212
1040.00	9.81644	25.074050	0.00049	24.981720	-0.5579	0.319	9.8116	9.81160
1041.00	9.817	25.074019	0.000492	24.981731	-0.5581	0.319	9.8115	9.81150
1042.00	9.81722	25.074072	0.000493	24.981784	-0.5584	0.319	9.81152	9.81152
1043.00	9.81615	25.074069	0.000492	24.981813	-0.5584	0.319	9.81165	9.81165
1044.00	9.81536	25.074158	0.000493	24.981827	-0.5584	0.320	9.81283	9.81283
1045.00	9.8146	25.074185	0.000495	24.981799	-0.5585	0.319	9.81452	9.81452
1046.00	9.81393	25.074188	0.000493	24.981768	-0.5585	0.320	9.81594	9.81594
1047.00	9.81401	25.074106	0.00049	24.981615	-0.5583	0.320	9.81775	9.81775
1048.00	9.81444	25.074131	0.00049	24.981538	-0.5582	0.320	9.81954	9.81954
1049.00	9.81501	25.074109	0.000488	24.981548	-0.558	0.320	9.81893	9.81893
1050.00	9.81477	25.074157	0.000483	24.981598	-0.5577	0.321	9.81773	9.81773
1051.00	9.81449	25.074222	0.000482	24.981591	-0.5575	0.321	9.81651	9.81651
1052.00	9.81486	25.074276	0.000481	24.981619	-0.5575	0.321	9.815	9.81500
1053.00	9.81515	25.074356	0.000485	24.981704	-0.5575	0.321	9.81232	9.81232
1054.00	9.81558	25.074342	0.000485	24.981638	-0.5577	0.321	9.81144	9.81144
1055.00	9.81677	25.074415	0.00049	24.981630	-0.5582	0.321	9.81111	9.81111
1056.00	9.81815	25.074471	0.00049	24.981614	-0.5587	0.321	9.81109	9.81109
1057.00	9.81912	25.074563	0.000492	24.981608	-0.5588	0.321	9.81102	9.81102
1058.00	9.81963	25.074587	0.000488	24.981532	-0.5588	0.321	9.81157	9.81157
1059.00	9.81471	25.074655	0.00049	24.981514	-0.5587	0.321	9.81236	9.81236
1060.00	9.81227	25.074732	0.000492	24.981581	-0.5586	0.321	9.81333	9.81333
1061.00	9.81233	25.074806	0.000497	24.981714	-0.5583	0.321	9.81327	9.81327
1062.00	9.81151	25.074813	0.000498	24.981788	-0.5584	0.321	9.81321	9.81321
1063.00	9.81152	25.074833	0.000499	24.981875	-0.5586	0.321	9.81388	9.81388
1064.00	9.81185	25.074815	0.000493	24.981925	-0.5587	0.321	9.81371	9.81371
1065.00	9.81218	25.074793	0.000491	24.981954	-0.5587	0.321	9.81407	9.81407
1066.00	9.81235	25.074774	0.000489	24.981866	-0.5587	0.322	9.81488	9.81488
1067.00	9.81266	25.074867	0.000492	24.981948	-0.5584	0.322	9.81517	9.81517
1068.00	9.81297	25.074940	0.000493	24.981949	-0.5582	0.322	9.8145	9.81450
1069.00	9.81296	25.074892	0.000494	24.981828	-0.5579	0.322	9.81383	9.81383
1070.00	9.81272	25.074826	0.000493	24.981652	-0.5579	0.322	9.81211	9.81211
1071.00	9.81258	25.074927	0.000494	24.981712	-0.558	0.322	9.81079	9.81079
1072.00	9.81234	25.074940	0.000494	24.981610	-0.5581	0.322	9.8091	9.80910
1073.00	9.81237	25.074978	0.000493	24.981616	-0.5582	0.322	9.80842	9.80842
1074.00	9.8125	25.075115	0.000493	24.981679	-0.5582	0.322	9.80832	9.80832
1075.00	9.81252	25.075303	0.000494	24.981805	-0.5582	0.322	9.80795	9.80795
1076.00	9.81236	25.075291	0.00049	24.981792	-0.5582	0.323	9.80864	9.80864
1077.00	9.81223	25.075259	0.000484	24.981823	-0.5582	0.323	9.81156	9.81156
1078.00	9.81174	25.075199	0.000484	24.981793	-0.5582	0.323	9.8141	9.81410
1079.00	9.81123	25.075197	0.000487	24.981812	-0.5582	0.323	9.81582	9.81582
1080.00	9.81066	25.075138	0.000483	24.981806	-0.5585	0.323	9.8182	9.81820
1081.00	9.80972	25.075186	0.000488	24.981807	-0.5587	0.323	9.81956	9.81956
1082.00	9.80852	25.075283	0.000491	24.981854	-0.5589	0.323	9.81984	9.81984
1083.00	9.80818	25.075447	0.000492	24.981946	-0.5591	0.323	9.81997	9.81997
1084.00	9.80839	25.075565	0.000491	24.982032	-0.5592	0.323	9.82101	9.82101
1085.00	9.80811	25.075685	0.000491	24.982033	-0.5591	0.323	9.82182	9.82182
1086.00	9.81208	25.075771	0.00049	24.982001	-0.5589	0.324	9.82236	9.82236
1087.00	9.82038	25.075743	0.000489	24.981961	-0.5588	0.324	9.82196	9.82196
1088.00	9.82053	25.075690	0.000488	24.981880	-0.5588	0.324	9.82064	9.82064
1089.00	9.8197	25.075749	0.000489	24.981918	-0.5587	0.324	9.81962	9.81962
1090.00	9.82046	25.075612	0.000489	24.981871	-0.5586	0.324	9.81861	9.81861
1091.00	9.82091	25.075504	0.00049	24.981887	-0.5588	0.324	9.81803	9.81803
1092.00	9.82092	25.075522	0.000489	24.981787	-0.559	0.324	9.81753	9.81753
1093.00	9.82033	25.075580	0.00049	24.981763	-0.5594	0.324	9.81792	9.81792
1094.00	9.82001	25.075577	0.000488	24.981634	-0.5595	0.324	9.81742	9.81742
1095.00	9.81977	25.075686	0.000487	24.981654	-0.5593	0.324	9.81667	9.81667
1096.00	9.81969	25.075812	0.000489	24.981647	-0.5589	0.324	9.81496	9.81496
1097.00	9.81987	25.075766	0.000491	24.981604	-0.5586	0.324	9.81287	9.81287
1098.00	9.81926	25.075749	0.000488	24.981557	-0.5581	0.324	9.81144	9.81144
1099.00	9.81816	25.075855	0.000484	24.981683	-0.5582	0.325	9.81042	9.81042
1100.00	9.81728	25.075819	0.00048	24.981586	-0.5585	0.325	9.81005	9.81005
1101.00	9.81665	25.075853	0.000474	24.981654	-0.559	0.325	9.81091	9.81091
1102.00	9.81582	25.075900	0.000473	24.981709	-0.5592	0.326	9.81191	9.81191
1103.00	9.81486	25.075850	0.000475	24.981654	-0.5598	0.326	9.80854	9.80854
1104.00	9.81431	25.075747	0.000478	24.981551	-0.5601	0.325	9.79272	9.79272
1105.00	9.81357	25.075928	0.000484	24.981775	-0.5601	0.325	9.75889	9.75889
1106.00	9.81336	25.075920	0.000485	24.981749	-0.5598	0.326	9.70601	9.70601
1107.00	9.81238	25.075953	0.000484	24.981696	-0.5598	0.326	9.64015	9.64015
1108.00	9.81127	25.076127	0.000486	24.981779	-0.5595	0.326	9.57426	9.57426
1109.00	9.811	25.076192	0.00049	24.981788	-0.5593	0.326	9.52556	9.52556
1110.00	9.81216	25.076140	0.000488	24.981694	-0.5593	0.326	9.50209	9.50209
@8	2.0001	4.0	1110.08
1111.00	9.81372	25.076180	0.000487	24.981679	-0.5593	0.326	9.50474	9.50474
1112.00	9.81258	25.076296	0.000489	24.981816	-0.5594	0.326	9.52929	9.52929
1113.00	9.79334	25.076292	0.000489	24.981869	-0.5593	0.326	9.56439	9.56439
1114.00	9.73073	25.076277	0.000488	24.981803	-0.5593	0.326	9.6008	9.60080
1115.00	9.64248	25.076342	0.00049	24.981790	-0.5597	0.326	9.63489	9.63489
1116.00	9.5503	25.076351	0.000492	24.981780	-0.5598	0.327	9.66474	9.66474
1117.00	9.48381	25.076344	0.000493	24.981752	-0.5596	0.326	9.68958	9.68958
1118.00	9.4649	25.076429	0.000496	24.981845	-0.5596	0.326	9.7101	9.71010
1119.00	9.48752	25.076480	0.000497	24.981909	-0.5594	0.326	9.72679	9.72679
1120.00	9.52515	25.076447	0.000498	24.981863	-0.559	0.326	9.74098	9.74098
1121.00	9.56358	25.076471	0.000497	24.981840	-0.5589	0.326	9.75277	9.75277
1122.00	9.60585	25.076532	0.000497	24.981788	-0.5587	0.326	9.76211	9.76211
1123.00	9.64	25.076478	0.000492	24.981642	-0.5589	0.327	9.76973	9.76973
1124.00	9.66943	25.076450	0.000489	24.981588	-0.559	0.327	9.77582	9.77582
1125.00	9.69547	25.076398	0.000487	24.981452	-0.5592	0.327	9.78011	9.78011
1126.00	9.71266	25.076489	0.000489	24.981509	-0.5591	0.327	9.78446	9.78446
1127.00	9.73021	25.076552	0.00049	24.981616	-0.5592	0.327	9.78784	9.78784
1128.00	9.74246	25.076540	0.000492	24.981580	-0.5588	0.327	9.79085	9.79085
1129.00	9.75297	25.076704	0.000498	24.981734	-0.5587	0.327	9.79378	9.79378
1130.00	9.76645	25.076781	0.000501	24.981844	-0.5586	0.327	9.79587	9.79587
1131.00	9.77159	25.076701	0.000498	24.981752	-0.5588	0.327	9.79713	9.79713
1132.00	9.77692	25.076730	0.000497	24.981816	-0.5587	0.327	9.79881	9.79881
1133.00	9.78064	25.076862	0.000497	24.981899	-0.5588	0.327	9.80043	9.80043
1134.00	9.7829	25.076810	0.000493	24.981789	-0.5589	0.327	9.80246	9.80246
1135.00	9.78796	25.076974	0.000493	24.981871	-0.5589	0.328	9.80417	9.80417
1136.00	9.79193	25.077172	0.000495	24.982058	-0.5588	0.328	9.80602	9.80602
1137.00	9.79388	25.077152	0.000495	24.981894	-0.559	0.328	9.80749	9.80749
1138.00	9.79548	25.077151	0.000492	24.981828	-0.5593	0.328	9.80885	9.80885
1139.00	9.7971	25.077223	0.00049	24.981804	-0.5595	0.328	9.80905	9.80905
1140.00	9.79902	25.077189	0.000489	24.981771	-0.5598	0.328	9.809	9.80900
1141.00	9.80075	25.077006	0.000488	24.981539	-0.56	0.329	9.80882	9.80882
1142.00	9.80243	25.076991	0.000488	24.981505	-0.5599	0.329	9.80838	9.80838
1143.00	9.80396	25.076849	0.000487	24.981384	-0.5596	0.329	9.80728	9.80728
1144.00	9.80488	25.076780	0.00049	24.981410	-0.5594	0.329	9.80659	9.80659
1145.00	9.80526	25.076873	0.000492	24.981461	-0.5589	0.329	9.80624	9.80624
1146.00	9.80536	25.077073	0.000498	24.981593	-0.5588	0.329	9.80787	9.80787
1147.00	9.80565	25.077205	0.000501	24.981697	-0.5587	0.329	9.8099	9.80990
1148.00	9.80663	25.077389	0.000504	24.981872	-0.5585	0.329	9.81278	9.81278
1149.00	9.80745	25.077490	0.000505	24.981907	-0.5584	0.329	9.81511	9.81511
1150.00	9.80762	25.077477	0.000503	24.981919	-0.5582	0.329	9.81715	9.81715
1151.00	9.80736	25.077375	0.000494	24.981838	-0.558	0.329	9.81669	9.81669
1152.00	9.80655	25.077344	0.00049	24.981762	-0.558	0.329	9.81597	9.81597
1153.00	9.80588	25.077389	0.000488	24.981772	-0.558	0.329	9.8157	9.81570
1154.00	9.80499	25.077403	0.000483	24.981724	-0.5581	0.330	9.81566	9.81566
1155.00	9.8056	25.077421	0.000482	24.981664	-0.5581	0.330	9.81525	9.81525
1156.00	9.81569	25.077513	0.000488	24.981713	-0.5583	0.330	9.81525	9.81525
1157.00	9.81828	25.077611	0.00049	24.981800	-0.5586	0.330	9.81476	9.81476
1158.00	9.81815	25.077623	0.000488	24.981769	-0.5586	0.330	9.81384	9.81384
1159.00	9.81673	25.077714	0.000489	24.981820	-0.5584	0.330	9.81323	9.81323
1160.00	9.81651	25.077663	0.000488	24.981749	-0.5586	0.330	9.81346	9.81346
1161.00	9.81629	25.077778	0.000487	24.981869	-0.5584	0.330	9.81252	9.81252
1162.00	9.81561	25.077882	0.000491	24.982028	-0.5582	0.330	9.81217	9.81217
1163.00	9.81534	25.077813	0.000495	24.981886	-0.5583	0.330	9.81143	9.81143
1164.00	9.81501	25.077823	0.000499	24.981828	-0.5584	0.330	9.81014	9.81014
1165.00	9.81438	25.077899	0.000501	24.981840	-0.5583	0.330	9.8098	9.80980
1166.00	9.81367	25.077835	0.000499	24.981696	-0.5584	0.330	9.81127	9.81127
1167.00	9.81307	25.077797	0.000496	24.981565	-0.5585	0.330	9.81211	9.81211
1168.00	9.81317	25.077944	0.000494	24.981723	-0.5584	0.330	9.81327	9.81327
1169.00	9.81324	25.078027	0.000494	24.981834	-0.5586	0.331	9.81508	9.81508
1170.00	9.81316	25.078078	0.000493	24.981874	-0.5589	0.331	9.81603	9.81603
1171.00	9.8131	25.078132	0.000496	24.981902	-0.5588	0.331	9.81646	9.81646
1172.00	9.81299	25.078081	0.000493	24.981872	-0.5585	0.331	9.81743	9.81743
1173.00	9.81287	25.078033	0.000491	24.981846	-0.5585	0.332	9.81783	9.81783
1174.00	9.8129	25.077834	0.000487	24.981679	-0.5584	0.332	9.81777	9.81777
1175.00	9.8131	25.077797	0.000484	24.981656	-0.5581	0.332	9.81778	9.81778
1176.00	9.81383	25.077739	0.000481	24.981593	-0.5579	0.332	9.81766	9.81766
1177.00	9.81434	25.077728	0.000482	24.981515	-0.5581	0.332	9.81677	9.81677
1178.00	9.8147	25.077820	0.000483	24.981540	-0.5579	0.332	9.81602	9.81602
1179.00	9.81474	25.078008	0.000486	24.981690	-0.5578	0.332	9.81516	9.81516
1180.00	9.81456	25.078096	0.000487	24.981736	-0.5578	0.332	9.8144	9.81440
1181.00	9.81466	25.078162	0.000488	24.981768	-0.5578	0.332	9.81414	9.81414
1182.00	9.81515	25.078171	0.000491	24.981770	-0.5577	0.332	9.81525	9.81525
1183.00	9.81559	25.078222	0.000493	24.981833	-0.5577	0.332	9.81591	9.81591
1184.00	9.81608	25.078227	0.000491	24.981743	-0.5577	0.332	9.81751	9.81751
1185.00	9.81641	25.078309	0.000495	24.981762	-0.5577	0.332	9.81846	9.81846
1186.00	9.81661	25.078324	0.000492	24.981784	-0.5575	0.332	9.81749	9.81749
1187.00	9.81667	25.078373	0.000488	24.981799	-0.5573	0.333	9.81557	9.81557
1188.00	9.81676	25.078421	0.000487	24.981810	-0.5573	0.333	9.81335	9.81335
1189.00	9.81649	25.078466	0.000492	24.981898	-0.5573	0.333	9.81125	9.81125
1190.00	9.81641	25.078373	0.000488	24.981805	-0.5574	0.333	9.8099	9.80990
1191.00	9.81615	25.078366	0.00049	24.981734	-0.5579	0.333	9.80996	9.80996
1192.00	9.81638	25.078422	0.000491	24.981781	-0.5584	0.333	9.8095	9.80950
1193.00	9.8175	25.078325	0.000488	24.981669	-0.5584	0.333	9.80927	9.80927
1194.00	9.81784	25.078287	0.000485	24.981607	-0.5583	0.333	9.80829	9.80829
1195.00	9.81698	25.078317	0.000489	24.981612	-0.5584	0.333	9.80761	9.80761
1196.00	9.81208	25.078417	0.00049	24.981672	-0.5583	0.333	9.80751	9.80751
1197.00	9.80997	25.078466	0.000491	24.981616	-0.5584	0.333	9.80801	9.80801
1198.00	9.80925	25.078608	0.000492	24.981643	-0.5585	0.333	9.80908	9.80908
1199.00	9.80992	25.078682	0.000492	24.981557	-0.5583	0.333	9.81138	9.81138
1200.00	9.8089	25.078798	0.00049	24.981589	-0.5581	0.333	9.8128	9.81280
1201.00	9.80842	25.078933	0.00049	24.981696	-0.5577	0.334	9.81328	9.81328
1202.00	9.80852	25.078986	0.000494	24.981698	-0.5574	0.334	9.81457	9.81457
1203.00	9.80906	25.079042	0.000494	24.981718	-0.5572	0.334	9.81561	9.81561
1204.00	9.8097	25.079207	0.000496	24.981911	-0.5572	0.334	9.81504	9.81504
1205.00	9.8099	25.079134	0.000491	24.981857	-0.5572	0.334	9.81469	9.81469
1206.00	9.81064	25.079078	0.000489	24.981769	-0.5574	0.334	9.81481	9.81481
1207.00	9.81142	25.079107	0.000485	24.981837	-0.5574	0.334	9.81391	9.81391
1208.00	9.81165	25.079018	0.000487	24.981775	-0.5575	0.334	9.8143	9.81430
1209.00	9.81183	25.078904	0.000488	24.981695	-0.5576	0.334	9.81438	9.81438
1210.00	9.81218	25.078975	0.000493	24.981731	-0.5577	0.334	9.81482	9.81482
1211.00	9.81252	25.078968	0.000495	24.981641	-0.5577	0.334	9.81543	9.81543
1212.00	9.81291	25.078963	0.000495	24.981576	-0.5576	0.334	9.81575	9.81575
1213.00	9.81325	25.078985	0.000489	24.981577	-0.5576	0.334	9.81496	9.81496
1214.00	9.81368	25.079002	0.000487	24.981552	-0.5578	0.335	9.81459	9.81459
1215.00	9.81391	25.079042	0.000488	24.981514	-0.5578	0.335	9.81366	9.81366
1216.00	9.81412	25.079050	0.000488	24.981559	-0.5579	0.335	9.81337	9.81337
1217.00	9.81426	25.079033	0.000488	24.981619	-0.5582	0.335	9.81297	9.81297
1218.00	9.81431	25.079057	0.000491	24.981642	-0.5582	0.335	9.81245	9.81245
1219.00	9.8142	25.079090	0.000492	24.981642	-0.558	0.335	9.81214	9.81214
1220.00	9.81382	25.079122	0.000489	24.981710	-0.5578	0.335	9.81099	9.81099
1221.00	9.81364	25.079058	0.000487	24.981656	-0.5577	0.335	9.80891	9.80891
1222.00	9.81343	25.079026	0.000488	24.981539	-0.5575	0.335	9.80776	9.80776
1223.00	9.81287	25.079039	0.000487	24.981522	-0.5574	0.335	9.80726	9.80726
1224.00	9.81224	25.079056	0.000487	24.981482	-0.5573	0.335	9.80712	9.80712
1225.00	9.81199	25.079160	0.00049	24.981610	-0.5573	0.335	9.8071	9.80710
1226.00	9.81164	25.079309	0.000485	24.981694	-0.5572	0.336	9.8075	9.80750
1227.00	9.81109	25.079450	0.000482	24.981766	-0.5572	0.336	9.80751	9.80751
1228.00	9.81032	25.079517	0.000483	24.981724	-0.557	0.336	9.80764	9.80764
1229.00	9.80982	25.079613	0.000483	24.981824	-0.557	0.336	9.80697	9.80697
1230.00	9.80944	25.079505	0.000478	24.981643	-0.5569	0.337	9.80677	9.80677
1231.00	9.80918	25.079602	0.000485	24.981690	-0.557	0.337	9.80639	9.80639
1232.00	9.80869	25.079569	0.000485	24.981624	-0.5572	0.337	9.80669	9.80669
1233.00	9.80841	25.079620	0.000484	24.981747	-0.5575	0.337	9.80664	9.80664
1234.00	9.80849	25.079597	0.000482	24.981672	-0.5578	0.337	9.80802	9.80802
1235.00	9.80866	25.079709	0.00048	24.981772	-0.558	0.337	9.81008	9.81008
1236.00	9.80872	25.079719	0.000478	24.981750	-0.5581	0.337	9.8117	9.81170
1237.00	9.8087	25.079790	0.00048	24.981780	-0.5581	0.337	9.81329	9.81329
1238.00	9.80896	25.079834	0.000483	24.981746	-0.558	0.337	9.8151	9.81510
1239.00	9.809	25.079830	0.000483	24.981636	-0.558	0.337	9.81583	9.81583
1240.00	9.80938	25.079931	0.000485	24.981679	-0.5579	0.337	9.81562	9.81562
1241.00	9.80956	25.079953	0.000484	24.981636	-0.5576	0.337	9.81566	9.81566
1242.00	9.80996	25.079962	0.000486	24.981641	-0.5575	0.337	9.81589	9.81589
1243.00	9.8105	25.080052	0.000487	24.981657	-0.5573	0.337	9.81568	9.81568
1244.00	9.81135	25.080188	0.000489	24.981841	-0.5571	0.337	9.81556	9.81556
1245.00	9.81186	25.080136	0.000489	24.981764	-0.557	0.337	9.81525	9.81525
1246.00	9.81247	25.080183	0.000492	24.981809	-0.557	0.337	9.81416	9.81416
1247.00	9.8126	25.080238	0.00049	24.981762	-0.5568	0.338	9.81249	9.81249
1248.00	9.81227	25.080267	0.000486	24.981774	-0.5567	0.338	9.81175	9.81175
1249.00	9.81271	25.080316	0.000488	24.981721	-0.5566	0.338	9.8114	9.81140
1250.00	9.81326	25.080378	0.000491	24.981716	-0.5566	0.338	9.812	9.81200
1251.00	9.81395	25.080405	0.000488	24.981745	-0.5567	0.338	9.81327	9.81327
1252.00	9.81421	25.080467	0.000488	24.981802	-0.5569	0.338	9.81531	9.81531
1253.00	9.81414	25.080556	0.00049	24.981800	-0.557	0.338	9.81468	9.81468
1254.00	9.81358	25.080547	0.000489	24.981841	-0.5569	0.338	9.8021	9.80210
1255.00	9.81344	25.080556	0.000487	24.981814	-0.5568	0.338	9.7717	9.77170
1256.00	9.8137	25.080626	0.00049	24.981851	-0.5568	0.339	9.72418	9.72418
1257.00	9.81342	25.080613	0.000486	24.981810	-0.5566	0.339	9.66183	9.66183
1258.00	9.81265	25.080588	0.000483	24.981834	-0.5567	0.339	9.59617	9.59617
1259.00	9.81318	25.080571	0.000481	24.981754	-0.5569	0.339	9.54562	9.54562
1260.00	9.81484	25.080655	0.000481	24.981849	-0.5571	0.340	9.51981	9.51981
1261.00	9.81477	25.080657	0.000483	24.981822	-0.5574	0.340	9.51979	9.51979
@9	2.0001	4.0	1260.03
1262.00	9.81896	25.080730	0.000489	24.981962	-0.5573	0.340	9.54159	9.54159
1263.00	9.80916	25.080776	0.000495	24.982021	-0.5571	0.339	9.57517	9.57517
1264.00	9.75151	25.080898	0.000497	24.982144	-0.5569	0.339	9.61082	9.61082
1265.00	9.66306	25.080890	0.000498	24.982138	-0.5567	0.340	9.64397	9.64397
1266.00	9.57741	25.080776	0.000497	24.982015	-0.5565	0.340	9.67265	9.67265
1267.00	9.50784	25.080811	0.000497	24.981948	-0.5567	0.340	9.69609	9.69609
1268.00	9.48186	25.080819	0.000497	24.981833	-0.5567	0.340	9.71585	9.71585
1269.00	9.49899	25.080856	0.0005	24.981757	-0.5568	0.340	9.73197	9.73197
1270.00	9.5342	25.081059	0.000503	24.981886	-0.5571	0.340	9.74578	9.74578
1271.00	9.57732	25.081232	0.000503	24.982068	-0.5572	0.340	9.75645	9.75645
1272.00	9.61603	25.081222	0.0005	24.982074	-0.5571	0.340	9.76514	9.76514
1273.00	9.64941	25.081281	0.000496	24.982151	-0.557	0.340	9.77218	9.77218
1274.00	9.67711	25.081279	0.000495	24.982223	-0.5569	0.341	9.77796	9.77796
1275.00	9.69984	25.081184	0.000494	24.982025	-0.5565	0.341	9.78183	9.78183
1276.00	9.72056	25.081145	0.000494	24.981852	-0.556	0.341	9.78548	9.78548
1277.00	9.73351	25.081238	0.000496	24.981796	-0.5558	0.341	9.78952	9.78952
1278.00	9.74804	25.081176	0.000497	24.981705	-0.5557	0.341	9.79297	9.79297
1279.00	9.75786	25.081196	0.000495	24.981682	-0.5556	0.341	9.79609	9.79609
1280.00	9.76872	25.081195	0.000495	24.981761	-0.5557	0.341	9.79837	9.79837
1281.00	9.77402	25.081199	0.000497	24.981832	-0.5559	0.341	9.80039	9.80039
1282.00	9.77686	25.081078	0.000497	24.981807	-0.5561	0.341	9.8007	9.80070
1283.00	9.78331	25.081091	0.000497	24.981812	-0.5562	0.341	9.79987	9.79987
1284.00	9.78652	25.081127	0.000501	24.981839	-0.556	0.341	9.79955	9.79955
1285.00	9.78912	25.081095	0.000499	24.981829	-0.5559	0.341	9.80043	9.80043
1286.00	9.79199	25.081174	0.000499	24.981885	-0.556	0.341	9.80066	9.80066
1287.00	9.79699	25.081336	0.000498	24.982036	-0.556	0.341	9.80187	9.80187
1288.00	9.80011	25.081436	0.000499	24.982091	-0.5562	0.341	9.80422	9.80422
1289.00	9.80045	25.081499	0.000497	24.982105	-0.5563	0.341	9.80518	9.80518
1290.00	9.8	25.081560	0.000499	24.982075	-0.5564	0.342	9.80544	9.80544
1291.00	9.80021	25.081624	0.000499	24.982050	-0.5564	0.342	9.8054	9.80540
1292.00	9.80095	25.081637	0.000498	24.982010	-0.5564	0.342	9.80513	9.80513
1293.00	9.80194	25.081689	0.000498	24.982080	-0.5562	0.342	9.80441	9.80441
1294.00	9.8022	25.081695	0.000494	24.982059	-0.5561	0.342	9.80435	9.80435
1295.00	9.80257	25.081684	0.000494	24.982049	-0.556	0.342	9.80495	9.80495
1296.00	9.80275	25.081663	0.000491	24.981980	-0.5558	0.342	9.80589	9.80589
1297.00	9.80306	25.081672	0.000492	24.981914	-0.5559	0.342	9.8071	9.80710
1298.00	9.80365	25.081657	0.000491	24.981736	-0.5561	0.342	9.80819	9.80819
1299.00	9.80417	25.081602	0.000491	24.981608	-0.5562	0.342	9.80883	9.80883
1300.00	9.80468	25.081690	0.000489	24.981659	-0.5562	0.342	9.80833	9.80833
1301.00	9.80493	25.081688	0.000489	24.981631	-0.5563	0.342	9.80817	9.80817
1302.00	9.80535	25.081769	0.00049	24.981684	-0.556	0.343	9.80767	9.80767
1303.00	9.80611	25.081817	0.000488	24.981803	-0.5556	0.343	9.80779	9.80779
1304.00	9.80639	25.081897	0.000487	24.981833	-0.5555	0.343	9.80868	9.80868
1305.00	9.80677	25.081974	0.000487	24.981815	-0.5556	0.343	9.81005	9.81005
1306.00	9.80736	25.082125	0.000487	24.981868	-0.5557	0.343	9.81003	9.81003
1307.00	9.80747	25.082102	0.000486	24.981768	-0.5558	0.343	9.81016	9.81016
1308.00	9.80752	25.082132	0.000485	24.981673	-0.556	0.343	9.80992	9.80992
1309.00	9.8078	25.082121	0.000485	24.981625	-0.5561	0.343	9.81006	9.81006
1310.00	9.80809	25.082145	0.000488	24.981595	-0.5561	0.344	9.81078	9.81078
1311.00	9.80863	25.082140	0.000485	24.981595	-0.556	0.344	9.81188	9.81188
1312.00	9.80896	25.082147	0.000483	24.981611	-0.556	0.344	9.81175	9.81175
1313.00	9.80946	25.082122	0.000484	24.981670	-0.5559	0.344	9.81165	9.81165
1314.00	9.81002	25.082141	0.000486	24.981680	-0.5559	0.344	9.81064	9.81064
1315.00	9.81008	25.082110	0.000484	24.981652	-0.5559	0.344	9.80962	9.80962
1316.00	9.81062	25.082090	0.000486	24.981660	-0.5562	0.344	9.80915	9.80915
1317.00	9.81133	25.082223	0.000488	24.981729	-0.5563	0.344	9.80932	9.80932
1318.00	9.81126	25.082348	0.000489	24.981754	-0.5562	0.344	9.80878	9.80878
1319.00	9.81048	25.082371	0.000489	24.981750	-0.5563	0.344	9.80846	9.80846
1320.00	9.81025	25.082297	0.000487	24.981641	-0.5561	0.345	9.80708	9.80708
1321.00	9.81045	25.082333	0.000488	24.981561	-0.5558	0.345	9.80632	9.80632
1322.00	9.81064	25.082301	0.000489	24.981506	-0.5557	0.345	9.80639	9.80639
1323.00	9.81002	25.082314	0.000492	24.981557	-0.5557	0.345	9.80674	9.80674
1324.00	9.80935	25.082375	0.000491	24.981548	-0.5555	0.345	9.80695	9.80695
1325.00	9.80913	25.082539	0.000493	24.981645	-0.5554	0.345	9.80679	9.80679
1326.00	9.80902	25.082542	0.000492	24.981672	-0.5552	0.345	9.80702	9.80702
1327.00	9.80871	25.082545	0.000493	24.981747	-0.5549	0.345	9.80657	9.80657
1328.00	9.80833	25.082472	0.00049	24.981600	-0.5546	0.345	9.80709	9.80709
1329.00	9.8083	25.082549	0.00049	24.981667	-0.5544	0.345	9.80772	9.80772
1330.00	9.80839	25.082554	0.000489	24.981676	-0.5545	0.345	9.80969	9.80969
1331.00	9.8082	25.082671	0.000488	24.981749	-0.5544	0.346	9.81108	9.81108
1332.00	9.80853	25.082765	0.000487	24.981725	-0.5546	0.346	9.8126	9.81260
1333.00	9.80872	25.082829	0.000486	24.981842	-0.5551	0.346	9.81281	9.81281
1334.00	9.80882	25.082842	0.000486	24.981893	-0.5554	0.346	9.81185	9.81185
1335.00	9.80872	25.082904	0.000494	24.981948	-0.5553	0.346	9.81	9.81000
1336.00	9.80884	25.082849	0.000498	24.981860	-0.5553	0.346	9.80748	9.80748
1337.00	9.80902	25.082871	0.0005	24.981878	-0.5551	0.346	9.80578	9.80578
1338.00	9.80937	25.082862	0.000503	24.981723	-0.5547	0.346	9.80442	9.80442
1339.00	9.80937	25.082864	0.000505	24.981658	-0.5546	0.346	9.80389	9.80389
1340.00	9.80979	25.082849	0.000499	24.981605	-0.5547	0.346	9.80484	9.80484
1341.00	9.8107	25.082841	0.000494	24.981598	-0.5549	0.346	9.80711	9.80711
1342.00	9.81112	25.082801	0.00049	24.981531	-0.5549	0.346	9.80745	9.80745
1343.00	9.81019	25.082875	0.000489	24.981533	-0.5551	0.347	9.80744	9.80744
1344.00	9.80729	25.082894	0.000489	24.981535	-0.5551	0.347	9.80784	9.80784
1345.00	9.80626	25.082916	0.000487	24.981501	-0.5552	0.347	9.8074	9.80740
1346.00	9.8061	25.083010	0.000485	24.981508	-0.5554	0.347	9.8068	9.80680
1347.00	9.80688	25.083122	0.000485	24.981545	-0.5556	0.347	9.80689	9.80689
1348.00	9.80627	25.083145	0.000485	24.981608	-0.5559	0.347	9.80746	9.80746
1349.00	9.80599	25.083096	0.000484	24.981537	-0.5561	0.348	9.8082	9.80820
1350.00	9.80608	25.083097	0.000486	24.981549	-0.5561	0.348	9.80881	9.80881
1351.00	9.80642	25.083160	0.000489	24.981657	-0.5558	0.348	9.80839	9.80839
1352.00	9.80691	25.083193	0.00049	24.981696	-0.5555	0.348	9.80893	9.80893
1353.00	9.80723	25.083262	0.000489	24.981665	-0.5551	0.348	9.80931	9.80931
1354.00	9.80751	25.083348	0.000486	24.981679	-0.5547	0.348	9.80936	9.80936
1355.00	9.80775	25.083418	0.000486	24.981685	-0.5544	0.348	9.80993	9.80993
1356.00	9.808	25.083404	0.000484	24.981633	-0.5545	0.348	9.81072	9.81072
1357.00	9.80839	25.083287	0.000485	24.981608	-0.5546	0.348	9.81056	9.81056
1358.00	9.80864	25.083273	0.000486	24.981621	-0.5543	0.348	9.81118	9.81118
1359.00	9.80903	25.083335	0.000487	24.981698	-0.554	0.348	9.81136	9.81136
1360.00	9.80926	25.083345	0.000487	24.981692	-0.5538	0.348	9.81117	9.81117
1361.00	9.80919	25.083306	0.000491	24.981645	-0.5533	0.348	9.81028	9.81028
1362.00	9.80908	25.083458	0.000489	24.981639	-0.553	0.349	9.81017	9.81017
1363.00	9.80918	25.083553	0.000489	24.981726	-0.5532	0.349	9.80899	9.80899
1364.00	9.80921	25.083576	0.000491	24.981661	-0.5532	0.349	9.80807	9.80807
1365.00	9.80924	25.083718	0.000496	24.981782	-0.5535	0.349	9.80714	9.80714
1366.00	9.80919	25.083869	0.000496	24.981862	-0.5538	0.349	9.8068	9.80680
1367.00	9.80903	25.083891	0.000494	24.981838	-0.5541	0.349	9.80684	9.80684
1368.00	9.80919	25.083830	0.000492	24.981732	-0.5543	0.349	9.80774	9.80774
1369.00	9.80923	25.083880	0.000491	24.981737	-0.5545	0.350	9.80839	9.80839
1370.00	9.80932	25.083752	0.000487	24.981553	-0.5542	0.350	9.80926	9.80926
1371.00	9.80939	25.083783	0.000484	24.981547	-0.5539	0.350	9.81043	9.81043
1372.00	9.80943	25.083755	0.000482	24.981458	-0.5535	0.350	9.81116	9.81116
1373.00	9.80967	25.083853	0.000484	24.981544	-0.5534	0.350	9.81098	9.81098
1374.00	9.80975	25.083832	0.000483	24.981512	-0.5532	0.350	9.8112	9.81120
1375.00	9.80961	25.083899	0.000485	24.981555	-0.5532	0.350	9.81116	9.81116
1376.00	9.80944	25.083854	0.00049	24.981512	-0.5534	0.350	9.81031	9.81031
1377.00	9.8094	25.083970	0.000495	24.981728	-0.5538	0.350	9.80927	9.80927
1378.00	9.8092	25.083947	0.000496	24.981685	-0.5537	0.350	9.80895	9.80895
1379.00	9.80916	25.084039	0.000498	24.981829	-0.5538	0.350	9.8094	9.80940
1380.00	9.80941	25.084057	0.000496	24.981845	-0.5539	0.351	9.81015	9.81015
1381.00	9.80958	25.084118	0.000495	24.981884	-0.5539	0.351	9.81161	9.81161
1382.00	9.8099	25.084075	0.00049	24.981779	-0.5537	0.351	9.81263	9.81263
1383.00	9.81012	25.084121	0.000489	24.981791	-0.5539	0.351	9.81299	9.81299
1384.00	9.81054	25.084088	0.000491	24.981740	-0.5539	0.351	9.81226	9.81226
1385.00	9.81099	25.084031	0.00049	24.981710	-0.5538	0.351	9.81181	9.81181
1386.00	9.81111	25.084022	0.000493	24.981704	-0.5536	0.351	9.81205	9.81205
1387.00	9.81111	25.084102	0.000499	24.981795	-0.5537	0.351	9.81298	9.81298
1388.00	9.81101	25.084058	0.000494	24.981729	-0.5536	0.351	9.81386	9.81386
1389.00	9.81081	25.084064	0.000486	24.981675	-0.5534	0.351	9.81485	9.81485
1390.00	9.8113	25.084165	0.000485	24.981703	-0.5532	0.352	9.81563	9.81563
1391.00	9.8119	25.084239	0.000482	24.981729	-0.5531	0.352	9.81518	9.81518
1392.00	9.81217	25.084197	0.000478	24.981618	-0.5529	0.352	9.81433	9.81433
1393.00	9.81291	25.084302	0.000481	24.981717	-0.5529	0.352	9.81415	9.81415
1394.00	9.81348	25.084344	0.000486	24.981711	-0.553	0.352	9.81393	9.81393
1395.00	9.81327	25.084411	0.000486	24.981790	-0.5532	0.352	9.81337	9.81337
1396.00	9.81349	25.084380	0.000484	24.981750	-0.5533	0.352	9.81278	9.81278
1397.00	9.81358	25.084387	0.000487	24.981726	-0.5534	0.352	9.81185	9.81185
1398.00	9.81357	25.084376	0.000489	24.981644	-0.5534	0.352	9.81076	9.81076
1399.00	9.81339	25.084494	0.000489	24.981717	-0.5529	0.352	9.8102	9.81020
1400.00	9.81283	25.084587	0.000492	24.981699	-0.5527	0.352	9.80973	9.80973
1401.00	9.81253	25.084673	0.000492	24.981701	-0.5526	0.352	9.8096	9.80960
1402.00	9.81233	25.084846	0.000489	24.981802	-0.5526	0.352	9.80989	9.80989
1403.00	9.81249	25.084878	0.000486	24.981816	-0.5525	0.353	9.80911	9.80911
1404.00	9.81249	25.084922	0.000488	24.981854	-0.5528	0.353	9.79965	9.79965
1405.00	9.81197	25.084938	0.000488	24.981864	-0.5529	0.353	9.77423	9.77423
1406.00	9.81148	25.085008	0.000488	24.981937	-0.5528	0.353	9.73299	9.73299
1407.00	9.81095	25.084908	0.000488	24.981811	-0.5525	0.353	9.67749	9.67749
1408.00	9.81032	25.084954	0.000489	24.981835	-0.5523	0.353	9.61733	9.61733
1409.00	9.8096	25.084906	0.000489	24.981687	-0.5524	0.353	9.56684	9.56684
1410.00	9.80995	25.084936	0.000485	24.981632	-0.5528	0.354	9.53751	9.53751
1411.00	9.80981	25.084970	0.000485	24.981574	-0.5531	0.354	9.53094	9.53094
@10	2.0001	4.0	1410.03
1412.00	9.80934	25.085074	0.000487	24.981677	-0.5535	0.354	9.54658	9.54658
1413.00	9.80447	25.085141	0.000491	24.981699	-0.5537	0.354	9.57493	9.57493
1414.00	9.76208	25.085215	0.000492	24.981800	-0.5537	0.354	9.6097	9.60970
1415.00	9.68431	25.085152	0.000494	24.981754	-0.5533	0.354	9.64311	9.64311
1416.00	9.60416	25.085107	0.000497	24.981678	-0.5528	0.353	9.67465	9.67465
1417.00	9.53228	25.085070	0.000494	24.981652	-0.5526	0.354	9.69967	9.69967
1418.00	9.5044	25.085114	0.000492	24.981640	-0.5522	0.354	9.72006	9.72006
1419.00	9.51018	25.085111	0.00049	24.981581	-0.5517	0.354	9.7352	9.73520
1420.00	9.53761	25.085179	0.000491	24.981633	-0.5513	0.354	9.74717	9.74717
1421.00	9.57142	25.085218	0.000492	24.981600	-0.5512	0.355	9.75504	9.75504
1422.00	9.60992	25.085297	0.000492	24.981576	-0.5512	0.355	9.7632	9.76320
1423.00	9.64593	25.085297	0.000493	24.981490	-0.5514	0.355	9.76973	9.76973
1424.00	9.68349	25.085282	0.000493	24.981453	-0.5517	0.355	9.77434	9.77434
1425.00	9.70487	25.085355	0.000493	24.981488	-0.5522	0.355	9.77861	9.77861
1426.00	9.72854	25.085397	0.00049	24.981560	-0.5524	0.355	9.78389	9.78389
1427.00	9.73519	25.085417	0.000494	24.981614	-0.5523	0.355	9.78847	9.78847
1428.00	9.74781	25.085462	0.00049	24.981714	-0.5523	0.355	9.79122	9.79122
1429.00	9.75947	25.085534	0.000491	24.981779	-0.5521	0.355	9.79433	9.79433
1430.00	9.76431	25.085581	0.000492	24.981799	-0.5521	0.355	9.79723	9.79723
1431.00	9.76857	25.085569	0.000492	24.981709	-0.5521	0.355	9.79827	9.79827
1432.00	9.77574	25.085601	0.000491	24.981661	-0.5524	0.355	9.79872	9.79872
1433.00	9.78042	25.085711	0.000495	24.981780	-0.5524	0.355	9.79949	9.79949
1434.00	9.78242	25.085717	0.000497	24.981705	-0.5522	0.355	9.8006	9.80060
1435.00	9.78605	25.085686	0.000494	24.981612	-0.552	0.356	9.8012	9.80120
1436.00	9.79468	25.085804	0.000493	24.981698	-0.5517	0.356	9.80207	9.80207
1437.00	9.79649	25.085762	0.000494	24.981577	-0.5511	0.356	9.80246	9.80246
1438.00	9.79706	25.085698	0.000496	24.981391	-0.5508	0.356	9.80362	9.80362
1439.00	9.79813	25.085791	0.000497	24.981482	-0.5509	0.356	9.80424	9.80424
1440.00	9.79866	25.085974	0.000502	24.981613	-0.5508	0.356	9.8051	9.80510
1441.00	9.79967	25.086052	0.000505	24.981748	-0.5511	0.356	9.80604	9.80604
1442.00	9.8003	25.086145	0.000502	24.981854	-0.5514	0.356	9.80767	9.80767
1443.00	9.80117	25.086200	0.0005	24.981905	-0.5515	0.356	9.80881	9.80881
1444.00	9.80205	25.086214	0.000499	24.981914	-0.5514	0.356	9.80951	9.80951
1445.00	9.80294	25.086170	0.000497	24.981929	-0.5517	0.356	9.80983	9.80983
1446.00	9.80373	25.086067	0.000495	24.981751	-0.5517	0.356	9.80925	9.80925
1447.00	9.80446	25.086022	0.000494	24.981678	-0.5517	0.356	9.80811	9.80811
1448.00	9.80529	25.085930	0.000495	24.981611	-0.5517	0.356	9.80715	9.80715
1449.00	9.80586	25.085935	0.000495	24.981585	-0.5515	0.357	9.80659	9.80659
1450.00	9.80583	25.085973	0.000496	24.981484	-0.5511	0.357	9.80612	9.80612
1451.00	9.80592	25.086046	0.000498	24.981546	-0.5508	0.357	9.80614	9.80614
1452.00	9.80602	25.086152	0.000498	24.981624	-0.5504	0.357	9.80637	9.80637
1453.00	9.80637	25.086276	0.000495	24.981688	-0.5502	0.357	9.80693	9.80693
1454.00	9.80681	25.086285	0.000491	24.981561	-0.5503	0.357	9.8079	9.80790
1455.00	9.80717	25.086216	0.000487	24.981536	-0.5504	0.357	9.8087	9.80870
1456.00	9.80767	25.086201	0.000483	24.981466	-0.5504	0.357	9.80983	9.80983
1457.00	9.80811	25.086252	0.000481	24.981465	-0.5504	0.357	9.81049	9.81049
1458.00	9.80832	25.086278	0.000483	24.981443	-0.5504	0.357	9.8106	9.81060
1459.00	9.80833	25.086317	0.000485	24.981562	-0.5503	0.358	9.80918	9.80918
1460.00	9.80834	25.086391	0.000487	24.981571	-0.5502	0.358	9.80831	9.80831
1461.00	9.80816	25.086462	0.000489	24.981611	-0.5501	0.358	9.8066	9.80660
1462.00	9.80792	25.086491	0.000493	24.981557	-0.5501	0.358	9.80549	9.80549
1463.00	9.80785	25.086541	0.000491	24.981531	-0.55	0.358	9.80478	9.80478
1464.00	9.80757	25.086666	0.000492	24.981582	-0.5501	0.358	9.80469	9.80469
1465.00	9.80723	25.086637	0.000493	24.981539	-0.5498	0.358	9.80533	9.80533
1466.00	9.80724	25.086671	0.000492	24.981482	-0.5497	0.358	9.80685	9.80685
1467.00	9.80731	25.086639	0.000489	24.981441	-0.5497	0.358	9.8085	9.80850
1468.00	9.80738	25.086583	0.000486	24.981441	-0.5499	0.358	9.80959	9.80959
1469.00	9.80778	25.086618	0.000482	24.981475	-0.5502	0.359	9.81073	9.81073
1470.00	9.80815	25.086654	0.00048	24.981529	-0.5506	0.359	9.81181	9.81181
1471.00	9.80831	25.086677	0.000482	24.981638	-0.5509	0.359	9.81225	9.81225
1472.00	9.80795	25.086769	0.000484	24.981754	-0.5509	0.359	9.81194	9.81194
1473.00	9.80745	25.086792	0.000485	24.981719	-0.5507	0.359	9.81214	9.81214
1474.00	9.80737	25.086780	0.000488	24.981650	-0.5504	0.359	9.8113	9.81130
1475.00	9.80787	25.086833	0.000487	24.981621	-0.55	0.359	9.80941	9.80941
1476.00	9.80904	25.086931	0.000486	24.981623	-0.5498	0.359	9.80865	9.80865
1477.00	9.80952	25.086960	0.000484	24.981581	-0.5497	0.359	9.80858	9.80858
1478.00	9.80928	25.087086	0.000486	24.981670	-0.5497	0.360	9.80843	9.80843
1479.00	9.80916	25.087069	0.000482	24.981589	-0.5495	0.360	9.80922	9.80922
1480.00	9.8095	25.087258	0.000485	24.981671	-0.5493	0.360	9.80997	9.80997
1481.00	9.8102	25.087370	0.000487	24.981742	-0.5493	0.360	9.81015	9.81015
1482.00	9.81046	25.087321	0.000487	24.981674	-0.5492	0.360	9.80967	9.80967
1483.00	9.81044	25.087334	0.000486	24.981589	-0.5489	0.360	9.80838	9.80838
1484.00	9.81033	25.087417	0.000487	24.981620	-0.5486	0.360	9.80819	9.80819
1485.00	9.80987	25.087262	0.000484	24.981439	-0.5487	0.360	9.80843	9.80843
1486.00	9.80962	25.087139	0.00048	24.981254	-0.5488	0.360	9.80798	9.80798
1487.00	9.80964	25.087281	0.00048	24.981299	-0.5487	0.361	9.80847	9.80847
1488.00	9.80967	25.087348	0.000479	24.981379	-0.5487	0.361	9.80997	9.80997
1489.00	9.80973	25.087460	0.00048	24.981425	-0.5489	0.361	9.81002	9.81002
1490.00	9.8094	25.087547	0.000484	24.981468	-0.5488	0.361	9.80951	9.80951
1491.00	9.80909	25.087592	0.000482	24.981488	-0.5484	0.361	9.80911	9.80911
1492.00	9.80888	25.087560	0.00048	24.981458	-0.5483	0.361	9.80943	9.80943
1493.00	9.80892	25.087621	0.000479	24.981476	-0.5482	0.361	9.80968	9.80968
1494.00	9.80927	25.087534	0.000476	24.981387	-0.5483	0.362	9.81066	9.81066
1495.00	9.80966	25.087582	0.000474	24.981468	-0.5485	0.362	9.81138	9.81138
1496.00	9.80978	25.087706	0.000477	24.981584	-0.5488	0.362	9.81152	9.81152
1497.00	9.80962	25.087861	0.00048	24.981737	-0.5491	0.362	9.80994	9.80994
1498.00	9.80953	25.087857	0.000481	24.981673	-0.5492	0.362	9.80939	9.80939
1499.00	9.80947	25.087986	0.000486	24.981832	-0.5492	0.362	9.80817	9.80817
1500.00	9.80975	25.088113	0.00049	24.981931	-0.5489	0.362	9.80751	9.80751
1501.00	9.80997	25.088086	0.000491	24.981853	-0.5485	0.362	9.80822	9.80822
1502.00	9.81002	25.088026	0.000493	24.981725	-0.5482	0.362	9.80938	9.80938
1503.00	9.80956	25.088012	0.000495	24.981756	-0.5481	0.362	9.80966	9.80966
1504.00	9.80969	25.087961	0.000492	24.981671	-0.5481	0.362	9.80915	9.80915
1505.00	9.81001	25.087923	0.000489	24.981609	-0.5481	0.362	9.80929	9.80929
1506.00	9.80966	25.087893	0.000488	24.981599	-0.5485	0.362	9.80939	9.80939
1507.00	9.80954	25.087845	0.000484	24.981570	-0.5483	0.362	9.80952	9.80952
1508.00	9.80969	25.087871	0.000484	24.981547	-0.5481	0.362	9.81024	9.81024
1509.00	9.8094	25.087922	0.000483	24.981618	-0.548	0.363	9.81193	9.81193
1510.00	9.80958	25.087839	0.000481	24.981549	-0.5482	0.363	9.81194	9.81194
1511.00	9.81009	25.087972	0.000482	24.981637	-0.548	0.363	9.81142	9.81142
1512.00	9.81005	25.088067	0.000488	24.981694	-0.548	0.363	9.80985	9.80985
1513.00	9.80967	25.088065	0.000488	24.981631	-0.548	0.363	9.80892	9.80892
1514.00	9.80983	25.088118	0.000495	24.981547	-0.5476	0.363	9.80735	9.80735
1515.00	9.81019	25.088079	0.000495	24.981422	-0.5469	0.363	9.80699	9.80699
1516.00	9.81035	25.088063	0.000495	24.981339	-0.5468	0.363	9.80596	9.80596
1517.00	9.81019	25.088080	0.000491	24.981309	-0.5468	0.364	9.80613	9.80613
1518.00	9.81043	25.088157	0.000491	24.981434	-0.5469	0.364	9.80518	9.80518
1519.00	9.81094	25.088156	0.000487	24.981435	-0.5472	0.364	9.80517	9.80517
1520.00	9.81024	25.088339	0.00049	24.981615	-0.5477	0.364	9.80489	9.80489
1521.00	9.80838	25.088381	0.000489	24.981636	-0.5477	0.364	9.8058	9.80580
1522.00	9.80802	25.088412	0.00049	24.981619	-0.5474	0.364	9.80667	9.80667
1523.00	9.8071	25.088493	0.000493	24.981535	-0.5472	0.364	9.80716	9.80716
1524.00	9.80675	25.088458	0.000491	24.981464	-0.5469	0.364	9.80846	9.80846
1525.00	9.80666	25.088437	0.000489	24.981425	-0.5466	0.364	9.809	9.80900
1526.00	9.80685	25.088450	0.000491	24.981457	-0.5465	0.364	9.8087	9.80870
1527.00	9.80729	25.088499	0.00049	24.981501	-0.5465	0.364	9.80784	9.80784
1528.00	9.80706	25.088576	0.000489	24.981623	-0.5464	0.364	9.80839	9.80839
1529.00	9.80707	25.088674	0.000489	24.981697	-0.5466	0.364	9.80891	9.80891
1530.00	9.80709	25.088699	0.000489	24.981652	-0.5468	0.365	9.80879	9.80879
1531.00	9.8072	25.088602	0.000489	24.981507	-0.5469	0.365	9.80897	9.80897
1532.00	9.8072	25.088611	0.000493	24.981591	-0.5468	0.365	9.80992	9.80992
1533.00	9.8077	25.088454	0.000493	24.981478	-0.5466	0.365	9.8089	9.80890
1534.00	9.80821	25.088450	0.000494	24.981557	-0.5462	0.365	9.80721	9.80721
1535.00	9.80863	25.088514	0.000493	24.981709	-0.546	0.365	9.80636	9.80636
1536.00	9.80935	25.088571	0.000492	24.981775	-0.5458	0.365	9.80653	9.80653
1537.00	9.80919	25.088488	0.000488	24.981632	-0.546	0.365	9.80553	9.80553
1538.00	9.8092	25.088656	0.000487	24.981770	-0.5461	0.365	9.8059	9.80590
1539.00	9.80858	25.088718	0.000487	24.981758	-0.5464	0.365	9.80585	9.80585
1540.00	9.80812	25.088644	0.000488	24.981589	-0.5464	0.365	9.80606	9.80606
1541.00	9.8076	25.088763	0.000489	24.981649	-0.5463	0.365	9.80661	9.80661
1542.00	9.80727	25.088883	0.000488	24.981736	-0.5463	0.366	9.80821	9.80821
1543.00	9.80717	25.088820	0.000489	24.981716	-0.5464	0.366	9.80842	9.80842
1544.00	9.80746	25.088821	0.00049	24.981731	-0.5464	0.366	9.80829	9.80829
1545.00	9.8076	25.088939	0.000491	24.981817	-0.5465	0.366	9.81005	9.81005
1546.00	9.8079	25.088864	0.000489	24.981765	-0.5468	0.366	9.80938	9.80938
1547.00	9.8078	25.088879	0.000488	24.981786	-0.5467	0.366	9.80739	9.80739
1548.00	9.80751	25.088933	0.000487	24.981714	-0.5465	0.366	9.80677	9.80677
1549.00	9.80722	25.088960	0.000482	24.981683	-0.5463	0.367	9.80647	9.80647
1550.00	9.8072	25.088906	0.000481	24.981615	-0.5461	0.367	9.80469	9.80469
1551.00	9.80711	25.088981	0.000485	24.981611	-0.5457	0.367	9.80357	9.80357
1552.00	9.8068	25.088957	0.000489	24.981551	-0.5455	0.367	9.80393	9.80393
1553.00	9.80662	25.088947	0.000493	24.981557	-0.5453	0.367	9.8018	9.80180
1554.00	9.80675	25.088901	0.000494	24.981531	-0.5453	0.367	9.791	9.79100
1555.00	9.80685	25.088924	0.000494	24.981562	-0.5452	0.367	9.76713	9.76713
1556.00	9.80681	25.088896	0.000491	24.981544	-0.5453	0.367	9.72838	9.72838
1557.00	9.80595	25.088954	0.000491	24.981527	-0.5454	0.367	9.67638	9.67638
1558.00	9.80539	25.089054	0.000488	24.981570	-0.5456	0.367	9.62275	9.62275
1559.00	9.80389	25.089136	0.00049	24.981580	-0.5455	0.367	9.57987	9.57987
1560.00	9.80375	25.089268	0.00049	24.981596	-0.5454	0.367	9.55528	9.55528
1561.00	9.80297	25.089382	0.00049	24.981676	-0.5454	0.368	9.55238	9.55238
@11	2.0001	4.0	1560.08
1562.00	9.80356	25.089457	0.00049	24.981678	-0.5452	0.368	9.56974	9.56974
1563.00	9.79431	25.089467	0.000489	24.981624	-0.5451	0.368	9.59716	9.59716
1564.00	9.75048	25.089574	0.000487	24.981647	-0.5452	0.368	9.62828	9.62828
1565.00	9.68486	25.089545	0.000489	24.981640	-0.5452	0.368	9.65826	9.65826
1566.00	9.60767	25.089545	0.000492	24.981595	-0.5452	0.368	9.68564	9.68564
1567.00	9.54451	25.089543	0.000489	24.981632	-0.5452	0.368	9.70812	9.70812
1568.00	9.52675	25.089593	0.000491	24.981704	-0.5454	0.368	9.72649	9.72649
1569.00	9.53629	25.089464	0.000492	24.981614	-0.5453	0.368	9.74185	9.74185
1570.00	9.56221	25.089548	0.000493	24.981697	-0.5452	0.369	9.75372	9.75372
1571.00	9.5934	25.089512	0.000491	24.981662	-0.545	0.369	9.7629	9.76290
1572.00	9.63049	25.089521	0.000494	24.981644	-0.545	0.369	9.77075	9.77075
1573.00	9.66362	25.089469	0.000494	24.981510	-0.5451	0.369	9.77689	9.77689
1574.00	9.69158	25.089583	0.000496	24.981513	-0.5453	0.369	9.78104	9.78104
1575.00	9.71218	25.089628	0.000494	24.981534	-0.5455	0.369	9.78557	9.78557
1576.00	9.73009	25.089755	0.000496	24.981656	-0.5457	0.369	9.79023	9.79023
1577.00	9.74302	25.089793	0.000497	24.981677	-0.5456	0.369	9.79491	9.79491
1578.00	9.75554	25.089847	0.000496	24.981778	-0.5454	0.369	9.79819	9.79819
1579.00	9.76818	25.089853	0.000494	24.981760	-0.5454	0.369	9.80154	9.80154
1580.00	9.77143	25.089891	0.000492	24.981734	-0.5453	0.369	9.80352	9.80352
1581.00	9.77613	25.089884	0.000486	24.981592	-0.5452	0.370	9.80433	9.80433
1582.00	9.78232	25.089917	0.000482	24.981522	-0.5452	0.370	9.804	9.80400
1583.00	9.7863	25.090073	0.000484	24.981548	-0.5449	0.370	9.80443	9.80443
1584.00	9.78918	25.090125	0.000483	24.981482	-0.5444	0.370	9.80454	9.80454
1585.00	9.79424	25.090090	0.000479	24.981351	-0.5442	0.371	9.80464	9.80464
1586.00	9.79961	25.090032	0.000479	24.981299	-0.5443	0.371	9.80511	9.80511
1587.00	9.80328	25.090082	0.000479	24.981371	-0.5443	0.371	9.80568	9.80568
1588.00	9.80394	25.089982	0.000477	24.981337	-0.5447	0.371	9.80546	9.80546
1589.00	9.80387	25.089970	0.000478	24.981484	-0.5447	0.371	9.80454	9.80454
1590.00	9.80414	25.089949	0.000481	24.981564	-0.5448	0.371	9.80467	9.80467
1591.00	9.80441	25.090087	0.000484	24.981723	-0.5445	0.371	9.80471	9.80471
1592.00	9.80461	25.090085	0.000483	24.981657	-0.5441	0.371	9.80398	9.80398
1593.00	9.80442	25.090095	0.000482	24.981614	-0.5438	0.371	9.80501	9.80501
1594.00	9.8045	25.090091	0.000482	24.981537	-0.5439	0.371	9.806	9.80600
1595.00	9.80477	25.090256	0.000485	24.981652	-0.5439	0.371	9.80641	9.80641
1596.00	9.80505	25.090219	0.000486	24.981591	-0.5439	0.371	9.80676	9.80676
1597.00	9.80523	25.090259	0.000489	24.981687	-0.544	0.372	9.80801	9.80801
1598.00	9.80541	25.090278	0.000488	24.981682	-0.5439	0.372	9.80937	9.80937
1599.00	9.80596	25.090361	0.000485	24.981690	-0.5435	0.372	9.81047	9.81047
1600.00	9.8065	25.090263	0.000484	24.981496	-0.5433	0.372	9.81089	9.81089
1601.00	9.80684	25.090359	0.000483	24.981553	-0.5431	0.372	9.81164	9.81164
1602.00	9.80721	25.090405	0.000484	24.981550	-0.5429	0.372	9.81113	9.81113
1603.00	9.80744	25.090435	0.000483	24.981524	-0.5426	0.372	9.80822	9.80822
1604.00	9.80767	25.090431	0.000484	24.981523	-0.5426	0.372	9.80587	9.80587
1605.00	9.80811	25.090547	0.000485	24.981628	-0.5428	0.372	9.80509	9.80509
1606.00	9.80889	25.090588	0.000486	24.981594	-0.5428	0.372	9.80431	9.80431
1607.00	9.80965	25.090597	0.000487	24.981560	-0.5429	0.372	9.80472	9.80472
1608.00	9.80943	25.090642	0.00049	24.981542	-0.5431	0.372	9.80602	9.80602
1609.00	9.80997	25.090749	0.000494	24.981658	-0.5429	0.372	9.80767	9.80767
1610.00	9.81052	25.090741	0.000494	24.981674	-0.5424	0.372	9.80835	9.80835
1611.00	9.80898	25.090753	0.000495	24.981738	-0.542	0.372	9.80848	9.80848
1612.00	9.80639	25.090774	0.000491	24.981739	-0.5416	0.372	9.80896	9.80896
1613.00	9.80215	25.090844	0.000487	24.981781	-0.5412	0.372	9.81015	9.81015
1614.00	9.8034	25.090889	0.000487	24.981768	-0.5411	0.372	9.81182	9.81182
1615.00	9.80504	25.090981	0.000483	24.981785	-0.5411	0.373	9.81264	9.81264
1616.00	9.80589	25.090993	0.000482	24.981672	-0.5412	0.373	9.81447	9.81447
1617.00	9.80653	25.091047	0.000484	24.981639	-0.5415	0.373	9.81573	9.81573
1618.00	9.80778	25.091048	0.000486	24.981622	-0.5418	0.373	9.81681	9.81681
1619.00	9.8088	25.090999	0.000485	24.981557	-0.5419	0.373	9.81598	9.81598
1620.00	9.81012	25.090933	0.000487	24.981519	-0.5421	0.373	9.8167	9.81670
1621.00	9.81074	25.090950	0.000487	24.981546	-0.5421	0.373	9.81505	9.81505
1622.00	9.81161	25.090969	0.000488	24.981590	-0.5418	0.373	9.81317	9.81317
1623.00	9.81277	25.091024	0.000487	24.981628	-0.5415	0.373	9.81028	9.81028
1624.00	9.81382	25.091050	0.000484	24.981617	-0.5415	0.374	9.80964	9.80964
1625.00	9.81394	25.091076	0.000485	24.981618	-0.5414	0.374	9.80807	9.80807
1626.00	9.81339	25.091036	0.000483	24.981600	-0.5414	0.374	9.80799	9.80799
1627.00	9.81364	25.091019	0.00048	24.981569	-0.5417	0.374	9.80811	9.80811
1628.00	9.81407	25.091045	0.000483	24.981598	-0.5421	0.374	9.80877	9.80877
1629.00	9.81378	25.091117	0.000488	24.981637	-0.5425	0.374	9.80849	9.80849
1630.00	9.81278	25.091178	0.000488	24.981629	-0.5427	0.374	9.80779	9.80779
1631.00	9.81062	25.091299	0.00049	24.981677	-0.5428	0.374	9.80678	9.80678
1632.00	9.80883	25.091431	0.000493	24.981769	-0.5426	0.374	9.8052	9.80520
1633.00	9.80889	25.091515	0.000492	24.981810	-0.5422	0.374	9.80427	9.80427
1634.00	9.80876	25.091564	0.000488	24.981831	-0.542	0.374	9.80323	9.80323
1635.00	9.80854	25.091608	0.000488	24.981811	-0.542	0.374	9.80281	9.80281
1636.00	9.80767	25.091666	0.000487	24.981869	-0.542	0.375	9.80386	9.80386
1637.00	9.80693	25.091655	0.000483	24.981756	-0.542	0.375	9.80507	9.80507
1638.00	9.80639	25.091642	0.000482	24.981695	-0.542	0.375	9.80585	9.80585
1639.00	9.80596	25.091709	0.000486	24.981739	-0.5417	0.375	9.80634	9.80634
1640.00	9.8058	25.091793	0.000487	24.981787	-0.5414	0.375	9.80621	9.80621
1641.00	9.80569	25.091819	0.00049	24.981702	-0.5411	0.375	9.80549	9.80549
1642.00	9.80589	25.091835	0.000492	24.981719	-0.541	0.375	9.80404	9.80404
1643.00	9.80565	25.091859	0.000497	24.981670	-0.5406	0.375	9.80324	9.80324
1644.00	9.80537	25.091859	0.000495	24.981611	-0.5406	0.375	9.80308	9.80308
1645.00	9.80478	25.091835	0.000497	24.981569	-0.5405	0.375	9.80291	9.80291
1646.00	9.80454	25.091886	0.000494	24.981654	-0.5404	0.376	9.80248	9.80248
1647.00	9.80433	25.091906	0.000497	24.981694	-0.5401	0.376	9.80404	9.80404
1648.00	9.80394	25.091958	0.000495	24.981787	-0.5401	0.376	9.80488	9.80488
1649.00	9.80415	25.091979	0.000492	24.981750	-0.5401	0.376	9.80454	9.80454
1650.00	9.80436	25.092051	0.000491	24.981777	-0.5402	0.376	9.80529	9.80529
1651.00	9.80453	25.092010	0.000493	24.981733	-0.5405	0.376	9.80563	9.80563
1652.00	9.80456	25.092156	0.000493	24.981781	-0.5407	0.376	9.80533	9.80533
1653.00	9.80466	25.092126	0.000491	24.981645	-0.5408	0.376	9.80495	9.80495
1654.00	9.80467	25.092162	0.000489	24.981657	-0.5406	0.376	9.80465	9.80465
1655.00	9.80426	25.092133	0.000487	24.981581	-0.5401	0.376	9.80438	9.80438
1656.00	9.80413	25.092189	0.000487	24.981563	-0.5399	0.377	9.80372	9.80372
1657.00	9.80425	25.092129	0.000485	24.981535	-0.5397	0.377	9.80307	9.80307
1658.00	9.80409	25.092149	0.000485	24.981615	-0.5399	0.377	9.80264	9.80264
1659.00	9.80389	25.092210	0.00049	24.981662	-0.5399	0.377	9.80281	9.80281
1660.00	9.80387	25.092262	0.000496	24.981722	-0.5398	0.377	9.80336	9.80336
1661.00	9.804	25.092299	0.000495	24.981755	-0.5395	0.377	9.80403	9.80403
1662.00	9.80409	25.092329	0.000498	24.981787	-0.5389	0.377	9.80466	9.80466
1663.00	9.80427	25.092413	0.000498	24.981845	-0.5383	0.377	9.80424	9.80424
1664.00	9.80419	25.092370	0.000494	24.981823	-0.538	0.377	9.80453	9.80453
1665.00	9.80423	25.092412	0.000492	24.981821	-0.5382	0.378	9.80434	9.80434
1666.00	9.80441	25.092473	0.000494	24.981782	-0.5386	0.378	9.80423	9.80423
1667.00	9.80438	25.092545	0.000491	24.981773	-0.539	0.378	9.8041	9.80410
1668.00	9.80417	25.092528	0.000491	24.981598	-0.5389	0.378	9.80439	9.80439
1669.00	9.80418	25.092637	0.000494	24.981610	-0.539	0.378	9.80518	9.80518
1670.00	9.8043	25.092686	0.000492	24.981586	-0.5388	0.378	9.80542	9.80542
1671.00	9.80421	25.092657	0.000488	24.981533	-0.5389	0.378	9.80572	9.80572
1672.00	9.80424	25.092628	0.00049	24.981502	-0.5392	0.378	9.80614	9.80614
1673.00	9.80439	25.092634	0.000492	24.981601	-0.5397	0.378	9.80608	9.80608
1674.00	9.80444	25.092602	0.000491	24.981572	-0.5398	0.378	9.80547	9.80547
1675.00	9.80449	25.092545	0.00049	24.981568	-0.5398	0.378	9.80436	9.80436
1676.00	9.80441	25.092538	0.00049	24.981615	-0.5395	0.378	9.80384	9.80384
1677.00	9.80441	25.092550	0.000487	24.981599	-0.5391	0.379	9.80278	9.80278
1678.00	9.80449	25.092583	0.000485	24.981640	-0.5386	0.379	9.80317	9.80317
1679.00	9.80453	25.092544	0.000485	24.981581	-0.5386	0.379	9.80366	9.80366
1680.00	9.80463	25.092624	0.000487	24.981614	-0.5386	0.379	9.80418	9.80418
1681.00	9.80454	25.092617	0.000488	24.981621	-0.5385	0.379	9.80452	9.80452
1682.00	9.80457	25.092636	0.000489	24.981638	-0.5385	0.379	9.80571	9.80571
1683.00	9.8048	25.092685	0.000489	24.981616	-0.5385	0.379	9.80709	9.80709
1684.00	9.80522	25.092768	0.000488	24.981638	-0.5384	0.380	9.80783	9.80783
1685.00	9.80562	25.092825	0.000488	24.981656	-0.5381	0.380	9.80858	9.80858
1686.00	9.8057	25.092975	0.00049	24.981656	-0.538	0.380	9.80936	9.80936
1687.00	9.80592	25.093108	0.00049	24.981661	-0.5379	0.380	9.80951	9.80951
1688.00	9.80593	25.093162	0.00049	24.981655	-0.5375	0.380	9.80949	9.80949
1689.00	9.80587	25.093252	0.000491	24.981686	-0.5371	0.380	9.80943	9.80943
1690.00	9.80604	25.093142	0.000489	24.981526	-0.5369	0.380	9.81	9.81000
1691.00	9.80658	25.093085	0.000485	24.981453	-0.5365	0.380	9.80964	9.80964
1692.00	9.80742	25.093055	0.000481	24.981364	-0.5361	0.380	9.80945	9.80945
1693.00	9.80788	25.092957	0.000478	24.981255	-0.5361	0.381	9.80897	9.80897
1694.00	9.80832	25.092970	0.000478	24.981330	-0.5363	0.381	9.80827	9.80827
1695.00	9.80823	25.092988	0.000474	24.981407	-0.5366	0.381	9.80698	9.80698
1696.00	9.80815	25.093041	0.000476	24.981484	-0.537	0.381	9.8072	9.80720
1697.00	9.80803	25.093080	0.000479	24.981536	-0.5376	0.381	9.80701	9.80701
1698.00	9.80809	25.093233	0.000482	24.981631	-0.538	0.381	9.80666	9.80666
1699.00	9.80835	25.093186	0.00048	24.981489	-0.5378	0.381	9.80659	9.80659
1700.00	9.80859	25.093314	0.000484	24.981486	-0.5374	0.381	9.80769	9.80769
1701.00	9.80842	25.093333	0.000484	24.981408	-0.5372	0.381	9.80793	9.80793
1702.00	9.80848	25.093315	0.000482	24.981393	-0.5372	0.382	9.80848	9.80848
1703.00	9.80838	25.093383	0.000482	24.981478	-0.5371	0.382	9.80747	9.80747
1704.00	9.80829	25.093448	0.000482	24.981520	-0.5371	0.382	9.80003	9.80003
1705.00	9.80817	25.093474	0.000481	24.981560	-0.5372	0.382	9.7805	9.78050
1706.00	9.8077	25.093457	0.00048	24.981567	-0.537	0.382	9.74621	9.74621
1707.00	9.80764	25.093517	0.00048	24.981592	-0.5366	0.383	9.69859	9.69859
1708.00	9.80756	25.093476	0.000481	24.981522	-0.5362	0.383	9.64506	9.64506
1709.00	9.80806	25.093549	0.000486	24.981632	-0.5362	0.383	9.59892	9.59892
1710.00	9.80859	25.093570	0.000489	24.981686	-0.5361	0.383	9.56944	9.56944
1711.00	9.80935	25.093622	0.000491	24.981751	-0.5361	0.383	9.55994	9.55994
@12	2.0001	4.0	1710.06
1712.00	9.80948	25.093592	0.000492	24.981660	-0.5362	0.383	9.57087	9.57087
1713.00	9.80146	25.093580	0.000492	24.981617	-0.5363	0.383	9.59592	9.59592
1714.00	9.76982	25.093540	0.000491	24.981522	-0.5362	0.383	9.62448	9.62448
1715.00	9.71176	25.093565	0.000492	24.981492	-0.5361	0.383	9.65227	9.65227
1716.00	9.63802	25.093593	0.000492	24.981540	-0.5358	0.383	9.6802	9.68020
1717.00	9.57166	25.093682	0.000492	24.981634	-0.5357	0.383	9.70354	9.70354
1718.00	9.5345	25.093706	0.000491	24.981652	-0.5356	0.383	9.72299	9.72299
1719.00	9.53966	25.093673	0.00049	24.981646	-0.5355	0.383	9.73964	9.73964
1720.00	9.56451	25.093663	0.000491	24.981670	-0.5354	0.383	9.75327	9.75327
1721.00	9.59034	25.093666	0.000493	24.981650	-0.5353	0.383	9.76306	9.76306
1722.00	9.62608	25.093720	0.000496	24.981694	-0.5353	0.383	9.7715	9.77150
1723.00	9.65905	25.093729	0.000495	24.981639	-0.5353	0.383	9.77726	9.77726
1724.00	9.68221	25.093803	0.000496	24.981686	-0.5353	0.383	9.78178	9.78178
1725.00	9.70382	25.093819	0.000498	24.981663	-0.5354	0.383	9.78537	9.78537
1726.00	9.7295	25.093818	0.000499	24.981645	-0.5353	0.383	9.78719	9.78719
1727.00	9.7429	25.093766	0.000502	24.981607	-0.5352	0.383	9.78899	9.78899
1728.00	9.75656	25.093840	0.000505	24.981717	-0.5351	0.383	9.79012	9.79012
1729.00	9.7652	25.093804	0.000506	24.981650	-0.5351	0.383	9.79109	9.79109
1730.00	9.77177	25.093937	0.000505	24.981716	-0.5351	0.383	9.79174	9.79174
1731.00	9.77886	25.094040	0.000501	24.981799	-0.5351	0.384	9.79272	9.79272
1732.00	9.78491	25.094062	0.000498	24.981803	-0.5352	0.384	9.79228	9.79228
1733.00	9.78589	25.094039	0.000498	24.981762	-0.5354	0.384	9.79341	9.79341
1734.00	9.78739	25.094073	0.000497	24.981838	-0.5352	0.384	9.79441	9.79441
1735.00	9.78872	25.093978	0.000496	24.981739	-0.5352	0.384	9.79609	9.79609
1736.00	9.78965	25.093982	0.000495	24.981659	-0.5352	0.384	9.79797	9.79797
1737.00	9.79024	25.094058	0.000497	24.981772	-0.535	0.384	9.79981	9.79981
1738.00	9.79123	25.094071	0.000497	24.981724	-0.5345	0.384	9.80056	9.80056
1739.00	9.79255	25.094137	0.000497	24.981708	-0.5342	0.385	9.80037	9.80037
1740.00	9.79375	25.094195	0.000499	24.981752	-0.5338	0.385	9.79868	9.79868
1741.00	9.79472	25.094192	0.0005	24.981715	-0.5334	0.385	9.79783	9.79783
1742.00	9.79562	25.094106	0.0005	24.981596	-0.5332	0.385	9.79739	9.79739
1743.00	9.79661	25.094134	0.000497	24.981694	-0.5329	0.385	9.79712	9.79712
1744.00	9.79764	25.094105	0.000495	24.981709	-0.5328	0.385	9.79796	9.79796
1745.00	9.79747	25.094103	0.000494	24.981705	-0.5329	0.385	9.80023	9.80023
1746.00	9.79738	25.094125	0.000496	24.981741	-0.533	0.385	9.80192	9.80192
1747.00	9.79807	25.094207	0.000496	24.981670	-0.533	0.385	9.80317	9.80317
1748.00	9.79878	25.094297	0.000499	24.981689	-0.5332	0.385	9.80468	9.80468
1749.00	9.79899	25.094384	0.000502	24.981643	-0.5333	0.385	9.80628	9.80628
1750.00	9.79964	25.094363	0.0005	24.981570	-0.5334	0.385	9.80692	9.80692
1751.00	9.80057	25.094390	0.000497	24.981561	-0.5334	0.385	9.80656	9.80656
1752.00	9.80132	25.094376	0.000495	24.981623	-0.5332	0.385	9.80632	9.80632
1753.00	9.80139	25.094390	0.000495	24.981598	-0.5331	0.386	9.8052	9.80520
1754.00	9.80165	25.094375	0.000493	24.981630	-0.5329	0.386	9.80372	9.80372
1755.00	9.80251	25.094459	0.000494	24.981697	-0.5327	0.386	9.80307	9.80307
1756.00	9.80274	25.094633	0.000498	24.981851	-0.5327	0.386	9.8028	9.80280
1757.00	9.80265	25.094734	0.000498	24.981869	-0.533	0.386	9.80261	9.80261
1758.00	9.80273	25.094821	0.000496	24.981865	-0.5329	0.386	9.80281	9.80281
1759.00	9.80327	25.094813	0.000493	24.981766	-0.5328	0.386	9.80302	9.80302
1760.00	9.80397	25.094860	0.000492	24.981772	-0.5327	0.386	9.80197	9.80197
1761.00	9.80427	25.094717	0.000488	24.981542	-0.5325	0.387	9.80124	9.80124
1762.00	9.80432	25.094665	0.000491	24.981483	-0.5321	0.387	9.79979	9.79979
1763.00	9.80375	25.094697	0.000495	24.981547	-0.532	0.386	9.79825	9.79825
1764.00	9.80291	25.094791	0.000497	24.981632	-0.532	0.387	9.79795	9.79795
1765.00	9.80268	25.094905	0.000497	24.981735	-0.5318	0.387	9.79827	9.79827
1766.00	9.8024	25.094967	0.000497	24.981759	-0.5317	0.387	9.79923	9.79923
1767.00	9.80193	25.095084	0.000501	24.981871	-0.5318	0.387	9.80098	9.80098
1768.00	9.80118	25.095046	0.000498	24.981740	-0.5318	0.387	9.80268	9.80268
1769.00	9.80071	25.095112	0.0005	24.981737	-0.5317	0.387	9.80226	9.80226
1770.00	9.80046	25.095136	0.000499	24.981773	-0.5318	0.387	9.80143	9.80143
1771.00	9.80022	25.095284	0.0005	24.981952	-0.5319	0.387	9.79932	9.79932
1772.00	9.7999	25.095202	0.000496	24.981840	-0.5318	0.387	9.79807	9.79807
1773.00	9.79931	25.095259	0.000498	24.981910	-0.5316	0.387	9.7972	9.79720
1774.00	9.79936	25.095255	0.000497	24.981908	-0.5311	0.388	9.79718	9.79718
1775.00	9.80054	25.095235	0.000497	24.981787	-0.5308	0.388	9.79892	9.79892
1776.00	9.8004	25.095193	0.000496	24.981707	-0.5304	0.388	9.80092	9.80092
1777.00	9.80125	25.095340	0.0005	24.981840	-0.5302	0.388	9.80166	9.80166
1778.00	9.80122	25.095322	0.000497	24.981808	-0.5301	0.388	9.80218	9.80218
1779.00	9.79939	25.095344	0.000498	24.981776	-0.5301	0.388	9.80262	9.80262
1780.00	9.79781	25.095437	0.0005	24.981790	-0.5301	0.388	9.80251	9.80251
1781.00	9.79815	25.095449	0.000499	24.981753	-0.5301	0.388	9.80238	9.80238
1782.00	9.79938	25.095579	0.000501	24.981720	-0.5302	0.388	9.80263	9.80263
1783.00	9.79986	25.095826	0.000507	24.981946	-0.5301	0.388	9.80386	9.80386
1784.00	9.80025	25.095772	0.000502	24.981844	-0.5301	0.388	9.80558	9.80558
1785.00	9.80067	25.095777	0.000501	24.981830	-0.53	0.388	9.80648	9.80648
1786.00	9.80144	25.095787	0.000501	24.981808	-0.5299	0.388	9.8065	9.80650
1787.00	9.80191	25.095637	0.000495	24.981739	-0.5298	0.388	9.80672	9.80672
1788.00	9.80224	25.095451	0.000491	24.981434	-0.5298	0.388	9.80598	9.80598
1789.00	9.80256	25.095730	0.000498	24.981667	-0.5298	0.389	9.80479	9.80479
1790.00	9.8034	25.095823	0.0005	24.981755	-0.5297	0.389	9.80375	9.80375
1791.00	9.8041	25.095727	0.000497	24.981624	-0.5295	0.389	9.80256	9.80256
1792.00	9.80438	25.095716	0.000495	24.981547	-0.5292	0.389	9.8007	9.80070
1793.00	9.80453	25.095794	0.000493	24.981682	-0.5292	0.389	9.79956	9.79956
1794.00	9.80431	25.095707	0.000489	24.981625	-0.5292	0.389	9.79899	9.79899
1795.00	9.80378	25.095602	0.000486	24.981464	-0.5292	0.389	9.79836	9.79836
1796.00	9.80353	25.095857	0.000486	24.981677	-0.5293	0.389	9.79885	9.79885
1797.00	9.80339	25.096044	0.000494	24.981776	-0.5294	0.390	9.80073	9.80073
1798.00	9.80324	25.096075	0.000495	24.981704	-0.5293	0.390	9.8006	9.80060
1799.00	9.80195	25.096119	0.000493	24.981712	-0.5292	0.390	9.79904	9.79904
1800.00	9.80091	25.096382	0.000493	24.981963	-0.529	0.390	9.79743	9.79743
1801.00	9.80063	25.096373	0.000494	24.981910	-0.5289	0.390	9.79633	9.79633
1802.00	9.80074	25.096475	0.000492	24.982024	-0.5287	0.390	9.79518	9.79518
1803.00	9.8004	25.096627	0.000494	24.982122	-0.5286	0.390	9.79524	9.79524
1804.00	9.79953	25.096587	0.000495	24.981996	-0.5283	0.390	9.797	9.79700
1805.00	9.79884	25.096303	0.000491	24.981695	-0.528	0.390	9.7991	9.79910
1806.00	9.79953	25.096463	0.000496	24.981846	-0.528	0.390	9.80051	9.80051
1807.00	9.79947	25.096399	0.000494	24.981780	-0.5279	0.390	9.80097	9.80097
1808.00	9.7978	25.096279	0.000487	24.981651	-0.5281	0.390	9.80101	9.80101
1809.00	9.79404	25.096179	0.000484	24.981536	-0.5285	0.391	9.7999	9.79990
1810.00	9.79457	25.096244	0.000485	24.981524	-0.5287	0.391	9.79879	9.79879
1811.00	9.79616	25.096142	0.000478	24.981333	-0.5288	0.391	9.79751	9.79751
1812.00	9.79758	25.096210	0.000476	24.981344	-0.5288	0.391	9.79735	9.79735
1813.00	9.79797	25.096261	0.000477	24.981384	-0.5285	0.391	9.79783	9.79783
1814.00	9.79779	25.096482	0.000478	24.981587	-0.5281	0.391	9.79881	9.79881
1815.00	9.79774	25.096670	0.000483	24.981801	-0.5279	0.392	9.79946	9.79946
1816.00	9.79811	25.096620	0.000483	24.981748	-0.5277	0.392	9.80027	9.80027
1817.00	9.79882	25.096789	0.000484	24.981889	-0.5275	0.392	9.80037	9.80037
1818.00	9.79917	25.096793	0.000483	24.981838	-0.5277	0.392	9.80078	9.80078
1819.00	9.79925	25.096797	0.000485	24.981762	-0.528	0.392	9.80136	9.80136
1820.00	9.79964	25.096812	0.000483	24.981683	-0.528	0.392	9.80202	9.80202
1821.00	9.80002	25.097026	0.000488	24.981906	-0.5283	0.393	9.80315	9.80315
1822.00	9.80002	25.096826	0.000487	24.981691	-0.5284	0.393	9.80393	9.80393
1823.00	9.79993	25.096842	0.000489	24.981708	-0.5281	0.393	9.80409	9.80409
1824.00	9.80047	25.096849	0.000491	24.981785	-0.5278	0.393	9.80424	9.80424
1825.00	9.80075	25.096858	0.000493	24.981837	-0.5276	0.393	9.80472	9.80472
1826.00	9.80088	25.096769	0.000492	24.981698	-0.5274	0.393	9.80469	9.80469
1827.00	9.80143	25.096772	0.00049	24.981658	-0.5271	0.393	9.80516	9.80516
1828.00	9.80202	25.096941	0.000492	24.981789	-0.5271	0.393	9.80567	9.80567
1829.00	9.80247	25.097056	0.00049	24.981834	-0.5271	0.393	9.80332	9.80332
1830.00	9.80313	25.097001	0.000486	24.981685	-0.527	0.393	9.80057	9.80057
1831.00	9.80358	25.097136	0.000485	24.981789	-0.5268	0.394	9.79809	9.79809
1832.00	9.80411	25.097251	0.000489	24.981891	-0.5268	0.394	9.79571	9.79571
1833.00	9.80479	25.097196	0.000488	24.981774	-0.5267	0.394	9.79394	9.79394
1834.00	9.8051	25.097178	0.000491	24.981692	-0.5265	0.394	9.79545	9.79545
1835.00	9.80529	25.097225	0.000491	24.981696	-0.5267	0.394	9.79736	9.79736
1836.00	9.80598	25.097139	0.000491	24.981575	-0.527	0.394	9.79898	9.79898
1837.00	9.8065	25.097277	0.00049	24.981647	-0.5273	0.394	9.80092	9.80092
1838.00	9.80514	25.097274	0.000491	24.981608	-0.5275	0.394	9.80209	9.80209
1839.00	9.79343	25.097515	0.000497	24.981800	-0.5276	0.394	9.80199	9.80199
1840.00	9.79268	25.097754	0.000503	24.982044	-0.5273	0.394	9.80217	9.80217
1841.00	9.79346	25.097973	0.000512	24.982283	-0.5267	0.394	9.80229	9.80229
1842.00	9.79564	25.097923	0.000516	24.982190	-0.5262	0.394	9.80175	9.80175
1843.00	9.79725	25.097854	0.000514	24.982117	-0.5255	0.394	9.80134	9.80134
1844.00	9.79869	25.097740	0.000506	24.981996	-0.525	0.394	9.802	9.80200
1845.00	9.79932	25.097681	0.000505	24.981896	-0.5249	0.394	9.80096	9.80096
1846.00	9.79974	25.097605	0.000497	24.981675	-0.5249	0.394	9.80048	9.80048
1847.00	9.80001	25.097613	0.000493	24.981638	-0.5249	0.395	9.79983	9.79983
1848.00	9.8	25.097779	0.000497	24.981743	-0.525	0.395	9.79904	9.79904
1849.00	9.79979	25.097835	0.000499	24.981725	-0.5254	0.395	9.79775	9.79775
1850.00	9.79955	25.097813	0.000497	24.981671	-0.5258	0.395	9.798	9.79800
1851.00	9.79976	25.097794	0.000498	24.981642	-0.5258	0.395	9.79816	9.79816
1852.00	9.80026	25.097813	0.000501	24.981647	-0.5256	0.395	9.79951	9.79951
1853.00	9.80059	25.097812	0.000499	24.981637	-0.5255	0.395	9.79989	9.79989
1854.00	9.80049	25.097710	0.000496	24.981534	-0.525	0.395	9.79378	9.79378
1855.00	9.80016	25.097768	0.000496	24.981535	-0.5245	0.395	9.77528	9.77528
1856.00	9.79992	25.097771	0.000492	24.981530	-0.5243	0.396	9.74466	9.74466
1857.00	9.79957	25.097748	0.000489	24.981513	-0.5246	0.396	9.70118	9.70118
1858.00	9.79907	25.097898	0.000487	24.981733	-0.5246	0.396	9.65245	9.65245
1859.00	9.79889	25.097994	0.000493	24.981856	-0.5246	0.396	9.61154	9.61154
1860.00	9.79931	25.098000	0.000492	24.981896	-0.5247	0.396	9.58599	9.58599
1861.00	9.80115	25.098008	0.000493	24.981895	-0.5247	0.396	9.57902	9.57902
@13	2.0001	4.0	1860.09
1862.00	9.80503	25.098071	0.000496	24.981885	-0.5244	0.396	9.59085	9.59085
1863.00	9.79854	25.097970	0.000494	24.981710	-0.5244	0.396	9.61363	9.61363
1864.00	9.76609	25.098038	0.000493	24.981685	-0.5246	0.396	9.63779	9.63779
1865.00	9.70653	25.098093	0.000494	24.981748	-0.5247	0.396	9.662	9.66200
1866.00	9.64642	25.098105	0.000496	24.981727	-0.5248	0.396	9.68181	9.68181
1867.00	9.58815	25.098153	0.000493	24.981769	-0.5251	0.396	9.69787	9.69787
1868.00	9.55541	25.098323	0.000495	24.981880	-0.5252	0.396	9.71185	9.71185
1869.00	9.56175	25.098246	0.000494	24.981837	-0.5253	0.396	9.72625	9.72625
1870.00	9.57927	25.098113	0.00049	24.981607	-0.5255	0.397	9.73906	9.73906
1871.00	9.61128	25.098207	0.000493	24.981707	-0.5255	0.397	9.75106	9.75106
1872.00	9.64702	25.098131	0.000495	24.981701	-0.5255	0.397	9.76071	9.76071
1873.00	9.66869	25.098022	0.000496	24.981541	-0.5255	0.397	9.76956	9.76956
1874.00	9.68279	25.098039	0.000497	24.981579	-0.5253	0.397	9.77671	9.77671
1875.00	9.70002	25.098152	0.0005	24.981702	-0.5249	0.397	9.78196	9.78196
1876.00	9.71045	25.098127	0.000496	24.981651	-0.5247	0.397	9.78742	9.78742
1877.00	9.7272	25.098229	0.000496	24.981576	-0.5247	0.397	9.79219	9.79219
1878.00	9.73894	25.098269	0.000494	24.981648	-0.5244	0.397	9.79607	9.79607
1879.00	9.75475	25.098455	0.000497	24.981689	-0.5242	0.397	9.79797	9.79797
1880.00	9.76402	25.098523	0.000495	24.981669	-0.5241	0.397	9.80045	9.80045
1881.00	9.77029	25.098628	0.0005	24.981762	-0.5238	0.397	9.80085	9.80085
1882.00	9.77567	25.098678	0.0005	24.981871	-0.5237	0.397	9.79931	9.79931
1883.00	9.78285	25.098671	0.000499	24.981753	-0.5238	0.398	9.7981	9.79810
1884.00	9.79056	25.098582	0.000498	24.981654	-0.5237	0.398	9.79825	9.79825
1885.00	9.79084	25.098571	0.0005	24.981632	-0.5233	0.398	9.79777	9.79777
1886.00	9.79788	25.098563	0.000497	24.981501	-0.5231	0.398	9.79833	9.79833
1887.00	9.80028	25.098556	0.000496	24.981408	-0.5227	0.398	9.80007	9.80007
1888.00	9.80084	25.098708	0.000497	24.981572	-0.5222	0.398	9.79995	9.79995
1889.00	9.80023	25.098761	0.000495	24.981654	-0.5222	0.398	9.80018	9.80018
1890.00	9.79909	25.098807	0.000494	24.981675	-0.5225	0.398	9.80065	9.80065
1891.00	9.79943	25.098877	0.000494	24.981803	-0.5227	0.399	9.80202	9.80202
1892.00	9.79971	25.098949	0.000493	24.981864	-0.5229	0.399	9.80336	9.80336
1893.00	9.79939	25.098875	0.00049	24.981714	-0.523	0.399	9.80502	9.80502
1894.00	9.79883	25.098901	0.00049	24.981680	-0.5229	0.399	9.80535	9.80535
1895.00	9.79876	25.098843	0.000487	24.981593	-0.5226	0.399	9.80557	9.80557
1896.00	9.79949	25.098774	0.000486	24.981455	-0.5226	0.399	9.80538	9.80538
1897.00	9.80041	25.098826	0.000488	24.981448	-0.5224	0.399	9.8062	9.80620
1898.00	9.79974	25.098977	0.000493	24.981652	-0.522	0.399	9.8078	9.80780
1899.00	9.80124	25.099008	0.00049	24.981599	-0.5216	0.399	9.8094	9.80940
1900.00	9.80385	25.099137	0.000492	24.981668	-0.5214	0.399	9.81016	9.81016
1901.00	9.80597	25.099252	0.000493	24.981744	-0.5211	0.399	9.80882	9.80882
1902.00	9.80529	25.099252	0.000493	24.981697	-0.521	0.399	9.80761	9.80761
1903.00	9.80567	25.099189	0.000492	24.981550	-0.5212	0.399	9.80704	9.80704
1904.00	9.80694	25.099304	0.000498	24.981640	-0.5218	0.399	9.80556	9.80556
1905.00	9.80728	25.099298	0.0005	24.981627	-0.5223	0.399	9.8053	9.80530
1906.00	9.80777	25.099333	0.000499	24.981646	-0.5226	0.399	9.80605	9.80605
1907.00	9.80826	25.099360	0.000502	24.981733	-0.5228	0.399	9.80679	9.80679
1908.00	9.80766	25.099409	0.000499	24.981762	-0.5228	0.399	9.80696	9.80696
1909.00	9.80838	25.099387	0.000499	24.981713	-0.5227	0.399	9.80756	9.80756
1910.00	9.80768	25.099431	0.000501	24.981719	-0.5223	0.399	9.8077	9.80770
1911.00	9.80741	25.099524	0.000499	24.981683	-0.5222	0.399	9.80755	9.80755
1912.00	9.80707	25.099603	0.000494	24.981658	-0.5221	0.400	9.80565	9.80565
1913.00	9.80738	25.099699	0.000495	24.981699	-0.5219	0.400	9.80312	9.80312
1914.00	9.80736	25.099733	0.000493	24.981725	-0.5215	0.400	9.80194	9.80194
1915.00	9.80668	25.099690	0.000486	24.981674	-0.5212	0.400	9.80247	9.80247
1916.00	9.8057	25.099593	0.000483	24.981640	-0.5209	0.401	9.80369	9.80369
1917.00	9.80518	25.099561	0.000484	24.981594	-0.5209	0.401	9.80655	9.80655
1918.00	9.8053	25.099528	0.000484	24.981507	-0.5209	0.401	9.81006	9.81006
1919.00	9.80501	25.099538	0.000482	24.981497	-0.5209	0.401	9.812	9.81200
1920.00	9.80473	25.099664	0.000485	24.981596	-0.5208	0.401	9.8114	9.81140
1921.00	9.80317	25.099701	0.000484	24.981612	-0.5207	0.401	9.81126	9.81126
1922.00	9.80085	25.099655	0.00048	24.981594	-0.5204	0.401	9.81064	9.81064
1923.00	9.79822	25.099642	0.000483	24.981644	-0.5201	0.401	9.80955	9.80955
1924.00	9.80144	25.099583	0.000484	24.981574	-0.5202	0.401	9.80808	9.80808
1925.00	9.80934	25.099559	0.000486	24.981558	-0.5207	0.401	9.80788	9.80788
1926.00	9.81097	25.099515	0.000488	24.981516	-0.5209	0.401	9.80699	9.80699
1927.00	9.81289	25.099578	0.000491	24.981561	-0.5209	0.401	9.8068	9.80680
1928.00	9.81146	25.099641	0.00049	24.981604	-0.521	0.402	9.80673	9.80673
1929.00	9.81107	25.099594	0.00049	24.981607	-0.5207	0.402	9.80788	9.80788
1930.00	9.8101	25.099651	0.000493	24.981625	-0.5201	0.402	9.80859	9.80859
1931.00	9.80939	25.099794	0.000496	24.981741	-0.5197	0.402	9.80938	9.80938
1932.00	9.80925	25.099769	0.000496	24.981664	-0.5195	0.401	9.80962	9.80962
1933.00	9.80853	25.099722	0.000492	24.981571	-0.5194	0.402	9.80917	9.80917
1934.00	9.80847	25.099901	0.000494	24.981663	-0.5192	0.402	9.80928	9.80928
1935.00	9.80865	25.099873	0.000493	24.981670	-0.5195	0.402	9.80848	9.80848
[truncated: 983 more rows]

## Sheet: Extended data Fig. 7f#2
$ITC
$	19
$NOT
$	25
$	60
$	750
$	10
$	2
$ADCGainCode:	0
$False		True
$	0.4		0.8		150		5
$	2		4		150		5
$	2		4		150		5
$	2		4		150		5
$	2		4		150		5
$	2		4		150		5
$	2		4		150		5
$	2		4		150		5
$	2		4		150		5
$	2		4		150		5
$	2		4		150		5
$	2		4		150		5
$	2		4		150		5
$	2		4		150		5
$	2		4		150		5
$	2		4		150		5
$	2		4		150		5
$	2		4		150		5
$	2		4		150		5
#	0
#	0.45
#	0.048
#	0.204
#	25
#	4
#	6
#	1
?
%
%	0.204
%	4
%-0.415243		29.66561
%-0.420723		29.35092
%	0.833333
%	167700		167800
%	0.25		81
%-0.01843		-0.033995
%-20		8
%	0		0
%	0
%	128000	128262
%	43.1
%	500		750		1000		750
%	0.04257		-0.00249		4.7734e-05		-4.35026e-07		2.01917e-09
%		Ver:		Run		1:45:15
@0
5.00	9.84131	25.036128	0.000504	24.981823	-0.6369	0.190	9.84362	9.84362
6.00	9.84111	25.035988	0.000495	24.981708	-0.6372	0.190	9.84291	9.84291
7.00	9.8409	25.035881	0.000491	24.981643	-0.6377	0.190	9.84185	9.84185
8.00	9.84075	25.035959	0.000489	24.981726	-0.6383	0.191	9.84068	9.84068
9.00	9.84066	25.035839	0.000482	24.981613	-0.6385	0.191	9.84032	9.84032
10.00	9.84049	25.035817	0.000478	24.981604	-0.6386	0.191	9.84033	9.84033
11.00	9.84066	25.035928	0.000482	24.981805	-0.6385	0.191	9.84145	9.84145
12.00	9.84092	25.036033	0.000485	24.981903	-0.6382	0.191	9.84122	9.84122
13.00	9.84091	25.036227	0.00049	24.982073	-0.6381	0.191	9.84087	9.84087
14.00	9.8409	25.036424	0.000498	24.982204	-0.6382	0.191	9.84159	9.84159
15.00	9.84098	25.036683	0.000505	24.982395	-0.6384	0.191	9.84206	9.84206
16.00	9.84122	25.036658	0.000505	24.982233	-0.6386	0.191	9.84239	9.84239
17.00	9.8416	25.036833	0.000508	24.982322	-0.6387	0.191	9.84355	9.84355
18.00	9.84204	25.036623	0.000502	24.981997	-0.6387	0.191	9.84537	9.84537
19.00	9.84263	25.036481	0.000499	24.981769	-0.6384	0.191	9.84621	9.84621
20.00	9.84293	25.036445	0.000494	24.981682	-0.6381	0.192	9.84644	9.84644
21.00	9.84326	25.036382	0.000489	24.981600	-0.638	0.192	9.84686	9.84686
22.00	9.84342	25.036415	0.000485	24.981560	-0.6381	0.192	9.84689	9.84689
23.00	9.84333	25.036490	0.000486	24.981536	-0.6384	0.192	9.84666	9.84666
24.00	9.84349	25.036706	0.000486	24.981664	-0.6385	0.193	9.84655	9.84655
25.00	9.84376	25.036542	0.00048	24.981382	-0.6387	0.193	9.84698	9.84698
26.00	9.84417	25.036696	0.000483	24.981443	-0.6387	0.193	9.84663	9.84663
27.00	9.84444	25.036655	0.000486	24.981342	-0.6388	0.193	9.84631	9.84631
28.00	9.84449	25.036624	0.00048	24.981257	-0.6388	0.193	9.84524	9.84524
29.00	9.84462	25.036509	0.000474	24.981172	-0.6393	0.193	9.84452	9.84452
30.00	9.84471	25.036930	0.000484	24.981654	-0.6398	0.193	9.84315	9.84315
31.00	9.84458	25.037018	0.000486	24.981740	-0.6399	0.193	9.84233	9.84233
32.00	9.84461	25.037138	0.000484	24.981874	-0.6399	0.194	9.8423	9.84230
33.00	9.84483	25.037121	0.000483	24.981975	-0.6397	0.194	9.84259	9.84259
34.00	9.84504	25.037380	0.000494	24.982218	-0.6392	0.194	9.84275	9.84275
35.00	9.84497	25.037047	0.00049	24.981853	-0.6387	0.194	9.84357	9.84357
36.00	9.84504	25.037125	0.000491	24.981943	-0.6387	0.194	9.84392	9.84392
37.00	9.84486	25.036909	0.00049	24.981728	-0.6385	0.193	9.84392	9.84392
38.00	9.84479	25.037165	0.0005	24.981945	-0.6385	0.193	9.84426	9.84426
39.00	9.84466	25.037056	0.000496	24.981836	-0.6388	0.194	9.84482	9.84482
40.00	9.84475	25.037255	0.000496	24.982026	-0.6391	0.194	9.84537	9.84537
41.00	9.84472	25.037093	0.000494	24.981803	-0.6394	0.194	9.84573	9.84573
42.00	9.84468	25.037308	0.000498	24.981988	-0.6399	0.194	9.84639	9.84639
43.00	9.84463	25.037369	0.000499	24.981977	-0.6404	0.194	9.84578	9.84578
44.00	9.84434	25.037145	0.000496	24.981725	-0.6405	0.194	9.84499	9.84499
45.00	9.84429	25.037060	0.000498	24.981599	-0.6406	0.194	9.84466	9.84466
46.00	9.84403	25.037513	0.000506	24.982074	-0.6406	0.194	9.84388	9.84388
47.00	9.84394	25.037644	0.000508	24.982206	-0.6406	0.194	9.84346	9.84346
48.00	9.84412	25.037425	0.000506	24.982002	-0.6406	0.194	9.84427	9.84427
49.00	9.84415	25.037638	0.000506	24.982170	-0.6405	0.194	9.8439	9.84390
50.00	9.84408	25.037734	0.000505	24.982256	-0.6406	0.195	9.8428	9.84280
51.00	9.84416	25.037326	0.000495	24.981747	-0.6405	0.195	9.84329	9.84329
52.00	9.84429	25.037145	0.000488	24.981527	-0.6405	0.195	9.84035	9.84035
53.00	9.84429	25.037365	0.000492	24.981691	-0.6404	0.195	9.82909	9.82909
54.00	9.84435	25.037445	0.000495	24.981747	-0.6403	0.195	9.81332	9.81332
55.00	9.84416	25.037484	0.000495	24.981790	-0.6402	0.195	9.79657	9.79657
56.00	9.84356	25.037525	0.000494	24.981801	-0.6402	0.195	9.77979	9.77979
57.00	9.84329	25.037632	0.000495	24.981916	-0.6401	0.195	9.76938	9.76938
58.00	9.84307	25.037517	0.000488	24.981804	-0.6399	0.195	9.76858	9.76858
59.00	9.84277	25.037546	0.000486	24.981749	-0.64	0.196	9.77548	9.77548
60.00	9.84157	25.037535	0.000488	24.981655	-0.6401	0.196	9.78507	9.78507
@1	0.4	0.8	60.025
61.00	9.84435	25.037604	0.000488	24.981676	-0.6405	0.196	9.79542	9.79542
62.00	9.82903	25.037621	0.000489	24.981581	-0.6406	0.196	9.80266	9.80266
63.00	9.78969	25.037722	0.000491	24.981657	-0.6406	0.196	9.80971	9.80971
64.00	9.76266	25.037894	0.000495	24.981858	-0.6405	0.196	9.81473	9.81473
65.00	9.75724	25.038086	0.000493	24.981935	-0.6404	0.196	9.81883	9.81883
66.00	9.76121	25.038021	0.00049	24.981881	-0.6403	0.196	9.82074	9.82074
67.00	9.77725	25.038009	0.000491	24.981822	-0.6405	0.196	9.8228	9.82280
68.00	9.78554	25.038005	0.000492	24.981773	-0.6408	0.196	9.82434	9.82434
69.00	9.7968	25.037779	0.000486	24.981504	-0.641	0.197	9.82634	9.82634
70.00	9.80489	25.037701	0.000488	24.981498	-0.6411	0.197	9.82851	9.82851
71.00	9.81059	25.037845	0.000494	24.981608	-0.641	0.197	9.83114	9.83114
72.00	9.8148	25.037942	0.000498	24.981688	-0.6407	0.197	9.83374	9.83374
73.00	9.81745	25.037972	0.0005	24.981639	-0.6406	0.197	9.83609	9.83609
74.00	9.81937	25.038206	0.000504	24.981815	-0.6407	0.197	9.83708	9.83708
75.00	9.82193	25.038367	0.000508	24.981901	-0.6407	0.197	9.83714	9.83714
76.00	9.82421	25.038353	0.000508	24.981823	-0.6406	0.197	9.83761	9.83761
77.00	9.82619	25.038242	0.000505	24.981648	-0.6406	0.197	9.83805	9.83805
78.00	9.82844	25.038374	0.000502	24.981700	-0.6404	0.197	9.83805	9.83805
79.00	9.82996	25.038435	0.000502	24.981699	-0.6402	0.197	9.83897	9.83897
80.00	9.83109	25.038314	0.000499	24.981605	-0.6402	0.197	9.83919	9.83919
81.00	9.83204	25.038324	0.000498	24.981609	-0.6405	0.198	9.83956	9.83956
82.00	9.83296	25.038385	0.000498	24.981700	-0.6408	0.198	9.83975	9.83975
83.00	9.83405	25.038396	0.000501	24.981778	-0.6413	0.198	9.83957	9.83957
84.00	9.83502	25.038157	0.000497	24.981524	-0.6416	0.198	9.83983	9.83983
85.00	9.83592	25.038250	0.000497	24.981581	-0.6419	0.198	9.84025	9.84025
86.00	9.8367	25.038388	0.000502	24.981670	-0.6421	0.198	9.84032	9.84032
87.00	9.83756	25.038556	0.000505	24.981760	-0.642	0.198	9.84045	9.84045
88.00	9.83843	25.038656	0.000507	24.981758	-0.6419	0.198	9.84181	9.84181
89.00	9.8392	25.038968	0.000512	24.982119	-0.6421	0.198	9.84231	9.84231
90.00	9.83992	25.038953	0.000511	24.982118	-0.6422	0.198	9.84421	9.84421
91.00	9.84031	25.038851	0.000503	24.982105	-0.6423	0.198	9.84435	9.84435
92.00	9.84058	25.038669	0.000497	24.981933	-0.6423	0.199	9.84463	9.84463
93.00	9.84079	25.038576	0.000497	24.981899	-0.6423	0.199	9.84404	9.84404
94.00	9.84109	25.038722	0.000503	24.981947	-0.6422	0.199	9.84432	9.84432
95.00	9.84159	25.038832	0.000503	24.981994	-0.6422	0.199	9.8436	9.84360
96.00	9.84202	25.038912	0.000508	24.981940	-0.6424	0.199	9.84506	9.84506
97.00	9.84249	25.039151	0.000514	24.982125	-0.6426	0.199	9.84572	9.84572
98.00	9.84278	25.039253	0.000513	24.982161	-0.6427	0.199	9.84551	9.84551
99.00	9.84297	25.039022	0.000505	24.981890	-0.6426	0.199	9.84504	9.84504
100.00	9.84297	25.038909	0.000502	24.981692	-0.6424	0.199	9.84337	9.84337
101.00	9.8429	25.039038	0.000502	24.981763	-0.6421	0.199	9.8421	9.84210
102.00	9.84303	25.038916	0.0005	24.981612	-0.6421	0.199	9.84084	9.84084
103.00	9.84291	25.038787	0.000499	24.981467	-0.6423	0.199	9.84052	9.84052
104.00	9.84292	25.038975	0.000503	24.981647	-0.6423	0.199	9.83971	9.83971
105.00	9.84289	25.039083	0.000506	24.981729	-0.6426	0.199	9.84066	9.84066
106.00	9.843	25.038700	0.000497	24.981257	-0.6428	0.199	9.84051	9.84051
107.00	9.84298	25.038888	0.000497	24.981394	-0.643	0.199	9.84079	9.84079
108.00	9.84286	25.039129	0.000497	24.981545	-0.6432	0.200	9.84143	9.84143
109.00	9.84276	25.039067	0.000494	24.981405	-0.6435	0.200	9.84128	9.84128
110.00	9.84232	25.038978	0.000492	24.981226	-0.6435	0.200	9.8408	9.84080
111.00	9.84207	25.039375	0.000498	24.981610	-0.6435	0.200	9.84054	9.84054
112.00	9.84199	25.039484	0.000497	24.981660	-0.6433	0.200	9.84056	9.84056
113.00	9.84201	25.039212	0.000487	24.981372	-0.6429	0.200	9.84041	9.84041
114.00	9.84191	25.039482	0.000493	24.981642	-0.6429	0.201	9.84139	9.84139
115.00	9.84192	25.039645	0.000497	24.981765	-0.6428	0.201	9.84304	9.84304
116.00	9.84197	25.039742	0.000496	24.981875	-0.6427	0.201	9.84432	9.84432
117.00	9.84186	25.039665	0.000498	24.981753	-0.6428	0.201	9.84548	9.84548
118.00	9.84198	25.040081	0.000511	24.982107	-0.6432	0.201	9.84573	9.84573
119.00	9.84204	25.039850	0.000505	24.981825	-0.6432	0.201	9.8457	9.84570
120.00	9.84224	25.039723	0.000498	24.981737	-0.6432	0.201	9.84548	9.84548
121.00	9.84267	25.039688	0.0005	24.981692	-0.6433	0.201	9.84603	9.84603
122.00	9.84303	25.039828	0.000503	24.981827	-0.6434	0.201	9.8458	9.84580
123.00	9.84321	25.039774	0.000506	24.981756	-0.6434	0.201	9.84572	9.84572
124.00	9.84342	25.040055	0.000511	24.982020	-0.6435	0.201	9.8458	9.84580
125.00	9.84358	25.040331	0.000519	24.982248	-0.6435	0.201	9.84503	9.84503
126.00	9.84363	25.040478	0.000521	24.982271	-0.6436	0.201	9.84411	9.84411
127.00	9.84392	25.040355	0.000515	24.982126	-0.6437	0.202	9.84465	9.84465
128.00	9.84422	25.040355	0.00051	24.982111	-0.6439	0.202	9.84548	9.84548
129.00	9.8445	25.040124	0.000506	24.981874	-0.6441	0.202	9.84591	9.84591
130.00	9.84482	25.040161	0.000504	24.981922	-0.6443	0.202	9.84597	9.84597
131.00	9.84496	25.039952	0.000499	24.981777	-0.6444	0.202	9.84573	9.84573
132.00	9.84511	25.040003	0.0005	24.981902	-0.6443	0.202	9.84492	9.84492
133.00	9.84523	25.039977	0.000499	24.981829	-0.6443	0.202	9.84401	9.84401
134.00	9.84515	25.039912	0.000497	24.981775	-0.6439	0.202	9.84297	9.84297
135.00	9.84507	25.039791	0.000497	24.981609	-0.6436	0.202	9.8435	9.84350
136.00	9.84496	25.039855	0.000499	24.981655	-0.6435	0.203	9.8439	9.84390
137.00	9.84499	25.039880	0.0005	24.981563	-0.6434	0.203	9.84442	9.84442
138.00	9.84502	25.039799	0.000499	24.981475	-0.643	0.203	9.84519	9.84519
139.00	9.8452	25.039955	0.000502	24.981571	-0.6432	0.203	9.84686	9.84686
140.00	9.84541	25.040010	0.0005	24.981574	-0.6435	0.203	9.84702	9.84702
141.00	9.84533	25.040068	0.000501	24.981619	-0.6435	0.203	9.8472	9.84720
142.00	9.84532	25.040150	0.0005	24.981691	-0.6436	0.203	9.8478	9.84780
143.00	9.84551	25.040249	0.000499	24.981756	-0.644	0.203	9.8472	9.84720
144.00	9.84539	25.040351	0.000493	24.981835	-0.644	0.204	9.84565	9.84565
145.00	9.8454	25.040367	0.000495	24.981883	-0.6439	0.204	9.84536	9.84536
146.00	9.84556	25.040414	0.000492	24.981897	-0.6438	0.204	9.84581	9.84581
147.00	9.84578	25.040368	0.000487	24.981811	-0.644	0.204	9.84623	9.84623
148.00	9.84598	25.040367	0.000484	24.981778	-0.6441	0.204	9.84788	9.84788
149.00	9.84619	25.040347	0.000485	24.981659	-0.6442	0.204	9.8499	9.84990
150.00	9.84661	25.040425	0.000482	24.981614	-0.6442	0.204	9.85129	9.85129
151.00	9.84684	25.040256	0.000481	24.981330	-0.6443	0.204	9.85052	9.85052
152.00	9.84686	25.040081	0.000476	24.981168	-0.6442	0.204	9.84906	9.84906
153.00	9.84699	25.040316	0.000487	24.981375	-0.644	0.204	9.84841	9.84841
154.00	9.8474	25.040269	0.000487	24.981293	-0.6439	0.204	9.84713	9.84713
155.00	9.84768	25.040169	0.000485	24.981167	-0.6439	0.205	9.84667	9.84667
156.00	9.84775	25.040491	0.000485	24.981476	-0.644	0.205	9.84776	9.84776
157.00	9.84791	25.040802	0.000492	24.981694	-0.6442	0.205	9.84923	9.84923
158.00	9.84813	25.040721	0.000483	24.981546	-0.6444	0.205	9.84967	9.84967
159.00	9.84812	25.040840	0.000486	24.981693	-0.6448	0.205	9.85053	9.85053
160.00	9.8483	25.041130	0.000488	24.981958	-0.6452	0.205	9.84925	9.84925
161.00	9.8486	25.041025	0.000489	24.981912	-0.6454	0.205	9.84777	9.84777
162.00	9.84867	25.041134	0.000493	24.982023	-0.6453	0.205	9.847	9.84700
163.00	9.84818	25.040943	0.000493	24.981895	-0.6452	0.206	9.84623	9.84623
164.00	9.84826	25.040924	0.000493	24.981885	-0.645	0.206	9.84626	9.84626
165.00	9.84863	25.040868	0.000494	24.981864	-0.645	0.206	9.84808	9.84808
166.00	9.84888	25.040857	0.000494	24.981789	-0.6447	0.206	9.84939	9.84939
167.00	9.84865	25.040796	0.000492	24.981717	-0.6447	0.206	9.8494	9.84940
168.00	9.84818	25.041075	0.000496	24.981902	-0.6446	0.206	9.8501	9.85010
169.00	9.84846	25.041068	0.000493	24.981863	-0.6446	0.206	9.85128	9.85128
170.00	9.84856	25.041076	0.000492	24.981820	-0.6448	0.206	9.8515	9.85150
171.00	9.84915	25.041256	0.000493	24.981959	-0.6454	0.206	9.85166	9.85166
172.00	9.84945	25.041301	0.000492	24.981910	-0.6457	0.206	9.85121	9.85121
173.00	9.84919	25.041289	0.000489	24.981854	-0.646	0.207	9.85023	9.85023
174.00	9.84901	25.041411	0.00049	24.981824	-0.6461	0.207	9.84823	9.84823
175.00	9.84893	25.041547	0.000491	24.981842	-0.6459	0.207	9.84635	9.84635
176.00	9.84864	25.041550	0.000493	24.981782	-0.6454	0.207	9.84485	9.84485
177.00	9.84827	25.041606	0.000495	24.981851	-0.6454	0.207	9.84491	9.84491
178.00	9.84788	25.041655	0.000496	24.981837	-0.6453	0.207	9.84466	9.84466
179.00	9.84794	25.041631	0.000495	24.981781	-0.6454	0.207	9.84541	9.84541
180.00	9.84841	25.041597	0.000494	24.981755	-0.6456	0.207	9.84566	9.84566
181.00	9.84843	25.041606	0.000494	24.981746	-0.6457	0.207	9.84617	9.84617
182.00	9.84828	25.041484	0.000491	24.981614	-0.6455	0.208	9.84645	9.84645
183.00	9.84803	25.041456	0.000494	24.981594	-0.6454	0.208	9.847	9.84700
184.00	9.84788	25.041522	0.000494	24.981681	-0.6454	0.208	9.84612	9.84612
185.00	9.8475	25.041525	0.000495	24.981694	-0.6454	0.208	9.8451	9.84510
186.00	9.84701	25.041554	0.000495	24.981712	-0.6454	0.208	9.84533	9.84533
187.00	9.84697	25.041671	0.000499	24.981710	-0.6455	0.208	9.84495	9.84495
188.00	9.84674	25.041705	0.000499	24.981712	-0.6454	0.208	9.84431	9.84431
189.00	9.84635	25.041635	0.0005	24.981613	-0.6452	0.208	9.84461	9.84461
190.00	9.84596	25.041654	0.000496	24.981570	-0.6454	0.208	9.84591	9.84591
191.00	9.84564	25.041610	0.000492	24.981503	-0.6455	0.209	9.84604	9.84604
192.00	9.8456	25.041622	0.000495	24.981549	-0.6456	0.209	9.84611	9.84611
193.00	9.84553	25.041553	0.000492	24.981475	-0.6458	0.209	9.8468	9.84680
194.00	9.84565	25.041684	0.000492	24.981564	-0.6458	0.209	9.84767	9.84767
195.00	9.84601	25.041567	0.000488	24.981425	-0.6456	0.209	9.84759	9.84759
196.00	9.84627	25.041717	0.000487	24.981461	-0.6457	0.209	9.84854	9.84854
197.00	9.84674	25.041942	0.000483	24.981568	-0.6457	0.209	9.84999	9.84999
198.00	9.84699	25.042043	0.000481	24.981615	-0.6459	0.209	9.85025	9.85025
199.00	9.84701	25.042075	0.000478	24.981600	-0.6461	0.210	9.84945	9.84945
200.00	9.84698	25.042298	0.000484	24.981788	-0.6462	0.210	9.84954	9.84954
201.00	9.84705	25.042250	0.000487	24.981781	-0.6462	0.210	9.84803	9.84803
202.00	9.84709	25.042101	0.000487	24.981689	-0.6466	0.210	9.84324	9.84324
203.00	9.8474	25.042216	0.000495	24.981772	-0.6468	0.210	9.8242	9.82420
204.00	9.84785	25.042213	0.000499	24.981783	-0.6469	0.209	9.78279	9.78279
205.00	9.84822	25.042287	0.000498	24.981828	-0.6471	0.209	9.71682	9.71682
206.00	9.84855	25.042455	0.000498	24.981888	-0.6469	0.210	9.63048	9.63048
207.00	9.84904	25.042568	0.000496	24.981893	-0.6467	0.210	9.53839	9.53839
208.00	9.84893	25.042429	0.000487	24.981689	-0.6466	0.210	9.46385	9.46385
209.00	9.84804	25.042481	0.000485	24.981716	-0.6465	0.210	9.41996	9.41996
210.00	9.84655	25.042540	0.000488	24.981710	-0.6461	0.210	9.41122	9.41122
@2	2.0001	4.0	210.099
211.00	9.84343	25.042484	0.000486	24.981660	-0.6458	0.211	9.43485	9.43485
212.00	9.82835	25.042452	0.000487	24.981646	-0.6454	0.211	9.47706	9.47706
213.00	9.75373	25.042546	0.000493	24.981753	-0.6452	0.211	9.52528	9.52528
214.00	9.6405	25.042568	0.000498	24.981706	-0.6454	0.211	9.57289	9.57289
215.00	9.51692	25.042411	0.000496	24.981575	-0.6457	0.211	9.61609	9.61609
216.00	9.41232	25.042227	0.000493	24.981378	-0.6461	0.211	9.65228	9.65228
217.00	9.36924	25.042305	0.000493	24.981399	-0.6464	0.211	9.68294	9.68294
218.00	9.38196	25.042384	0.000494	24.981467	-0.6465	0.211	9.70871	9.70871
219.00	9.42108	25.042370	0.000491	24.981480	-0.6464	0.211	9.73002	9.73002
220.00	9.47357	25.042436	0.00049	24.981559	-0.6463	0.211	9.74811	9.74811
221.00	9.52971	25.042622	0.000496	24.981736	-0.6462	0.211	9.76262	9.76262
222.00	9.57964	25.042630	0.000497	24.981749	-0.6461	0.211	9.77405	9.77405
223.00	9.62203	25.042712	0.000495	24.981727	-0.646	0.212	9.78256	9.78256
224.00	9.65902	25.042648	0.000493	24.981612	-0.6456	0.212	9.79036	9.79036
225.00	9.68938	25.042632	0.000491	24.981500	-0.6453	0.212	9.79625	9.79625
226.00	9.71097	25.042629	0.000492	24.981347	-0.645	0.212	9.80293	9.80293
227.00	9.73308	25.042777	0.000491	24.981411	-0.6446	0.212	9.8083	9.80830
228.00	9.75109	25.042879	0.000488	24.981576	-0.6441	0.212	9.81454	9.81454
229.00	9.76564	25.043308	0.000499	24.981894	-0.644	0.212	9.8194	9.81940
230.00	9.77964	25.043527	0.000501	24.982020	-0.6442	0.213	9.82424	9.82424
231.00	9.78379	25.043783	0.000501	24.982335	-0.6442	0.213	9.82868	9.82868
232.00	9.78971	25.043391	0.000494	24.982034	-0.6443	0.213	9.83351	9.83351
233.00	9.79629	25.043275	0.0005	24.981843	-0.6447	0.213	9.83773	9.83773
234.00	9.8027	25.042993	0.000492	24.981603	-0.6448	0.213	9.84093	9.84093
235.00	9.80883	25.042877	0.000492	24.981560	-0.6446	0.213	9.84303	9.84303
236.00	9.81386	25.042671	0.00049	24.981423	-0.6446	0.213	9.8441	9.84410
237.00	9.81877	25.043092	0.000498	24.981776	-0.6448	0.213	9.8441	9.84410
238.00	9.82356	25.043170	0.000499	24.981882	-0.6448	0.213	9.84262	9.84262
239.00	9.82808	25.042998	0.000494	24.981689	-0.6447	0.213	9.84121	9.84121
240.00	9.83128	25.043209	0.000498	24.981827	-0.6447	0.213	9.84044	9.84044
241.00	9.83342	25.043268	0.000497	24.981819	-0.6446	0.213	9.84	9.84000
242.00	9.83434	25.043005	0.000493	24.981513	-0.6448	0.213	9.83962	9.83962
243.00	9.83503	25.043066	0.00049	24.981478	-0.6451	0.213	9.83942	9.83942
244.00	9.83551	25.043356	0.000495	24.981755	-0.6455	0.214	9.84013	9.84013
245.00	9.8363	25.043138	0.000489	24.981485	-0.6457	0.214	9.84069	9.84069
246.00	9.83773	25.043270	0.000489	24.981497	-0.646	0.214	9.84079	9.84079
247.00	9.83925	25.043447	0.000491	24.981593	-0.646	0.214	9.84099	9.84099
248.00	9.83999	25.043451	0.000493	24.981488	-0.6459	0.214	9.84171	9.84171
249.00	9.84067	25.043516	0.000494	24.981438	-0.646	0.214	9.84162	9.84162
250.00	9.8411	25.043609	0.000496	24.981502	-0.6459	0.214	9.84074	9.84074
251.00	9.84132	25.043603	0.0005	24.981515	-0.6459	0.214	9.84042	9.84042
252.00	9.84137	25.043670	0.000499	24.981600	-0.6459	0.214	9.84088	9.84088
253.00	9.84129	25.043773	0.000498	24.981742	-0.646	0.214	9.84076	9.84076
254.00	9.84107	25.043780	0.000496	24.981805	-0.6458	0.215	9.84096	9.84096
255.00	9.84097	25.043840	0.000495	24.981845	-0.6457	0.215	9.84181	9.84181
256.00	9.84097	25.043778	0.000487	24.981763	-0.6454	0.215	9.84278	9.84278
257.00	9.8412	25.043829	0.000487	24.981799	-0.6452	0.215	9.84402	9.84402
258.00	9.84158	25.043824	0.000488	24.981746	-0.6449	0.215	9.8451	9.84510
259.00	9.84203	25.043812	0.000488	24.981706	-0.6447	0.215	9.84665	9.84665
260.00	9.84254	25.043826	0.000487	24.981716	-0.6448	0.215	9.84757	9.84757
261.00	9.84294	25.043961	0.000489	24.981726	-0.6449	0.215	9.84865	9.84865
262.00	9.84351	25.044130	0.000494	24.981787	-0.6448	0.215	9.84943	9.84943
263.00	9.84416	25.044163	0.000489	24.981781	-0.645	0.215	9.85046	9.85046
264.00	9.84473	25.044248	0.000488	24.981842	-0.645	0.216	9.84977	9.84977
265.00	9.84482	25.044319	0.000487	24.981941	-0.6448	0.216	9.84924	9.84924
266.00	9.84495	25.044380	0.000491	24.982063	-0.6449	0.216	9.84853	9.84853
267.00	9.84518	25.044222	0.000487	24.981914	-0.6449	0.216	9.84695	9.84695
268.00	9.84547	25.044146	0.000488	24.981863	-0.6446	0.216	9.8463	9.84630
269.00	9.84583	25.044089	0.000487	24.981691	-0.6447	0.216	9.84672	9.84672
270.00	9.84612	25.044114	0.000491	24.981604	-0.6452	0.216	9.8466	9.84660
271.00	9.84653	25.044136	0.000491	24.981592	-0.6457	0.216	9.84682	9.84682
272.00	9.84706	25.044199	0.000492	24.981681	-0.6459	0.217	9.84764	9.84764
273.00	9.84753	25.044302	0.000494	24.981785	-0.6459	0.217	9.84754	9.84754
274.00	9.84763	25.044389	0.000499	24.981882	-0.6457	0.217	9.8472	9.84720
275.00	9.84778	25.044487	0.0005	24.981941	-0.6452	0.217	9.84846	9.84846
276.00	9.84806	25.044490	0.000501	24.981870	-0.6447	0.217	9.84837	9.84837
277.00	9.84819	25.044376	0.000498	24.981675	-0.6444	0.217	9.84912	9.84912
278.00	9.84833	25.044432	0.000501	24.981619	-0.6444	0.217	9.84897	9.84897
279.00	9.8483	25.044448	0.000498	24.981583	-0.6446	0.217	9.84955	9.84955
280.00	9.84832	25.044411	0.000493	24.981567	-0.6445	0.217	9.84912	9.84912
281.00	9.84831	25.044487	0.000494	24.981658	-0.6445	0.217	9.84897	9.84897
282.00	9.84794	25.044610	0.000493	24.981725	-0.6448	0.218	9.84716	9.84716
283.00	9.84748	25.044522	0.000486	24.981628	-0.6449	0.218	9.84605	9.84605
284.00	9.84701	25.044683	0.00049	24.981757	-0.6449	0.218	9.84441	9.84441
285.00	9.84708	25.044641	0.000492	24.981637	-0.645	0.218	9.84444	9.84444
286.00	9.84716	25.044493	0.00049	24.981421	-0.6448	0.218	9.84476	9.84476
287.00	9.84732	25.044593	0.000494	24.981497	-0.6445	0.218	9.84561	9.84561
288.00	9.84736	25.044848	0.000503	24.981667	-0.6444	0.218	9.84644	9.84644
289.00	9.84718	25.044653	0.000495	24.981447	-0.6445	0.218	9.84735	9.84735
290.00	9.84718	25.044739	0.000497	24.981444	-0.6445	0.218	9.84698	9.84698
291.00	9.84715	25.045026	0.000497	24.981652	-0.6447	0.218	9.84625	9.84625
292.00	9.84704	25.045396	0.000507	24.981943	-0.645	0.218	9.84544	9.84544
293.00	9.84696	25.045356	0.000499	24.981949	-0.6453	0.219	9.8457	9.84570
294.00	9.84667	25.045562	0.000504	24.982053	-0.6453	0.219	9.84577	9.84577
295.00	9.84645	25.045734	0.000506	24.982308	-0.6455	0.219	9.84545	9.84545
296.00	9.84634	25.045718	0.000508	24.982351	-0.6456	0.219	9.84486	9.84486
297.00	9.84585	25.045319	0.000501	24.982016	-0.6453	0.219	9.844	9.84400
298.00	9.84543	25.045329	0.000504	24.981926	-0.6449	0.219	9.84316	9.84316
299.00	9.84524	25.045318	0.000504	24.982044	-0.6444	0.219	9.84294	9.84294
300.00	9.84513	25.045227	0.000503	24.981952	-0.6442	0.219	9.84352	9.84352
301.00	9.84515	25.045078	0.000498	24.981729	-0.644	0.219	9.84524	9.84524
302.00	9.84548	25.045198	0.000495	24.981806	-0.6439	0.219	9.84749	9.84749
303.00	9.84582	25.045227	0.000498	24.981911	-0.6441	0.219	9.84881	9.84881
304.00	9.84631	25.045274	0.000498	24.981914	-0.6442	0.219	9.85011	9.85011
305.00	9.8465	25.045257	0.000499	24.981837	-0.644	0.219	9.84972	9.84972
306.00	9.84632	25.045461	0.000503	24.982106	-0.6437	0.219	9.84831	9.84831
307.00	9.84608	25.045367	0.000503	24.982046	-0.6435	0.219	9.84708	9.84708
308.00	9.84604	25.045299	0.0005	24.981993	-0.643	0.219	9.84691	9.84691
309.00	9.84605	25.045221	0.000501	24.981879	-0.6428	0.219	9.8462	9.84620
310.00	9.84619	25.045162	0.0005	24.981760	-0.6429	0.219	9.84651	9.84651
311.00	9.84631	25.045299	0.000502	24.981900	-0.6426	0.220	9.8465	9.84650
312.00	9.84625	25.045501	0.000509	24.982015	-0.6426	0.220	9.84677	9.84677
313.00	9.84627	25.045783	0.000514	24.982188	-0.6427	0.220	9.84609	9.84609
314.00	9.84619	25.046035	0.000514	24.982430	-0.6429	0.220	9.84482	9.84482
315.00	9.84599	25.046107	0.000518	24.982362	-0.6431	0.220	9.84386	9.84386
316.00	9.84634	25.045947	0.000514	24.982179	-0.6436	0.220	9.84417	9.84417
317.00	9.84635	25.046005	0.000509	24.982212	-0.6438	0.220	9.8437	9.84370
318.00	9.84632	25.045961	0.000501	24.982183	-0.6438	0.221	9.84405	9.84405
319.00	9.84663	25.045813	0.000499	24.981940	-0.6438	0.221	9.84614	9.84614
320.00	9.84704	25.045951	0.00049	24.982249	-0.6436	0.221	9.84885	9.84885
321.00	9.84714	25.045833	0.00048	24.982116	-0.6437	0.221	9.84865	9.84865
322.00	9.84673	25.045657	0.000484	24.981814	-0.644	0.221	9.84886	9.84886
323.00	9.84661	25.045863	0.000491	24.981918	-0.6441	0.221	9.8497	9.84970
324.00	9.84666	25.045983	0.000492	24.982038	-0.644	0.221	9.84922	9.84922
325.00	9.84661	25.046083	0.000497	24.982007	-0.6439	0.221	9.84697	9.84697
326.00	9.84683	25.046419	0.000505	24.982234	-0.6437	0.221	9.84711	9.84711
327.00	9.84672	25.046548	0.000503	24.982379	-0.6433	0.221	9.84817	9.84817
328.00	9.84679	25.046098	0.000494	24.981911	-0.6432	0.221	9.84821	9.84821
329.00	9.84676	25.046035	0.000494	24.981749	-0.6431	0.221	9.84852	9.84852
330.00	9.847	25.046051	0.000493	24.981733	-0.6429	0.221	9.84914	9.84914
331.00	9.84742	25.045919	0.00049	24.981526	-0.6429	0.222	9.84977	9.84977
332.00	9.84762	25.046025	0.000488	24.981599	-0.6432	0.222	9.84922	9.84922
333.00	9.84771	25.046355	0.000496	24.981864	-0.6434	0.222	9.84779	9.84779
334.00	9.84816	25.046465	0.000498	24.981867	-0.6436	0.222	9.84707	9.84707
335.00	9.848	25.046492	0.000499	24.981841	-0.6438	0.222	9.84721	9.84721
336.00	9.84816	25.046514	0.000501	24.981799	-0.644	0.222	9.84742	9.84742
337.00	9.84853	25.046548	0.000497	24.981800	-0.6438	0.222	9.84855	9.84855
338.00	9.84878	25.046470	0.000494	24.981666	-0.644	0.222	9.84896	9.84896
339.00	9.84867	25.046498	0.000489	24.981760	-0.6442	0.223	9.84959	9.84959
340.00	9.84846	25.046458	0.000486	24.981697	-0.6442	0.223	9.84949	9.84949
341.00	9.84813	25.046161	0.000484	24.981347	-0.6443	0.223	9.84838	9.84838
342.00	9.84832	25.046216	0.000492	24.981343	-0.6442	0.223	9.84781	9.84781
343.00	9.84842	25.046098	0.000486	24.981246	-0.6439	0.223	9.84825	9.84825
344.00	9.84836	25.046145	0.000489	24.981234	-0.6434	0.223	9.84862	9.84862
345.00	9.84856	25.046217	0.000489	24.981220	-0.6433	0.223	9.84799	9.84799
346.00	9.84865	25.046677	0.000493	24.981689	-0.6431	0.223	9.84849	9.84849
347.00	9.84845	25.046454	0.000481	24.981460	-0.6428	0.224	9.84803	9.84803
348.00	9.84834	25.046666	0.00049	24.981620	-0.6428	0.224	9.84793	9.84793
349.00	9.84802	25.046853	0.000489	24.981820	-0.6429	0.224	9.84627	9.84627
350.00	9.84791	25.046836	0.000487	24.981862	-0.6431	0.224	9.84683	9.84683
351.00	9.84786	25.046774	0.000484	24.981776	-0.6433	0.224	9.84723	9.84723
352.00	9.84803	25.047018	0.000494	24.982020	-0.6434	0.224	9.84466	9.84466
353.00	9.84814	25.046908	0.000492	24.981951	-0.6432	0.224	9.82996	9.82996
354.00	9.84781	25.046831	0.000491	24.981764	-0.6431	0.224	9.79377	9.79377
355.00	9.84763	25.046790	0.000491	24.981597	-0.643	0.224	9.73304	9.73304
356.00	9.84762	25.046748	0.000492	24.981448	-0.6428	0.224	9.65172	9.65172
357.00	9.84747	25.046745	0.000487	24.981358	-0.6428	0.224	9.56432	9.56432
358.00	9.84686	25.046919	0.000488	24.981422	-0.6426	0.224	9.49079	9.49079
359.00	9.84695	25.046837	0.000485	24.981306	-0.6425	0.225	9.44612	9.44612
360.00	9.84723	25.046973	0.000486	24.981460	-0.6422	0.225	9.4346	9.43460
@3	2.0001	4.0	360.107
361.00	9.84828	25.047116	0.000488	24.981595	-0.6422	0.225	9.45447	9.45447
362.00	9.83421	25.047031	0.000482	24.981485	-0.6422	0.225	9.49283	9.49283
363.00	9.77357	25.046871	0.000478	24.981270	-0.6424	0.225	9.53724	9.53724
364.00	9.66347	25.046973	0.000479	24.981448	-0.6424	0.225	9.58304	9.58304
365.00	9.54445	25.047258	0.000487	24.981752	-0.6425	0.225	9.62558	9.62558
366.00	9.44265	25.047353	0.000485	24.981898	-0.6424	0.226	9.66221	9.66221
367.00	9.39806	25.047446	0.000488	24.982080	-0.6423	0.226	9.69278	9.69278
368.00	9.40692	25.047737	0.000499	24.982324	-0.6424	0.226	9.71855	9.71855
369.00	9.44029	25.047816	0.000502	24.982281	-0.6425	0.226	9.73857	9.73857
370.00	9.48683	25.047553	0.000492	24.981992	-0.6427	0.226	9.75621	9.75621
371.00	9.54114	25.047507	0.000491	24.981899	-0.6427	0.226	9.76978	9.76978
372.00	9.58928	25.047703	0.000497	24.981998	-0.6429	0.226	9.78038	9.78038
373.00	9.62871	25.047800	0.000494	24.982186	-0.6428	0.226	9.78975	9.78975
374.00	9.6689	25.047611	0.000491	24.982099	-0.6428	0.226	9.79776	9.79776
375.00	9.69941	25.047219	0.000483	24.981694	-0.643	0.226	9.80377	9.80377
376.00	9.72449	25.047074	0.000479	24.981563	-0.6431	0.226	9.80983	9.80983
377.00	9.74234	25.047478	0.000488	24.981874	-0.643	0.226	9.81532	9.81532
378.00	9.75728	25.047175	0.000481	24.981510	-0.6428	0.227	9.82006	9.82006
379.00	9.76932	25.047447	0.000483	24.981750	-0.6427	0.227	9.82444	9.82444
380.00	9.78749	25.048003	0.000494	24.982274	-0.6426	0.227	9.82765	9.82765
381.00	9.79204	25.048383	0.000504	24.982628	-0.6426	0.227	9.83028	9.83028
382.00	9.79721	25.048423	0.000506	24.982674	-0.6426	0.227	9.83205	9.83205
383.00	9.8035	25.048798	0.000515	24.982957	-0.6425	0.227	9.83304	9.83304
384.00	9.81042	25.048623	0.000516	24.982622	-0.6427	0.227	9.83475	9.83475
385.00	9.81536	25.049008	0.000528	24.982939	-0.6426	0.227	9.83585	9.83585
386.00	9.8194	25.048524	0.000517	24.982427	-0.6428	0.227	9.836	9.83600
387.00	9.82265	25.048069	0.000505	24.981964	-0.6428	0.228	9.83726	9.83726
388.00	9.82461	25.047639	0.000494	24.981565	-0.6428	0.228	9.83897	9.83897
389.00	9.82676	25.047950	0.000499	24.981875	-0.6424	0.228	9.83966	9.83966
390.00	9.82826	25.047547	0.000489	24.981395	-0.6422	0.228	9.84052	9.84052
391.00	9.82983	25.048028	0.000498	24.981752	-0.642	0.228	9.84264	9.84264
392.00	9.83155	25.047729	0.000493	24.981343	-0.6419	0.228	9.84437	9.84437
393.00	9.83411	25.047972	0.000501	24.981460	-0.642	0.228	9.84458	9.84458
394.00	9.83561	25.047877	0.000502	24.981250	-0.6423	0.228	9.84479	9.84479
395.00	9.83656	25.047563	0.000487	24.980914	-0.6424	0.228	9.84458	9.84458
396.00	9.83754	25.047599	0.00049	24.980888	-0.6423	0.228	9.84319	9.84319
397.00	9.83858	25.047846	0.000489	24.981145	-0.6421	0.228	9.8426	9.84260
398.00	9.83955	25.047653	0.000483	24.981010	-0.6419	0.229	9.84312	9.84312
399.00	9.84032	25.047766	0.000479	24.981174	-0.6415	0.229	9.84307	9.84307
400.00	9.84081	25.048292	0.000491	24.981651	-0.6414	0.229	9.84323	9.84323
401.00	9.84114	25.048317	0.000488	24.981678	-0.6414	0.229	9.84353	9.84353
402.00	9.84154	25.048599	0.000493	24.981962	-0.6419	0.229	9.84276	9.84276
403.00	9.84209	25.048871	0.000497	24.982161	-0.6421	0.229	9.8432	9.84320
404.00	9.8426	25.048876	0.000499	24.982109	-0.6424	0.229	9.84307	9.84307
405.00	9.84274	25.049015	0.0005	24.982236	-0.6427	0.230	9.84345	9.84345
406.00	9.84332	25.048817	0.000492	24.981984	-0.6429	0.230	9.84522	9.84522
407.00	9.84394	25.048828	0.000496	24.981832	-0.6429	0.230	9.84738	9.84738
408.00	9.84442	25.048908	0.000495	24.981849	-0.6429	0.230	9.84733	9.84733
409.00	9.84466	25.049014	0.000495	24.981884	-0.6429	0.230	9.84807	9.84807
410.00	9.84505	25.048759	0.000496	24.981468	-0.6427	0.230	9.84959	9.84959
411.00	9.84531	25.048897	0.0005	24.981515	-0.6425	0.230	9.84971	9.84971
412.00	9.84546	25.048814	0.000493	24.981441	-0.6422	0.230	9.84913	9.84913
413.00	9.84544	25.048796	0.000496	24.981377	-0.6419	0.230	9.84812	9.84812
414.00	9.84551	25.048539	0.000491	24.981138	-0.6417	0.230	9.84821	9.84821
415.00	9.84579	25.048689	0.00049	24.981384	-0.6414	0.230	9.84782	9.84782
416.00	9.84629	25.048998	0.000498	24.981765	-0.641	0.230	9.84735	9.84735
417.00	9.84655	25.049096	0.000502	24.981844	-0.641	0.230	9.84721	9.84721
418.00	9.84665	25.049044	0.000496	24.981809	-0.6408	0.231	9.84794	9.84794
419.00	9.84673	25.049507	0.000507	24.982209	-0.6405	0.231	9.84763	9.84763
420.00	9.84714	25.049556	0.000512	24.982164	-0.6406	0.231	9.84638	9.84638
421.00	9.84774	25.049103	0.000505	24.981626	-0.6405	0.231	9.84558	9.84558
422.00	9.84775	25.048928	0.000506	24.981445	-0.6405	0.231	9.84516	9.84516
423.00	9.84741	25.049216	0.000516	24.981699	-0.6408	0.231	9.84514	9.84514
424.00	9.84729	25.049179	0.000509	24.981725	-0.641	0.231	9.84579	9.84579
425.00	9.84748	25.049361	0.000512	24.981908	-0.6409	0.231	9.84621	9.84621
426.00	9.8474	25.049427	0.000513	24.981936	-0.6411	0.231	9.84676	9.84676
427.00	9.84732	25.049263	0.0005	24.981828	-0.6409	0.231	9.84751	9.84751
428.00	9.84715	25.049326	0.0005	24.981905	-0.6409	0.231	9.84703	9.84703
429.00	9.84687	25.049036	0.000497	24.981608	-0.6406	0.231	9.84512	9.84512
430.00	9.84631	25.049055	0.000492	24.981695	-0.6407	0.231	9.84374	9.84374
431.00	9.84582	25.049120	0.000485	24.981758	-0.6407	0.232	9.84272	9.84272
432.00	9.84543	25.049241	0.000486	24.981837	-0.6407	0.232	9.84119	9.84119
433.00	9.84532	25.048962	0.000479	24.981431	-0.6406	0.232	9.84209	9.84209
434.00	9.84576	25.049069	0.00048	24.981362	-0.6409	0.232	9.84465	9.84465
435.00	9.8458	25.048850	0.000474	24.981055	-0.6411	0.232	9.84652	9.84652
436.00	9.84572	25.049021	0.00048	24.981260	-0.6413	0.232	9.84807	9.84807
437.00	9.84566	25.049694	0.000496	24.981919	-0.6415	0.232	9.84919	9.84919
438.00	9.8457	25.050104	0.000505	24.982426	-0.6418	0.232	9.84783	9.84783
439.00	9.84564	25.049986	0.000507	24.982358	-0.6421	0.232	9.84603	9.84603
440.00	9.84545	25.050288	0.000512	24.982750	-0.6423	0.232	9.84581	9.84581
441.00	9.84554	25.050259	0.000509	24.982717	-0.6422	0.232	9.84572	9.84572
442.00	9.84543	25.050141	0.000505	24.982442	-0.6421	0.232	9.84641	9.84641
443.00	9.84543	25.050271	0.000501	24.982467	-0.6415	0.233	9.84805	9.84805
444.00	9.8459	25.050293	0.000492	24.982472	-0.641	0.233	9.84893	9.84893
445.00	9.8462	25.049848	0.000484	24.981877	-0.6407	0.233	9.84969	9.84969
446.00	9.84622	25.049946	0.000487	24.981871	-0.6407	0.233	9.84959	9.84959
447.00	9.8464	25.049889	0.000487	24.981843	-0.6407	0.233	9.84909	9.84909
448.00	9.84672	25.049942	0.00049	24.981871	-0.6409	0.233	9.84889	9.84889
449.00	9.84742	25.050192	0.000497	24.982013	-0.6412	0.233	9.84927	9.84927
450.00	9.848	25.050686	0.000508	24.982520	-0.6414	0.233	9.84932	9.84932
451.00	9.84823	25.050842	0.00051	24.982577	-0.6414	0.234	9.84946	9.84946
452.00	9.84846	25.050426	0.000502	24.982074	-0.6414	0.234	9.84962	9.84962
453.00	9.84865	25.049829	0.000492	24.981425	-0.6413	0.234	9.84965	9.84965
454.00	9.84853	25.050004	0.000496	24.981574	-0.6409	0.234	9.84975	9.84975
455.00	9.84851	25.049618	0.000482	24.981085	-0.6404	0.234	9.84956	9.84956
456.00	9.84862	25.049749	0.00048	24.981307	-0.6401	0.234	9.8496	9.84960
457.00	9.84865	25.049623	0.00047	24.981211	-0.64	0.234	9.84979	9.84979
458.00	9.8489	25.050014	0.000473	24.981632	-0.64	0.234	9.8501	9.85010
459.00	9.8493	25.049641	0.000461	24.981272	-0.6401	0.235	9.84988	9.84988
460.00	9.84952	25.049757	0.000465	24.981311	-0.6404	0.235	9.8496	9.84960
461.00	9.84955	25.049414	0.000459	24.980870	-0.6405	0.235	9.84958	9.84958
462.00	9.84948	25.050231	0.000478	24.981627	-0.6404	0.235	9.84922	9.84922
463.00	9.84938	25.050090	0.000476	24.981370	-0.6405	0.235	9.84853	9.84853
464.00	9.84935	25.050401	0.000485	24.981667	-0.6407	0.235	9.84871	9.84871
465.00	9.84933	25.050269	0.000482	24.981472	-0.6408	0.235	9.84832	9.84832
466.00	9.84918	25.050144	0.000482	24.981284	-0.6408	0.235	9.84807	9.84807
467.00	9.84918	25.049685	0.000473	24.980757	-0.6411	0.235	9.84824	9.84824
468.00	9.84923	25.049948	0.000476	24.981009	-0.6413	0.235	9.84875	9.84875
469.00	9.84927	25.049516	0.000467	24.980520	-0.6414	0.235	9.84873	9.84873
470.00	9.84911	25.049501	0.000467	24.980658	-0.6414	0.236	9.84819	9.84819
471.00	9.84883	25.049902	0.000473	24.981143	-0.6414	0.236	9.84785	9.84785
472.00	9.84888	25.049942	0.000474	24.981167	-0.641	0.236	9.84878	9.84878
473.00	9.849	25.049983	0.000482	24.981179	-0.6406	0.236	9.84867	9.84867
474.00	9.84892	25.050012	0.000481	24.981245	-0.64	0.236	9.84816	9.84816
475.00	9.84894	25.050196	0.000482	24.981334	-0.6396	0.236	9.84984	9.84984
476.00	9.84896	25.050377	0.000482	24.981486	-0.6394	0.236	9.84995	9.84995
477.00	9.84884	25.050635	0.000486	24.981828	-0.6395	0.236	9.84893	9.84893
478.00	9.84886	25.050506	0.000478	24.981712	-0.6396	0.236	9.84976	9.84976
479.00	9.84894	25.050817	0.000485	24.981928	-0.6398	0.237	9.85029	9.85029
480.00	9.84905	25.051086	0.000491	24.982095	-0.6399	0.237	9.85047	9.85047
481.00	9.84938	25.051117	0.000496	24.982013	-0.6399	0.237	9.85197	9.85197
482.00	9.8496	25.051147	0.000496	24.981937	-0.6396	0.237	9.85286	9.85286
483.00	9.84973	25.051137	0.000495	24.981877	-0.6395	0.237	9.85196	9.85196
484.00	9.84973	25.051536	0.000501	24.982330	-0.6394	0.237	9.85172	9.85172
485.00	9.84979	25.051265	0.000494	24.982078	-0.6396	0.237	9.85093	9.85093
486.00	9.84991	25.051352	0.000497	24.982040	-0.64	0.238	9.85016	9.85016
487.00	9.85007	25.051319	0.000496	24.982011	-0.6405	0.238	9.84993	9.84993
488.00	9.85016	25.051416	0.000496	24.982111	-0.6406	0.237	9.85015	9.85015
489.00	9.85019	25.051306	0.000489	24.981913	-0.6405	0.238	9.85069	9.85069
490.00	9.85035	25.051299	0.00049	24.981897	-0.6405	0.237	9.85066	9.85066
491.00	9.85063	25.051023	0.000489	24.981622	-0.6402	0.237	9.85002	9.85002
492.00	9.85047	25.051003	0.000485	24.981561	-0.6399	0.238	9.84958	9.84958
493.00	9.85035	25.050832	0.000483	24.981389	-0.6397	0.238	9.84953	9.84953
494.00	9.85041	25.051045	0.000495	24.981602	-0.6394	0.238	9.84887	9.84887
495.00	9.85021	25.051237	0.000498	24.981775	-0.6392	0.238	9.84771	9.84771
496.00	9.84979	25.051697	0.000503	24.982242	-0.6389	0.238	9.84669	9.84669
497.00	9.84951	25.051781	0.000513	24.982200	-0.6386	0.238	9.8453	9.84530
498.00	9.84931	25.052288	0.000523	24.982549	-0.6386	0.239	9.84505	9.84505
499.00	9.84914	25.052278	0.000515	24.982408	-0.6388	0.239	9.84511	9.84511
500.00	9.84896	25.052342	0.000515	24.982341	-0.639	0.239	9.84608	9.84608
501.00	9.84877	25.052185	0.000509	24.982185	-0.6395	0.239	9.84749	9.84749
502.00	9.84846	25.052085	0.0005	24.982073	-0.6397	0.239	9.84815	9.84815
503.00	9.8484	25.051684	0.000493	24.981729	-0.6399	0.239	9.84398	9.84398
504.00	9.84804	25.050921	0.000484	24.980980	-0.6397	0.239	9.82527	9.82527
505.00	9.84769	25.050962	0.000487	24.981105	-0.6393	0.239	9.78456	9.78456
506.00	9.84721	25.051064	0.000485	24.981219	-0.6388	0.239	9.72135	9.72135
507.00	9.84686	25.051092	0.000484	24.981297	-0.6384	0.239	9.64227	9.64227
508.00	9.84654	25.051056	0.000479	24.981241	-0.6383	0.240	9.56003	9.56003
509.00	9.84808	25.051552	0.000485	24.981717	-0.6384	0.240	9.49638	9.49638
510.00	9.84997	25.051507	0.000482	24.981576	-0.6383	0.240	9.46202	9.46202
@4	2.0001	4.0	510.041
511.00	9.84993	25.051053	0.000476	24.981006	-0.6384	0.240	9.45975	9.45975
512.00	9.84519	25.051106	0.000479	24.980915	-0.6386	0.240	9.48466	9.48466
513.00	9.82583	25.051370	0.000486	24.981127	-0.6383	0.240	9.52467	9.52467
514.00	9.75479	25.051332	0.000484	24.981019	-0.6381	0.240	9.56778	9.56778
515.00	9.64583	25.051472	0.000491	24.981159	-0.6382	0.240	9.60968	9.60968
516.00	9.53438	25.051423	0.000487	24.981221	-0.638	0.240	9.64738	9.64738
517.00	9.45013	25.051520	0.000484	24.981379	-0.6375	0.240	9.67914	9.67914
518.00	9.41619	25.051367	0.00048	24.981158	-0.6373	0.240	9.70646	9.70646
519.00	9.43686	25.051488	0.00048	24.981317	-0.6371	0.240	9.72873	9.72873
520.00	9.47419	25.051453	0.000475	24.981273	-0.6369	0.240	9.7467	9.74670
521.00	9.52257	25.051863	0.000486	24.981591	-0.637	0.241	9.76142	9.76142
522.00	9.5742	25.051932	0.000492	24.981636	-0.6373	0.241	9.77319	9.77319
523.00	9.61549	25.051838	0.000496	24.981627	-0.6373	0.241	9.78261	9.78261
524.00	9.6523	25.051854	0.000497	24.981579	-0.6372	0.241	9.79017	9.79017
525.00	9.68368	25.051765	0.000491	24.981466	-0.6372	0.241	9.79689	9.79689
526.00	9.71097	25.051688	0.000489	24.981307	-0.6374	0.241	9.80302	9.80302
527.00	9.73316	25.051726	0.000488	24.981250	-0.6377	0.241	9.80846	9.80846
528.00	9.75199	25.052179	0.000491	24.981594	-0.6381	0.241	9.81307	9.81307
529.00	9.76368	25.052303	0.000494	24.981714	-0.6385	0.241	9.81845	9.81845
530.00	9.7735	25.052790	0.000511	24.982107	-0.6384	0.241	9.8227	9.82270
531.00	9.78472	25.052801	0.000508	24.982080	-0.638	0.241	9.82554	9.82554
532.00	9.79197	25.052774	0.000506	24.982013	-0.6375	0.241	9.82812	9.82812
533.00	9.79747	25.053081	0.000514	24.982276	-0.6369	0.242	9.83102	9.83102
534.00	9.80296	25.053052	0.000509	24.982155	-0.6369	0.242	9.83289	9.83289
535.00	9.80813	25.053079	0.000511	24.982138	-0.6371	0.242	9.83515	9.83515
536.00	9.81293	25.053125	0.000517	24.982112	-0.6374	0.242	9.83703	9.83703
537.00	9.8164	25.053307	0.000523	24.982365	-0.6374	0.242	9.83871	9.83871
538.00	9.81961	25.052776	0.00051	24.981827	-0.6376	0.242	9.83992	9.83992
539.00	9.82242	25.052814	0.000514	24.981875	-0.6375	0.242	9.84092	9.84092
540.00	9.82473	25.052537	0.000504	24.981653	-0.6372	0.242	9.84129	9.84129
541.00	9.82687	25.052649	0.000501	24.981820	-0.6369	0.242	9.84257	9.84257
542.00	9.82956	25.052375	0.00049	24.981452	-0.6366	0.242	9.84333	9.84333
543.00	9.83258	25.052493	0.000492	24.981495	-0.6363	0.242	9.84332	9.84332
544.00	9.83396	25.052475	0.00049	24.981376	-0.6361	0.243	9.84292	9.84292
545.00	9.8349	25.052519	0.000489	24.981334	-0.636	0.243	9.84357	9.84357
546.00	9.83643	25.052221	0.000485	24.980982	-0.636	0.243	9.84363	9.84363
547.00	9.83785	25.052298	0.000491	24.981056	-0.6362	0.243	9.84417	9.84417
548.00	9.83915	25.052402	0.00049	24.981237	-0.6363	0.243	9.84449	9.84449
549.00	9.84003	25.052471	0.000487	24.981459	-0.6363	0.243	9.84503	9.84503
550.00	9.84085	25.052299	0.000483	24.981355	-0.6366	0.243	9.84491	9.84491
551.00	9.84156	25.052462	0.000479	24.981641	-0.6369	0.243	9.84468	9.84468
552.00	9.84232	25.052420	0.000473	24.981631	-0.637	0.243	9.84443	9.84443
553.00	9.84305	25.052210	0.000465	24.981305	-0.637	0.243	9.84604	9.84604
554.00	9.84383	25.052297	0.000469	24.981279	-0.637	0.243	9.84739	9.84739
555.00	9.84423	25.052678	0.000476	24.981582	-0.6368	0.244	9.84814	9.84814
556.00	9.84482	25.052887	0.000483	24.981641	-0.6364	0.244	9.84966	9.84966
557.00	9.8454	25.053226	0.000494	24.981834	-0.6362	0.244	9.85078	9.85078
558.00	9.84582	25.053400	0.000505	24.982003	-0.6361	0.244	9.84994	9.84994
559.00	9.84598	25.053340	0.000502	24.981954	-0.6363	0.244	9.84902	9.84902
560.00	9.84616	25.053545	0.000505	24.982165	-0.6364	0.244	9.84833	9.84833
561.00	9.84633	25.053744	0.000512	24.982295	-0.6366	0.244	9.84701	9.84701
562.00	9.84659	25.053663	0.000503	24.982205	-0.6367	0.244	9.84604	9.84604
563.00	9.84656	25.053650	0.000496	24.982120	-0.6369	0.245	9.84537	9.84537
564.00	9.84662	25.053630	0.000498	24.981951	-0.6369	0.245	9.84581	9.84581
565.00	9.84683	25.053204	0.000488	24.981433	-0.6368	0.245	9.84612	9.84612
566.00	9.84689	25.052893	0.000482	24.981114	-0.6366	0.245	9.84642	9.84642
567.00	9.84695	25.052662	0.00048	24.980918	-0.6366	0.245	9.84642	9.84642
568.00	9.84706	25.052844	0.000488	24.981088	-0.6364	0.245	9.84665	9.84665
569.00	9.8471	25.053150	0.000496	24.981436	-0.6361	0.245	9.8466	9.84660
570.00	9.84728	25.053334	0.000497	24.981604	-0.6361	0.245	9.84704	9.84704
571.00	9.84753	25.053556	0.000499	24.981852	-0.636	0.245	9.84733	9.84733
572.00	9.84764	25.053773	0.000501	24.982024	-0.6358	0.245	9.84753	9.84753
573.00	9.84755	25.053961	0.0005	24.982238	-0.636	0.245	9.84737	9.84737
574.00	9.84721	25.053774	0.000495	24.982021	-0.6362	0.245	9.84724	9.84724
575.00	9.84718	25.053859	0.000497	24.982099	-0.6363	0.246	9.8472	9.84720
576.00	9.84712	25.053803	0.000495	24.982057	-0.6364	0.246	9.84733	9.84733
577.00	9.84697	25.053968	0.000499	24.982144	-0.6365	0.246	9.84723	9.84723
578.00	9.8467	25.053751	0.000493	24.981887	-0.6364	0.246	9.84724	9.84724
579.00	9.84666	25.053811	0.000492	24.981915	-0.6363	0.246	9.84694	9.84694
580.00	9.84673	25.053827	0.000491	24.981884	-0.6361	0.246	9.84691	9.84691
581.00	9.84695	25.053820	0.000488	24.981723	-0.6359	0.246	9.84717	9.84717
582.00	9.84708	25.053701	0.000483	24.981565	-0.6357	0.247	9.84716	9.84716
583.00	9.84713	25.053775	0.000481	24.981544	-0.6356	0.247	9.84779	9.84779
584.00	9.84727	25.053889	0.000482	24.981673	-0.6356	0.247	9.84815	9.84815
585.00	9.84726	25.053873	0.000481	24.981640	-0.6356	0.247	9.84819	9.84819
586.00	9.84734	25.054405	0.000497	24.982158	-0.6353	0.247	9.84723	9.84723
587.00	9.84718	25.053867	0.000484	24.981733	-0.6349	0.247	9.84662	9.84662
588.00	9.8472	25.053798	0.000492	24.981664	-0.6344	0.247	9.84669	9.84669
589.00	9.84732	25.053727	0.000491	24.981503	-0.6341	0.247	9.84714	9.84714
590.00	9.84747	25.053865	0.000494	24.981592	-0.6342	0.247	9.84778	9.84778
591.00	9.84747	25.053426	0.000481	24.981136	-0.6345	0.247	9.84811	9.84811
592.00	9.8475	25.053922	0.000494	24.981524	-0.6347	0.247	9.84893	9.84893
593.00	9.84755	25.054058	0.000495	24.981656	-0.635	0.247	9.84882	9.84882
594.00	9.8477	25.054338	0.0005	24.981931	-0.6352	0.247	9.84884	9.84884
595.00	9.84776	25.054159	0.000497	24.981745	-0.6352	0.247	9.84795	9.84795
596.00	9.84758	25.054245	0.0005	24.981820	-0.6351	0.247	9.84718	9.84718
597.00	9.84729	25.054470	0.000503	24.982020	-0.6352	0.248	9.84647	9.84647
598.00	9.84738	25.054564	0.000504	24.982066	-0.6352	0.248	9.8463	9.84630
599.00	9.84738	25.054494	0.000503	24.981938	-0.6353	0.248	9.84535	9.84535
600.00	9.84739	25.054538	0.000501	24.981958	-0.6352	0.248	9.84563	9.84563
601.00	9.84734	25.054453	0.000494	24.981855	-0.6351	0.248	9.84667	9.84667
602.00	9.84743	25.054442	0.000491	24.981840	-0.6348	0.248	9.84758	9.84758
603.00	9.84724	25.054431	0.00049	24.981796	-0.6343	0.248	9.84651	9.84651
604.00	9.84694	25.054487	0.000488	24.981914	-0.6337	0.248	9.84599	9.84599
605.00	9.84686	25.055008	0.000499	24.982475	-0.6335	0.249	9.84612	9.84612
606.00	9.84694	25.055202	0.000503	24.982647	-0.6332	0.248	9.84648	9.84648
607.00	9.84717	25.055314	0.000509	24.982691	-0.633	0.248	9.84599	9.84599
608.00	9.84734	25.055373	0.000503	24.982745	-0.6332	0.249	9.84801	9.84801
609.00	9.84747	25.055242	0.000497	24.982509	-0.6334	0.249	9.84952	9.84952
610.00	9.84735	25.054694	0.00048	24.981827	-0.6337	0.250	9.84953	9.84953
611.00	9.84727	25.054621	0.000478	24.981674	-0.6341	0.250	9.85048	9.85048
612.00	9.84753	25.054594	0.000473	24.981632	-0.6344	0.250	9.85092	9.85092
613.00	9.84769	25.054713	0.000479	24.981758	-0.6346	0.250	9.85063	9.85063
614.00	9.84772	25.054645	0.00048	24.981737	-0.6346	0.250	9.8507	9.85070
615.00	9.84797	25.055083	0.000495	24.982145	-0.6343	0.250	9.8508	9.85080
616.00	9.84816	25.054966	0.000492	24.982045	-0.6338	0.250	9.84953	9.84953
617.00	9.84856	25.055056	0.000496	24.982081	-0.6336	0.250	9.85067	9.85067
618.00	9.84875	25.054769	0.000492	24.981784	-0.6332	0.250	9.84985	9.84985
619.00	9.84892	25.054941	0.000497	24.981960	-0.633	0.250	9.85022	9.85022
620.00	9.84915	25.054511	0.000486	24.981538	-0.6329	0.250	9.85023	9.85023
621.00	9.84933	25.054828	0.000496	24.981854	-0.6329	0.250	9.85122	9.85122
622.00	9.8494	25.054879	0.000497	24.981933	-0.6329	0.250	9.85017	9.85017
623.00	9.84957	25.054927	0.000496	24.981877	-0.633	0.250	9.85007	9.85007
624.00	9.84974	25.054964	0.000495	24.981743	-0.6329	0.251	9.8493	9.84930
625.00	9.85003	25.055412	0.000505	24.982090	-0.6329	0.251	9.84973	9.84973
626.00	9.84999	25.055572	0.000503	24.982170	-0.633	0.251	9.8488	9.84880
627.00	9.85016	25.055557	0.000498	24.982029	-0.6331	0.251	9.84925	9.84925
628.00	9.85026	25.055768	0.000499	24.982236	-0.633	0.251	9.85032	9.85032
629.00	9.85018	25.055458	0.000492	24.981910	-0.6328	0.251	9.8503	9.85030
630.00	9.85014	25.054945	0.000475	24.981412	-0.6328	0.251	9.84966	9.84966
631.00	9.84998	25.054434	0.000468	24.980916	-0.6325	0.251	9.85014	9.85014
632.00	9.84992	25.054478	0.000472	24.981006	-0.6322	0.251	9.84958	9.84958
633.00	9.84992	25.054359	0.000469	24.980853	-0.6319	0.251	9.84939	9.84939
634.00	9.84991	25.054675	0.000472	24.981230	-0.6316	0.251	9.84964	9.84964
635.00	9.84983	25.054975	0.000486	24.981498	-0.6313	0.251	9.84942	9.84942
636.00	9.84966	25.054977	0.000482	24.981404	-0.6311	0.251	9.84824	9.84824
637.00	9.8494	25.054962	0.000482	24.981360	-0.6309	0.252	9.84798	9.84798
638.00	9.84936	25.055306	0.000489	24.981635	-0.6311	0.252	9.848	9.84800
639.00	9.84933	25.055375	0.000492	24.981643	-0.6314	0.252	9.84771	9.84771
640.00	9.84923	25.055474	0.000487	24.981706	-0.6315	0.252	9.84809	9.84809
641.00	9.84903	25.055816	0.0005	24.982034	-0.6316	0.252	9.8482	9.84820
642.00	9.84874	25.055933	0.000504	24.982081	-0.6317	0.252	9.84806	9.84806
643.00	9.84866	25.055822	0.000503	24.981950	-0.6317	0.252	9.84711	9.84711
644.00	9.84862	25.055449	0.000492	24.981535	-0.6317	0.252	9.84639	9.84639
645.00	9.84844	25.055493	0.000494	24.981579	-0.6319	0.252	9.84628	9.84628
646.00	9.8484	25.055647	0.000493	24.981708	-0.6319	0.252	9.84679	9.84679
647.00	9.84835	25.055600	0.000484	24.981588	-0.6318	0.253	9.84777	9.84777
648.00	9.84826	25.055629	0.000483	24.981489	-0.6314	0.253	9.84824	9.84824
649.00	9.84819	25.055964	0.000487	24.981660	-0.6312	0.253	9.84897	9.84897
650.00	9.84831	25.055983	0.000485	24.981589	-0.6311	0.253	9.84981	9.84981
651.00	9.84845	25.055922	0.000481	24.981477	-0.631	0.253	9.85056	9.85056
652.00	9.84837	25.056052	0.000486	24.981621	-0.6312	0.253	9.84796	9.84796
653.00	9.84826	25.055985	0.000483	24.981582	-0.6314	0.253	9.8383	9.83830
654.00	9.84849	25.056038	0.000488	24.981659	-0.6315	0.253	9.80933	9.80933
655.00	9.84846	25.056051	0.000486	24.981630	-0.6314	0.253	9.7595	9.75950
656.00	9.84849	25.056096	0.000488	24.981648	-0.6312	0.254	9.69075	9.69075
657.00	9.84897	25.056265	0.000488	24.981744	-0.631	0.254	9.61357	9.61357
658.00	9.84997	25.056398	0.000489	24.981818	-0.6308	0.254	9.54381	9.54381
659.00	9.85042	25.056551	0.00049	24.981939	-0.6306	0.254	9.49888	9.49888
660.00	9.85155	25.056292	0.000489	24.981655	-0.6305	0.254	9.48236	9.48236
@5	2.0001	4.0	660.078
661.00	9.85177	25.056303	0.000487	24.981597	-0.6306	0.254	9.49396	9.49396
662.00	9.83863	25.056028	0.000481	24.981224	-0.6306	0.254	9.52536	9.52536
663.00	9.79888	25.056143	0.000483	24.981309	-0.631	0.254	9.56496	9.56496
664.00	9.70321	25.056152	0.00048	24.981249	-0.6314	0.255	9.60537	9.60537
665.00	9.60359	25.056658	0.000484	24.981685	-0.6315	0.255	9.64237	9.64237
666.00	9.5091	25.056755	0.000486	24.981720	-0.6314	0.255	9.67528	9.67528
667.00	9.45344	25.056804	0.000487	24.981796	-0.6312	0.255	9.70374	9.70374
668.00	9.4511	25.056584	0.00048	24.981562	-0.6308	0.255	9.72695	9.72695
669.00	9.47868	25.056513	0.000479	24.981524	-0.6303	0.255	9.7463	9.74630
670.00	9.52078	25.056448	0.000481	24.981538	-0.63	0.255	9.76252	9.76252
671.00	9.5669	25.056394	0.000478	24.981495	-0.63	0.255	9.77479	9.77479
672.00	9.6095	25.056420	0.000481	24.981478	-0.6303	0.255	9.78456	9.78456
673.00	9.64896	25.056708	0.000491	24.981742	-0.6308	0.255	9.79289	9.79289
674.00	9.68035	25.056699	0.000492	24.981597	-0.6313	0.255	9.79963	9.79963
675.00	9.70598	25.056947	0.000497	24.981701	-0.6317	0.255	9.80561	9.80561
676.00	9.73135	25.057069	0.000501	24.981766	-0.6319	0.255	9.81139	9.81139
677.00	9.75186	25.057253	0.000504	24.981884	-0.6315	0.255	9.81591	9.81591
678.00	9.76483	25.057188	0.000501	24.981769	-0.6308	0.255	9.82015	9.82015
679.00	9.77745	25.057240	0.000499	24.981899	-0.6304	0.256	9.8236	9.82360
680.00	9.78666	25.057110	0.000495	24.981804	-0.6301	0.256	9.82597	9.82597
681.00	9.79388	25.057062	0.000491	24.981725	-0.6302	0.256	9.82768	9.82768
682.00	9.80011	25.056932	0.000489	24.981642	-0.6302	0.256	9.82981	9.82981
683.00	9.80566	25.056997	0.000489	24.981710	-0.6302	0.257	9.83107	9.83107
684.00	9.81024	25.057207	0.000497	24.981875	-0.6302	0.257	9.83261	9.83261
685.00	9.81383	25.057174	0.000498	24.981753	-0.6301	0.257	9.83495	9.83495
686.00	9.81668	25.057113	0.000497	24.981740	-0.6299	0.257	9.83698	9.83698
687.00	9.81925	25.057345	0.000501	24.981951	-0.6299	0.257	9.8387	9.83870
688.00	9.82175	25.057322	0.000499	24.981885	-0.63	0.257	9.8403	9.84030
689.00	9.824	25.057081	0.000491	24.981604	-0.6301	0.257	9.84152	9.84152
690.00	9.8263	25.056938	0.000485	24.981485	-0.6301	0.257	9.8422	9.84220
691.00	9.82875	25.056980	0.000488	24.981495	-0.6302	0.257	9.84327	9.84327
692.00	9.83092	25.056834	0.000485	24.981339	-0.6301	0.257	9.8431	9.84310
693.00	9.83284	25.056856	0.000489	24.981369	-0.63	0.257	9.8429	9.84290
694.00	9.83452	25.057200	0.000503	24.981619	-0.6299	0.257	9.8428	9.84280
695.00	9.83592	25.057353	0.000505	24.981732	-0.6299	0.257	9.8426	9.84260
696.00	9.83696	25.057418	0.000507	24.981739	-0.6298	0.257	9.84238	9.84238
697.00	9.83809	25.057545	0.000509	24.981829	-0.6297	0.257	9.84292	9.84292
698.00	9.83908	25.057489	0.000506	24.981783	-0.6295	0.257	9.84407	9.84407
699.00	9.84	25.057369	0.000499	24.981795	-0.6294	0.257	9.84466	9.84466
700.00	9.84074	25.057363	0.000499	24.981752	-0.6293	0.257	9.84477	9.84477
701.00	9.84155	25.057585	0.000501	24.981957	-0.6292	0.258	9.84532	9.84532
702.00	9.84227	25.057475	0.000499	24.981766	-0.6293	0.258	9.84559	9.84559
703.00	9.84286	25.057340	0.000495	24.981554	-0.6293	0.258	9.84524	9.84524
704.00	9.84332	25.057369	0.00049	24.981521	-0.6292	0.258	9.84521	9.84521
705.00	9.84373	25.057351	0.000491	24.981508	-0.6289	0.258	9.8459	9.84590
706.00	9.84401	25.057337	0.00049	24.981474	-0.6287	0.258	9.84567	9.84567
707.00	9.8442	25.057289	0.000487	24.981442	-0.6285	0.258	9.84509	9.84509
708.00	9.84419	25.057662	0.000495	24.981735	-0.6286	0.258	9.8449	9.84490
709.00	9.84436	25.057711	0.0005	24.981712	-0.6287	0.258	9.845	9.84500
710.00	9.84435	25.057703	0.000497	24.981666	-0.6288	0.258	9.84386	9.84386
711.00	9.84423	25.057451	0.000492	24.981385	-0.6286	0.258	9.84335	9.84335
712.00	9.84428	25.057571	0.000493	24.981471	-0.6284	0.258	9.84393	9.84393
713.00	9.84433	25.057780	0.000499	24.981749	-0.6282	0.258	9.84322	9.84322
714.00	9.84439	25.057990	0.000503	24.981897	-0.6281	0.258	9.8428	9.84280
715.00	9.84444	25.058130	0.000509	24.981998	-0.628	0.259	9.84362	9.84362
716.00	9.84459	25.058351	0.000512	24.982184	-0.6283	0.259	9.84418	9.84418
717.00	9.84462	25.058221	0.000509	24.982075	-0.6284	0.259	9.84366	9.84366
718.00	9.84449	25.057773	0.000496	24.981565	-0.6285	0.259	9.84419	9.84419
719.00	9.84435	25.057783	0.000493	24.981566	-0.6284	0.259	9.84442	9.84442
720.00	9.84435	25.057906	0.000489	24.981646	-0.6283	0.259	9.84373	9.84373
721.00	9.84409	25.058037	0.00049	24.981728	-0.6282	0.259	9.84251	9.84251
722.00	9.84376	25.058099	0.00049	24.981743	-0.628	0.260	9.84178	9.84178
723.00	9.84355	25.058344	0.000495	24.981903	-0.6279	0.260	9.84147	9.84147
724.00	9.84343	25.058027	0.000483	24.981619	-0.6277	0.260	9.84144	9.84144
725.00	9.8434	25.057791	0.000478	24.981378	-0.6275	0.260	9.84219	9.84219
726.00	9.84334	25.057750	0.000478	24.981333	-0.6274	0.260	9.84326	9.84326
727.00	9.84335	25.057953	0.000479	24.981395	-0.6275	0.260	9.84447	9.84447
728.00	9.84361	25.057733	0.000468	24.981171	-0.6273	0.261	9.84606	9.84606
729.00	9.84388	25.057960	0.000472	24.981327	-0.6274	0.261	9.8475	9.84750
730.00	9.84419	25.058157	0.000476	24.981427	-0.6273	0.261	9.84775	9.84775
731.00	9.84445	25.058179	0.000475	24.981363	-0.6271	0.261	9.84817	9.84817
732.00	9.84458	25.058218	0.000474	24.981511	-0.6269	0.261	9.84878	9.84878
733.00	9.84486	25.058463	0.000482	24.981784	-0.6271	0.261	9.84829	9.84829
734.00	9.84514	25.058566	0.000493	24.981878	-0.6275	0.261	9.84763	9.84763
735.00	9.84528	25.058425	0.000491	24.981749	-0.6276	0.261	9.84741	9.84741
736.00	9.84527	25.058262	0.000488	24.981585	-0.6278	0.261	9.84714	9.84714
737.00	9.8453	25.058472	0.000497	24.981700	-0.6279	0.261	9.84672	9.84672
738.00	9.84559	25.058515	0.000502	24.981718	-0.6277	0.261	9.84701	9.84701
739.00	9.84584	25.058185	0.000492	24.981306	-0.6274	0.261	9.84723	9.84723
740.00	9.846	25.058530	0.000502	24.981618	-0.6272	0.262	9.84709	9.84709
741.00	9.84621	25.058940	0.000512	24.982005	-0.627	0.262	9.84653	9.84653
742.00	9.84641	25.058767	0.000506	24.981782	-0.6267	0.262	9.84653	9.84653
743.00	9.84688	25.058947	0.000501	24.981826	-0.6265	0.262	9.84717	9.84717
744.00	9.84721	25.059249	0.000505	24.982116	-0.6266	0.262	9.84673	9.84673
745.00	9.84733	25.059216	0.000498	24.982073	-0.6268	0.262	9.84732	9.84732
746.00	9.84747	25.059003	0.000489	24.981783	-0.6269	0.263	9.84853	9.84853
747.00	9.84772	25.059027	0.000486	24.981831	-0.6269	0.263	9.84927	9.84927
748.00	9.84784	25.058976	0.00049	24.981786	-0.6268	0.263	9.84857	9.84857
749.00	9.84768	25.059067	0.000492	24.981851	-0.6267	0.263	9.84843	9.84843
750.00	9.84752	25.059027	0.000496	24.981770	-0.6267	0.263	9.84825	9.84825
751.00	9.84748	25.058961	0.00049	24.981749	-0.6266	0.263	9.84732	9.84732
752.00	9.84735	25.058930	0.000489	24.981657	-0.6269	0.263	9.84652	9.84652
753.00	9.84716	25.059243	0.00049	24.981953	-0.6273	0.263	9.84588	9.84588
754.00	9.84716	25.059221	0.000484	24.981945	-0.6274	0.263	9.8464	9.84640
755.00	9.84744	25.059149	0.000476	24.981844	-0.6274	0.264	9.8482	9.84820
756.00	9.84792	25.059277	0.000481	24.981879	-0.6271	0.264	9.84996	9.84996
757.00	9.84822	25.059262	0.000479	24.981866	-0.6265	0.264	9.85077	9.85077
758.00	9.84833	25.059463	0.000484	24.982028	-0.6261	0.264	9.85191	9.85191
759.00	9.84844	25.059767	0.000498	24.982155	-0.6258	0.264	9.85254	9.85254
760.00	9.84869	25.059863	0.000501	24.982215	-0.6254	0.264	9.8516	9.85160
761.00	9.84893	25.060112	0.000506	24.982450	-0.6252	0.264	9.8507	9.85070
762.00	9.8492	25.060416	0.000517	24.982697	-0.6253	0.264	9.85002	9.85002
763.00	9.84925	25.060028	0.000506	24.982311	-0.6252	0.264	9.84852	9.84852
764.00	9.84935	25.059650	0.000496	24.982015	-0.625	0.264	9.84792	9.84792
765.00	9.84901	25.059684	0.0005	24.982031	-0.625	0.264	9.84643	9.84643
766.00	9.84868	25.059732	0.000502	24.982102	-0.6252	0.265	9.84518	9.84518
767.00	9.84817	25.059675	0.000496	24.982061	-0.6254	0.265	9.84462	9.84462
768.00	9.84785	25.059123	0.000485	24.981514	-0.6255	0.265	9.84475	9.84475
769.00	9.84772	25.059147	0.000483	24.981532	-0.6257	0.265	9.84413	9.84413
770.00	9.84773	25.059176	0.000482	24.981553	-0.6256	0.265	9.84463	9.84463
771.00	9.84788	25.059161	0.000482	24.981508	-0.6253	0.265	9.84539	9.84539
772.00	9.84786	25.059022	0.00048	24.981295	-0.625	0.265	9.8461	9.84610
773.00	9.8479	25.059331	0.000489	24.981469	-0.6248	0.265	9.84627	9.84627
774.00	9.84767	25.059687	0.000496	24.981869	-0.6245	0.265	9.84542	9.84542
775.00	9.84727	25.059854	0.000502	24.982060	-0.6247	0.265	9.84547	9.84547
776.00	9.84687	25.060053	0.000502	24.982314	-0.6247	0.266	9.84524	9.84524
777.00	9.84651	25.060205	0.000508	24.982498	-0.6252	0.266	9.84506	9.84506
778.00	9.84638	25.060461	0.000515	24.982732	-0.6254	0.266	9.8454	9.84540
779.00	9.84613	25.060065	0.000508	24.982214	-0.6255	0.266	9.84629	9.84629
780.00	9.84569	25.059529	0.000492	24.981549	-0.6256	0.266	9.84532	9.84532
781.00	9.84542	25.059487	0.000493	24.981370	-0.6256	0.266	9.84569	9.84569
782.00	9.8454	25.059739	0.0005	24.981499	-0.6254	0.266	9.84583	9.84583
783.00	9.84542	25.059735	0.000495	24.981479	-0.6253	0.266	9.84506	9.84506
784.00	9.84517	25.059930	0.000502	24.981631	-0.6254	0.266	9.84416	9.84416
785.00	9.84493	25.060749	0.000521	24.982472	-0.6252	0.266	9.84461	9.84461
786.00	9.84508	25.060841	0.000527	24.982551	-0.6249	0.266	9.84414	9.84414
787.00	9.84511	25.060354	0.000514	24.982069	-0.6246	0.266	9.84357	9.84357
788.00	9.84522	25.060388	0.000511	24.982111	-0.6244	0.266	9.84425	9.84425
789.00	9.84524	25.061017	0.000522	24.982714	-0.6241	0.266	9.8442	9.84420
790.00	9.84496	25.060658	0.000512	24.982178	-0.6243	0.266	9.84429	9.84429
791.00	9.84495	25.060348	0.0005	24.981748	-0.6247	0.267	9.84441	9.84441
792.00	9.84475	25.060540	0.0005	24.981896	-0.6251	0.267	9.84423	9.84423
793.00	9.8447	25.060425	0.000502	24.981573	-0.6251	0.267	9.84396	9.84396
794.00	9.84469	25.060080	0.000492	24.981104	-0.625	0.267	9.8441	9.84410
795.00	9.84464	25.060000	0.000493	24.980992	-0.6246	0.267	9.84376	9.84376
796.00	9.84444	25.060426	0.000504	24.981417	-0.6241	0.267	9.84324	9.84324
797.00	9.84429	25.060596	0.000508	24.981516	-0.6235	0.267	9.84317	9.84317
798.00	9.84418	25.060981	0.000514	24.981988	-0.6232	0.267	9.84331	9.84331
799.00	9.84409	25.060750	0.000512	24.981773	-0.623	0.268	9.8437	9.84370
800.00	9.84402	25.061124	0.000515	24.982182	-0.6232	0.268	9.84336	9.84336
801.00	9.84388	25.060901	0.000508	24.981895	-0.623	0.268	9.84346	9.84346
802.00	9.8436	25.060993	0.00051	24.982020	-0.6229	0.268	9.84302	9.84302
803.00	9.84378	25.060630	0.000506	24.981657	-0.6231	0.268	9.83653	9.83653
804.00	9.84369	25.060660	0.000508	24.981648	-0.623	0.268	9.8156	9.81560
805.00	9.84351	25.060261	0.000503	24.981289	-0.6223	0.268	9.77592	9.77592
806.00	9.84351	25.060628	0.000513	24.981730	-0.6222	0.268	9.71711	9.71711
807.00	9.84321	25.060689	0.000515	24.981776	-0.6221	0.268	9.64578	9.64578
808.00	9.84326	25.060846	0.000514	24.981964	-0.6218	0.268	9.57781	9.57781
809.00	9.84338	25.060966	0.000515	24.982184	-0.6218	0.268	9.52871	9.52871
810.00	9.84255	25.061366	0.000521	24.982563	-0.6221	0.268	9.50628	9.50628
@6	2.0001	4.0	810.256
811.00	9.84365	25.060941	0.00051	24.982081	-0.6221	0.268	9.51119	9.51119
812.00	9.84108	25.060840	0.000508	24.981919	-0.6222	0.268	9.53811	9.53811
813.00	9.81245	25.060926	0.000512	24.981948	-0.6223	0.268	9.57449	9.57449
814.00	9.73853	25.060880	0.00051	24.981849	-0.6225	0.268	9.61289	9.61289
815.00	9.64274	25.060727	0.000506	24.981657	-0.6231	0.268	9.64852	9.64852
816.00	9.55003	25.060859	0.00051	24.981762	-0.6238	0.268	9.67929	9.67929
817.00	9.48512	25.060568	0.000502	24.981383	-0.6243	0.268	9.70468	9.70468
818.00	9.47342	25.060381	0.000497	24.981078	-0.6244	0.268	9.72539	9.72539
819.00	9.49344	25.060573	0.000497	24.981149	-0.6239	0.269	9.74257	9.74257
820.00	9.5308	25.060680	0.0005	24.981200	-0.6231	0.269	9.75676	9.75676
821.00	9.57418	25.060713	0.0005	24.981171	-0.6225	0.269	9.76942	9.76942
822.00	9.61928	25.061165	0.00051	24.981670	-0.6221	0.269	9.78028	9.78028
823.00	9.65487	25.061456	0.000517	24.982072	-0.6219	0.269	9.7899	9.78990
824.00	9.68528	25.061543	0.000523	24.982141	-0.6222	0.269	9.7988	9.79880
825.00	9.70861	25.061554	0.000522	24.982087	-0.6226	0.269	9.80539	9.80539
826.00	9.72825	25.061459	0.000516	24.981967	-0.6225	0.269	9.81107	9.81107
827.00	9.74607	25.061379	0.000511	24.981781	-0.6223	0.269	9.81565	9.81565
828.00	9.75871	25.061417	0.000508	24.981701	-0.6223	0.269	9.8189	9.81890
829.00	9.77116	25.061306	0.000502	24.981644	-0.6223	0.270	9.82051	9.82051
830.00	9.77962	25.061317	0.000503	24.981670	-0.6222	0.270	9.82301	9.82301
831.00	9.79151	25.061325	0.000507	24.981664	-0.622	0.270	9.82403	9.82403
832.00	9.80023	25.061613	0.00051	24.981979	-0.622	0.270	9.82553	9.82553
833.00	9.80728	25.061666	0.000511	24.981937	-0.6216	0.270	9.82709	9.82709
834.00	9.81172	25.061564	0.00051	24.981683	-0.6213	0.270	9.82828	9.82828
835.00	9.81529	25.061577	0.000505	24.981594	-0.6211	0.270	9.83022	9.83022
836.00	9.81754	25.061455	0.000499	24.981418	-0.621	0.270	9.83233	9.83233
837.00	9.81927	25.061448	0.000501	24.981365	-0.6209	0.270	9.8334	9.83340
838.00	9.82121	25.061316	0.000492	24.981211	-0.621	0.270	9.83382	9.83382
839.00	9.82297	25.061385	0.00049	24.981267	-0.6212	0.271	9.83547	9.83547
840.00	9.82455	25.061538	0.00049	24.981367	-0.6218	0.271	9.83638	9.83638
841.00	9.82596	25.061740	0.000491	24.981465	-0.6222	0.271	9.83687	9.83687
842.00	9.82733	25.061643	0.000486	24.981285	-0.6222	0.271	9.83728	9.83728
843.00	9.82883	25.061896	0.000491	24.981548	-0.6222	0.271	9.83892	9.83892
844.00	9.83022	25.061930	0.00049	24.981571	-0.6219	0.271	9.8388	9.83880
845.00	9.83149	25.061916	0.000489	24.981650	-0.6216	0.271	9.83963	9.83963
846.00	9.83289	25.061950	0.000488	24.981731	-0.6216	0.272	9.84026	9.84026
847.00	9.83384	25.062000	0.000488	24.981789	-0.622	0.272	9.84133	9.84133
848.00	9.83491	25.061912	0.000488	24.981667	-0.6223	0.272	9.84189	9.84189
849.00	9.83588	25.062060	0.000488	24.981748	-0.6223	0.272	9.84315	9.84315
850.00	9.8369	25.062099	0.000488	24.981690	-0.6219	0.272	9.84328	9.84328
851.00	9.83793	25.062222	0.000491	24.981781	-0.6212	0.272	9.84445	9.84445
852.00	9.8389	25.062198	0.00049	24.981734	-0.6206	0.272	9.84512	9.84512
853.00	9.83965	25.062130	0.000489	24.981653	-0.6201	0.272	9.84557	9.84557
854.00	9.84048	25.062128	0.000489	24.981656	-0.6199	0.272	9.8464	9.84640
855.00	9.84127	25.062101	0.000489	24.981598	-0.6198	0.272	9.84687	9.84687
856.00	9.8417	25.062062	0.000489	24.981544	-0.6197	0.272	9.84577	9.84577
857.00	9.84193	25.062048	0.000488	24.981500	-0.6198	0.272	9.84481	9.84481
858.00	9.84247	25.062232	0.000492	24.981690	-0.6199	0.273	9.84469	9.84469
859.00	9.84292	25.062290	0.000494	24.981723	-0.6199	0.273	9.84393	9.84393
860.00	9.84318	25.062425	0.000498	24.981811	-0.6201	0.272	9.8432	9.84320
861.00	9.84329	25.062358	0.000493	24.981638	-0.6202	0.273	9.8431	9.84310
862.00	9.8436	25.062519	0.000496	24.981772	-0.6199	0.273	9.84365	9.84365
863.00	9.84376	25.062534	0.000495	24.981720	-0.6196	0.273	9.84344	9.84344
864.00	9.8441	25.062581	0.000492	24.981710	-0.6195	0.273	9.84365	9.84365
865.00	9.84429	25.062525	0.00049	24.981648	-0.6192	0.273	9.84305	9.84305
866.00	9.84404	25.062493	0.000491	24.981585	-0.6194	0.273	9.84268	9.84268
867.00	9.84395	25.062560	0.000489	24.981618	-0.6195	0.273	9.84209	9.84209
868.00	9.84389	25.062740	0.000492	24.981746	-0.6196	0.273	9.84185	9.84185
869.00	9.84379	25.062731	0.000497	24.981727	-0.6195	0.273	9.84088	9.84088
870.00	9.84363	25.062737	0.000495	24.981706	-0.6196	0.273	9.84107	9.84107
871.00	9.84342	25.062934	0.0005	24.981947	-0.6197	0.274	9.84146	9.84146
872.00	9.84309	25.062762	0.000501	24.981757	-0.6199	0.273	9.84096	9.84096
873.00	9.84269	25.062624	0.000501	24.981582	-0.6202	0.273	9.83998	9.83998
874.00	9.84233	25.062568	0.000498	24.981513	-0.6205	0.274	9.84022	9.84022
875.00	9.84199	25.062573	0.000499	24.981507	-0.6205	0.274	9.84019	9.84019
876.00	9.8419	25.062606	0.000497	24.981518	-0.6202	0.274	9.8406	9.84060
877.00	9.84209	25.062646	0.000494	24.981569	-0.62	0.274	9.84202	9.84202
878.00	9.84212	25.062749	0.000489	24.981688	-0.6199	0.274	9.84308	9.84308
879.00	9.84216	25.062735	0.00049	24.981667	-0.6195	0.274	9.844	9.84400
880.00	9.84225	25.062810	0.000492	24.981694	-0.6192	0.274	9.84498	9.84498
881.00	9.84245	25.062664	0.00049	24.981528	-0.619	0.274	9.84552	9.84552
882.00	9.84263	25.062843	0.000498	24.981719	-0.6186	0.274	9.84574	9.84574
883.00	9.84268	25.062799	0.000501	24.981644	-0.6182	0.274	9.84534	9.84534
884.00	9.84245	25.063008	0.000501	24.981822	-0.6182	0.274	9.84423	9.84423
885.00	9.8423	25.062982	0.000499	24.981766	-0.6185	0.275	9.84305	9.84305
886.00	9.84232	25.063115	0.000502	24.981866	-0.6188	0.275	9.84191	9.84191
887.00	9.84223	25.063026	0.000495	24.981696	-0.619	0.275	9.83958	9.83958
888.00	9.84192	25.063108	0.000495	24.981761	-0.6191	0.275	9.8389	9.83890
889.00	9.84182	25.063050	0.000493	24.981657	-0.619	0.275	9.83887	9.83887
890.00	9.84188	25.063162	0.000498	24.981841	-0.619	0.275	9.83929	9.83929
891.00	9.84194	25.063240	0.000498	24.981879	-0.6188	0.275	9.84011	9.84011
892.00	9.84216	25.063302	0.000501	24.981889	-0.6186	0.275	9.84191	9.84191
893.00	9.8425	25.063267	0.000499	24.981758	-0.6184	0.276	9.84292	9.84292
894.00	9.84253	25.063466	0.000503	24.981935	-0.618	0.276	9.84258	9.84258
895.00	9.84243	25.063640	0.000503	24.981989	-0.6177	0.276	9.84265	9.84265
896.00	9.84252	25.063732	0.000502	24.982015	-0.6177	0.276	9.84246	9.84246
897.00	9.84245	25.063865	0.000502	24.982037	-0.6178	0.276	9.84231	9.84231
898.00	9.84237	25.063917	0.000498	24.982087	-0.6178	0.276	9.8421	9.84210
899.00	9.84222	25.063801	0.000497	24.981924	-0.6183	0.276	9.84314	9.84314
900.00	9.84209	25.063833	0.000496	24.981817	-0.6186	0.276	9.84306	9.84306
901.00	9.84198	25.063917	0.0005	24.981851	-0.6185	0.276	9.84296	9.84296
902.00	9.84173	25.063784	0.000502	24.981764	-0.6182	0.276	9.84268	9.84268
903.00	9.8416	25.063858	0.000505	24.981834	-0.6182	0.276	9.84229	9.84229
904.00	9.84156	25.063973	0.000506	24.981947	-0.6177	0.276	9.842	9.84200
905.00	9.84162	25.063824	0.000504	24.981882	-0.6171	0.276	9.84138	9.84138
906.00	9.84157	25.063692	0.000501	24.981790	-0.6167	0.277	9.84077	9.84077
907.00	9.84166	25.063996	0.000506	24.982108	-0.6165	0.277	9.84043	9.84043
908.00	9.84184	25.064046	0.000509	24.982178	-0.616	0.277	9.84002	9.84002
909.00	9.84185	25.063936	0.000509	24.982016	-0.6157	0.277	9.8399	9.83990
910.00	9.84191	25.064027	0.00051	24.982080	-0.6158	0.277	9.84074	9.84074
911.00	9.84191	25.064072	0.000511	24.982102	-0.6158	0.277	9.84098	9.84098
912.00	9.84162	25.063848	0.000507	24.981819	-0.6159	0.277	9.84047	9.84047
913.00	9.84136	25.063652	0.000502	24.981572	-0.6163	0.277	9.84038	9.84038
914.00	9.84109	25.063756	0.000503	24.981699	-0.6166	0.277	9.83948	9.83948
915.00	9.84111	25.063804	0.000506	24.981719	-0.6166	0.277	9.83906	9.83906
916.00	9.84101	25.063919	0.000507	24.981817	-0.6165	0.277	9.83924	9.83924
917.00	9.84107	25.063925	0.000504	24.981837	-0.6165	0.277	9.84083	9.84083
918.00	9.84114	25.064066	0.000508	24.981963	-0.6162	0.277	9.84182	9.84182
919.00	9.84106	25.064276	0.000516	24.982086	-0.616	0.277	9.84247	9.84247
920.00	9.84102	25.064251	0.000515	24.982003	-0.6158	0.277	9.84305	9.84305
921.00	9.84108	25.064245	0.000514	24.981933	-0.6156	0.277	9.8435	9.84350
922.00	9.84114	25.064686	0.00052	24.982318	-0.6151	0.278	9.84287	9.84287
923.00	9.84115	25.064639	0.000517	24.982199	-0.6149	0.278	9.84257	9.84257
924.00	9.84126	25.064494	0.00051	24.982049	-0.6146	0.278	9.8435	9.84350
925.00	9.84143	25.064449	0.000502	24.982060	-0.6143	0.278	9.84419	9.84419
926.00	9.84183	25.064503	0.000504	24.982122	-0.6145	0.278	9.8454	9.84540
927.00	9.84264	25.064139	0.000497	24.981700	-0.6149	0.278	9.8478	9.84780
928.00	9.84333	25.064274	0.0005	24.981762	-0.615	0.278	9.84977	9.84977
929.00	9.84398	25.064638	0.000508	24.982104	-0.6149	0.278	9.85158	9.85158
930.00	9.84457	25.064724	0.000509	24.982054	-0.6149	0.278	9.8531	9.85310
931.00	9.84522	25.064777	0.000508	24.982014	-0.6147	0.278	9.85422	9.85422
932.00	9.84599	25.065028	0.000512	24.982239	-0.6147	0.278	9.85394	9.85394
933.00	9.84673	25.065209	0.000512	24.982430	-0.6148	0.278	9.85433	9.85433
934.00	9.84765	25.064916	0.000506	24.982061	-0.615	0.278	9.85457	9.85457
935.00	9.84829	25.064987	0.000508	24.982149	-0.6152	0.278	9.85621	9.85621
936.00	9.84906	25.064897	0.000502	24.982077	-0.6156	0.279	9.85649	9.85649
937.00	9.85006	25.064646	0.000494	24.981814	-0.6156	0.279	9.85637	9.85637
938.00	9.85046	25.064350	0.000488	24.981552	-0.6153	0.279	9.85605	9.85605
939.00	9.85082	25.064305	0.000486	24.981528	-0.6151	0.279	9.85439	9.85439
940.00	9.85128	25.064456	0.000489	24.981685	-0.6146	0.279	9.85235	9.85235
941.00	9.85173	25.064606	0.00049	24.981769	-0.6142	0.279	9.85143	9.85143
942.00	9.85229	25.064789	0.000495	24.981952	-0.6141	0.279	9.85057	9.85057
943.00	9.85316	25.064760	0.000492	24.981858	-0.6142	0.279	9.84895	9.84895
944.00	9.85337	25.065232	0.000501	24.982298	-0.6143	0.279	9.84841	9.84841
945.00	9.85313	25.065433	0.000508	24.982457	-0.6141	0.279	9.84617	9.84617
946.00	9.85314	25.065650	0.000519	24.982604	-0.6138	0.279	9.84378	9.84378
947.00	9.85271	25.066029	0.000526	24.982926	-0.6135	0.280	9.84146	9.84146
948.00	9.85142	25.066151	0.000529	24.983005	-0.6131	0.280	9.83934	9.83934
949.00	9.84984	25.065476	0.000514	24.982247	-0.613	0.280	9.83663	9.83663
950.00	9.84863	25.065132	0.000502	24.981960	-0.6133	0.280	9.83423	9.83423
951.00	9.84791	25.064888	0.000494	24.981824	-0.6133	0.280	9.83082	9.83082
952.00	9.84615	25.064254	0.000484	24.981171	-0.6132	0.280	9.82741	9.82741
953.00	9.84414	25.064507	0.000492	24.981375	-0.6132	0.280	9.81785	9.81785
954.00	9.84215	25.064662	0.000494	24.981551	-0.6131	0.280	9.79372	9.79372
955.00	9.84062	25.064979	0.000502	24.981693	-0.6127	0.280	9.75115	9.75115
956.00	9.83869	25.065143	0.000504	24.981713	-0.6126	0.280	9.69116	9.69116
957.00	9.83617	25.065317	0.000502	24.981806	-0.6124	0.280	9.62116	9.62116
958.00	9.83386	25.065387	0.000501	24.981845	-0.6121	0.281	9.55699	9.55699
959.00	9.83088	25.065689	0.000506	24.982098	-0.6121	0.281	9.51376	9.51376
960.00	9.82812	25.065614	0.000504	24.982009	-0.6119	0.281	9.49704	9.49704
@7	2.0001	4.0	960.083
961.00	9.82353	25.065563	0.000499	24.981959	-0.6118	0.281	9.5077	9.50770
962.00	9.81977	25.065675	0.000502	24.982079	-0.612	0.281	9.5366	9.53660
963.00	9.7847	25.065649	0.0005	24.982040	-0.6124	0.281	9.57414	9.57414
964.00	9.71008	25.065622	0.000498	24.982046	-0.6123	0.282	9.61202	9.61202
965.00	9.6165	25.065511	0.000495	24.981968	-0.6125	0.281	9.64724	9.64724
966.00	9.52422	25.065442	0.000496	24.981885	-0.6128	0.281	9.67876	9.67876
967.00	9.47066	25.065593	0.000504	24.982002	-0.6127	0.281	9.70591	9.70591
968.00	9.46457	25.065398	0.000504	24.981772	-0.6124	0.281	9.72872	9.72872
969.00	9.49429	25.065433	0.000503	24.981805	-0.6125	0.281	9.7476	9.74760
970.00	9.53307	25.065493	0.000504	24.981835	-0.6125	0.281	9.76305	9.76305
971.00	9.57656	25.065571	0.000504	24.981916	-0.6124	0.281	9.77466	9.77466
972.00	9.61494	25.065497	0.000501	24.981813	-0.6124	0.281	9.78442	9.78442
973.00	9.6518	25.065650	0.000503	24.981915	-0.6126	0.281	9.79188	9.79188
974.00	9.6837	25.065635	0.000505	24.981788	-0.6127	0.281	9.79849	9.79849
975.00	9.70902	25.065695	0.000506	24.981762	-0.6127	0.281	9.80388	9.80388
976.00	9.73436	25.065773	0.00051	24.981746	-0.6125	0.281	9.80888	9.80888
977.00	9.75047	25.065811	0.00051	24.981729	-0.6123	0.281	9.81308	9.81308
978.00	9.76587	25.065830	0.000512	24.981699	-0.6119	0.281	9.81651	9.81651
979.00	9.77801	25.065795	0.000508	24.981601	-0.6116	0.281	9.81856	9.81856
980.00	9.7863	25.065868	0.00051	24.981673	-0.6115	0.282	9.82026	9.82026
981.00	9.79254	25.065848	0.000504	24.981703	-0.6116	0.282	9.82056	9.82056
982.00	9.79831	25.065848	0.000502	24.981675	-0.6119	0.282	9.82055	9.82055
983.00	9.80329	25.065972	0.000499	24.981761	-0.6121	0.282	9.81994	9.81994
984.00	9.80708	25.066095	0.000498	24.981785	-0.6122	0.283	9.8172	9.81720
985.00	9.80964	25.066111	0.000491	24.981653	-0.6122	0.283	9.81462	9.81462
986.00	9.81121	25.066315	0.000491	24.981668	-0.6117	0.283	9.81301	9.81301
987.00	9.81145	25.066505	0.000487	24.981764	-0.6116	0.283	9.81304	9.81304
988.00	9.81136	25.066547	0.000483	24.981794	-0.6113	0.283	9.81553	9.81553
989.00	9.81291	25.066568	0.000483	24.981919	-0.6111	0.283	9.8205	9.82050
990.00	9.81545	25.066559	0.000488	24.981913	-0.611	0.283	9.82602	9.82602
991.00	9.81715	25.066506	0.00049	24.981909	-0.611	0.283	9.83131	9.83131
992.00	9.81779	25.066545	0.000492	24.981987	-0.6109	0.283	9.83502	9.83502
993.00	9.81753	25.066543	0.000497	24.981925	-0.6108	0.283	9.83648	9.83648
994.00	9.81666	25.066579	0.000501	24.981894	-0.6109	0.283	9.83719	9.83719
995.00	9.81552	25.066736	0.000505	24.982136	-0.6109	0.283	9.83747	9.83747
996.00	9.81525	25.066669	0.000501	24.982106	-0.6112	0.283	9.83719	9.83719
997.00	9.8204	25.066567	0.000502	24.981945	-0.6114	0.283	9.83594	9.83594
998.00	9.82612	25.066603	0.000502	24.982076	-0.6114	0.283	9.83571	9.83571
999.00	9.83013	25.066571	0.000501	24.982054	-0.6113	0.283	9.83618	9.83618
1000.00	9.83201	25.066473	0.000494	24.981909	-0.611	0.284	9.83758	9.83758
1001.00	9.83303	25.066466	0.000492	24.981732	-0.6108	0.284	9.83909	9.83909
1002.00	9.83328	25.066489	0.000488	24.981689	-0.6108	0.284	9.84126	9.84126
1003.00	9.83411	25.066484	0.000485	24.981491	-0.6108	0.284	9.84256	9.84256
1004.00	9.83534	25.066569	0.000482	24.981438	-0.6107	0.285	9.84295	9.84295
1005.00	9.83614	25.066592	0.000482	24.981370	-0.6107	0.285	9.8426	9.84260
1006.00	9.83728	25.066709	0.000485	24.981541	-0.6106	0.285	9.84168	9.84168
1007.00	9.83867	25.066749	0.000487	24.981573	-0.6103	0.285	9.84031	9.84031
1008.00	9.83924	25.066873	0.000489	24.981782	-0.6101	0.285	9.83965	9.83965
1009.00	9.83928	25.066870	0.00049	24.981793	-0.6101	0.285	9.84039	9.84039
1010.00	9.83913	25.066917	0.000493	24.981808	-0.61	0.285	9.84043	9.84043
1011.00	9.83956	25.066951	0.000491	24.981813	-0.6099	0.285	9.84187	9.84187
1012.00	9.84007	25.067017	0.000492	24.981905	-0.6099	0.286	9.84352	9.84352
1013.00	9.84045	25.066949	0.00049	24.981680	-0.6099	0.286	9.84473	9.84473
1014.00	9.84119	25.067062	0.00049	24.981718	-0.61	0.286	9.84784	9.84784
1015.00	9.84186	25.066962	0.000486	24.981560	-0.6104	0.286	9.85466	9.85466
1016.00	9.8423	25.067030	0.000488	24.981530	-0.6106	0.286	9.86206	9.86206
1017.00	9.84232	25.067158	0.000488	24.981471	-0.6103	0.286	9.86745	9.86745
1018.00	9.84208	25.067239	0.00049	24.981589	-0.61	0.286	9.86717	9.86717
1019.00	9.84218	25.067259	0.000491	24.981614	-0.6095	0.286	9.86132	9.86132
1020.00	9.84287	25.067448	0.000495	24.981759	-0.6089	0.286	9.85104	9.85104
1021.00	9.84455	25.067479	0.000494	24.981774	-0.6085	0.286	9.83934	9.83934
1022.00	9.84493	25.067230	0.000491	24.981599	-0.6086	0.286	9.83014	9.83014
1023.00	9.84555	25.067276	0.000494	24.981671	-0.609	0.286	9.82688	9.82688
1024.00	9.85953	25.067277	0.000491	24.981684	-0.6094	0.286	9.82635	9.82635
1025.00	9.87748	25.067375	0.000493	24.981778	-0.6098	0.286	9.82717	9.82717
1026.00	9.88299	25.067643	0.000497	24.982047	-0.6102	0.286	9.82858	9.82858
1027.00	9.87169	25.067934	0.0005	24.982347	-0.6102	0.286	9.83028	9.83028
1028.00	9.84413	25.067972	0.0005	24.982267	-0.6103	0.287	9.83183	9.83183
1029.00	9.83042	25.067820	0.0005	24.982010	-0.6102	0.287	9.83321	9.83321
[truncated: 1,895 more rows]

## Sheet: Extended data Fig. 7f#3
$ITC
$	19
$NOT
$	25
$	60
[truncated: 2,978 more rows]
