# Supplementary material for: piRNA processing by a trimeric Schlafen-domain nuclease
Source: Nature. 2023 Sep 27;622(7982):402–9. doi: 10.1038/s41586-023-06588-2 (PMC10567574; doi:10.1038/s41586-023-06588-2)
Supplement: Supplementary file 16 — Source Data Extended Data Fig. 8 [file 41586_2023_6588_MOESM16_ESM.xlsx]

## Sheet: Extended Data Fig. 8b-e
TOFU-6 eTUDOR			TOFU-1N (82-172)			TOFU-6 eTUDOR V266E			TOFU-1N (82-172) L88R/L92R			TOFU-6 eTUDOR + TOFU-1N (82-172)			TOFU-6 eTUDOR + TOFU-1N (82-172) L88R/L92R			TOFU-6 eTUDOR V266E + TOFU-1N (82-172)			TOFU-6 eTUDOR V266E + TOFU-1N (82-172) L88R/L92R
Volume (mL)	Absorption		Volume (mL)	Absorption		Volume (mL)	Absorption		Volume (mL)	Absorption		Volume (mL)	Absorption		Volume (mL)	Absorption		Volume (mL)	Absorption		Volume (mL)	Absorption
-0.021771	1.89592		-0.021764	2.31218		-0.021778	1.03967		-0.021756	0.668459		-0.021781	0.98891		-0.021774	0.971005		-0.021773	1.63063		-0.021755	0.621945
-0.021689	1.23458		-0.021682	2.94527		-0.021697	0.898975		-0.021675	0.53866		-0.0217	0.752679		-0.021692	0.949341		-0.021692	1.87382		-0.021674	0.472679
-0.021608	1.19619		-0.021601	2.98314		-0.021615	0.890105		-0.021593	0.533306		-0.021618	0.738743		-0.021611	0.950011		-0.02161	1.88983		-0.021592	0.465626
-0.021526	1.15617		-0.021519	3.02238		-0.021534	0.881243		-0.021512	0.527967		-0.021537	0.725053		-0.021529	0.950656		-0.021529	1.90644		-0.021511	0.458559
-0.021445	1.11778		-0.021438	3.06032		-0.021452	0.872388		-0.02143	0.522588		-0.021455	0.711612		-0.021448	0.951302		-0.021447	1.92247		-0.021429	0.451206
-0.021363	1.08084		-0.021356	3.09829		-0.021371	0.863844		-0.021349	0.517244		-0.021374	0.697933		-0.021366	0.951971		-0.021366	1.93835		-0.021348	0.444098
-0.021282	1.04257		-0.021275	3.1365		-0.021289	0.855391		-0.021267	0.511843		-0.021292	0.684193		-0.021285	0.952644		-0.021284	1.95491		-0.021266	0.437038
-0.0212	1.00399		-0.021193	3.17483		-0.021208	0.846283		-0.021186	0.506491		-0.021211	0.670735		-0.021203	0.953288		-0.021203	1.97098		-0.021184	0.429881
-0.021119	0.967053		-0.021111	3.21473		-0.021126	0.837038		-0.021104	0.501069		-0.021129	0.657057		-0.021122	0.953955		-0.021121	1.98672		-0.021103	0.422617
-0.021037	0.928981		-0.02103	3.25519		-0.021045	0.828478		-0.021023	0.495705		-0.021048	0.643471		-0.02104	0.954628		-0.02104	2.00323		-0.021021	0.415109
-0.020956	0.890198		-0.020948	3.2963		-0.020963	0.820717		-0.020941	0.490414		-0.020966	0.63033		-0.020959	0.955273		-0.020958	2.01973		-0.02094	0.408233
-0.020874	0.853371		-0.020867	3.33584		-0.020882	0.814017		-0.02086	0.485304		-0.020885	0.616571		-0.020877	0.955943		-0.020877	2.03626		-0.020858	0.401182
-0.020792	0.816069		-0.020785	3.37636		-0.0208	0.807518		-0.020778	0.479995		-0.020803	0.603012		-0.020795	0.956678		-0.020795	2.05283		-0.020777	0.393965
-0.020711	0.7782		-0.020704	3.41792		-0.020719	0.800973		-0.020697	0.475424		-0.020722	0.590715		-0.020714	0.957431		-0.020714	2.06998		-0.020695	0.387135
-0.020629	0.741462		-0.020622	3.45771		-0.020637	0.794976		-0.020615	0.471097		-0.02064	0.57792		-0.020632	0.958145		-0.020632	2.08874		-0.020614	0.380578
-0.020548	0.703539		-0.020541	3.49817		-0.020556	0.788637		-0.020534	0.466728		-0.020559	0.564896		-0.020551	0.958877		-0.020551	2.10608		-0.020532	0.374765
-0.020466	0.667652		-0.020459	3.53943		-0.020474	0.7822		-0.020452	0.462629		-0.020477	0.552267		-0.020469	0.959632		-0.020469	2.1228		-0.020451	0.36898
-0.020385	0.631761		-0.020378	3.57877		-0.020393	0.775576		-0.020371	0.458134		-0.020396	0.539452		-0.020388	0.960346		-0.020388	2.14023		-0.020369	0.362307
-0.020303	0.59535		-0.020296	3.6182		-0.020311	0.769884		-0.020289	0.453873		-0.020314	0.52649		-0.020306	0.961303		-0.020306	2.15699		-0.020288	0.35635
-0.020222	0.558425		-0.020215	3.65772		-0.02023	0.764947		-0.020208	0.449656		-0.020233	0.514445		-0.020225	0.963133		-0.020225	2.17605		-0.020206	0.350309
-0.02014	0.528706		-0.020133	3.69733		-0.020148	0.75994		-0.020126	0.44627		-0.020151	0.503036		-0.020143	0.965402		-0.020143	2.19456		-0.020125	0.344246
-0.020059	0.497391		-0.020052	3.73703		-0.020067	0.754692		-0.020045	0.444681		-0.02007	0.492001		-0.020062	0.967535		-0.020061	2.21242		-0.020043	0.33975
-0.019977	0.468049		-0.01997	3.77691		-0.019985	0.749763		-0.019963	0.442919		-0.019988	0.48015		-0.01998	0.969695		-0.01998	2.23164		-0.019962	0.335347
-0.019896	0.438473		-0.019889	3.81754		-0.019904	0.744899		-0.019882	0.441296		-0.019907	0.468736		-0.019899	0.971971		-0.019898	2.25188		-0.01988	0.331202
-0.019814	0.406991		-0.019807	3.85906		-0.019822	0.740274		-0.0198	0.439824		-0.019825	0.457313		-0.019817	0.974103		-0.019817	2.26973		-0.019799	0.327026
-0.019733	0.377638		-0.019726	3.90068		-0.019741	0.735188		-0.019719	0.438036		-0.019744	0.44588		-0.019736	0.976244		-0.019735	2.29002		-0.019717	0.322585
-0.019651	0.348361		-0.019644	3.94241		-0.019659	0.731882		-0.019637	0.436363		-0.019662	0.434422		-0.019654	0.978418		-0.019654	2.30776		-0.019636	0.3184
-0.01957	0.321671		-0.019563	3.98424		-0.019578	0.728578		-0.019556	0.434754		-0.019581	0.42273		-0.019573	0.980283		-0.019572	2.32852		-0.019554	0.313748
-0.019488	0.298706		-0.019481	4.02617		-0.019496	0.725275		-0.019474	0.43406		-0.019499	0.409198		-0.019491	0.982155		-0.019491	2.34855		-0.019473	0.307582
-0.019407	0.275735		-0.0194	4.06802		-0.019415	0.721974		-0.019393	0.433469		-0.019418	0.396358		-0.01941	0.984163		-0.019409	2.36857		-0.019391	0.299647
-0.019325	0.25091		-0.019318	4.1076		-0.019333	0.718675		-0.019311	0.432915		-0.019336	0.383008		-0.019328	0.986027		-0.019328	2.38857		-0.01931	0.29119
-0.019244	0.227931		-0.019237	4.15926		-0.019252	0.715377		-0.01923	0.432714		-0.019255	0.369745		-0.019247	0.987891		-0.019246	2.40841		-0.019228	0.28378
-0.019162	0.245274		-0.019155	4.17421		-0.01917	0.718837		-0.019148	0.443024		-0.019173	0.372416		-0.019165	0.994099		-0.019165	2.41489		-0.019147	0.287483
-0.019081	0.262529		-0.019074	4.18822		-0.019089	0.721589		-0.019066	0.452688		-0.019092	0.37435		-0.019084	1.00004		-0.019083	2.42313		-0.019065	0.290745
-0.018999	0.274319		-0.018992	4.20317		-0.019007	0.723441		-0.018985	0.46237		-0.01901	0.376295		-0.019002	1.00269		-0.019002	2.43091		-0.018984	0.294013
-0.018918	0.275152		-0.018911	4.2182		-0.018926	0.725256		-0.018903	0.470915		-0.018929	0.373282		-0.018921	1.00548		-0.01892	2.43546		-0.018902	0.297285
-0.018836	0.275815		-0.018829	4.23235		-0.018844	0.727071		-0.018822	0.477038		-0.018847	0.369457		-0.018839	1.00807		-0.018839	2.43883		-0.018821	0.296406
-0.018755	0.276479		-0.018748	4.24651		-0.018763	0.729014		-0.01874	0.482149		-0.018766	0.365604		-0.018758	1.01066		-0.018757	2.44257		-0.018739	0.295008
-0.018673	0.277189		-0.018666	4.27361		-0.018681	0.730842		-0.018659	0.487248		-0.018684	0.361441		-0.018676	1.01343		-0.018676	2.44614		-0.018658	0.293663
-0.018592	0.277859		-0.018585	4.30588		-0.0186	0.732654		-0.018577	0.492666		-0.018603	0.357586		-0.018595	1.01604		-0.018594	2.44968		-0.018576	0.292329
-0.01851	0.27857		-0.018503	4.34048		-0.018518	0.735289		-0.018496	0.497836		-0.018521	0.353648		-0.018513	1.01862		-0.018513	2.45321		-0.018495	0.290993
-0.018429	0.279241		-0.018422	4.37273		-0.018437	0.739916		-0.018414	0.503595		-0.01844	0.3497		-0.018432	1.02087		-0.018431	2.45674		-0.018413	0.289571
-0.018347	0.273603		-0.01834	4.40394		-0.018355	0.744802		-0.018333	0.508682		-0.018358	0.344696		-0.01835	1.02097		-0.01835	2.45987		-0.018332	0.287491
-0.018266	0.263398		-0.018259	4.4351		-0.018274	0.749685		-0.018251	0.509394		-0.018276	0.338138		-0.018269	1.01822		-0.018268	2.45953		-0.01825	0.282471
-0.018184	0.253012		-0.018177	4.46635		-0.018192	0.754566		-0.01817	0.507997		-0.018195	0.33173		-0.018187	1.0151		-0.018187	2.45786		-0.018169	0.276456
-0.018103	0.242771		-0.018096	4.50196		-0.018111	0.759445		-0.018088	0.506154		-0.018113	0.32478		-0.018106	1.01201		-0.018105	2.45624		-0.018087	0.27059
-0.018021	0.232527		-0.018014	4.54866		-0.018029	0.764323		-0.018007	0.504273		-0.018032	0.318096		-0.018024	1.00874		-0.018024	2.45456		-0.018006	0.264539
-0.01794	0.22228		-0.017932	4.5989		-0.017947	0.769463		-0.017925	0.502486		-0.01795	0.311385		-0.017943	1.00559		-0.017942	2.45284		-0.017924	0.258342
-0.017858	0.212029		-0.017851	4.64928		-0.017866	0.777651		-0.017844	0.500631		-0.017869	0.304849		-0.017861	1.00276		-0.017861	2.45104		-0.017843	0.25182
-0.017777	0.201704		-0.017769	4.69982		-0.017784	0.786421		-0.017762	0.498918		-0.017787	0.298282		-0.01778	1.00046		-0.017779	2.44929		-0.017761	0.246033
-0.017695	0.192456		-0.017688	4.75052		-0.017703	0.795338		-0.017681	0.497489		-0.017706	0.291553		-0.017698	0.998475		-0.017698	2.4477		-0.01768	0.239889
-0.017614	0.184263		-0.017606	4.80138		-0.017621	0.805462		-0.017599	0.496443		-0.017624	0.285034		-0.017617	0.996534		-0.017616	2.44624		-0.017598	0.234117
-0.017532	0.176271		-0.017525	4.85239		-0.01754	0.814677		-0.017518	0.495439		-0.017543	0.278665		-0.017535	0.994491		-0.017535	2.44482		-0.017517	0.228341
-0.017451	0.168276		-0.017443	4.90747		-0.017458	0.823559		-0.017436	0.494421		-0.017461	0.272113		-0.017454	0.992495		-0.017453	2.44341		-0.017435	0.222497
-0.017369	0.160278		-0.017362	4.96827		-0.017377	0.833123		-0.017355	0.493428		-0.01738	0.265879		-0.017372	0.990554		-0.017372	2.44199		-0.017353	0.217263
-0.017288	0.151501		-0.01728	5.02932		-0.017295	0.843553		-0.017273	0.492432		-0.017298	0.259559		-0.017291	0.988521		-0.01729	2.44051		-0.017272	0.21166
-0.017206	0.143368		-0.017199	5.09121		-0.017214	0.856577		-0.017192	0.491435		-0.017217	0.253158		-0.017209	0.987723		-0.017209	2.43905		-0.01719	0.206191
-0.017125	0.137922		-0.017117	5.15282		-0.017132	0.870914		-0.01711	0.49064		-0.017135	0.247385		-0.017128	0.987787		-0.017127	2.43815		-0.017109	0.200835
-0.017043	0.134195		-0.017036	5.21462		-0.017051	0.884207		-0.017029	0.490508		-0.017054	0.242079		-0.017046	0.98785		-0.017046	2.43773		-0.017027	0.195639
-0.016962	0.130324		-0.016954	5.27514		-0.016969	0.898034		-0.016947	0.490832		-0.016972	0.236797		-0.016965	0.987911		-0.016964	2.43741		-0.016946	0.191266
-0.01688	0.126439		-0.016873	5.33538		-0.016888	0.911848		-0.016866	0.491147		-0.016891	0.23154		-0.016883	0.987974		-0.016883	2.43708		-0.016864	0.187272
-0.016799	0.122563		-0.016791	5.40249		-0.016806	0.924209		-0.016784	0.491473		-0.016809	0.226305		-0.016802	0.988037		-0.016801	2.43675		-0.016783	0.183277
-0.016717	0.118513		-0.01671	5.47304		-0.016725	0.935949		-0.016703	0.4918		-0.016728	0.220974		-0.01672	0.988064		-0.01672	2.43636		-0.016701	0.179124
-0.016636	0.114098		-0.016628	5.54169		-0.016643	0.949909		-0.016621	0.491898		-0.016646	0.215261		-0.016639	0.989002		-0.016638	2.43539		-0.01662	0.175178
-0.016554	0.110499		-0.016547	5.61059		-0.016562	0.965994		-0.01654	0.491465		-0.016565	0.209801		-0.016557	0.991704		-0.016557	2.4342		-0.016538	0.170855
-0.016473	0.108933		-0.016465	5.67975		-0.01648	0.981346		-0.016458	0.491634		-0.016483	0.205509		-0.016476	0.99502		-0.016475	2.43407		-0.016457	0.166164
-0.016391	0.108074		-0.016384	5.74944		-0.016399	0.997133		-0.016377	0.492995		-0.016402	0.201716		-0.016394	0.998442		-0.016394	2.43484		-0.016375	0.162809
-0.016309	0.107215		-0.016302	5.81999		-0.016317	1.01327		-0.016295	0.494432		-0.01632	0.197797		-0.016313	1.00192		-0.016312	2.43564		-0.016294	0.160385
-0.016228	0.106334		-0.016221	5.89123		-0.016236	1.02848		-0.016214	0.495903		-0.016239	0.193977		-0.016231	1.00524		-0.016231	2.43639		-0.016212	0.157904
-0.016146	0.105427		-0.016139	5.96423		-0.016154	1.04348		-0.016132	0.497444		-0.016157	0.190306		-0.016149	1.0083		-0.016149	2.43716		-0.016131	0.155354
-0.016065	0.102251		-0.016058	6.04036		-0.016073	1.05922		-0.016051	0.498799		-0.016076	0.186248		-0.016068	1.01077		-0.016068	2.43765		-0.016049	0.152862
-0.015983	0.094568		-0.015976	6.11538		-0.015991	1.07659		-0.015969	0.499188		-0.015994	0.18141		-0.015986	1.01375		-0.015986	2.43729		-0.015968	0.149874
-0.015902	0.088737		-0.015895	6.18904		-0.01591	1.09415		-0.015888	0.498505		-0.015913	0.177474		-0.015905	1.01816		-0.015905	2.43714		-0.015886	0.146044
-0.01582	0.084868		-0.015813	6.26466		-0.015828	1.11041		-0.015806	0.499434		-0.015831	0.174574		-0.015823	1.02271		-0.015823	2.43866		-0.015805	0.142058
-0.015739	0.080703		-0.015732	6.33794		-0.015747	1.12848		-0.015725	0.501125		-0.01575	0.171636		-0.015742	1.02701		-0.015741	2.44005		-0.015723	0.138923
-0.015657	0.076261		-0.01565	6.41231		-0.015665	1.1457		-0.015643	0.502723		-0.015668	0.168924		-0.01566	1.0314		-0.01566	2.44161		-0.015642	0.135937
-0.015576	0.072003		-0.015569	6.48219		-0.015584	1.16344		-0.015561	0.504464		-0.015587	0.166064		-0.015579	1.03599		-0.015578	2.44309		-0.01556	0.132945
-0.015494	0.067143		-0.015487	6.55196		-0.015502	1.17911		-0.01548	0.506125		-0.015505	0.163307		-0.015497	1.04042		-0.015497	2.44463		-0.015479	0.129985
-0.015413	0.057633		-0.015406	6.62203		-0.015421	1.19599		-0.015398	0.507639		-0.015424	0.161512		-0.015416	1.04514		-0.015415	2.44578		-0.015397	0.127386
-0.015331	0.04774		-0.015324	6.6924		-0.015339	1.21196		-0.015317	0.508389		-0.015342	0.160373		-0.015334	1.05055		-0.015334	2.44629		-0.015316	0.126511
-0.01525	0.03803		-0.015243	6.76308		-0.015258	1.22793		-0.015235	0.509164		-0.015261	0.159742		-0.015253	1.05571		-0.015252	2.44764		-0.015234	0.127381
-0.015168	0.029543		-0.015161	6.83278		-0.015176	1.24398		-0.015154	0.510173		-0.015179	0.159164		-0.015171	1.06093		-0.015171	2.44918		-0.015153	0.128668
-0.015087	0.020454		-0.01508	6.89404		-0.015095	1.26128		-0.015072	0.511185		-0.015098	0.158588		-0.01509	1.06647		-0.015089	2.45072		-0.015071	0.129907
-0.015005	0.011334		-0.014998	6.95188		-0.015013	1.27859		-0.014991	0.512194		-0.015016	0.158014		-0.015008	1.07164		-0.015008	2.45237		-0.01499	0.131215
-0.014924	0.002157		-0.014916	7.00474		-0.014932	1.29601		-0.014909	0.513154		-0.014935	0.157375		-0.014927	1.07706		-0.014926	2.45391		-0.014908	0.132455
-0.014842	0		-0.014835	7.06033		-0.01485	1.31379		-0.014828	0.514223		-0.014853	0.156836		-0.014845	1.08562		-0.014845	2.45544		-0.014827	0.133778
-0.014761	0.008341		-0.014753	7.1136		-0.014769	1.33112		-0.014746	0.517594		-0.014772	0.161464		-0.014764	1.09483		-0.014763	2.46026		-0.014745	0.135311
-0.014679	0.016064		-0.014672	7.1698		-0.014687	1.34845		-0.014665	0.523196		-0.01469	0.166922		-0.014682	1.10338		-0.014682	2.46623		-0.014664	0.141383
-0.014598	0.023701		-0.01459	7.22312		-0.014606	1.36714		-0.014583	0.529103		-0.014609	0.172457		-0.014601	1.11194		-0.0146	2.47161		-0.014582	0.147029
-0.014516	0.031345		-0.014509	7.264		-0.014524	1.38588		-0.014502	0.534676		-0.014527	0.177654		-0.014519	1.12118		-0.014519	2.4774		-0.014501	0.152701
-0.014435	0.038993		-0.014427	7.29878		-0.014443	1.40197		-0.01442	0.540963		-0.014446	0.18313		-0.014438	1.12974		-0.014437	2.4824		-0.014419	0.158038
-0.014353	0.046648		-0.014346	7.32773		-0.014361	1.41985		-0.014339	0.546572		-0.014364	0.188613		-0.014356	1.13831		-0.014356	2.4881		-0.014338	0.163733
-0.014272	0.054309		-0.014264	7.3567		-0.01428	1.43582		-0.014257	0.552201		-0.014283	0.19408		-0.014275	1.14742		-0.014274	2.49351		-0.014256	0.168794
-0.01419	0.068569		-0.014183	7.38582		-0.014198	1.45169		-0.014176	0.557996		-0.014201	0.199958		-0.014193	1.15765		-0.014193	2.4993		-0.014175	0.17445
-0.014109	0.084075		-0.014101	7.41371		-0.014117	1.46622		-0.014094	0.565491		-0.01412	0.206903		-0.014112	1.16673		-0.014111	2.50671		-0.014093	0.180207
-0.014027	0.09866		-0.01402	7.44299		-0.014035	1.48061		-0.014013	0.573209		-0.014038	0.213256		-0.01403	1.17576		-0.01403	2.51341		-0.014012	0.186191
-0.013946	0.115072		-0.013938	7.46632		-0.013954	1.49597		-0.013931	0.580491		-0.013957	0.219467		-0.013949	1.18479		-0.013948	2.5196		-0.01393	0.192394
-0.013864	0.130851		-0.013857	7.47848		-0.013872	1.51156		-0.01385	0.588139		-0.013875	0.225661		-0.013867	1.19446		-0.013867	2.52647		-0.013849	0.198271
-0.013783	0.146469		-0.013775	7.48302		-0.01379	1.52609		-0.013768	0.59547		-0.013794	0.231836		-0.013786	1.20358		-0.013785	2.53318		-0.013767	0.204106
-0.013701	0.162099		-0.013694	7.48541		-0.013709	1.53726		-0.013687	0.602428		-0.013712	0.238308		-0.013704	1.21233		-0.013704	2.54017		-0.013686	0.209678
-0.01362	0.176277		-0.013612	7.48758		-0.013627	1.54682		-0.013605	0.609672		-0.013631	0.244468		-0.013623	1.22037		-0.013622	2.54728		-0.013604	0.216065
-0.013538	0.189742		-0.013531	7.48976		-0.013546	1.55568		-0.013524	0.616609		-0.013549	0.25037		-0.013541	1.2281		-0.013541	2.55375		-0.013522	0.2215
-0.013457	0.2028		-0.013449	7.49196		-0.013464	1.56387		-0.013442	0.623277		-0.013468	0.255384		-0.01346	1.23501		-0.013459	2.5595		-0.013441	0.226799
-0.013375	0.21559		-0.013368	7.49408		-0.013383	1.57192		-0.013361	0.628709		-0.013386	0.260185		-0.013378	1.24176		-0.013378	2.56475		-0.013359	0.232005
-0.013294	0.228323		-0.013286	7.48924		-0.013301	1.58043		-0.013279	0.634292		-0.013305	0.264817		-0.013297	1.2485		-0.013296	2.56984		-0.013278	0.236333
-0.013212	0.240425		-0.013205	7.47878		-0.01322	1.58866		-0.013198	0.639583		-0.013223	0.269543		-0.013215	1.25526		-0.013215	2.5752		-0.013196	0.240739
-0.013131	0.252835		-0.013123	7.46468		-0.013138	1.59503		-0.013116	0.644747		-0.013142	0.27416		-0.013134	1.26201		-0.013133	2.58046		-0.013115	0.244944
-0.013049	0.265603		-0.013042	7.44951		-0.013057	1.59946		-0.013035	0.65013		-0.01306	0.27885		-0.013052	1.2677		-0.013052	2.58581		-0.013033	0.249185
-0.012968	0.275673		-0.01296	7.43423		-0.012975	1.60248		-0.012953	0.655371		-0.012979	0.282871		-0.012971	1.27222		-0.01297	2.59052		-0.012952	0.253354
-0.012886	0.284311		-0.012879	7.41884		-0.012894	1.60511		-0.012872	0.659695		-0.012897	0.286124		-0.012889	1.27599		-0.012889	2.5945		-0.01287	0.256912
-0.012805	0.291635		-0.012797	7.40335		-0.012812	1.60771		-0.01279	0.6634		-0.012816	0.289092		-0.012808	1.27953		-0.012807	2.59819		-0.012789	0.259665
-0.012723	0.299138		-0.012716	7.38572		-0.012731	1.61033		-0.012709	0.666992		-0.012734	0.29187		-0.012726	1.28307		-0.012726	2.60162		-0.012707	0.2616
-0.012642	0.306719		-0.012634	7.36266		-0.012649	1.61293		-0.012627	0.67049		-0.012652	0.294655		-0.012645	1.28662		-0.012644	2.60494		-0.012626	0.263145
-0.01256	0.314462		-0.012553	7.3347		-0.012568	1.61473		-0.012546	0.673924		-0.012571	0.297522		-0.012563	1.29033		-0.012563	2.60825		-0.012544	0.26459
-0.012479	0.322055		-0.012471	7.30515		-0.012486	1.61429		-0.012464	0.677373		-0.012489	0.300383		-0.012482	1.29277		-0.012481	2.61168		-0.012463	0.266062
-0.012397	0.32777		-0.01239	7.27465		-0.012405	1.61179		-0.012383	0.680945		-0.012408	0.302554		-0.0124	1.29346		-0.0124	2.61471		-0.012381	0.267573
-0.012316	0.33183		-0.012308	7.24432		-0.012323	1.60872		-0.012301	0.683377		-0.012326	0.303568		-0.012319	1.29313		-0.012318	2.61655		-0.0123	0.268528
-0.012234	0.335126		-0.012227	7.21398		-0.012242	1.60565		-0.01222	0.684526		-0.012245	0.303763		-0.012237	1.29247		-0.012237	2.61718		-0.012218	0.268253
-0.012153	0.338093		-0.012145	7.18346		-0.01216	1.6025		-0.012138	0.685018		-0.012163	0.303574		-0.012156	1.29181		-0.012155	2.61724		-0.012137	0.267056
-0.012071	0.340962		-0.012064	7.15137		-0.012079	1.59917		-0.012057	0.685116		-0.012082	0.30339		-0.012074	1.29114		-0.012074	2.6173		-0.012055	0.265654
-0.011989	0.343809		-0.011982	7.11601		-0.011997	1.59621		-0.011975	0.685216		-0.012	0.30321		-0.011993	1.29047		-0.011992	2.61736		-0.011974	0.264166
-0.011908	0.346786		-0.011901	7.07847		-0.011916	1.59205		-0.011893	0.685317		-0.011919	0.303018		-0.011911	1.2896		-0.011911	2.61742		-0.011892	0.262703
-0.011826	0.34946		-0.011819	7.04018		-0.011834	1.58537		-0.011812	0.685413		-0.011837	0.302574		-0.01183	1.28766		-0.011829	2.61749		-0.011811	0.261323
-0.011745	0.350471		-0.011737	7.00282		-0.011753	1.57794		-0.01173	0.684819		-0.011756	0.301114		-0.011748	1.28441		-0.011748	2.61677		-0.011729	0.25986
-0.011663	0.349714		-0.011656	6.96543		-0.011671	1.56961		-0.011649	0.682765		-0.011674	0.298351		-0.011667	1.28091		-0.011666	2.61457		-0.011648	0.257794
-0.011582	0.348718		-0.011574	6.92792		-0.01159	1.56168		-0.011567	0.679834		-0.011593	0.295194		-0.011585	1.27731		-0.011585	2.61232		-0.011566	0.254847
-0.0115	0.347623		-0.011493	6.89073		-0.011508	1.55354		-0.011486	0.676638		-0.011511	0.291598		-0.011503	1.27361		-0.011503	2.60967		-0.011485	0.251589
-0.011419	0.346505		-0.011411	6.85666		-0.011427	1.54517		-0.011404	0.673283		-0.01143	0.287889		-0.011422	1.26982		-0.011422	2.60709		-0.011403	0.247857
-0.011337	0.345348		-0.01133	6.82166		-0.011345	1.53729		-0.011323	0.670083		-0.011348	0.28437		-0.01134	1.26621		-0.01134	2.60465		-0.011322	0.244181
-0.011256	0.344231		-0.011248	6.78539		-0.011264	1.52923		-0.011241	0.666749		-0.011267	0.280808		-0.011259	1.26244		-0.011258	2.6022		-0.01124	0.240628
-0.011174	0.342733		-0.011167	6.74959		-0.011182	1.52		-0.01116	0.663412		-0.011185	0.276993		-0.011177	1.25825		-0.011177	2.59956		-0.011159	0.23706
-0.011093	0.340171		-0.011085	6.71372		-0.011101	1.51087		-0.011078	0.659981		-0.011104	0.272943		-0.011096	1.25359		-0.011095	2.59603		-0.011077	0.233324
-0.011011	0.337491		-0.011004	6.67763		-0.011019	1.5013		-0.010997	0.656167		-0.011022	0.268643		-0.011014	1.24807		-0.011014	2.59214		-0.010996	0.229202
-0.01093	0.335413		-0.010922	6.64236		-0.010938	1.4923		-0.010915	0.652345		-0.010941	0.26377		-0.010933	1.24254		-0.010932	2.58769		-0.010914	0.225209
-0.010848	0.333039		-0.010841	6.608		-0.010856	1.48317		-0.010834	0.648609		-0.010859	0.258964		-0.010851	1.23701		-0.010851	2.58369		-0.010833	0.220901
-0.010767	0.330995		-0.010759	6.57524		-0.010775	1.47362		-0.010752	0.644888		-0.010778	0.254434		-0.01077	1.23147		-0.010769	2.57914		-0.010751	0.216886
-0.010685	0.328705		-0.010678	6.54562		-0.010693	1.465		-0.010671	0.641263		-0.010696	0.249892		-0.010688	1.22593		-0.010688	2.57487		-0.01067	0.21271
-0.010604	0.326568		-0.010596	6.51495		-0.010612	1.45712		-0.010589	0.637434		-0.010615	0.245048		-0.010607	1.22038		-0.010606	2.57033		-0.010588	0.208671
-0.010522	0.324544		-0.010515	6.48273		-0.01053	1.44705		-0.010508	0.633482		-0.010533	0.240122		-0.010525	1.21477		-0.010525	2.56619		-0.010507	0.204428
-0.010441	0.322416		-0.010433	6.44985		-0.010449	1.43686		-0.010426	0.629851		-0.010452	0.235416		-0.010444	1.20883		-0.010443	2.56223		-0.010425	0.20032
-0.010359	0.31984		-0.010352	6.41685		-0.010367	1.42742		-0.010345	0.625957		-0.01037	0.230051		-0.010362	1.20288		-0.010362	2.55843		-0.010344	0.196672
-0.010278	0.317021		-0.01027	6.38325		-0.010286	1.41857		-0.010263	0.621418		-0.010289	0.224673		-0.010281	1.19692		-0.01028	2.55435		-0.010262	0.192918
-0.010196	0.314383		-0.010189	6.34989		-0.010204	1.40833		-0.010182	0.616691		-0.010207	0.219648		-0.010199	1.191		-0.010199	2.55057		-0.010181	0.188819
-0.010115	0.311742		-0.010107	6.3164		-0.010123	1.39948		-0.0101	0.612314		-0.010126	0.214285		-0.010118	1.18546		-0.010117	2.54678		-0.010099	0.185079
-0.010033	0.309097		-0.010026	6.2867		-0.010041	1.39039		-0.010019	0.607706		-0.010044	0.208922		-0.010036	1.17949		-0.010036	2.543		-0.010018	0.181123
-0.009952	0.306255		-0.009944	6.25768		-0.00996	1.38135		-0.009937	0.603067		-0.009963	0.204025		-0.009955	1.17404		-0.009954	2.53921		-0.009936	0.176934
-0.00987	0.303613		-0.009863	6.22755		-0.009878	1.37247		-0.009856	0.598473		-0.009881	0.199269		-0.009873	1.16859		-0.009873	2.53516		-0.009854	0.17294
-0.009789	0.300567		-0.009781	6.19657		-0.009797	1.36421		-0.009774	0.593893		-0.0098	0.194291		-0.009792	1.16314		-0.009791	2.53067		-0.009773	0.169117
-0.009707	0.29773		-0.0097	6.16508		-0.009715	1.35472		-0.009693	0.588928		-0.009718	0.189249		-0.00971	1.15807		-0.00971	2.5261		-0.009691	0.165678
-0.009626	0.294702		-0.009618	6.13332		-0.009634	1.34638		-0.009611	0.584041		-0.009637	0.183582		-0.009629	1.15263		-0.009628	2.52183		-0.00961	0.161155
-0.009544	0.291445		-0.009537	6.10152		-0.009552	1.33695		-0.00953	0.579157		-0.009555	0.178141		-0.009547	1.14715		-0.009547	2.51664		-0.009528	0.156505
-0.009463	0.288376		-0.009455	6.07026		-0.00947	1.32871		-0.009448	0.574474		-0.009474	0.173071		-0.009466	1.14167		-0.009465	2.51232		-0.009447	0.152047
-0.009381	0.285503		-0.009374	6.0428		-0.009389	1.32174		-0.009367	0.569219		-0.009392	0.167458		-0.009384	1.13728		-0.009384	2.50748		-0.009365	0.147579
-0.0093	0.282607		-0.009292	6.01739		-0.009307	1.31414		-0.009285	0.564804		-0.009311	0.163245		-0.009303	1.13271		-0.009302	2.50371		-0.009284	0.143085
-0.009218	0.280132		-0.009211	5.99073		-0.009226	1.30629		-0.009204	0.560862		-0.009229	0.159251		-0.009221	1.12742		-0.009221	2.50009		-0.009202	0.139026
-0.009137	0.277038		-0.009129	5.96303		-0.009144	1.29842		-0.009122	0.556583		-0.009148	0.155163		-0.00914	1.12203		-0.009139	2.49677		-0.009121	0.135618
-0.009055	0.273928		-0.009048	5.93646		-0.009063	1.29055		-0.009041	0.551944		-0.009066	0.151288		-0.009058	1.11697		-0.009058	2.49352		-0.009039	0.132013
-0.008974	0.270854		-0.008966	5.90871		-0.008981	1.28267		-0.008959	0.546943		-0.008985	0.147482		-0.008977	1.11164		-0.008976	2.49007		-0.008958	0.128236
-0.008892	0.267775		-0.008885	5.88176		-0.0089	1.27489		-0.008878	0.54215		-0.008903	0.143681		-0.008895	1.10655		-0.008895	2.48694		-0.008876	0.124558
-0.008811	0.264692		-0.008803	5.85642		-0.008818	1.26804		-0.008796	0.537459		-0.008822	0.139887		-0.008814	1.1016		-0.008813	2.48359		-0.008795	0.120895
-0.008729	0.261912		-0.008722	5.83528		-0.008737	1.26129		-0.008715	0.532658		-0.00874	0.136084		-0.008732	1.09724		-0.008732	2.48023		-0.008713	0.117077
-0.008648	0.259436		-0.00864	5.81196		-0.008655	1.25421		-0.008633	0.528075		-0.008659	0.132914		-0.008651	1.09368		-0.00865	2.47749		-0.008632	0.113404
-0.008566	0.257283		-0.008558	5.78883		-0.008574	1.24665		-0.008552	0.523905		-0.008577	0.129546		-0.008569	1.09011		-0.008569	2.4754		-0.00855	0.110551
-0.008485	0.255263		-0.008477	5.76553		-0.008492	1.23928		-0.00847	0.52001		-0.008496	0.125864		-0.008488	1.08665		-0.008487	2.47332		-0.008469	0.108079
-0.008403	0.253252		-0.008395	5.74135		-0.008411	1.23208		-0.008388	0.516372		-0.008414	0.121977		-0.008406	1.08308		-0.008406	2.47125		-0.008387	0.105589
-0.008322	0.251326		-0.008314	5.71899		-0.008329	1.22488		-0.008307	0.512936		-0.008333	0.118149		-0.008325	1.07942		-0.008324	2.46923		-0.008306	0.103133
-0.00824	0.249275		-0.008232	5.69543		-0.008248	1.21853		-0.008225	0.509495		-0.008251	0.114271		-0.008243	1.076		-0.008243	2.46721		-0.008224	0.100709
-0.008159	0.247287		-0.008151	5.67629		-0.008166	1.21217		-0.008144	0.505939		-0.00817	0.110606		-0.008162	1.073		-0.008161	2.46519		-0.008143	0.098218
-0.008077	0.245677		-0.008069	5.65726		-0.008085	1.20529		-0.008062	0.502366		-0.008088	0.107264		-0.00808	1.07002		-0.00808	2.46369		-0.008061	0.095684
-0.007996	0.244262		-0.007988	5.63784		-0.008003	1.19865		-0.007981	0.499125		-0.008007	0.104208		-0.007999	1.06683		-0.007998	2.46223		-0.00798	0.093404
-0.007914	0.242731		-0.007906	5.61843		-0.007922	1.19195		-0.007899	0.496373		-0.007925	0.101239		-0.007917	1.0634		-0.007917	2.4597		-0.007898	0.09128
-0.007833	0.241095		-0.007825	5.59899		-0.00784	1.185		-0.007818	0.49391		-0.007844	0.098323		-0.007836	1.06001		-0.007835	2.45657		-0.007817	0.088912
-0.007751	0.239456		-0.007743	5.5792		-0.007759	1.17805		-0.007736	0.491111		-0.007762	0.095512		-0.007754	1.05659		-0.007754	2.45356		-0.007735	0.086308
-0.00767	0.237874		-0.007662	5.55967		-0.007677	1.1712		-0.007655	0.488317		-0.007681	0.092611		-0.007673	1.05318		-0.007672	2.45054		-0.007654	0.083768
-0.007588	0.236338		-0.00758	5.54167		-0.007596	1.16535		-0.007573	0.485456		-0.007599	0.089693		-0.007591	1.04993		-0.007591	2.44753		-0.007572	0.08124
-0.007506	0.234882		-0.007499	5.52564		-0.007514	1.16041		-0.007492	0.482699		-0.007518	0.087149		-0.00751	1.04689		-0.007509	2.44461		-0.007491	0.07869
-0.007425	0.233731		-0.007417	5.50918		-0.007433	1.15542		-0.00741	0.47988		-0.007436	0.08511		-0.007428	1.04394		-0.007428	2.44188		-0.007409	0.076359
-0.007343	0.232636		-0.007336	5.49266		-0.007351	1.15021		-0.007329	0.476972		-0.007355	0.083021		-0.007347	1.04083		-0.007346	2.43924		-0.007328	0.074335
-0.007262	0.231344		-0.007254	5.47544		-0.00727	1.14515		-0.007247	0.474151		-0.007273	0.080503		-0.007265	1.0377		-0.007265	2.43658		-0.007246	0.072604
-0.00718	0.230087		-0.007173	5.45836		-0.007188	1.14004		-0.007166	0.471619		-0.007192	0.077932		-0.007184	1.03468		-0.007183	2.43393		-0.007165	0.07072
-0.007099	0.228876		-0.007091	5.44153		-0.007107	1.13457		-0.007084	0.46912		-0.00711	0.075427		-0.007102	1.03166		-0.007102	2.43127		-0.007083	0.068765
-0.007017	0.227633		-0.00701	5.42465		-0.007025	1.12969		-0.007003	0.466514		-0.007028	0.072856		-0.007021	1.02875		-0.00702	2.42861		-0.007002	0.066811
-0.006936	0.226325		-0.006928	5.40962		-0.006944	1.12492		-0.006921	0.463983		-0.006947	0.070406		-0.006939	1.02641		-0.006939	2.42601		-0.00692	0.064981
-0.006854	0.224908		-0.006847	5.39497		-0.006862	1.11977		-0.00684	0.461412		-0.006865	0.068088		-0.006857	1.02448		-0.006857	2.42366		-0.006839	0.063112
-0.006773	0.223252		-0.006765	5.37988		-0.006781	1.11502		-0.006758	0.458927		-0.006784	0.066113		-0.006776	1.02221		-0.006775	2.4216		-0.006757	0.061228
-0.006691	0.221488		-0.006684	5.36469		-0.006699	1.10962		-0.006677	0.456313		-0.006702	0.064043		-0.006694	1.01985		-0.006694	2.41949		-0.006676	0.059399
-0.00661	0.219791		-0.006602	5.34914		-0.006618	1.10413		-0.006595	0.453681		-0.006621	0.061976		-0.006613	1.01745		-0.006612	2.41702		-0.006594	0.057643
-0.006528	0.218034		-0.006521	5.33338		-0.006536	1.09911		-0.006514	0.451075		-0.006539	0.059952		-0.006531	1.01496		-0.006531	2.41473		-0.006513	0.055943
-0.006447	0.216358		-0.006439	5.31774		-0.006455	1.09411		-0.006432	0.448294		-0.006458	0.058037		-0.00645	1.01259		-0.006449	2.41253		-0.006431	0.054371
-0.006365	0.214679		-0.006358	5.30366		-0.006373	1.09009		-0.006351	0.445241		-0.006376	0.056082		-0.006368	1.01032		-0.006368	2.41019		-0.00635	0.052645
-0.006284	0.213113		-0.006276	5.2913		-0.006292	1.08612		-0.006269	0.442126		-0.006295	0.053996		-0.006287	1.00836		-0.006286	2.40782		-0.006268	0.050992
-0.006202	0.212005		-0.006195	5.27892		-0.00621	1.0815		-0.006188	0.439007		-0.006213	0.052417		-0.006205	1.00658		-0.006205	2.4053		-0.006187	0.049359
-0.006121	0.210856		-0.006113	5.26621		-0.006129	1.07666		-0.006106	0.435776		-0.006132	0.050839		-0.006124	1.00516		-0.006123	2.40288		-0.006105	0.0477
-0.006039	0.209324		-0.006032	5.25373		-0.006047	1.07239		-0.006025	0.432547		-0.00605	0.049147		-0.006042	1.00374		-0.006042	2.40087		-0.006023	0.046024
-0.005958	0.207789		-0.00595	5.24151		-0.005966	1.0681		-0.005943	0.429707		-0.005969	0.047564		-0.005961	1.00232		-0.00596	2.39871		-0.005942	0.044404
-0.005876	0.206262		-0.005869	5.22904		-0.005884	1.06353		-0.005862	0.427451		-0.005887	0.045737		-0.005879	1.0009		-0.005879	2.39642		-0.00586	0.042868
-0.005795	0.204811		-0.005787	5.21688		-0.005803	1.05947		-0.00578	0.425189		-0.005806	0.044052		-0.005798	0.999471		-0.005797	2.39441		-0.005779	0.040996
-0.005713	0.203274		-0.005706	5.20585		-0.005721	1.05534		-0.005699	0.42282		-0.005724	0.042484		-0.005716	0.998043		-0.005716	2.39226		-0.005697	0.039158
-0.005632	0.201934		-0.005624	5.19473		-0.00564	1.05126		-0.005617	0.420451		-0.005643	0.041167		-0.005635	0.996555		-0.005634	2.39053		-0.005616	0.037307
-0.00555	0.200805		-0.005543	5.1834		-0.005558	1.04681		-0.005536	0.418119		-0.005561	0.040124		-0.005553	0.994598		-0.005553	2.38919		-0.005534	0.035413
-0.005469	0.200133		-0.005461	5.17213		-0.005477	1.04238		-0.005454	0.41583		-0.00548	0.039349		-0.005472	0.992432		-0.005471	2.38783		-0.005453	0.033461
-0.005387	0.199547		-0.005379	5.16075		-0.005395	1.03824		-0.005373	0.413578		-0.005398	0.038519		-0.00539	0.990262		-0.00539	2.38632		-0.005371	0.031477
-0.005306	0.198922		-0.005298	5.14928		-0.005314	1.03409		-0.005291	0.41165		-0.005317	0.037623		-0.005309	0.988088		-0.005308	2.3848		-0.00529	0.029754
-0.005224	0.198294		-0.005216	5.13763		-0.005232	1.02964		-0.00521	0.409817		-0.005235	0.03685		-0.005227	0.985916		-0.005227	2.38328		-0.005208	0.02842
-0.005143	0.197704		-0.005135	5.12671		-0.00515	1.02636		-0.005128	0.408026		-0.005154	0.036023		-0.005146	0.984185		-0.005145	2.38186		-0.005127	0.026932
-0.005061	0.197193		-0.005053	5.11669		-0.005069	1.02266		-0.005047	0.406168		-0.005072	0.035228		-0.005064	0.983053		-0.005064	2.38022		-0.005045	0.02531
-0.00498	0.19717		-0.004972	5.1059		-0.004987	1.01892		-0.004965	0.404326		-0.004991	0.034138		-0.004983	0.982112		-0.004982	2.37866		-0.004964	0.023647
-0.004898	0.196931		-0.00489	5.09537		-0.004906	1.01519		-0.004884	0.402546		-0.004909	0.033119		-0.004901	0.981456		-0.004901	2.37721		-0.004882	0.021862
-0.004817	0.196415		-0.004809	5.08472		-0.004824	1.01121		-0.004802	0.40078		-0.004828	0.032045		-0.00482	0.980773		-0.004819	2.37581		-0.004801	0.020163
-0.004735	0.195893		-0.004727	5.07455		-0.004743	1.00742		-0.00472	0.399496		-0.004746	0.030958		-0.004738	0.980083		-0.004738	2.37442		-0.004719	0.018456
-0.004654	0.195374		-0.004646	5.06406		-0.004661	1.00344		-0.004639	0.39891		-0.004665	0.029935		-0.004657	0.979433		-0.004656	2.37303		-0.004638	0.017
-0.004572	0.194824		-0.004564	5.05366		-0.00458	0.999767		-0.004557	0.398389		-0.004583	0.028872		-0.004575	0.978748		-0.004575	2.37164		-0.004556	0.015697
-0.004491	0.194297		-0.004483	5.04472		-0.004498	0.996745		-0.004476	0.397901		-0.004502	0.027723		-0.004494	0.97766		-0.004493	2.37033		-0.004475	0.014686
-0.004409	0.193499		-0.004401	5.03498		-0.004417	0.993326		-0.004394	0.397414		-0.00442	0.027024		-0.004412	0.97644		-0.004412	2.36858		-0.004393	0.013702
-0.004328	0.192637		-0.00432	5.02448		-0.004335	0.989935		-0.004313	0.396937		-0.004339	0.026332		-0.004331	0.974699		-0.00433	2.36665		-0.004312	0.012691
-0.004246	0.191835		-0.004238	5.01472		-0.004254	0.986596		-0.004231	0.396449		-0.004257	0.025466		-0.004249	0.97268		-0.004249	2.36474		-0.00423	0.011698
-0.004165	0.191124		-0.004157	5.00417		-0.004172	0.983074		-0.00415	0.395973		-0.004176	0.024492		-0.004168	0.970718		-0.004167	2.36275		-0.004149	0.010715
-0.004083	0.190397		-0.004075	4.99367		-0.004091	0.979657		-0.004068	0.395004		-0.004094	0.023595		-0.004086	0.968677		-0.004086	2.36082		-0.004067	0.009702
-0.004002	0.189656		-0.003994	4.9839		-0.004009	0.976247		-0.003987	0.393864		-0.004013	0.022698		-0.004005	0.966704		-0.004004	2.35893		-0.003986	0.008615
-0.00392	0.188912		-0.003912	4.97446		-0.003928	0.973473		-0.003905	0.392173		-0.003931	0.021731		-0.003923	0.965107		-0.003923	2.35695		-0.003904	0.007981
-0.003839	0.188242		-0.003831	4.96571		-0.003846	0.970591		-0.003824	0.390452		-0.00385	0.020726		-0.003842	0.963776		-0.003841	2.35541		-0.003823	0.007424
-0.003757	0.1877		-0.003749	4.95672		-0.003765	0.967281		-0.003742	0.388744		-0.003768	0.019625		-0.00376	0.962357		-0.00376	2.35496		-0.003741	0.00687
-0.003676	0.187108		-0.003668	4.9477		-0.003683	0.963939		-0.003661	0.386993		-0.003687	0.018453		-0.003679	0.960841		-0.003678	2.35483		-0.00366	0.00629
-0.003594	0.186467		-0.003586	4.93867		-0.003602	0.960682		-0.003579	0.385236		-0.003605	0.017164		-0.003597	0.959314		-0.003597	2.35448		-0.003578	0.005743
-0.003513	0.185805		-0.003505	4.92963		-0.00352	0.957419		-0.003498	0.383805		-0.003524	0.015898		-0.003516	0.957784		-0.003515	2.35407		-0.003497	0.005179
-0.003431	0.185148		-0.003423	4.92026		-0.003439	0.954011		-0.003416	0.38251		-0.003442	0.014671		-0.003434	0.95625		-0.003434	2.35369		-0.003415	0.005053
-0.00335	0.184459		-0.003342	4.91151		-0.003357	0.950838		-0.003335	0.381375		-0.003361	0.013349		-0.003353	0.954741		-0.003352	2.35328		-0.003334	0.004877
-0.003268	0.183792		-0.00326	4.90429		-0.003276	0.947695		-0.003253	0.380251		-0.003279	0.012106		-0.003271	0.953257		-0.003271	2.35288		-0.003252	0.004531
-0.003186	0.183261		-0.003179	4.89686		-0.003194	0.94463		-0.003172	0.379152		-0.003198	0.011297		-0.00319	0.951875		-0.003189	2.3525		-0.003171	0.004151
-0.003105	0.182763		-0.003097	4.88897		-0.003113	0.941667		-0.00309	0.378033		-0.003116	0.010755		-0.003108	0.950895		-0.003108	2.35209		-0.003089	0.003767
-0.003023	0.182045		-0.003016	4.88099		-0.003031	0.938591		-0.003009	0.376945		-0.003035	0.01016		-0.003027	0.950187		-0.003026	2.3515		-0.003008	0.003388
-0.002942	0.181162		-0.002934	4.87349		-0.00295	0.935406		-0.002927	0.375836		-0.002953	0.009565		-0.002945	0.949475		-0.002945	2.35077		-0.002926	0.003004
-0.00286	0.180302		-0.002853	4.86548		-0.002868	0.932305		-0.002846	0.37476		-0.002872	0.008951		-0.002864	0.948738		-0.002863	2.35004		-0.002845	0.00276
-0.002779	0.179439		-0.002771	4.85711		-0.002787	0.92946		-0.002764	0.373693		-0.00279	0.00833		-0.002782	0.947999		-0.002782	2.34933		-0.002763	0.002679
-0.002697	0.178548		-0.00269	4.85045		-0.002705	0.926737		-0.002683	0.372687		-0.002709	0.007736		-0.002701	0.947478		-0.0027	2.34862		-0.002682	0.002851
-0.002616	0.177655		-0.002608	4.84421		-0.002624	0.923803		-0.002601	0.371698		-0.002627	0.007152		-0.002619	0.947276		-0.002619	2.34797		-0.0026	0.003109
-0.002534	0.176785		-0.002527	4.83733		-0.002542	0.920404		-0.00252	0.370709		-0.002546	0.006557		-0.002538	0.94697		-0.002537	2.3475		-0.002519	0.003374
-0.002453	0.175847		-0.002445	4.83064		-0.002461	0.917223		-0.002438	0.369725		-0.002464	0.005876		-0.002456	0.946396		-0.002456	2.3473		-0.002437	0.003637
-0.002371	0.174843		-0.002363	4.82385		-0.002379	0.913883		-0.002357	0.368724		-0.002383	0.00513		-0.002375	0.945735		-0.002374	2.34735		-0.002356	0.0039
-0.00229	0.173885		-0.002282	4.81684		-0.002298	0.910536		-0.002275	0.367913		-0.002301	0.004422		-0.002293	0.945088		-0.002292	2.34746		-0.002274	0.004141
-0.002208	0.172886		-0.0022	4.80988		-0.002216	0.907213		-0.002194	0.367361		-0.00222	0.003758		-0.002211	0.94445		-0.002211	2.34756		-0.002192	0.004318
-0.002127	0.171884		-0.002119	4.80295		-0.002135	0.904125		-0.002112	0.366687		-0.002138	0.00303		-0.00213	0.943759		-0.002129	2.34767		-0.002111	0.004087
-0.002045	0.170953		-0.002037	4.79633		-0.002053	0.901274		-0.002031	0.365846		-0.002057	0.002349		-0.002048	0.942863		-0.002048	2.34776		-0.002029	0.003448
-0.001964	0.170267		-0.001956	4.78977		-0.001972	0.898148		-0.001949	0.364992		-0.001975	0.001697		-0.001967	0.94164		-0.001966	2.34776		-0.001948	0.002725
-0.001882	0.169886		-0.001874	4.7828		-0.00189	0.895371		-0.001868	0.364121		-0.001894	0.001119		-0.001885	0.940609		-0.001885	2.34748		-0.001866	0.001996
-0.001801	0.169711		-0.001793	4.77559		-0.001809	0.892227		-0.001786	0.363264		-0.001812	0.000731		-0.001804	0.939813		-0.001803	2.34719		-0.001785	0.001273
-0.001719	0.169718		-0.001711	4.76859		-0.001727	0.889056		-0.001705	0.362424		-0.001731	0.000365		-0.001722	0.939051		-0.001722	2.34689		-0.001703	0.000556
-0.001638	0.169725		-0.00163	4.76167		-0.001646	0.886278		-0.001623	0.361596		-0.001649	0		-0.001641	0.938277		-0.00164	2.3466		-0.001622	0
-0.001556	0.560209		-0.001548	3.81384		-0.001564	0.912035		-0.001542	0.513418		-0.001568	0.124888		-0.001559	0.948991		-0.001559	2.34633		-0.00154	0.283768
-0.001475	2.06483		-0.001467	2.1556		-0.001483	1.06645		-0.00146	0.711589		-0.001486	1.05146		-0.001478	0.986879		-0.001477	2.2974		-0.001459	0.669183
-0.001393	2.06475		-0.001385	2.14979		-0.001401	1.0634		-0.001379	0.711223		-0.001404	1.05104		-0.001396	0.986765		-0.001396	1.57893		-0.001377	0.669158
-0.001312	2.0643		-0.001304	2.14411		-0.00132	1.06033		-0.001297	0.710856		-0.001323	1.05051		-0.001315	0.986701		-0.001314	1.57876		-0.001296	0.669135
-0.00123	2.06376		-0.001222	2.13774		-0.001238	1.05707		-0.001216	0.710483		-0.001241	1.04953		-0.001233	0.986589		-0.001233	1.57859		-0.001214	0.66911
-0.001149	2.06308		-0.001141	2.13122		-0.001157	1.05399		-0.001134	0.710109		-0.00116	1.04847		-0.001152	0.986472		-0.001151	1.57803		-0.001133	0.669086
-0.001067	2.06243		-0.001059	2.12519		-0.001075	1.05072		-0.001052	0.709745		-0.001078	1.04742		-0.00107	0.986354		-0.00107	1.57753		-0.001051	0.669126
-0.000986	2.06174		-0.000978	2.11852		-0.000993	1.04766		-0.000971	0.709398		-0.000997	1.04628		-0.000989	0.986236		-0.000988	1.57699		-0.00097	0.669374
-0.000904	2.06105		-0.000896	2.1124		-0.000912	1.04493		-0.000889	0.7091		-0.000915	1.04523		-0.000907	0.986105		-0.000907	1.57646		-0.000888	0.669703
-0.000823	2.06042		-0.000815	2.10713		-0.00083	1.04238		-0.000808	0.708863		-0.000834	1.04417		-0.000826	0.98581		-0.000825	1.57596		-0.000807	0.669858
-0.000741	2.06002		-0.000733	2.10177		-0.000749	1.03953		-0.000726	0.708625		-0.000752	1.04307		-0.000744	0.985313		-0.000744	1.57532		-0.000725	0.669968
-0.00066	2.05986		-0.000652	2.09527		-0.000667	1.03686		-0.000645	0.708387		-0.000671	1.0421		-0.000663	0.98469		-0.000662	1.57451		-0.000644	0.670078
-0.000578	2.05961		-0.00057	2.08912		-0.000586	1.03401		-0.000563	0.70815		-0.000589	1.04094		-0.000581	0.984002		-0.000581	1.57368		-0.000562	0.67019
-0.000497	2.05932		-0.000489	2.08322		-0.000504	1.0315		-0.000482	0.707901		-0.000508	1.03984		-0.0005	0.983353		-0.000499	1.57284		-0.000481	0.670283
-0.000415	2.05902		-0.000407	2.07677		-0.000423	1.02882		-0.0004	0.707593		-0.000426	1.03874		-0.000418	0.982664		-0.000418	1.57205		-0.000399	0.670248
-0.000334	2.05874		-0.000326	2.07067		-0.000341	1.02604		-0.000319	0.707207		-0.000345	1.03757		-0.000337	0.981969		-0.000336	1.57121		-0.000318	0.669922
-0.000252	2.05845		-0.000244	2.06487		-0.00026	1.02375		-0.000237	0.706654		-0.000263	1.03647		-0.000255	0.981312		-0.000255	1.57041		-0.000236	0.669584
-0.000171	2.05813		-0.000163	2.06035		-0.000178	1.02154		-0.000156	0.706082		-0.000182	1.03552		-0.000174	0.981299		-0.000173	1.56957		-0.000155	0.669223
-8.9e-05	2.05768		-8.1e-05	2.055		-9.7e-05	1.01933		-7.4e-05	0.705509		-0.0001	1.03482		-9.2e-05	0.981391		-9.2e-05	1.56883		-7.3e-05	0.668859
-8e-06	2.05736		0	2.04951		-1.5e-05	1.01712		7e-06	0.704937		-1.9e-05	1.03443		-1.1e-05	0.981391		-1e-05	1.56802		8e-06	0.668489
7.4e-05	2.05727		8.2e-05	2.04405		6.6e-05	1.0149		8.9e-05	0.704375		6.3e-05	1.03411		7.1e-05	0.981382		7.1e-05	1.56729		9e-05	0.668131
0.000155	2.05721		0.000163	2.0389		0.000148	1.01268		0.00017	0.703987		0.000144	1.03376		0.000152	0.981372		0.000153	1.5665		0.000171	0.667751
0.000237	2.05714		0.000245	2.03322		0.000229	1.01056		0.000252	0.704157		0.000226	1.03341		0.000234	0.981362		0.000234	1.56568		0.000253	0.66693
0.000318	2.05708		0.000326	2.02782		0.000311	1.00881		0.000333	0.704125		0.000307	1.0331		0.000315	0.981351		0.000316	1.56495		0.000334	0.666029
0.0004	2.057		0.000408	2.02167		0.000392	1.00668		0.000415	0.70388		0.000389	1.03276		0.000397	0.981467		0.000397	1.564		0.000416	0.665223
0.000481	2.0571		0.000489	2.01228		0.000474	1.00374		0.000496	0.703596		0.00047	1.03252		0.000478	0.981695		0.000479	1.56315		0.000497	0.664248
0.000563	2.05629		0.000571	2.0035		0.000555	1.00042		0.000578	0.703301		0.000552	1.03238		0.00056	0.981555		0.00056	1.56266		0.000579	0.663271
0.000644	2.05523		0.000652	1.99432		0.000637	0.997389		0.000659	0.702888		0.000633	1.03227		0.000641	0.98138		0.000642	1.56239		0.00066	0.662591
0.000726	2.05406		0.000734	1.98596		0.000718	0.994234		0.000741	0.70223		0.000715	1.03215		0.000723	0.98118		0.000723	1.56214		0.000742	0.662204
0.000807	2.05312		0.000816	1.97821		0.0008	0.990411		0.000822	0.701496		0.000796	1.03213		0.000804	0.980223		0.000805	1.562		0.000823	0.661802
0.000889	2.05282		0.000897	1.97088		0.000881	0.986674		0.000904	0.700767		0.000878	1.03186		0.000886	0.979539		0.000886	1.56231		0.000905	0.6614
0.00097	2.05285		0.000979	1.96372		0.000963	0.982981		0.000985	0.699984		0.000959	1.0314		0.000967	0.979042		0.000968	1.56263		0.000986	0.660929
0.001052	2.05291		0.00106	1.95661		0.001044	0.97933		0.001067	0.699144		0.001041	1.03092		0.001049	0.978543		0.001049	1.56294		0.001068	0.659994
0.001133	2.05296		0.001142	1.94986		0.001126	0.976772		0.001148	0.698266		0.001122	1.03049		0.00113	0.978337		0.001131	1.56325		0.001149	0.659241
0.001215	2.05305		0.001223	1.94419		0.001207	0.974391		0.00123	0.697394		0.001204	1.03015		0.001212	0.978617		0.001212	1.56306		0.001231	0.658575
0.001297	2.0528		0.001305	1.9379		0.001289	0.971979		0.001311	0.696571		0.001285	1.03015		0.001293	0.97882		0.001294	1.56262		0.001312	0.657924
0.001378	2.0524		0.001386	1.93224		0.00137	0.969524		0.001393	0.696054		0.001367	1.03016		0.001375	0.979035		0.001375	1.56217		0.001394	0.658029
0.00146	2.05201		0.001468	1.92646		0.001452	0.96733		0.001474	0.696096		0.001448	1.03017		0.001456	0.979216		0.001457	1.56169		0.001475	0.658783
0.001541	2.05146		0.001549	1.92174		0.001533	0.965564		0.001556	0.696396		0.00153	1.02995		0.001538	0.978927		0.001538	1.56118		0.001557	0.659448
0.001623	2.05085		0.001631	1.91798		0.001615	0.96358		0.001637	0.696689		0.001611	1.0297		0.001619	0.978548		0.00162	1.56073		0.001639	0.660099
0.001704	2.05118		0.001712	1.91442		0.001696	0.961705		0.001719	0.696839		0.001693	1.02961		0.001701	0.978184		0.001701	1.5603		0.00172	0.660693
0.001786	2.05157		0.001794	1.91095		0.001778	0.960314		0.0018	0.696475		0.001774	1.02953		0.001782	0.977818		0.001783	1.55992		0.001802	0.660934
0.001867	2.05192		0.001875	1.90831		0.001859	0.959833		0.001882	0.69599		0.001856	1.02957		0.001864	0.977476		0.001864	1.55955		0.001883	0.661035
0.001949	2.05243		0.001957	1.90622		0.001941	0.95958		0.001963	0.695511		0.001937	1.03021		0.001945	0.977407		0.001946	1.5596		0.001965	0.661112
0.00203	2.05252		0.002038	1.90407		0.002022	0.959299		0.002045	0.695032		0.002019	1.03069		0.002027	0.977618		0.002028	1.56		0.002046	0.661189
0.002112	2.05243		0.00212	1.90191		0.002104	0.959064		0.002126	0.694427		0.0021	1.03118		0.002108	0.977829		0.002109	1.56055		0.002128	0.661442
0.002193	2.05234		0.002201	1.89983		0.002185	0.958941		0.002208	0.693521		0.002182	1.03162		0.00219	0.97803		0.002191	1.56112		0.002209	0.662227
0.002275	2.05226		0.002283	1.89916		0.002267	0.958529		0.002289	0.692459		0.002263	1.03205		0.002271	0.978456		0.002272	1.56167		0.002291	0.663432
0.002356	2.05237		0.002364	1.89755		0.002348	0.958108		0.002371	0.69135		0.002345	1.03261		0.002353	0.979286		0.002354	1.56225		0.002372	0.664612
0.002438	2.05272		0.002446	1.89569		0.00243	0.957697		0.002453	0.690295		0.002426	1.03301		0.002434	0.980186		0.002435	1.56277		0.002454	0.665785
0.002519	2.05311		0.002527	1.89394		0.002511	0.957132		0.002534	0.689593		0.002508	1.03336		0.002516	0.981075		0.002517	1.56324		0.002535	0.667062
0.002601	2.05351		0.002609	1.89293		0.002593	0.956625		0.002616	0.689218		0.002589	1.03371		0.002598	0.982018		0.002598	1.56374		0.002617	0.667658
0.002682	2.05382		0.00269	1.89168		0.002674	0.956206		0.002697	0.688877		0.002671	1.03365		0.002679	0.983133		0.00268	1.56422		0.002698	0.668179
0.002764	2.05375		0.002772	1.88959		0.002756	0.955808		0.002779	0.688536		0.002752	1.03413		0.002761	0.984239		0.002761	1.56473		0.00278	0.66871
0.002845	2.05398		0.002853	1.88735		0.002837	0.955432		0.00286	0.688543		0.002834	1.03467		0.002842	0.985298		0.002843	1.5651		0.002861	0.669108
0.002927	2.0543		0.002935	1.8852		0.002919	0.955601		0.002942	0.688325		0.002915	1.03525		0.002924	0.986409		0.002924	1.56544		0.002943	0.669339
0.003008	2.05459		0.003016	1.88344		0.003	0.955927		0.003023	0.687589		0.002997	1.03577		0.003005	0.987879		0.003006	1.56576		0.003024	0.669878
0.00309	2.0549		0.003098	1.88114		0.003082	0.956269		0.003105	0.686894		0.003078	1.03619		0.003087	0.989542		0.003087	1.5658		0.003106	0.670388
0.003171	2.05596		0.003179	1.87889		0.003163	0.956634		0.003186	0.686215		0.00316	1.03661		0.003168	0.991115		0.003169	1.56808		0.003187	0.670923
0.003253	2.05731		0.003261	1.87665		0.003245	0.957203		0.003268	0.685804		0.003241	1.03699		0.00325	0.992698		0.00325	1.5709		0.003269	0.671341
0.003334	2.0587		0.003342	1.8744		0.003327	0.958159		0.003349	0.685849		0.003323	1.03748		0.003331	0.994008		0.003332	1.57374		0.00335	0.671214
0.003416	2.05999		0.003424	1.87208		0.003408	0.95911		0.003431	0.685998		0.003404	1.03818		0.003413	0.994767		0.003413	1.57645		0.003432	0.670957
0.003497	2.06139		0.003505	1.86966		0.00349	0.960066		0.003512	0.686149		0.003486	1.0382		0.003494	0.995365		0.003495	1.57881		0.003513	0.670706
0.003579	2.06263		0.003587	1.86714		0.003571	0.960994		0.003594	0.686286		0.003567	1.03816		0.003576	0.995942		0.003576	1.57911		0.003595	0.670385
0.00366	2.06521		0.003668	1.86476		0.003653	0.96167		0.003675	0.686456		0.003649	1.03811		0.003657	0.996537		0.003658	1.57942		0.003676	0.669983
0.003742	2.06917		0.00375	1.86238		0.003734	0.961812		0.003757	0.686648		0.00373	1.03788		0.003739	0.997199		0.003739	1.57972		0.003758	0.669851
0.003823	2.07301		0.003831	1.85931		0.003816	0.961898		0.003838	0.68684		0.003812	1.03772		0.00382	0.997355		0.003821	1.58009		0.003839	0.669712
0.003905	2.07693		0.003913	1.85652		0.003897	0.961992		0.00392	0.687002		0.003893	1.0377		0.003902	0.997401		0.003902	1.57975		0.003921	0.669574
0.003986	2.08101		0.003995	1.85376		0.003979	0.961936		0.004001	0.686878		0.003975	1.03768		0.003983	0.997449		0.003984	1.57897		0.004002	0.669533
0.004068	2.08654		0.004076	1.85042		0.00406	0.961861		0.004083	0.687475		0.004056	1.03759		0.004065	0.99743		0.004065	1.57827		0.004084	0.669489
0.004149	2.09196		0.004158	1.84598		0.004142	0.961854		0.004164	0.688175		0.004138	1.0372		0.004146	0.99762		0.004147	1.57747		0.004165	0.66944
0.004231	2.09757		0.004239	1.84032		0.004223	0.961846		0.004246	0.688917		0.00422	1.03666		0.004228	0.99835		0.004228	1.5768		0.004247	0.66939
0.004312	2.10332		0.004321	1.83515		0.004305	0.96176		0.004327	0.689673		0.004301	1.03607		0.004309	0.99908		0.00431	1.57666		0.004328	0.669366
0.004394	2.10719		0.004402	1.83002		0.004386	0.961336		0.004409	0.69016		0.004383	1.03549		0.004391	0.99978		0.004391	1.57653		0.00441	0.669417
0.004475	2.10969		0.004484	1.82481		0.004468	0.960368		0.00449	0.690307		0.004464	1.03509		0.004472	1.00014		0.004473	1.5764		0.004491	0.669473
0.004557	2.11212		0.004565	1.81963		0.004549	0.959462		0.004572	0.690459		0.004546	1.03507		0.004554	1.00005		0.004554	1.57607		0.004573	0.66953
0.004638	2.11463		0.004647	1.81447		0.004631	0.958508		0.004653	0.690644		0.004627	1.03512		0.004635	0.999881		0.004636	1.57638		0.004654	0.669558
0.00472	2.1175		0.004728	1.80931		0.004712	0.957842		0.004735	0.691107		0.004709	1.03516		0.004717	0.999711		0.004717	1.57704		0.004736	0.669177
0.004801	2.11993		0.00481	1.80456		0.004794	0.957056		0.004816	0.692192		0.00479	1.03522		0.004798	0.999413		0.004799	1.57769		0.004817	0.668804
0.004883	2.12207		0.004891	1.80072		0.004875	0.956153		0.004898	0.693305		0.004872	1.03553		0.00488	0.998779		0.00488	1.57835		0.004899	0.668482
0.004964	2.12414		0.004973	1.79694		0.004957	0.955246		0.004979	0.694473		0.004953	1.03591		0.004961	0.998112		0.004962	1.579		0.00498	0.668152
0.005046	2.12626		0.005054	1.79317		0.005038	0.954276		0.005061	0.695448		0.005035	1.03629		0.005043	0.997443		0.005043	1.57937		0.005062	0.668033
0.005127	2.12787		0.005136	1.78941		0.00512	0.953057		0.005142	0.695964		0.005116	1.03672		0.005124	0.996765		0.005125	1.57972		0.005143	0.668659
0.005209	2.12824		0.005217	1.78693		0.005201	0.951993		0.005224	0.696269		0.005198	1.03667		0.005206	0.996133		0.005206	1.58009		0.005225	0.669629
0.00529	2.1285		0.005299	1.78403		0.005283	0.950929		0.005305	0.696593		0.005279	1.03644		0.005287	0.995657		0.005288	1.58057		0.005307	0.670585
0.005372	2.12875		0.00538	1.78134		0.005364	0.949878		0.005387	0.696896		0.005361	1.03627		0.005369	0.995339		0.005369	1.58104		0.005388	0.67158
0.005453	2.12876		0.005462	1.77829		0.005446	0.948694		0.005468	0.698021		0.005442	1.03611		0.00545	0.995032		0.005451	1.58145		0.00547	0.6722
0.005535	2.12801		0.005543	1.77581		0.005527	0.947157		0.00555	0.699195		0.005524	1.03593		0.005532	0.994717		0.005532	1.58189		0.005551	0.673001
0.005616	2.12691		0.005625	1.77307		0.005609	0.945491		0.005631	0.700391		0.005605	1.03573		0.005613	0.994454		0.005614	1.58131		0.005633	0.67381
0.005698	2.12584		0.005706	1.77033		0.00569	0.943777		0.005713	0.701564		0.005687	1.03541		0.005695	0.994394		0.005695	1.57913		0.005714	0.674657
0.00578	2.12477		0.005788	1.76777		0.005772	0.941924		0.005794	0.702521		0.005768	1.03508		0.005776	0.994467		0.005777	1.57727		0.005796	0.675756
0.005861	2.12379		0.005869	1.7649		0.005853	0.940129		0.005876	0.703295		0.00585	1.03477		0.005858	0.994539		0.005858	1.5754		0.005877	0.677374
0.005943	2.12364		0.005951	1.76236		0.005935	0.937963		0.005957	0.704245		0.005931	1.03501		0.005939	0.994617		0.00594	1.57364		0.005959	0.678929
0.006024	2.12348		0.006032	1.76087		0.006016	0.935837		0.006039	0.705194		0.006013	1.03602		0.006021	0.99482		0.006021	1.57339		0.00604	0.680474
0.006106	2.12332		0.006114	1.75953		0.006098	0.933653		0.006121	0.706161		0.006094	1.03714		0.006102	0.995167		0.006103	1.57402		0.006122	0.682064
0.006187	2.12153		0.006195	1.7582		0.006179	0.932012		0.006202	0.70704		0.006176	1.03826		0.006184	0.99558		0.006184	1.57472		0.006203	0.683244
0.006269	2.11807		0.006277	1.75698		0.006261	0.931433		0.006284	0.707696		0.006257	1.03926		0.006265	0.995995		0.006266	1.57539		0.006285	0.684289
0.00635	2.11455		0.006358	1.75565		0.006342	0.931308		0.006365	0.708333		0.006339	1.04015		0.006347	0.996416		0.006347	1.57624		0.006366	0.685234
0.006432	2.1109		0.00644	1.75356		0.006424	0.931188		0.006447	0.708966		0.00642	1.04111		0.006428	0.997106		0.006429	1.57785		0.006448	0.686176
0.006513	2.1071		0.006521	1.75133		0.006505	0.931031		0.006528	0.709222		0.006502	1.04202		0.00651	0.998168		0.006511	1.58032		0.006529	0.687132
0.006595	2.10263		0.006603	1.74925		0.006587	0.930776		0.00661	0.70943		0.006583	1.04301		0.006591	0.999361		0.006592	1.58263		0.006611	0.688171
0.006676	2.09862		0.006684	1.74777		0.006668	0.930574		0.006691	0.710141		0.006665	1.04403		0.006673	1.00053		0.006674	1.58492		0.006692	0.68941
0.006758	2.09468		0.006766	1.74623		0.00675	0.930359		0.006773	0.710877		0.006746	1.04572		0.006754	1.00174		0.006755	1.5868		0.006774	0.690573
0.006839	2.09087		0.006847	1.74446		0.006831	0.930173		0.006854	0.7116		0.006828	1.04782		0.006836	1.00261		0.006837	1.58813		0.006855	0.691761
0.006921	2.08817		0.006929	1.74272		0.006913	0.930311		0.006936	0.712784		0.006909	1.04977		0.006917	1.00332		0.006918	1.58905		0.006937	0.692957
0.007002	2.08625		0.00701	1.741		0.006994	0.930629		0.007017	0.713548		0.006991	1.05182		0.006999	1.00463		0.007	1.58999		0.007018	0.694186
0.007084	2.08447		0.007092	1.73903		0.007076	0.930913		0.007099	0.71426		0.007072	1.05335		0.00708	1.00598		0.007081	1.5907		0.0071	0.69539
0.007165	2.08272		0.007174	1.73706		0.007157	0.931219		0.00718	0.71502		0.007154	1.05471		0.007162	1.00735		0.007163	1.59071		0.007181	0.696642
0.007247	2.08109		0.007255	1.73491		0.007239	0.931613		0.007262	0.715588		0.007235	1.05608		0.007244	1.00896		0.007244	1.59128		0.007263	0.697788
0.007328	2.08046		0.007337	1.73263		0.00732	0.932331		0.007343	0.715468		0.007317	1.05745		0.007325	1.01069		0.007326	1.59193		0.007344	0.698862
0.00741	2.08037		0.007418	1.73042		0.007402	0.933708		0.007425	0.715028		0.007398	1.05876		0.007407	1.01239		0.007407	1.59255		0.007426	0.700152
0.007491	2.08037		0.0075	1.72813		0.007483	0.934964		0.007506	0.714618		0.00748	1.05989		0.007488	1.01412		0.007489	1.59347		0.007507	0.701455
0.007573	2.08037		0.007581	1.72575		0.007565	0.936309		0.007588	0.714184		0.007561	1.061		0.00757	1.01586		0.00757	1.59485		0.007589	0.70273
0.007654	2.08123		0.007663	1.72321		0.007647	0.937476		0.007669	0.714145		0.007643	1.06221		0.007651	1.0177		0.007652	1.59662		0.00767	0.703594
0.007736	2.0833		0.007744	1.72112		0.007728	0.938158		0.007751	0.714673		0.007724	1.06328		0.007733	1.01942		0.007733	1.59838		0.007752	0.704499
0.007817	2.0856		0.007826	1.71927		0.00781	0.938502		0.007832	0.71531		0.007806	1.06472		0.007814	1.02114		0.007815	1.60004		0.007833	0.705568
0.007899	2.08795		0.007907	1.71696		0.007891	0.938851		0.007914	0.715945		0.007887	1.06688		0.007896	1.02286		0.007896	1.60194		0.007915	0.706572
0.00798	2.09044		0.007989	1.7146		0.007973	0.939237		0.007995	0.71661		0.007969	1.06922		0.007977	1.0244		0.007978	1.60349		0.007996	0.707479
0.008062	2.0937		0.00807	1.71216		0.008054	0.940121		0.008077	0.717498		0.00805	1.07139		0.008059	1.02647		0.008059	1.60516		0.008078	0.708272
0.008143	2.09784		0.008152	1.71019		0.008136	0.94139		0.008158	0.718588		0.008132	1.07377		0.00814	1.02917		0.008141	1.60662		0.008159	0.709301
0.008225	2.10215		0.008233	1.70814		0.008217	0.942791		0.00824	0.719678		0.008213	1.07546		0.008222	1.03183		0.008222	1.60794		0.008241	0.710345
0.008306	2.10645		0.008315	1.70595		0.008299	0.944251		0.008321	0.720747		0.008295	1.0771		0.008303	1.03441		0.008304	1.609		0.008322	0.711418
0.008388	2.1102		0.008396	1.70389		0.00838	0.945761		0.008403	0.721457		0.008376	1.07875		0.008385	1.0368		0.008385	1.60998		0.008404	0.712435
0.008469	2.11326		0.008478	1.70103		0.008462	0.947383		0.008484	0.721733		0.008458	1.08015		0.008466	1.0388		0.008467	1.61097		0.008485	0.713407
0.008551	2.11614		0.008559	1.69787		0.008543	0.948438		0.008566	0.721834		0.008539	1.0812		0.008548	1.0408		0.008548	1.61199		0.008567	0.714312
0.008632	2.11902		0.008641	1.69473		0.008625	0.949423		0.008647	0.721933		0.008621	1.08233		0.008629	1.04275		0.00863	1.6128		0.008648	0.715155
0.008714	2.12192		0.008722	1.69182		0.008706	0.950439		0.008729	0.722164		0.008702	1.08348		0.008711	1.04465		0.008711	1.61303		0.00873	0.716091
0.008795	2.12519		0.008804	1.68881		0.008788	0.951229		0.00881	0.722724		0.008784	1.08451		0.008792	1.04635		0.008793	1.61323		0.008811	0.717007
0.008877	2.12949		0.008885	1.68654		0.008869	0.951081		0.008892	0.72368		0.008865	1.08553		0.008874	1.04783		0.008874	1.61344		0.008893	0.717572
0.008958	2.13373		0.008967	1.68415		0.008951	0.950956		0.008973	0.724681		0.008947	1.08623		0.008955	1.04936		0.008956	1.61336		0.008974	0.718097
0.00904	2.13807		0.009048	1.68124		0.009032	0.950858		0.009055	0.725512		0.009028	1.08697		0.009037	1.05092		0.009037	1.61279		0.009056	0.718621
0.009121	2.142		0.00913	1.67818		0.009114	0.950759		0.009136	0.72559		0.00911	1.0877		0.009118	1.0523		0.009119	1.61209		0.009138	0.718987
0.009203	2.14478		0.009211	1.6754		0.009195	0.950666		0.009218	0.725305		0.009191	1.0882		0.0092	1.05389		0.0092	1.61138		0.009219	0.718994
0.009284	2.14718		0.009293	1.6727		0.009277	0.950486		0.009299	0.724957		0.009273	1.08806		0.009281	1.05547		0.009282	1.61078		0.009301	0.718859
0.009366	2.14957		0.009374	1.66948		0.009358	0.949786		0.009381	0.724633		0.009354	1.08777		0.009363	1.05708		0.009363	1.61067		0.009382	0.718724
0.009447	2.15197		0.009456	1.66656		0.00944	0.948658		0.009462	0.724495		0.009436	1.08748		0.009444	1.05829		0.009445	1.61083		0.009464	0.71858
0.009529	2.15422		0.009537	1.66353		0.009521	0.947491		0.009544	0.724987		0.009517	1.08723		0.009526	1.05883		0.009526	1.61099		0.009545	0.718525
0.00961	2.15654		0.009619	1.66037		0.009603	0.946381		0.009625	0.725956		0.009599	1.08724		0.009607	1.0593		0.009608	1.61114		0.009627	0.719029
0.009692	2.15876		0.0097	1.65769		0.009684	0.945319		0.009707	0.726869		0.00968	1.08735		0.009689	1.05973		0.009689	1.61112		0.009708	0.719563
0.009773	2.16108		0.009782	1.65516		0.009766	0.944609		0.009789	0.727874		0.009762	1.08749		0.00977	1.06019		0.009771	1.61045		0.00979	0.720118
0.009855	2.16304		0.009863	1.65256		0.009847	0.944219		0.00987	0.729316		0.009844	1.08763		0.009852	1.06073		0.009852	1.60955		0.009871	0.720438
0.009936	2.16396		0.009945	1.64982		0.009929	0.943848		0.009952	0.73033		0.009925	1.08776		0.009933	1.0611		0.009934	1.60868		0.009953	0.720376
0.010018	2.16439		0.010026	1.64708		0.01001	0.943458		0.010033	0.731259		0.010007	1.08762		0.010015	1.06143		0.010015	1.60778		0.010034	0.72012
0.0101	2.16482		0.010108	1.6437		0.010092	0.942518		0.010115	0.732211		0.010088	1.08695		0.010096	1.06174		0.010097	1.60671		0.010116	0.719848
0.010181	2.16515		0.01019	1.64025		0.010173	0.941562		0.010196	0.732955		0.01017	1.08633		0.010178	1.06213		0.010178	1.60557		0.010197	0.71955
0.010263	2.16491		0.010271	1.63704		0.010255	0.940542		0.010278	0.733101		0.010251	1.08571		0.010259	1.06258		0.01026	1.60503		0.010279	0.719072
0.010344	2.16507		0.010353	1.63416		0.010336	0.939543		0.010359	0.732988		0.010333	1.0842		0.010341	1.06305		0.010341	1.6045		0.01036	0.719417
0.010426	2.16534		0.010434	1.63126		0.010418	0.938728		0.010441	0.732872		0.010414	1.08285		0.010422	1.06349		0.010423	1.60395		0.010442	0.719767
0.010507	2.16561		0.010516	1.6281		0.010499	0.938278		0.010522	0.732754		0.010496	1.0815		0.010504	1.06375		0.010504	1.60348		0.010523	0.720129
0.010589	2.16522		0.010597	1.62494		0.010581	0.937322		0.010604	0.732375		0.010577	1.08023		0.010585	1.06313		0.010586	1.60299		0.010605	0.720283
0.01067	2.16458		0.010679	1.62184		0.010662	0.936284		0.010685	0.731798		0.010659	1.07922		0.010667	1.0622		0.010667	1.602		0.010686	0.71934
0.010752	2.16423		0.01076	1.61879		0.010744	0.935229		0.010767	0.731173		0.01074	1.07883		0.010748	1.06125		0.010749	1.60097		0.010768	0.717688
0.010833	2.16389		0.010842	1.61594		0.010825	0.933802		0.010848	0.73053		0.010822	1.07847		0.01083	1.06032		0.01083	1.59999		0.010849	0.716107
0.010915	2.16363		0.010923	1.61299		0.010907	0.932101		0.01093	0.730025		0.010903	1.07811		0.010911	1.05952		0.010912	1.59899		0.010931	0.714446
0.010996	2.16362		0.011005	1.61003		0.010988	0.930411		0.011011	0.729963		0.010985	1.07775		0.010993	1.0589		0.010994	1.59805		0.011012	0.713017
0.011078	2.16273		0.011086	1.6069		0.01107	0.92865		0.011093	0.72988		0.011066	1.07735		0.011074	1.05813		0.011075	1.59744		0.011094	0.711723
0.011159	2.16167		0.011168	1.60328		0.011151	0.927147		0.011174	0.72979		0.011148	1.07655		0.011156	1.05736		0.011157	1.59688		0.011175	0.710386
0.011241	2.16059		0.011249	1.59928		0.011233	0.926146		0.011256	0.729707		0.011229	1.07563		0.011237	1.05659		0.011238	1.59629		0.011257	0.709081
0.011322	2.15889		0.011331	1.59502		0.011314	0.925291		0.011337	0.729185		0.011311	1.07471		0.011319	1.05604		0.01132	1.5958		0.011338	0.708064
0.011404	2.15645		0.011412	1.59123		0.011396	0.924467		0.011419	0.728527		0.011392	1.07374		0.0114	1.05597		0.011401	1.59582		0.01142	0.707482
0.011485	2.15372		0.011494	1.58847		0.011477	0.923594		0.0115	0.727853		0.011474	1.07298		0.011482	1.05605		0.011483	1.59575		0.011501	0.707146
0.011567	2.15098		0.011575	1.58469		0.011559	0.922694		0.011582	0.72719		0.011555	1.07234		0.011563	1.05614		0.011564	1.59567		0.011583	0.706815
0.011648	2.14848		0.011657	1.58057		0.01164	0.921536		0.011663	0.726543		0.011637	1.07174		0.011645	1.05613		0.011646	1.59559		0.011664	0.706576
0.01173	2.1467		0.011738	1.57674		0.011722	0.920185		0.011745	0.726024		0.011718	1.07108		0.011727	1.05593		0.011727	1.59563		0.011746	0.706632
0.011811	2.14593		0.01182	1.5732		0.011804	0.918882		0.011826	0.725388		0.0118	1.07053		0.011808	1.05558		0.011809	1.5959		0.011827	0.706529
0.011893	2.14524		0.011901	1.57044		0.011885	0.917641		0.011908	0.724753		0.011881	1.06986		0.01189	1.05524		0.01189	1.59612		0.011909	0.706379
0.011974	2.14455		0.011983	1.56768		0.011967	0.917263		0.011989	0.724145		0.011963	1.0691		0.011971	1.05489		0.011972	1.59635		0.01199	0.706228
0.012056	2.14384		0.012064	1.5648		0.012048	0.91633		0.012071	0.72304		0.012044	1.06834		0.012053	1.05468		0.012053	1.59657		0.012072	0.705734
0.012137	2.14287		0.012146	1.56192		0.01213	0.91531		0.012152	0.72261		0.012126	1.06764		0.012134	1.05417		0.012135	1.59669		0.012153	0.705243
0.012219	2.1416		0.012227	1.55906		0.012211	0.914313		0.012234	0.722374		0.012207	1.06692		0.012216	1.05358		0.012216	1.59702		0.012235	0.705125
0.0123	2.14034		0.012309	1.55575		0.012293	0.912865		0.012315	0.72212		0.012289	1.06608		0.012297	1.05298		0.012298	1.59738		0.012316	0.705009
0.012382	2.13911		0.01239	1.5529		0.012374	0.910642		0.012397	0.722012		0.01237	1.06534		0.012379	1.05245		0.012379	1.59773		0.012398	0.704954
0.012463	2.13902		0.012472	1.54972		0.012456	0.908138		0.012478	0.721922		0.012452	1.06459		0.01246	1.05216		0.012461	1.59826		0.012479	0.705225
0.012545	2.13885		0.012553	1.54687		0.012537	0.905483		0.01256	0.72114		0.012533	1.06451		0.012542	1.05199		0.012542	1.59911		0.012561	0.705426
0.012626	2.13866		0.012635	1.54442		0.012619	0.902941		0.012641	0.720298		0.012615	1.06483		0.012623	1.05182		0.012624	1.6001		0.012642	0.705621
0.012708	2.13847		0.012716	1.54149		0.0127	0.90066		0.012723	0.719457		0.012696	1.06518		0.012705	1.05165		0.012705	1.60112		0.012724	0.705808
0.012789	2.13802		0.012798	1.53896		0.012782	0.899666		0.012804	0.718917		0.012778	1.06558		0.012786	1.05146		0.012787	1.60207		0.012805	0.70562
0.012871	2.13703		0.012879	1.53606		0.012863	0.898921		0.012886	0.718847		0.012859	1.06567		0.012868	1.05109		0.012868	1.60229		0.012887	0.704312
0.012952	2.13579		0.012961	1.53369		0.012945	0.898212		0.012967	0.718892		0.012941	1.06493		0.012949	1.05056		0.01295	1.6011		0.012969	0.702529
0.013034	2.13454		0.013042	1.53112		0.013026	0.897873		0.013049	0.718938		0.013022	1.06326		0.013031	1.05008		0.013031	1.59958		0.01305	0.700709
0.013115	2.13331		0.013124	1.52861		0.013108	0.89715		0.01313	0.719003		0.013104	1.06164		0.013112	1.04962		0.013113	1.59812		0.013132	0.698967
0.013197	2.13162		0.013205	1.5259		0.013189	0.895589		0.013212	0.719125		0.013185	1.05991		0.013194	1.04891		0.013194	1.59686		0.013213	0.69868
0.013278	2.12997		0.013287	1.52341		0.013271	0.894035		0.013294	0.71913		0.013267	1.05823		0.013275	1.04756		0.013276	1.59638		0.013295	0.699134
0.01336	2.12843		0.013369	1.52112		0.013352	0.892436		0.013375	0.719128		0.013348	1.0566		0.013357	1.04605		0.013357	1.5967		0.013376	0.699654
0.013441	2.12682		0.01345	1.51882		0.013434	0.890838		0.013457	0.719126		0.01343	1.05523		0.013438	1.04472		0.013439	1.59704		0.013458	0.700197
0.013523	2.12573		0.013532	1.51659		0.013515	0.888782		0.013538	0.719208		0.013511	1.0537		0.01352	1.04335		0.01352	1.59736		0.013539	0.700648
0.013604	2.12514		0.013613	1.51424		0.013597	0.886669		0.01362	0.71974		0.013593	1.05244		0.013601	1.04234		0.013602	1.59728		0.013621	0.701246
0.013686	2.12416		0.013695	1.51243		0.013678	0.884544		0.013701	0.720419		0.013674	1.0517		0.013683	1.04136		0.013683	1.59713		0.013702	0.702097
0.013767	2.12318		0.013776	1.50964		0.01376	0.882322		0.013783	0.721097		0.013756	1.0514		0.013764	1.04041		0.013765	1.59699		0.013784	0.70294
0.013849	2.12219		0.013858	1.50684		0.013841	0.879891		0.013864	0.72177		0.013837	1.05112		0.013846	1.03931		0.013846	1.59684		0.013865	0.703743
0.01393	2.12171		0.013939	1.50382		0.013923	0.877311		0.013946	0.722514		0.013919	1.05085		0.013927	1.0381		0.013928	1.59678		0.013947	0.704071
0.014012	2.12212		0.014021	1.5014		0.014004	0.874792		0.014027	0.723457		0.014	1.05042		0.014009	1.03777		0.014009	1.59685		0.014028	0.703493
0.014093	2.12278		0.014102	1.49991		0.014086	0.872329		0.014109	0.724398		0.014082	1.04939		0.01409	1.03745		0.014091	1.59698		0.01411	0.702716
0.014175	2.1234		0.014184	1.499		0.014167	0.870132		0.01419	0.725343		0.014163	1.04802		0.014172	1.03713		0.014172	1.59713		0.014191	0.701998
0.014256	2.12366		0.014265	1.49811		0.014249	0.868413		0.014272	0.726362		0.014245	1.04674		0.014253	1.03694		0.014254	1.59727		0.014273	0.70132
0.014338	2.12293		0.014347	1.49713		0.01433	0.8667		0.014353	0.727273		0.014326	1.04551		0.014335	1.03595		0.014335	1.59749		0.014354	0.701359
0.014419	2.1215		0.014428	1.49605		0.014412	0.864975		0.014435	0.728146		0.014408	1.04459		0.014416	1.03476		0.014417	1.59742		0.014436	0.702166
0.014501	2.12009		0.01451	1.49349		0.014493	0.863631		0.014516	0.729076		0.014489	1.0441		0.014498	1.0335		0.014498	1.59715		0.014517	0.702972
0.014583	2.11874		0.014591	1.49097		0.014575	0.862833		0.014598	0.729671		0.014571	1.04354		0.014579	1.03233		0.01458	1.59688		0.014599	0.703706
0.014664	2.11772		0.014673	1.48831		0.014656	0.862149		0.014679	0.729537		0.014652	1.04303		0.014661	1.0317		0.014661	1.59646		0.01468	0.703811
0.014746	2.11684		0.014754	1.48584		0.014738	0.861485		0.014761	0.729414		0.014734	1.04253		0.014742	1.03158		0.014743	1.59572		0.014762	0.702738
0.014827	2.11603		0.014836	1.48346		0.014819	0.860887		0.014842	0.729292		0.014815	1.04227		0.014824	1.03151		0.014824	1.59449		0.014843	0.701575
0.014909	2.11517		0.014917	1.48067		0.014901	0.860683		0.014924	0.729171		0.014897	1.042		0.014905	1.03143		0.014906	1.59318		0.014925	0.700432
0.01499	2.11435		0.014999	1.47788		0.014982	0.85965		0.015005	0.729868		0.014978	1.04177		0.014987	1.03123		0.014987	1.59183		0.015006	0.69929
0.015072	2.11387		0.01508	1.47529		0.015064	0.858533		0.015087	0.730725		0.01506	1.0414		0.015068	1.03034		0.015069	1.59033		0.015088	0.698375
0.015153	2.11385		0.015162	1.47306		0.015145	0.85741		0.015168	0.731448		0.015141	1.04085		0.01515	1.02883		0.01515	1.58961		0.015169	0.697608
0.015235	2.11382		0.015243	1.47118		0.015227	0.855396		0.01525	0.73217		0.015223	1.04035		0.015231	1.0273		0.015232	1.5893		0.015251	0.696842
0.015316	2.1138		0.015325	1.46944		0.015308	0.852771		0.015331	0.732838		0.015304	1.0398		0.015313	1.02582		0.015313	1.589		0.015332	0.696127
0.015398	2.11412		0.015406	1.46757		0.01539	0.850273		0.015413	0.73305		0.015386	1.03934		0.015394	1.02465		0.015395	1.58912		0.015414	0.696198
0.015479	2.11454		0.015488	1.46582		0.015471	0.847773		0.015494	0.733155		0.015468	1.03986		0.015476	1.02402		0.015477	1.59023		0.015495	0.696116
0.015561	2.11496		0.015569	1.46393		0.015553	0.845268		0.015576	0.733255		0.015549	1.04053		0.015557	1.02352		0.015558	1.59166		0.015577	0.695982
0.015642	2.11537		0.015651	1.4613		0.015634	0.844222		0.015657	0.733354		0.015631	1.04105		0.015639	1.02299		0.01564	1.59304		0.015658	0.695847
0.015724	2.11573		0.015732	1.45844		0.015716	0.843359		0.015739	0.733651		0.015712	1.04159		0.01572	1.02316		0.015721	1.59439		0.01574	0.695411
0.015805	2.11591		0.015814	1.45563		0.015797	0.842503		0.01582	0.734415		0.015794	1.04206		0.015802	1.02361		0.015803	1.59503		0.015821	0.694984
0.015887	2.11594		0.015895	1.45255		0.015879	0.841648		0.015902	0.735307		0.015875	1.04231		0.015883	1.02396		0.015884	1.59507		0.015903	0.695003
0.015968	2.11596		0.015977	1.4504		0.01596	0.841104		0.015983	0.736207		0.015957	1.04245		0.015965	1.02435		0.015966	1.59502		0.015984	0.695023
0.01605	2.11598		0.016058	1.44831		0.016042	0.841214		0.016065	0.736998		0.016038	1.04257		0.016046	1.02467		0.016047	1.59497		0.016066	0.695044
0.016131	2.11641		0.01614	1.44638		0.016124	0.841462		0.016146	0.737269		0.01612	1.04271		0.016128	1.02476		0.016129	1.59492		0.016147	0.694724
0.016213	2.11648		0.016221	1.44476		0.016205	0.841712		0.016228	0.737441		0.016201	1.0424		0.016209	1.0246		0.01621	1.59488		0.016229	0.694298
0.016294	2.11638		0.016303	1.44375		0.016287	0.841999		0.016309	0.737626		0.016283	1.04179		0.016291	1.02437		0.016292	1.59484		0.01631	0.69391
0.016376	2.11627		0.016384	1.44232		0.016368	0.842184		0.016391	0.737792		0.016364	1.04107		0.016372	1.02414		0.016373	1.5948		0.016392	0.693522
0.016457	2.11581		0.016466	1.44096		0.01645	0.841442		0.016472	0.737784		0.016446	1.04037		0.016454	1.02308		0.016455	1.59476		0.016473	0.693501
0.016539	2.11439		0.016548	1.43943		0.016531	0.840699		0.016554	0.737733		0.016527	1.03993		0.016536	1.02181		0.016536	1.59466		0.016555	0.694273
0.01662	2.11265		0.016629	1.43722		0.016613	0.839986		0.016635	0.737691		0.016609	1.04018		0.016617	1.02062		0.016618	1.5944		0.016637	0.695158
0.016702	2.11102		0.016711	1.43446		0.016694	0.839004		0.016717	0.737645		0.01669	1.04058		0.016699	1.01945		0.016699	1.5941		0.016718	0.696084
0.016783	2.10934		0.016792	1.43164		0.016776	0.83805		0.016798	0.737649		0.016772	1.04102		0.01678	1.01843		0.016781	1.59379		0.0168	0.696914
0.016865	2.10845		0.016874	1.42841		0.016857	0.837253		0.01688	0.737687		0.016853	1.04146		0.016862	1.01833		0.016862	1.59351		0.016881	0.696837
0.016946	2.10862		0.016955	1.42597		0.016939	0.836418		0.016962	0.737515		0.016935	1.04147		0.016943	1.01817		0.016944	1.59371		0.016963	0.696444
0.017028	2.1089		0.017037	1.42436		0.01702	0.835528		0.017043	0.737355		0.017016	1.04149		0.017025	1.01797		0.017025	1.59392		0.017044	0.696013
0.017109	2.10918		0.017118	1.42285		0.017102	0.834465		0.017125	0.737181		0.017098	1.04161		0.017106	1.01777		0.017107	1.59413		0.017126	0.695614
0.017191	2.10942		0.0172	1.4213		0.017183	0.833708		0.017206	0.736971		0.017179	1.04172		0.017188	1.01723		0.017188	1.59435		0.017207	0.695636
0.017272	2.10952		0.017281	1.41958		0.017265	0.832969		0.017288	0.736965		0.017261	1.04175		0.017269	1.01622		0.01727	1.59495		0.017289	0.696361
0.017354	2.10953		0.017363	1.4183		0.017346	0.832205		0.017369	0.737043		0.017342	1.04147		0.017351	1.01526		0.017351	1.59558		0.01737	0.696959
0.017435	2.10953		0.017444	1.41674		0.017428	0.832226		0.017451	0.737124		0.017424	1.04047		0.017432	1.01425		0.017433	1.59614		0.017452	0.697527
0.017517	2.10948		0.017526	1.41524		0.017509	0.832812		0.017532	0.737288		0.017505	1.03926		0.017514	1.01324		0.017514	1.5967		0.017533	0.698087
0.017598	2.10891		0.017607	1.41368		0.017591	0.833543		0.017614	0.737574		0.017587	1.03815		0.017595	1.01335		0.017596	1.59702		0.017615	0.698483
0.01768	2.10807		0.017689	1.41187		0.017672	0.834272		0.017695	0.737451		0.017668	1.03694		0.017677	1.01364		0.017677	1.59635		0.017696	0.698399
0.017761	2.10716		0.01777	1.40987		0.017754	0.834959		0.017777	0.737307		0.01775	1.03575		0.017758	1.0139		0.017759	1.5955		0.017778	0.698133
0.017843	2.10625		0.017852	1.40742		0.017835	0.835138		0.017858	0.737153		0.017831	1.03449		0.01784	1.01419		0.01784	1.59463		0.017859	0.69785
0.017924	2.10539		0.017933	1.40494		0.017917	0.835027		0.01794	0.737121		0.017913	1.03322		0.017921	1.01426		0.017922	1.59375		0.017941	0.697724
0.018006	2.10464		0.018015	1.40251		0.017998	0.834861		0.018021	0.737601		0.017994	1.03192		0.018003	1.01395		0.018003	1.59273		0.018022	0.698104
0.018087	2.10407		0.018096	1.40116		0.01808	0.834688		0.018103	0.738386		0.018076	1.03098		0.018084	1.01383		0.018085	1.59191		0.018104	0.699008
0.018169	2.1035		0.018178	1.39955		0.018161	0.834479		0.018184	0.739153		0.018157	1.03035		0.018166	1.01373		0.018166	1.59107		0.018185	0.699934
0.01825	2.10293		0.018259	1.39795		0.018243	0.83445		0.018266	0.739738		0.018239	1.02983		0.018247	1.01364		0.018248	1.59024		0.018267	0.700887
0.018332	2.10248		0.018341	1.39622		0.018324	0.834677		0.018347	0.739853		0.01832	1.02931		0.018329	1.01359		0.018329	1.58954		0.018348	0.701058
0.018413	2.10158		0.018422	1.39423		0.018406	0.834909		0.018429	0.739719		0.018402	1.02888		0.01841	1.01306		0.018411	1.58902		0.01843	0.700782
0.018495	2.10059		0.018504	1.39201		0.018487	0.835051		0.01851	0.739547		0.018483	1.02838		0.018492	1.01242		0.018492	1.58848		0.018511	0.70042
0.018576	2.09959		0.018585	1.3904		0.018569	0.834834		0.018592	0.739387		0.018565	1.02768		0.018573	1.01175		0.018574	1.58792		0.018593	0.700044
0.018658	2.09883		0.018667	1.38881		0.01865	0.834315		0.018673	0.739295		0.018646	1.02699		0.018655	1.01117		0.018655	1.58737		0.018674	0.699662
0.018739	2.09888		0.018748	1.38731		0.018732	0.833752		0.018755	0.738764		0.018728	1.02636		0.018736	1.01092		0.018737	1.58681		0.018756	0.699403
0.018821	2.09915		0.01883	1.38623		0.018813	0.833227		0.018836	0.737993		0.018809	1.02587		0.018818	1.01091		0.018818	1.58669		0.018837	0.699484
0.018903	2.09941		0.018911	1.38384		0.018895	0.833455		0.018918	0.737184		0.018891	1.02575		0.018899	1.01091		0.0189	1.58666		0.018919	0.699594
0.018984	2.0997		0.018993	1.3815		0.018976	0.834205		0.018999	0.736374		0.018972	1.02567		0.018981	1.01089		0.018981	1.58662		0.019	0.699714
0.019066	2.10037		0.019074	1.3789		0.019058	0.834992		0.019081	0.735676		0.019054	1.02557		0.019062	1.01071		0.019063	1.58663		0.019082	0.699739
0.019147	2.1011		0.019156	1.3764		0.019139	0.835764		0.019162	0.735888		0.019135	1.02531		0.019144	1.0104		0.019144	1.58703		0.019163	0.699693
0.019229	2.10188		0.019237	1.37455		0.019221	0.836493		0.019244	0.736087		0.019217	1.02518		0.019225	1.01009		0.019226	1.58792		0.019245	0.699645
0.01931	2.1026		0.019319	1.3727		0.019302	0.836954		0.019325	0.736311		0.019298	1.02532		0.019307	1.00977		0.019307	1.58878		0.019326	0.699593
0.019392	2.10295		0.0194	1.371		0.019384	0.837172		0.019407	0.736707		0.01938	1.02545		0.019388	1.00949		0.019389	1.58968		0.019408	0.69955
0.019473	2.10276		0.019482	1.36931		0.019465	0.837385		0.019488	0.737279		0.019461	1.02555		0.01947	1.00939		0.01947	1.59046		0.019489	0.699454
0.019555	2.10256		0.019563	1.36773		0.019547	0.837592		0.01957	0.737828		0.019543	1.02538		0.019551	1.00946		0.019552	1.5909		0.019571	0.69921
0.019636	2.10236		0.019645	1.36579		0.019628	0.837655		0.019651	0.738421		0.019624	1.02486		0.019633	1.00953		0.019633	1.59121		0.019652	0.698952
0.019718	2.10217		0.019727	1.36348		0.01971	0.837493		0.019733	0.738959		0.019706	1.0243		0.019714	1.00959		0.019715	1.59151		0.019734	0.698707
0.019799	2.10213		0.019808	1.36131		0.019791	0.837383		0.019814	0.739249		0.019787	1.02369		0.019796	1.00969		0.019797	1.59193		0.019815	0.698609
0.019881	2.10215		0.01989	1.35922		0.019873	0.837273		0.019896	0.739668		0.019869	1.02362		0.019877	1.00964		0.019878	1.59249		0.019897	0.698212
0.019962	2.10216		0.019971	1.35729		0.019954	0.837159		0.019977	0.740067		0.01995	1.02385		0.019959	1.00956		0.01996	1.59285		0.019978	0.697677
0.020044	2.10218		0.020053	1.35447		0.020036	0.836838		0.020059	0.74049		0.020032	1.02387		0.02004	1.00947		0.020041	1.5932		0.02006	0.697182
0.020125	2.10227		0.020134	1.35176		0.020117	0.836184		0.02014	0.741259		0.020113	1.02389		0.020122	1.00939		0.020123	1.59356		0.020141	0.696756
0.020207	2.10263		0.020216	1.34898		0.020199	0.835469		0.020222	0.741333		0.020195	1.02391		0.020203	1.0094		0.020204	1.59403		0.020223	0.696757
0.020288	2.10309		0.020297	1.34654		0.020281	0.83476		0.020303	0.740926		0.020276	1.02395		0.020285	1.00955		0.020286	1.59433		0.020304	0.696829
0.02037	2.10353		0.020379	1.34491		0.020362	0.834184		0.020385	0.74054		0.020358	1.02365		0.020366	1.00971		0.020367	1.59456		0.020386	0.696898
0.020451	2.10394		0.02046	1.34333		0.020444	0.83365		0.020467	0.740141		0.020439	1.02329		0.020448	1.00988		0.020449	1.5948		0.020468	0.696969
0.020533	2.10391		0.020542	1.34196		0.020525	0.832743		0.020548	0.739		0.020521	1.02291		0.020529	1.0098		0.02053	1.59495		0.020549	0.696614
0.020614	2.1034		0.020623	1.34071		0.020607	0.831824		0.02063	0.73799		0.020602	1.02232		0.020611	1.00947		0.020612	1.59523		0.020631	0.696003
0.020696	2.10284		0.020705	1.33973		0.020688	0.830921		0.020711	0.736949		0.020684	1.02232		0.020692	1.00909		0.020693	1.59638		0.020712	0.695429
0.020777	2.10227		0.020786	1.33851		0.02077	0.829636		0.020793	0.735894		0.020765	1.02331		0.020774	1.00873		0.020775	1.59752		0.020794	0.694863
0.020859	2.10205		0.020868	1.33733		0.020851	0.828378		0.020874	0.735067		0.020847	1.02429		0.020855	1.00855		0.020856	1.5986		0.020875	0.694347
0.02094	2.10213		0.020949	1.336		0.020933	0.827162		0.020956	0.734838		0.020928	1.02533		0.020937	1.00912		0.020938	1.5998		0.020957	0.6942
0.021022	2.1022		0.021031	1.33419		0.021014	0.825929		0.021037	0.735082		0.02101	1.02648		0.021018	1.01031		0.021019	1.60015		0.021038	0.694088
0.021103	2.10226		0.021112	1.33155		0.021096	0.824792		0.021119	0.735331		0.021092	1.02637		0.0211	1.01137		0.021101	1.60027		0.02112	0.693972
0.021185	2.10227		0.021194	1.32925		0.021177	0.824135		0.0212	0.735706		0.021173	1.02618		0.021182	1.01248		0.021182	1.60038		0.021201	0.693858
0.021266	2.10208		0.021275	1.32652		0.021259	0.8239		0.021282	0.736461		0.021255	1.02599		0.021263	1.01328		0.021264	1.60041		0.021283	0.693451
0.021348	2.1024		0.021357	1.32447		0.02134	0.823659		0.021363	0.73664		0.021336	1.02567		0.021345	1.01268		0.021345	1.60011		0.021364	0.692977
0.021429	2.10277		0.021438	1.32356		0.021422	0.823414		0.021445	0.736739		0.021418	1.02531		0.021426	1.01184		0.021427	1.60003		0.021446	0.692757
0.021511	2.10311		0.02152	1.32197		0.021503	0.823118		0.021526	0.736832		0.021499	1.02521		0.021508	1.01101		0.021508	1.59995		0.021527	0.69252
0.021592	2.10346		0.021601	1.32047		0.021585	0.822614		0.021608	0.736414		0.021581	1.02511		0.021589	1.0102		0.02159	1.59987		0.021609	0.692286
0.021674	2.10362		0.021683	1.31897		0.021666	0.822033		0.021689	0.735622		0.021662	1.02497		0.021671	1.00957		0.021671	1.59925		0.02169	0.692145
0.021755	2.10367		0.021764	1.31716		0.021748	0.821454		0.021771	0.735102		0.021744	1.02441		0.021752	1.00916		0.021753	1.59828		0.021772	0.692379
0.021837	2.10372		0.021846	1.31517		0.021829	0.820947		0.021852	0.734541		0.021825	1.02337		0.021834	1.00875		0.021834	1.59724		0.021853	0.692689
0.021918	2.10377		0.021927	1.31276		0.021911	0.820495		0.021934	0.73397		0.021907	1.0223		0.021915	1.00831		0.021916	1.59622		0.021935	0.693024
0.022	2.10379		0.022009	1.31053		0.021992	0.819825		0.022015	0.733403		0.021988	1.02123		0.021997	1.00772		0.021997	1.59532		0.022016	0.693506
0.022081	2.1037		0.02209	1.30837		0.022074	0.819156		0.022097	0.732751		0.02207	1.0203		0.022078	1.00709		0.022079	1.5948		0.022098	0.693786
0.022163	2.10361		0.022172	1.30671		0.022155	0.818442		0.022178	0.731951		0.022151	1.0195		0.02216	1.00644		0.02216	1.59418		0.022179	0.693785
0.022244	2.10351		0.022253	1.30588		0.022237	0.817716		0.02226	0.73121		0.022233	1.01849		0.022241	1.00581		0.022242	1.59356		0.022261	0.693784
0.022326	2.1034		0.022335	1.30509		0.022318	0.816479		0.022341	0.730346		0.022314	1.01747		0.022323	1.00524		0.022323	1.59293		0.022342	0.693903
0.022407	2.10334		0.022416	1.30433		0.0224	0.815061		0.022423	0.729502		0.022396	1.01646		0.022404	1.00477		0.022405	1.59253		0.022424	0.694379
0.022489	2.1033		0.022498	1.30399		0.022481	0.813562		0.022504	0.729228		0.022477	1.01593		0.022486	1.00428		0.022486	1.5923		0.022505	0.694789
0.02257	2.10325		0.022579	1.30414		0.022563	0.812245		0.022586	0.728959		0.022559	1.01606		0.022567	1.0038		0.022568	1.59211		0.022587	0.695222
0.022652	2.10317		0.022661	1.30431		0.022644	0.811205		0.022667	0.728693		0.02264	1.01632		0.022649	1.0033		0.022649	1.59192		0.022668	0.695655
0.022733	2.10285		0.022743	1.30451		0.022726	0.810472		0.022749	0.729619		0.022722	1.01662		0.02273	1.00269		0.022731	1.5918		0.02275	0.69606
0.022815	2.10246		0.022824	1.30467		0.022807	0.809791		0.02283	0.73025		0.022803	1.01708		0.022812	1.00235		0.022812	1.59187		0.022831	0.696419
0.022896	2.10207		0.022906	1.30391		0.022889	0.809081		0.022912	0.730573		0.022885	1.01769		0.022893	1.00211		0.022894	1.5919		0.022913	0.696699
0.022978	2.10167		0.022987	1.30259		0.02297	0.80879		0.022993	0.730887		0.022966	1.01819		0.022975	1.00186		0.022975	1.59193		0.022994	0.696958
0.023059	2.10169		0.023069	1.30129		0.023052	0.808845		0.023075	0.731186		0.023048	1.01871		0.023056	1.00168		0.023057	1.59192		0.023076	0.697226
0.023141	2.10171		0.02315	1.2999		0.023133	0.809006		0.023156	0.73147		0.023129	1.01906		0.023138	1.00128		0.023138	1.59123		0.023157	0.697367
0.023222	2.10164		0.023232	1.29875		0.023215	0.809166		0.023238	0.732089		0.023211	1.01796		0.023219	1.00043		0.02322	1.58989		0.023239	0.69677
0.023304	2.10157		0.023313	1.29757		0.023296	0.809289		0.023319	0.73274		0.023292	1.01593		0.023301	0.999629		0.023301	1.58844		0.02332	0.696093
0.023386	2.10152		0.023395	1.29608		0.023378	0.809185		0.023401	0.73333		0.023374	1.01399		0.023382	0.998756		0.023383	1.587		0.023402	0.695425
0.023467	2.10148		0.023476	1.2947		0.023459	0.808733		0.023482	0.733305		0.023455	1.01184		0.023464	0.997349		0.023464	1.58571		0.023483	0.694809
0.023549	2.10142		0.023558	1.29326		0.023541	0.80822		0.023564	0.733118		0.023537	1.0106		0.023545	0.995744		0.023546	1.58562		0.023565	0.694538
0.02363	2.10135		0.023639	1.29193		0.023622	0.807743		0.023645	0.733019		0.023618	1.01004		0.023627	0.994066		0.023627	1.5868		0.023646	0.694742
0.023712	2.10129		0.023721	1.29095		0.023704	0.806744		0.023727	0.732914		0.0237	1.0096		0.023708	0.992407		0.023709	1.58805		0.023728	0.694968
0.023793	2.1006		0.023802	1.28981		0.023785	0.805358		0.023808	0.733067		0.023781	1.00912		0.02379	0.99112		0.02379	1.58923		0.023809	0.695196
0.023875	2.09919		0.023884	1.28875		0.023867	0.803766		0.02389	0.733851		0.023863	1.00863		0.023871	0.99125		0.023872	1.59025		0.023891	0.695202
0.023956	2.09759		0.023965	1.28797		0.023948	0.802154		0.023971	0.734831		0.023944	1.0078		0.023953	0.991801		0.023953	1.59061		0.023972	0.695248
0.024038	2.096		0.024047	1.28688		0.02403	0.800675		0.024053	0.735764		0.024026	1.00798		0.024034	0.992383		0.024035	1.59078		0.024054	0.695351
0.024119	2.09447		0.024128	1.28535		0.024111	0.79929		0.024135	0.736754		0.024107	1.00829		0.024116	0.992904		0.024116	1.59094		0.024135	0.695455
0.024201	2.09333		0.02421	1.28387		0.024193	0.797571		0.024216	0.737469		0.024189	1.00863		0.024197	0.993176		0.024198	1.59114		0.024217	0.695448
0.024282	2.09265		0.024291	1.28236		0.024274	0.795838		0.024298	0.738268		0.02427	1.00918		0.024279	0.993442		0.02428	1.5916		0.024299	0.695211
0.024364	2.092		0.024373	1.28112		0.024356	0.79411		0.024379	0.739321		0.024352	1.01003		0.02436	0.993728		0.024361	1.5922		0.02438	0.695178
0.024445	2.09136		0.024454	1.28017		0.024437	0.792546		0.024461	0.740297		0.024433	1.01083		0.024442	0.993983		0.024443	1.59281		0.024462	0.695144
0.024527	2.09082		0.024536	1.27921		0.024519	0.791442		0.024542	0.741379		0.024515	1.01171		0.024523	0.99425		0.024524	1.5934		0.024543	0.695124
0.024608	2.09042		0.024617	1.27819		0.024601	0.790537		0.024624	0.742422		0.024596	1.01257		0.024605	0.994279		0.024606	1.59405		0.024625	0.695447
0.02469	2.09007		0.024699	1.27687		0.024682	0.789634		0.024705	0.742886		0.024678	1.01365		0.024686	0.994071		0.024687	1.59446		0.024706	0.695264
0.024771	2.08971		0.02478	1.27495		0.024764	0.788835		0.024787	0.743306		0.024759	1.01442		0.024768	0.993846		0.024769	1.5947		0.024788	0.69503
0.024853	2.08934		0.024862	1.27328		0.024845	0.788487		0.024868	0.743696		0.024841	1.01498		0.024849	0.993613		0.02485	1.59496		0.024869	0.694793
0.024934	2.08895		0.024943	1.27137		0.024927	0.787972		0.02495	0.743785		0.024922	1.01554		0.024931	0.993489		0.024932	1.59518		0.024951	0.694585
0.025016	2.08886		0.025025	1.26959		0.025008	0.787458		0.025031	0.743248		0.025004	1.0159		0.025012	0.993546		0.025013	1.59521		0.025032	0.694323
0.025097	2.08877		0.025106	1.2674		0.02509	0.786945		0.025113	0.74249		0.025085	1.01562		0.025094	0.99365		0.025095	1.59479		0.025114	0.693884
0.025179	2.08869		0.025188	1.26479		0.025171	0.786248		0.025194	0.741764		0.025167	1.0153		0.025175	0.993747		0.025176	1.59432		0.025195	0.693459
0.02526	2.08867		0.025269	1.26225		0.025253	0.785802		0.025276	0.741022		0.025248	1.01497		0.025257	0.993708		0.025258	1.59389		0.025277	0.69303
0.025342	2.08844		0.025351	1.25947		0.025334	0.785759		0.025357	0.741098		0.02533	1.01463		0.025338	0.993042		0.025339	1.59347		0.025358	0.692785
0.025423	2.088		0.025432	1.25717		0.025416	0.785713		0.025439	0.741218		0.025411	1.01441		0.02542	0.992134		0.025421	1.59362		0.02544	0.693288
0.025505	2.08756		0.025514	1.255		0.025497	0.785655		0.02552	0.741351		0.025493	1.01433		0.025501	0.991146		0.025502	1.59401		0.025521	0.693938
0.025586	2.08717		0.025595	1.253		0.025579	0.78522		0.025602	0.741476		0.025574	1.01393		0.025583	0.990323		0.025584	1.59442		0.025603	0.694582
0.025668	2.08701		0.025677	1.25099		0.02566	0.784135		0.025683	0.741363		0.025656	1.01347		0.025664	0.989999		0.025665	1.5949		0.025684	0.695393
0.025749	2.08641		0.025758	1.2488		0.025742	0.782917		0.025765	0.741012		0.025737	1.01303		0.025746	0.990126		0.025747	1.59563		0.025766	0.696294
0.025831	2.08582		0.02584	1.2472		0.025823	0.781759		0.025846	0.740601		0.025819	1.01274		0.025828	0.99029		0.025828	1.59649		0.025847	0.696544
0.025912	2.08523		0.025922	1.24607		0.025905	0.780776		0.025928	0.740219		0.0259	1.01285		0.025909	0.990443		0.02591	1.59736		0.025929	0.696786
0.025994	2.08468		0.026003	1.24504		0.025986	0.779972		0.026009	0.739779		0.025982	1.0131		0.025991	0.990658		0.025991	1.59821		0.02601	0.697032
0.026075	2.08469		0.026085	1.24394		0.026068	0.779001		0.026091	0.739295		0.026063	1.01336		0.026072	0.991064		0.026073	1.59815		0.026092	0.696667
0.026157	2.08513		0.026166	1.24277		0.026149	0.77809		0.026172	0.739203		0.026145	1.01364		0.026154	0.991648		0.026154	1.59746		0.026173	0.696431
0.026238	2.08557		0.026248	1.24095		0.026231	0.777186		0.026254	0.739134		0.026226	1.01391		0.026235	0.992298		0.026236	1.59678		0.026255	0.696335
0.02632	2.08618		0.026329	1.23904		0.026312	0.776866		0.026335	0.739067		0.026308	1.01411		0.026317	0.992853		0.026317	1.59609		0.026336	0.696241
0.026401	2.08727		0.026411	1.23693		0.026394	0.777451		0.026417	0.738926		0.026389	1.01412		0.026398	0.992976		0.026399	1.59548		0.026418	0.696061
0.026483	2.08781		0.026492	1.23517		0.026475	0.778169		0.026498	0.738502		0.026471	1.01391		0.02648	0.992592		0.02648	1.59552		0.026499	0.695801
0.026564	2.08829		0.026574	1.23416		0.026557	0.778886		0.02658	0.738022		0.026552	1.01373		0.026561	0.992075		0.026562	1.59557		0.026581	0.695716
0.026646	2.08881		0.026655	1.23329		0.026638	0.779753		0.026661	0.737511		0.026634	1.0135		0.026643	0.991623		0.026643	1.59561		0.026662	0.695636
0.026727	2.08891		0.026737	1.23237		0.02672	0.780893		0.026743	0.736984		0.026716	1.01231		0.026724	0.991122		0.026725	1.59566		0.026744	0.695528
0.026809	2.08919		0.026818	1.23154		0.026801	0.782039		0.026824	0.736128		0.026797	1.01093		0.026806	0.990664		0.026806	1.59557		0.026825	0.695162
0.02689	2.08989		0.0269	1.2306		0.026883	0.783169		0.026906	0.735429		0.026879	1.00965		0.026887	0.990311		0.026888	1.59524		0.026907	0.69432
0.026972	2.09054		0.026981	1.22942		0.026964	0.784213		0.026987	0.734673		0.02696	1.00833		0.026969	0.989954		0.026969	1.59476		0.026988	0.693451
0.027053	2.09117		0.027063	1.22815		0.027046	0.784895		0.027069	0.733973		0.027042	1.007		0.02705	0.989583		0.027051	1.59429		0.02707	0.692557
0.027135	2.09162		0.027144	1.22692		0.027127	0.784915		0.02715	0.733611		0.027123	1.00563		0.027132	0.98964		0.027132	1.59393		0.027151	0.691922
0.027216	2.09133		0.027226	1.2257		0.027209	0.784935		0.027232	0.733707		0.027205	1.00469		0.027213	0.989748		0.027214	1.59412		0.027233	0.691969
0.027298	2.09084		0.027307	1.22433		0.02729	0.784954		0.027313	0.73381		0.027286	1.004		0.027295	0.98985		0.027295	1.59516		0.027314	0.69245
0.027379	2.09037		0.027389	1.2227		0.027372	0.78513		0.027395	0.733921		0.027368	1.00328		0.027376	0.989949		0.027377	1.59639		0.027396	0.692903
0.027461	2.08972		0.02747	1.22125		0.027453	0.785202		0.027476	0.734042		0.027449	1.00281		0.027458	0.989963		0.027458	1.59757		0.027477	0.693405
0.027542	2.08903		0.027552	1.21957		0.027535	0.785083		0.027558	0.734552		0.027531	1.00267		0.027539	0.989785		0.02754	1.59914		0.027559	0.694062
0.027624	2.0886		0.027633	1.21844		0.027616	0.784962		0.027639	0.734937		0.027612	1.00234		0.027621	0.989544		0.027621	1.60065		0.02764	0.694647
0.027706	2.08816		0.027715	1.21746		0.027698	0.78479		0.027721	0.735303		0.027694	1.00198		0.027702	0.989306		0.027703	1.60207		0.027722	0.695141
0.027787	2.0878		0.027796	1.21588		0.027779	0.784049		0.027803	0.735687		0.027775	1.00163		0.027784	0.98911		0.027784	1.6034		0.027803	0.69566
0.027869	2.08771		0.027878	1.21442		0.027861	0.783553		0.027884	0.736015		0.027857	1.0013		0.027865	0.989303		0.027866	1.6047		0.027885	0.695895
0.02795	2.08743		0.027959	1.21285		0.027942	0.783124		0.027966	0.736044		0.027938	1.00061		0.027947	0.989644		0.027947	1.60534		0.027966	0.695576
0.028032	2.08711		0.028041	1.21142		0.028024	0.782697		0.028047	0.735934		0.02802	0.999692		0.028028	0.990006		0.028029	1.60515		0.028048	0.695462
0.028113	2.08679		0.028122	1.21074		0.028105	0.782638		0.028129	0.735825		0.028101	0.998749		0.02811	0.990366		0.02811	1.60495		0.02813	0.695348
0.028195	2.08669		0.028204	1.21042		0.028187	0.783171		0.02821	0.735726		0.028183	0.997933		0.028191	0.990594		0.028192	1.60475		0.028211	0.695228
0.028276	2.08738		0.028285	1.21009		0.028268	0.783811		0.028292	0.735626		0.028264	0.9975		0.028273	0.990788		0.028273	1.60449		0.028293	0.696125
0.028358	2.08882		0.028367	1.20947		0.02835	0.784446		0.028373	0.735321		0.028346	0.997499		0.028354	0.991606		0.028355	1.60438		0.028374	0.696885
0.028439	2.09016		0.028448	1.20826		0.028431	0.785065		0.028455	0.735019		0.028427	0.997498		0.028436	0.992364		0.028436	1.60439		0.028456	0.697468
0.028521	2.09142		0.02853	1.20643		0.028513	0.78588		0.028536	0.73471		0.028509	0.997495		0.028517	0.993097		0.028518	1.60441		0.028537	0.698098
0.028602	2.09192		0.028611	1.20423		0.028594	0.786393		0.028618	0.734095		0.02859	0.997424		0.028599	0.993594		0.028599	1.60442		0.028619	0.698543
0.028684	2.09165		0.028693	1.20239		0.028676	0.786878		0.028699	0.733106		0.028672	0.99737		0.02868	0.993776		0.028681	1.60445		0.0287	0.698712
0.028765	2.09127		0.028774	1.20104		0.028758	0.78735		0.028781	0.732042		0.028753	0.997359		0.028762	0.993821		0.028763	1.60466		0.028782	0.69917
0.028847	2.09089		0.028856	1.2001		0.028839	0.787244		0.028862	0.730978		0.028835	0.997347		0.028843	0.993872		0.028844	1.60488		0.028863	0.699635
0.028928	2.09089		0.028937	1.19925		0.028921	0.786396		0.028944	0.729874		0.028916	0.997425		0.028925	0.994021		0.028926	1.60512		0.028945	0.700137
0.02901	2.0912		0.029019	1.19852		0.029002	0.785379		0.029025	0.729119		0.028998	0.997848		0.029006	0.994429		0.029007	1.60534		0.029026	0.700393
0.029091	2.0915		0.029101	1.19776		0.029084	0.784393		0.029107	0.729066		0.029079	0.998584		0.029088	0.99451		0.029089	1.6053		0.029108	0.700411
0.029173	2.09182		0.029182	1.19692		0.029165	0.78335		0.029188	0.729013		0.029161	0.999323		0.029169	0.994593		0.02917	1.60509		0.029189	0.700351
0.029254	2.09212		0.029264	1.19571		0.029247	0.78238		0.02927	0.72896		0.029242	1.00009		0.029251	0.994673		0.029252	1.60489		0.029271	0.700292
0.029336	2.09166		0.029345	1.19444		0.029328	0.782354		0.029351	0.728763		0.029324	1.00077		0.029332	0.994604		0.029333	1.60468		0.029352	0.700349
0.029417	2.09096		0.029427	1.19325		0.02941	0.782565		0.029433	0.72866		0.029405	1.00116		0.029414	0.994325		0.029415	1.60487		0.029434	0.70069
0.029499	2.09015		0.029508	1.19216		0.029491	0.782794		0.029514	0.72867		0.029487	1.00124		0.029495	0.993963		0.029496	1.60548		0.029515	0.701144
0.02958	2.08933		0.02959	1.19144		0.029573	0.783271		0.029596	0.728681		0.029568	1.00131		0.029577	0.993637		0.029578	1.60613		0.029597	0.70162
0.029662	2.08896		0.029671	1.19073		0.029654	0.783659		0.029677	0.728688		0.02965	1.00134		0.029658	0.993316		0.029659	1.60679		0.029678	0.702065
0.029743	2.08926		0.029753	1.1901		0.029736	0.783334		0.029759	0.728643		0.029731	1.00076		0.02974	0.99333		0.029741	1.60698		0.02976	0.702134
0.029825	2.08974		0.029834	1.18949		0.029817	0.783034		0.02984	0.728465		0.029813	1.00029		0.029821	0.994202		0.029822	1.60628		0.029841	0.702339
0.029906	2.09023		0.029916	1.18893		0.029899	0.782741		0.029922	0.728267		0.029894	0.999837		0.029903	0.995158		0.029904	1.60538		0.029923	0.702682
0.029988	2.09071		0.029997	1.18729		0.02998	0.782805		0.030003	0.728058		0.029976	0.999374		0.029984	0.996187		0.029985	1.60445		0.030004	0.703013
0.030069	2.09085		0.030079	1.18557		0.030062	0.782735		0.030085	0.727974		0.030057	0.999063		0.030066	0.997189		0.030067	1.60364		0.030086	0.70339
0.030151	2.09072		0.03016	1.18378		0.030143	0.782637		0.030166	0.728067		0.030139	0.99861		0.030147	0.998182		0.030148	1.60299		0.030167	0.703983
0.030232	2.09051		0.030242	1.18264		0.030225	0.782539		0.030248	0.72832		0.03022	0.997947		0.030229	0.999077		0.03023	1.60204		0.030249	0.704489
0.030314	2.0903		0.030323	1.18179		0.030306	0.78222		0.030329	0.728574		0.030302	0.997271		0.03031	0.999938		0.030311	1.60102		0.03033	0.704995
0.030395	2.09024		0.030405	1.18097		0.030388	0.781633		0.030411	0.728896		0.030383	0.996701		0.030392	1.00073		0.030393	1.59999		0.030412	0.705502
0.030477	2.09029		0.030486	1.18021		0.030469	0.781109		0.030492	0.729519		0.030465	0.996642		0.030474	1.00143		0.030474	1.59936		0.030493	0.705827
0.030558	2.09013		0.030568	1.17933		0.030551	0.780585		0.030574	0.729934		0.030546	0.996762		0.030555	1.00141		0.030556	1.59937		0.030575	0.705682
0.03064	2.08996		0.030649	1.17744		0.030632	0.780062		0.030655	0.730284		0.030628	0.996905		0.030637	1.00131		0.030637	1.59971		0.030656	0.705406
0.030721	2.08965		0.030731	1.17624		0.030714	0.77941		0.030737	0.730607		0.030709	0.997039		0.030718	1.00121		0.030719	1.60005		0.030738	0.705131
0.030803	2.0885		0.030812	1.17503		0.030795	0.778904		0.030818	0.731102		0.030791	0.99687		0.0308	1.00069		0.0308	1.60034		0.030819	0.7049
0.030884	2.08735		0.030894	1.17383		0.030877	0.778437		0.0309	0.731816		0.030872	0.996535		0.030881	0.999574		0.030882	1.6004		0.030901	0.705096
0.030966	2.08632		0.030975	1.17331		0.030958	0.77797		0.030981	0.732726		0.030954	0.996238		0.030963	0.99844		0.030963	1.60054		0.030982	0.705216
0.031047	2.08529		0.031057	1.17314		0.03104	0.777638		0.031063	0.733651		0.031035	0.995937		0.031044	0.997186		0.031045	1.6007		0.031064	0.70533
0.031129	2.08453		0.031138	1.17287		0.031121	0.777676		0.031144	0.734614		0.031117	0.995627		0.031126	0.996057		0.031126	1.60086		0.031145	0.705439
0.03121	2.08433		0.03122	1.17263		0.031203	0.777831		0.031226	0.73574		0.031198	0.995263		0.031207	0.995194		0.031208	1.60091		0.031227	0.705258
0.031292	2.08461		0.031301	1.17229		0.031284	0.777986		0.031308	0.736919		0.03128	0.994984		0.031289	0.994766		0.031289	1.60068		0.031308	0.704976
0.031373	2.08492		0.031383	1.17135		0.031366	0.778149		0.031389	0.73807		0.031361	0.994702		0.03137	0.994359		0.031371	1.60021		0.03139	0.704719
0.031455	2.08523		0.031464	1.16972		0.031447	0.778555		0.031471	0.739209		0.031443	0.994427		0.031452	0.993957		0.031452	1.59974		0.031471	0.704462
0.031536	2.08554		0.031546	1.16812		0.031529	0.779307		0.031552	0.740025		0.031524	0.994014		0.031533	0.993743		0.031534	1.59927		0.031553	0.704249
0.031618	2.08541		0.031627	1.16641		0.03161	0.78009		0.031634	0.740243		0.031606	0.99325		0.031615	0.993703		0.031615	1.59921		0.031634	0.704354
0.031699	2.08502		0.031709	1.16509		0.031692	0.780873		0.031715	0.739991		0.031687	0.992373		0.031696	0.993647		0.031697	1.59917		0.031716	0.704818
0.031781	2.0846		0.03179	1.16415		0.031773	0.781327		0.031797	0.739749		0.031769	0.991487		0.031778	0.993594		0.031778	1.59913		0.031797	0.705283
0.031862	2.08427		0.031872	1.16345		0.031855	0.780647		0.031878	0.739477		0.03185	0.990654		0.031859	0.993555		0.03186	1.5991		0.031879	0.705748
0.031944	2.08418		0.031953	1.1628		0.031936	0.779507		0.03196	0.738962		0.031932	0.990181		0.031941	0.993721		0.031941	1.59879		0.031961	0.706143
0.032025	2.08408		0.032035	1.16203		0.032018	0.778422		0.032041	0.738479		0.032013	0.989229		0.032022	0.993881		0.032023	1.59842		0.032042	0.706418
0.032107	2.08399		0.032116	1.16109		0.032099	0.777392		0.032123	0.738017		0.032095	0.988226		0.032104	0.994055		0.032104	1.59841		0.032124	0.706679
0.032189	2.08389		0.032198	1.16009		0.032181	0.77707		0.032204	0.737536		0.032176	0.98722		0.032185	0.994231		0.032186	1.59841		0.032205	0.70694
0.03227	2.08362		0.03228	1.15916		0.032262	0.777151		0.032286	0.73713		0.032258	0.986144		0.032267	0.993634		0.032267	1.59844		0.032287	0.70711
0.032352	2.08396		0.032361	1.15822		0.032344	0.777229		0.032367	0.736927		0.03234	0.985116		0.032348	0.992372		0.032349	1.59882		0.032368	0.706946
0.032433	2.08477		0.032443	1.15777		0.032425	0.777307		0.032449	0.737376		0.032421	0.98414		0.03243	0.990785		0.03243	1.5996		0.03245	0.706736
0.032515	2.08553		0.032524	1.15777		0.032507	0.77744		0.03253	0.737793		0.032503	0.983168		0.032511	0.989334		0.032512	1.60049		0.032531	0.706526
0.032596	2.08643		0.032606	1.15741		0.032588	0.777611		0.032612	0.738245		0.032584	0.982217		0.032593	0.987827		0.032593	1.60137		0.032613	0.706331
0.032678	2.0875		0.032687	1.15701		0.03267	0.777608		0.032693	0.738499		0.032666	0.981819		0.032674	0.98684		0.032675	1.60249		0.032694	0.706158
0.032759	2.08845		0.032769	1.15659		0.032751	0.777604		0.032775	0.738329		0.032747	0.981663		0.032756	0.986756		0.032756	1.60391		0.032776	0.705874
0.032841	2.08937		0.03285	1.15609		0.032833	0.777599		0.032856	0.737986		0.032829	0.981535		0.032837	0.986828		0.032838	1.60537		0.032857	0.705521
0.032922	2.0903		0.032932	1.1552		0.032914	0.77736		0.032938	0.737628		0.03291	0.981406		0.032919	0.986907		0.032919	1.60683		0.032939	0.705167
0.033004	2.09166		0.033013	1.15428		0.032996	0.776429		0.033019	0.737353		0.032992	0.981199		0.033	0.987446		0.033001	1.60837		0.03302	0.704868
0.033085	2.09294		0.033095	1.15334		0.033078	0.775282		0.033101	0.737274		0.033073	0.981224		0.033082	0.987948		0.033082	1.60943		0.033102	0.704986
0.033167	2.09429		0.033176	1.15218		0.033159	0.774204		0.033182	0.737056		0.033155	0.981426		0.033163	0.988064		0.033164	1.60938		0.033183	0.705032
0.033248	2.09562		0.033258	1.15035		0.033241	0.773068		0.033264	0.736828		0.033236	0.981637		0.033245	0.988182		0.033246	1.60919		0.033265	0.705071
0.03333	2.09681		0.033339	1.14821		0.033322	0.772127		0.033345	0.736606		0.033318	0.981837		0.033326	0.988383		0.033327	1.609		0.033346	0.70511
0.033411	2.09762		0.033421	1.14606		0.033404	0.771698		0.033427	0.736174		0.033399	0.981959		0.033408	0.98886		0.033409	1.60877		0.033428	0.705203
0.033493	2.09793		0.033502	1.1439		0.033485	0.771277		0.033508	0.735556		0.033481	0.981974		0.033489	0.989573		0.03349	1.60885		0.033509	0.704775
0.033574	2.09818		0.033584	1.14194		0.033567	0.770813		0.03359	0.734895		0.033562	0.981988		0.033571	0.990282		0.033572	1.6095		0.033591	0.703951
0.033656	2.09844		0.033665	1.14003		0.033648	0.770256		0.033671	0.73419		0.033644	0.982003		0.033652	0.990979		0.033653	1.61016		0.033672	0.703187
0.033737	2.09828		0.033747	1.13803		0.03373	0.7699		0.033753	0.73351		0.033725	0.98196		0.033734	0.991426		0.033735	1.61082		0.033754	0.702342
0.033819	2.09808		0.033828	1.13626		0.033811	0.769615		0.033834	0.732913		0.033807	0.981619		0.033815	0.991587		0.033816	1.61175		0.033835	0.701661
0.0339	2.09793		0.03391	1.13475		0.033893	0.769327		0.033916	0.732656		0.033888	0.981183		0.033897	0.991629		0.033898	1.61198		0.033917	0.701614
0.033982	2.09778		0.033991	1.13383		0.033974	0.768879		0.033997	0.732426		0.03397	0.980729		0.033978	0.991672		0.033979	1.61208		0.033998	0.701627
0.034063	2.09781		0.034073	1.13304		0.034056	0.768322		0.034079	0.732209		0.034051	0.980319		0.03406	0.991721		0.034061	1.61218		0.03408	0.701629
0.034145	2.09811		0.034154	1.13227		0.034137	0.767797		0.03416	0.732376		0.034133	0.980189		0.034141	0.991697		0.034142	1.61228		0.034161	0.70133
0.034226	2.09773		0.034236	1.13141		0.034219	0.76731		0.034242	0.732831		0.034214	0.980617		0.034223	0.990941		0.034224	1.61267		0.034243	0.700734
0.034308	2.09732		0.034317	1.13019		0.0343	0.766847		0.034323	0.733324		0.034296	0.981062		0.034304	0.990084		0.034305	1.61339		0.034324	0.700044
0.034389	2.09687		0.034399	1.12868		0.034382	0.766835		0.034405	0.733824		0.034377	0.981484		0.034386	0.989252		0.034387	1.61417		0.034406	0.699378
0.034471	2.09642		0.03448	1.12716		0.034463	0.766876		0.034486	0.734315		0.034459	0.982319		0.034467	0.988462		0.034468	1.6149		0.034487	0.698693
0.034552	2.09626		0.034562	1.12553		0.034545	0.766913		0.034568	0.73469		0.03454	0.982796		0.034549	0.988512		0.03455	1.61521		0.034569	0.698129
0.034634	2.09622		0.034643	1.12395		0.034626	0.766953		0.034649	0.734298		0.034622	0.982871		0.03463	0.989289		0.034631	1.61533		0.03465	0.697695
0.034715	2.09617		0.034725	1.12206		0.034708	0.766977		0.034731	0.733921		0.034703	0.982943		0.034712	0.990091		0.034713	1.61543		0.034732	0.697292
0.034797	2.09579		0.034806	1.11996		0.034789	0.766902		0.034812	0.733535		0.034785	0.983003		0.034793	0.990872		0.034794	1.61554		0.034813	0.696889
0.034878	2.09473		0.034888	1.11781		0.034871	0.766721		0.034894	0.732753		0.034866	0.982992		0.034875	0.991866		0.034876	1.61551		0.034895	0.696452
0.03496	2.09405		0.034969	1.11557		0.034952	0.766546		0.034976	0.731826		0.034948	0.983341		0.034956	0.992446		0.034957	1.61517		0.034976	0.695639
0.035041	2.09339		0.035051	1.11401		0.035034	0.766373		0.035057	0.73112		0.035029	0.983739		0.035038	0.992945		0.035039	1.61486		0.035058	0.694573
0.035123	2.09273		0.035132	1.11266		0.035115	0.766397		0.035139	0.730449		0.035111	0.984135		0.03512	0.993484		0.03512	1.61452		0.035139	0.69344
0.035204	2.09219		0.035214	1.11148		0.035197	0.766133		0.03522	0.729783		0.035192	0.98434		0.035201	0.993476		0.035202	1.61421		0.035221	0.692403
0.035286	2.09178		0.035296	1.11024		0.035278	0.765788		0.035302	0.729599		0.035274	0.984093		0.035283	0.99236		0.035283	1.61381		0.035302	0.691767
0.035367	2.0914		0.035377	1.10915		0.03536	0.765468		0.035383	0.729682		0.035355	0.983626		0.035364	0.991179		0.035365	1.61304		0.035384	0.692012
0.035449	2.09101		0.035459	1.10856		0.035441	0.765505		0.035465	0.729808		0.035437	0.983162		0.035446	0.989926		0.035446	1.61212		0.035465	0.692331
0.03553	2.09063		0.03554	1.10826		0.035523	0.766014		0.035546	0.729929		0.035518	0.982616		0.035527	0.988815		0.035528	1.61127		0.035547	0.692646
0.035612	2.0902		0.035622	1.10798		0.035604	0.766421		0.035628	0.730178		0.0356	0.981644		0.035609	0.988304		0.035609	1.6107		0.035629	0.693031
0.035693	2.08995		0.035703	1.10768		0.035686	0.766796		0.035709	0.730516		0.035681	0.980334		0.03569	0.987584		0.035691	1.61106		0.03571	0.693558
0.035775	2.08972		0.035785	1.10757		0.035767	0.767198		0.035791	0.730884		0.035763	0.979014		0.035772	0.986868		0.035772	1.61171		0.035792	0.694153
0.035856	2.08948		0.035866	1.10654		0.035849	0.766844		0.035872	0.731253		0.035844	0.977657		0.035853	0.986082		0.035854	1.61242		0.035873	0.69475
0.035938	2.08966		0.035948	1.10524		0.03593	0.766282		0.035954	0.731662		0.035926	0.976405		0.035935	0.98529		0.035935	1.61306		0.035955	0.695359
0.036019	2.08919		0.036029	1.10405		0.036012	0.765707		0.036035	0.732177		0.036007	0.975672		0.036016	0.98433		0.036017	1.613		0.036036	0.696888
0.036101	2.08818		0.036111	1.10275		0.036093	0.765143		0.036117	0.732649		0.036089	0.975209		0.036098	0.983306		0.036098	1.61253		0.036118	0.698418
0.036182	2.0872		0.036192	1.10185		0.036175	0.764415		0.036198	0.733106		0.03617	0.974749		0.036179	0.982346		0.03618	1.61201		0.036199	0.700035
0.036264	2.08615		0.036274	1.10143		0.036256	0.763794		0.03628	0.733564		0.036252	0.974367		0.036261	0.981352		0.036261	1.61153		0.036281	0.701669
0.036345	2.08534		0.036355	1.10104		0.036338	0.763549		0.036361	0.733784		0.036333	0.974247		0.036342	0.980539		0.036343	1.6113		0.036362	0.702732
0.036427	2.08537		0.036437	1.1006		0.036419	0.763298		0.036443	0.73343		0.036415	0.974323		0.036424	0.980064		0.036424	1.61161		0.036444	0.703166
0.036509	2.08552		0.036518	1.10002		0.036501	0.763048		0.036524	0.732488		0.036496	0.974399		0.036505	0.979612		0.036506	1.6118		0.036525	0.703447
0.03659	2.08565		0.0366	1.09925		0.036582	0.762664		0.036606	0.731524		0.036578	0.974474		0.036587	0.979156		0.036587	1.61196		0.036607	0.703734
0.036672	2.08638		0.036681	1.09838		0.036664	0.761931		0.036687	0.730544		0.036659	0.974223		0.036668	0.979091		0.036669	1.61214		0.036688	0.704041
0.036753	2.08658		0.036763	1.0976		0.036745	0.761115		0.036769	0.729544		0.036741	0.973767		0.03675	0.979741		0.03675	1.61182		0.03677	0.70442
0.036835	2.08634		0.036844	1.09689		0.036827	0.7603		0.03685	0.729017		0.036822	0.973347		0.036831	0.980658		0.036832	1.61167		0.036851	0.704235
0.036916	2.08611		0.036926	1.09636		0.036908	0.759578		0.036932	0.728594		0.036904	0.972917		0.036913	0.981556		0.036913	1.61161		0.036933	0.704043
0.036998	2.08577		0.037007	1.09577		0.03699	0.758722		0.037013	0.728163		0.036985	0.972575		0.036994	0.982429		0.036995	1.61155		0.037014	0.70385
0.037079	2.08519		0.037089	1.09521		0.037071	0.757711		0.037095	0.728094		0.037067	0.972893		0.037076	0.981902		0.037076	1.6115		0.037096	0.703566
0.037161	2.08465		0.03717	1.09468		0.037153	0.756618		0.037176	0.728669		0.037148	0.972449		0.037157	0.981476		0.037158	1.61125		0.037177	0.703554
0.037242	2.08411		0.037252	1.09451		0.037234	0.755536		0.037258	0.729598		0.03723	0.971929		0.037239	0.981152		0.037239	1.61049		0.037259	0.703881
0.037324	2.08359		0.037333	1.09392		0.037316	0.754665		0.037339	0.730571		0.037311	0.971407		0.03732	0.980789		0.037321	1.60977		0.03734	0.704187
0.037405	2.08271		0.037415	1.09322		0.037398	0.753968		0.037421	0.731459		0.037393	0.970677		0.037402	0.980683		0.037402	1.60899		0.037422	0.704577
0.037487	2.08243		0.037496	1.09243		0.037479	0.753312		0.037502	0.732121		0.037474	0.970052		0.037483	0.98036		0.037484	1.60823		0.037503	0.705424
0.037568	2.0824		0.037578	1.09157		0.037561	0.752705		0.037584	0.731802		0.037556	0.969755		0.037565	0.979455		0.037565	1.60756		0.037585	0.706115
0.03765	2.08237		0.037659	1.09046		0.037642	0.75222		0.037665	0.731258		0.037637	0.969459		0.037646	0.97855		0.037647	1.60696		0.037666	0.706794
0.037731	2.08232		0.037741	1.08903		0.037724	0.751937		0.037747	0.730738		0.037719	0.969174		0.037728	0.977641		0.037729	1.60635		0.037748	0.707475
0.037813	2.08217		0.037822	1.08763		0.037805	0.751464		0.037828	0.730127		0.0378	0.969431		0.037809	0.977119		0.03781	1.60588		0.037829	0.707567
0.037894	2.08193		0.037904	1.08615		0.037887	0.750985		0.03791	0.729423		0.037882	0.970054		0.037891	0.976857		0.037892	1.60597		0.037911	0.707314
0.037976	2.0817		0.037985	1.08431		0.037968	0.750542		0.037991	0.729021		0.037963	0.970719		0.037972	0.976643		0.037973	1.60666		0.037992	0.707246
0.038057	2.08147		0.038067	1.08224		0.03805	0.750313		0.038073	0.72862		0.038045	0.971342		0.038054	0.976407		0.038055	1.60735		0.038074	0.707177
0.038139	2.08106		0.038148	1.08026		0.038131	0.750341		0.038154	0.728215		0.038127	0.972156		0.038135	0.97637		0.038136	1.608		0.038155	0.707099
0.03822	2.08082		0.03823	1.07816		0.038213	0.750412		0.038236	0.727768		0.038208	0.973383		0.038217	0.97688		0.038218	1.60839		0.038237	0.706806
0.038302	2.08066		0.038311	1.07676		0.038294	0.750489		0.038317	0.727668		0.03829	0.974726		0.038298	0.977719		0.038299	1.60832		0.038318	0.706237
0.038383	2.08051		0.038393	1.07617		0.038376	0.750589		0.038399	0.727748		0.038371	0.976064		0.03838	0.978496		0.038381	1.60816		0.0384	0.705622
0.038465	2.08059		0.038475	1.07532		0.038457	0.750523		0.038481	0.727824		0.038453	0.977294		0.038461	0.97934		0.038462	1.60799		0.038481	0.705046
0.038546	2.08169		0.038556	1.07449		0.038539	0.750147		0.038562	0.727923		0.038534	0.977911		0.038543	0.980112		0.038544	1.60788		0.038563	0.704409
0.038628	2.08246		0.038638	1.07369		0.03862	0.749774		0.038644	0.727853		0.038616	0.9777		0.038624	0.980219		0.038625	1.60796		0.038644	0.704024
0.038709	2.0832		0.038719	1.07203		0.038702	0.749384		0.038725	0.727201		0.038697	0.977448		0.038706	0.980283		0.038707	1.60819		0.038726	0.703881
0.038791	2.08391		0.038801	1.07079		0.038783	0.748559		0.038807	0.726526		0.038779	0.97718		0.038787	0.980354		0.038788	1.60843		0.038807	0.703726
0.038872	2.08383		0.038882	1.0696		0.038865	0.748687		0.038888	0.725823		0.03886	0.976843		0.038869	0.980322		0.03887	1.60868		0.038889	0.703644
0.038954	2.0832		0.038964	1.06841		0.038946	0.749042		0.03897	0.725806		0.038942	0.976262		0.03895	0.980522		0.038951	1.60908		0.03897	0.703824
0.039035	2.08255		0.039045	1.06731		0.039028	0.749483		0.039051	0.726319		0.039023	0.975522		0.039032	0.98112		0.039033	1.60901		0.039052	0.703942
0.039117	2.08186		0.039127	1.06634		0.039109	0.750007		0.039133	0.727016		0.039105	0.974828		0.039113	0.981698		0.039114	1.60874		0.039133	0.704054
0.039198	2.08146		0.039208	1.06545		0.039191	0.750714		0.039214	0.727713		0.039186	0.974116		0.039195	0.982279		0.039196	1.60849		0.039215	0.70416
0.03928	2.0822		0.03929	1.06457		0.039272	0.750985		0.039296	0.728206		0.039268	0.973368		0.039276	0.982367		0.039277	1.6081		0.039296	0.704611
0.039361	2.08335		0.039371	1.06371		0.039354	0.751257		0.039377	0.728287		0.039349	0.972995		0.039358	0.981434		0.039359	1.60749		0.039378	0.705385
0.039443	2.08449		0.039453	1.06286		0.039435	0.751529		0.039459	0.728327		0.039431	0.972647		0.039439	0.980444		0.03944	1.60706		0.03946	0.706071
0.039524	2.08564		0.039534	1.0616		0.039517	0.752013		0.03954	0.728367		0.039512	0.972295		0.039521	0.979421		0.039522	1.60663		0.039541	0.706771
0.039606	2.0868		0.039616	1.05987		0.039598	0.751801		0.039622	0.728384		0.039594	0.972515		0.039602	0.978239		0.039603	1.6062		0.039623	0.707395
0.039687	2.08762		0.039697	1.05816		0.03968	0.751144		0.039703	0.728038		0.039675	0.973081		0.039684	0.977241		0.039685	1.60629		0.039704	0.707493
0.039769	2.08822		0.039779	1.05652		0.039761	0.750506		0.039785	0.727318		0.039757	0.973386		0.039766	0.976764		0.039766	1.60694		0.039786	0.707075
0.03985	2.08882		0.03986	1.05535		0.039843	0.749837		0.039866	0.726488		0.039838	0.973689		0.039847	0.976292		0.039848	1.60769		0.039867	0.706629
0.039932	2.08918		0.039942	1.0537		0.039924	0.749236		0.039948	0.725634		0.03992	0.97399		0.039929	0.975788		0.039929	1.60849		0.039949	0.706184
0.040013	2.08888		0.040023	1.05185		0.040006	0.749603		0.040029	0.725049		0.040001	0.973655		0.04001	0.976313		0.040011	1.60921		0.04003	0.705889
0.040095	2.08878		0.040105	1.05009		0.040087	0.750098		0.040111	0.725341		0.040083	0.973649		0.040092	0.977084		0.040092	1.60965		0.040112	0.706064
0.040176	2.08873		0.040186	1.04857		0.040169	0.750591		0.040192	0.726328		0.040164	0.973734		0.040173	0.977964		0.040174	1.60972		0.040193	0.706439
0.040258	2.08868		0.040268	1.04748		0.04025	0.751269		0.040274	0.727346		0.040246	0.973822		0.040255	0.97878		0.040255	1.6098		0.040275	0.706824
0.040339	2.08868		0.040349	1.04657		0.040332	0.751944		0.040355	0.728324		0.040327	0.973697		0.040336	0.979536		0.040337	1.60985		0.040356	0.707198
0.040421	2.08865		0.040431	1.04566		0.040413	0.752532		0.040437	0.729073		0.040409	0.973411		0.040418	0.980069		0.040418	1.6095		0.040438	0.707171
0.040502	2.08856		0.040512	1.04479		0.040495	0.753125		0.040518	0.728823		0.04049	0.973209		0.040499	0.980602		0.0405	1.60911		0.040519	0.706471
0.040584	2.08847		0.040594	1.04398		0.040576	0.753618		0.0406	0.728222		0.040572	0.973008		0.040581	0.98117		0.040581	1.60885		0.040601	0.705513
0.040665	2.08831		0.040675	1.04299		0.040658	0.753908		0.040681	0.727629		0.040653	0.972772		0.040662	0.981653		0.040663	1.60859		0.040682	0.704591
0.040747	2.08796		0.040757	1.04195		0.040739	0.753757		0.040763	0.726986		0.040735	0.972249		0.040744	0.981721		0.040744	1.60836		0.040764	0.703837
0.040828	2.08856		0.040838	1.04099		0.040821	0.753525		0.040844	0.726129		0.040816	0.971324		0.040825	0.981414		0.040826	1.60842		0.040845	0.703348
0.04091	2.08918		0.04092	1.0401		0.040902	0.753289		0.040926	0.725989		0.040898	0.970359		0.040907	0.980972		0.040907	1.60838		0.040927	0.702972
0.040992	2.0898		0.041001	1.0393		0.040984	0.753295		0.041007	0.725906		0.040979	0.969328		0.040988	0.980563		0.040989	1.60832		0.041008	0.702601
0.041073	2.09075		0.041083	1.03828		0.041065	0.753561		0.041089	0.725826		0.041061	0.968657		0.04107	0.98047		0.04107	1.60826		0.04109	0.702206
0.041155	2.09128		0.041164	1.03725		0.041147	0.753816		0.04117	0.726191		0.041142	0.968174		0.041151	0.980997		0.041152	1.6081		0.041171	0.70139
0.041236	2.09093		0.041246	1.03617		0.041228	0.754068		0.041252	0.726403		0.041224	0.967087		0.041233	0.981823		0.041233	1.60758		0.041253	0.700496
0.041318	2.09057		0.041327	1.03451		0.04131	0.754216		0.041333	0.726346		0.041305	0.966003		0.041314	0.982715		0.041315	1.60683		0.041334	0.699517
0.041399	2.09023		0.041409	1.03303		0.041391	0.753252		0.041415	0.726288		0.041387	0.964957		0.041396	0.983515		0.041396	1.60612		0.041416	0.698534
0.041481	2.08994		0.04149	1.03155		0.041473	0.751714		0.041496	0.726183		0.041468	0.964117		0.041477	0.983657		0.041478	1.60545		0.041497	0.697657
0.041562	2.09033		0.041572	1.03009		0.041555	0.750049		0.041578	0.72582		0.04155	0.963616		0.041559	0.98346		0.041559	1.60552		0.041579	0.696774
0.041644	2.0908		0.041654	1.02861		0.041636	0.748355		0.041659	0.725706		0.041631	0.963217		0.04164	0.983237		0.041641	1.60597		0.04166	0.695796
0.041725	2.09127		0.041735	1.02709		0.041718	0.746946		0.041741	0.725597		0.041713	0.962819		0.041722	0.982987		0.041722	1.60652		0.041742	0.69484
0.041807	2.09155		0.041817	1.02535		0.041799	0.74608		0.041822	0.72549		0.041794	0.962196		0.041803	0.983212		0.041804	1.60704		0.041823	0.693904
0.041888	2.09131		0.041898	1.02373		0.041881	0.746363		0.041904	0.725391		0.041876	0.961402		0.041885	0.984053		0.041885	1.60747		0.041905	0.693042
0.04197	2.09077		0.04198	1.02213		0.041962	0.746669		0.041985	0.725192		0.041957	0.961125		0.041966	0.984653		0.041967	1.60804		0.041986	0.692756
0.042051	2.09023		0.042061	1.02106		0.042044	0.746973		0.042067	0.724942		0.042039	0.960842		0.042048	0.985297		0.042049	1.60878		0.042068	0.692783
0.042133	2.08968		0.042143	1.0205		0.042125	0.748377		0.042149	0.724697		0.04212	0.960562		0.042129	0.985963		0.04213	1.60956		0.042149	0.692812
0.042214	2.08964		0.042224	1.02015		0.042207	0.749793		0.04223	0.724503		0.042202	0.960745		0.042211	0.985849		0.042212	1.61028		0.042231	0.693037
0.042296	2.09007		0.042306	1.01979		0.042288	0.750964		0.042312	0.724474		0.042283	0.961071		0.042292	0.985164		0.042293	1.61061		0.042312	0.693509
0.042377	2.09067		0.042387	1.01946		0.04237	0.75223		0.042393	0.724217		0.042365	0.961495		0.042374	0.984318		0.042375	1.61057		0.042394	0.694027
0.042459	2.09126		0.042469	1.01974		0.042451	0.752955		0.042475	0.723963		0.042446	0.961894		0.042455	0.983566		0.042456	1.61054		0.042475	0.694525
0.04254	2.09166		0.04255	1.02004		0.042533	0.752775		0.042556	0.723697		0.042528	0.962163		0.042537	0.982693		0.042538	1.6105		0.042557	0.69499
0.042622	2.09148		0.042632	1.02035		0.042614	0.752586		0.042638	0.723017		0.042609	0.962057		0.042618	0.981738		0.042619	1.61071		0.042638	0.695025
0.042703	2.09084		0.042713	1.02067		0.042696	0.752389		0.042719	0.722471		0.042691	0.961923		0.0427	0.980978		0.042701	1.61108		0.04272	0.694985
0.042785	2.09014		0.042795	1.02087		0.042777	0.752215		0.042801	0.722134		0.042772	0.961776		0.042781	0.980263		0.042782	1.6114		0.042801	0.694939
0.042866	2.08946		0.042876	1.02072		0.042859	0.752172		0.042882	0.721794		0.042854	0.961639		0.042863	0.979448		0.042864	1.61172		0.042883	0.694892
0.042948	2.0889		0.042958	1.02034		0.04294	0.752083		0.042964	0.721619		0.042935	0.961375		0.042944	0.978693		0.042945	1.61199		0.042964	0.695007
0.043029	2.08852		0.043039	1.01992		0.043022	0.751923		0.043045	0.722316		0.043017	0.960735		0.043026	0.977933		0.043027	1.61189		0.043046	0.695661
0.043111	2.08817		0.043121	1.0195		0.043103	0.751773		0.043127	0.722508		0.043098	0.959705		0.043107	0.977291		0.043108	1.61154		0.043127	0.695864
0.043192	2.08781		0.043202	1.01916		0.043185	0.751793		0.043208	0.722684		0.04318	0.958729		0.043189	0.976546		0.04319	1.61116		0.043209	0.696042
0.043274	2.087		0.043284	1.01894		0.043266	0.752298		0.04329	0.722855		0.043261	0.957835		0.04327	0.975964		0.043271	1.61078		0.043291	0.696212
0.043355	2.08573		0.043365	1.01878		0.043348	0.753323		0.043371	0.72244		0.043343	0.957369		0.043352	0.975752		0.043353	1.61051		0.043372	0.696275
0.043437	2.08463		0.043447	1.01862		0.043429	0.754324		0.043453	0.72176		0.043424	0.957336		0.043433	0.976253		0.043434	1.61038		0.043454	0.696793
0.043518	2.08357		0.043528	1.01849		0.043511	0.755405		0.043534	0.721217		0.043506	0.957387		0.043515	0.976805		0.043516	1.61037		0.043535	0.697585
0.0436	2.08261		0.04361	1.01858		0.043592	0.756422		0.043616	0.720679		0.043587	0.957462		0.043596	0.977315		0.043597	1.61036		0.043617	0.698384
0.043681	2.08273		0.043691	1.01882		0.043674	0.757051		0.043697	0.720239		0.043669	0.958119		0.043678	0.97757		0.043679	1.61034		0.043698	0.699206
0.043763	2.08269		0.043773	1.01906		0.043755	0.75738		0.043779	0.720509		0.043751	0.959095		0.043759	0.977354		0.04376	1.61073		0.04378	0.699958
0.043844	2.08258		0.043854	1.01931		0.043837	0.757732		0.04386	0.720869		0.043832	0.960098		0.043841	0.976965		0.043842	1.61101		0.043861	0.70037
0.043926	2.08248		0.043936	1.01953		0.043918	0.758147		0.043942	0.721241		0.043914	0.961108		0.043922	0.976543		0.043923	1.61126		0.043943	0.700742
0.044007	2.08211		0.044017	1.01891		0.044	0.758828		0.044023	0.721614		0.043995	0.962058		0.044004	0.97616		0.044005	1.61151		0.044024	0.701136
0.044089	2.08167		0.044099	1.01774		0.044081	0.759298		0.044105	0.721733		0.044077	0.962758		0.044085	0.975996		0.044086	1.61155		0.044106	0.701604
0.04417	2.08174		0.04418	1.01656		0.044163	0.759734		0.044186	0.721637		0.044158	0.96363		0.044167	0.975995		0.044168	1.61155		0.044187	0.702365
0.044252	2.08181		0.044262	1.01538		0.044244	0.760201		0.044268	0.721484		0.04424	0.964539		0.044248	0.975994		0.044249	1.61198		0.044269	0.7033
0.044333	2.08191		0.044343	1.01431		0.044326	0.759869		0.044349	0.72133		0.044321	0.965431		0.04433	0.975993		0.044331	1.61246		0.04435	0.704241
0.044415	2.08241		0.044425	1.01317		0.044407	0.759556		0.044431	0.721212		0.044403	0.96602		0.044412	0.976205		0.044412	1.61285		0.044432	0.705031
0.044496	2.08281		0.044506	1.0121		0.044489	0.759619		0.044512	0.721205		0.044484	0.965928		0.044493	0.976461		0.044494	1.61288		0.044513	0.705137
0.044578	2.08315		0.044588	1.01095		0.04457	0.759677		0.044594	0.721275		0.044566	0.965497		0.044575	0.97668		0.044575	1.61257		0.044595	0.704965
0.044659	2.08351		0.044669	1.00977		0.044652	0.759751		0.044675	0.721355		0.044647	0.9651		0.044656	0.9769		0.044657	1.61214		0.044676	0.704772
0.044741	2.08365		0.044751	1.00838		0.044733	0.759784		0.044757	0.721432		0.044729	0.964665		0.044738	0.977236		0.044738	1.61174		0.044758	0.704576
0.044822	2.0831		0.044833	1.00715		0.044815	0.758813		0.044838	0.721649		0.04481	0.964078		0.044819	0.978017		0.04482	1.61147		0.044839	0.704361
0.044904	2.08222		0.044914	1.00598		0.044896	0.75774		0.04492	0.722115		0.044892	0.962993		0.044901	0.978812		0.044901	1.61142		0.044921	0.704069
0.044985	2.08133		0.044996	1.00471		0.044978	0.756582		0.045001	0.722717		0.044973	0.961872		0.044982	0.979598		0.044983	1.61149		0.045002	0.703692
0.045067	2.08045		0.045077	1.00352		0.045059	0.755524		0.045083	0.723319		0.045055	0.960771		0.045064	0.980466		0.045064	1.61156		0.045084	0.703298
0.045148	2.08036		0.045159	1.00215		0.045141	0.7546		0.045164	0.723918		0.045136	0.959652		0.045145	0.981099		0.045146	1.61164		0.045165	0.702915
0.04523	2.08031		0.04524	1.00076		0.045222	0.753695		0.045246	0.724028		0.045218	0.958987		0.045227	0.982079		0.045227	1.61183		0.045247	0.702558
0.045311	2.08023		0.045322	0.99939		0.045304	0.752856		0.045327	0.723647		0.045299	0.958672		0.045308	0.983384		0.045309	1.61291		0.045328	0.70274
0.045393	2.08016		0.045403	0.99811		0.045385	0.752031		0.045409	0.723063		0.045381	0.958334		0.04539	0.98469		0.04539	1.61437		0.04541	0.702984
0.045475	2.08002		0.045485	0.996846		0.045467	0.751168		0.04549	0.722464		0.045462	0.958018		0.045471	0.985908		0.045472	1.61573		0.045491	0.703241
0.045556	2.07998		0.045566	0.995514		0.045548	0.74978		0.045572	0.721924		0.045544	0.958289		0.045553	0.987172		0.045553	1.61727		0.045573	0.703843
0.045638	2.08045		0.045648	0.994158		0.04563	0.748377		0.045653	0.721814		0.045625	0.958498		0.045634	0.988365		0.045635	1.61858		0.045654	0.704646
0.045719	2.08097		0.045729	0.992778		0.045711	0.746973		0.045735	0.721843		0.045707	0.958665		0.045716	0.989541		0.045716	1.61906		0.045736	0.70528
0.045801	2.08149		0.045811	0.991385		0.045793	0.745241		0.045817	0.721867		0.045788	0.958843		0.045797	0.990777		0.045798	1.61952		0.045817	0.705937
0.045882	2.0817		0.045892	0.990062		0.045875	0.744178		0.045898	0.721892		0.04587	0.958806		0.045879	0.991536		0.045879	1.61997		0.045899	0.706554
0.045964	2.08117		0.045974	0.988716		0.045956	0.743862		0.04598	0.721852		0.045951	0.958215		0.04596	0.991613		0.045961	1.62034		0.04598	0.706412
0.046045	2.08034		0.046055	0.987413		0.046038	0.743546		0.046061	0.721576		0.046033	0.957279		0.046042	0.991441		0.046042	1.62073		0.046062	0.706224
0.046127	2.07952		0.046137	0.98607		0.046119	0.743335		0.046143	0.721404		0.046114	0.956343		0.046123	0.991287		0.046124	1.62114		0.046143	0.70603
0.046208	2.07893		0.046218	0.984447		0.046201	0.743501		0.046224	0.721241		0.046196	0.955446		0.046205	0.991185		0.046205	1.62158		0.046225	0.705838
0.04629	2.07893		0.0463	0.982552		0.046282	0.742883		0.046306	0.721072		0.046277	0.954513		0.046286	0.991422		0.046287	1.62202		0.046306	0.705868
0.046371	2.07951		0.046381	0.980722		0.046364	0.742292		0.046387	0.720849		0.046359	0.953744		0.046368	0.99188		0.046368	1.6225		0.046388	0.70604
0.046453	2.08012		0.046463	0.978909		0.046445	0.74171		0.046469	0.7202		0.04644	0.953015		0.046449	0.992357		0.04645	1.62269		0.046469	0.705935
0.046534	2.08061		0.046544	0.978222		0.046527	0.74128		0.04655	0.71921		0.046522	0.952286		0.046531	0.992826		0.046532	1.62284		0.046551	0.70581
0.046616	2.08048		0.046626	0.977977		0.046608	0.741043		0.046632	0.718207		0.046603	0.951438		0.046612	0.993226		0.046613	1.623		0.046632	0.705681
0.046697	2.0798		0.046707	0.977791		0.04669	0.740822		0.046713	0.717245		0.046685	0.950382		0.046694	0.99342		0.046695	1.62269		0.046714	0.705338
0.046779	2.07903		0.046789	0.977601		0.046771	0.7406		0.046795	0.71641		0.046766	0.949082		0.046775	0.993226		0.046776	1.62255		0.046795	0.705039
0.04686	2.07828		0.04687	0.977447		0.046853	0.740296		0.046876	0.715813		0.046848	0.947784		0.046857	0.99303		0.046858	1.62255		0.046877	0.705046
0.046942	2.07765		0.046952	0.976929		0.046934	0.73911		0.046958	0.715282		0.046929	0.946561		0.046938	0.99284		0.046939	1.62255		0.046958	0.705054
0.047023	2.077		0.047033	0.97576		0.047016	0.737599		0.047039	0.71476		0.047011	0.945888		0.04702	0.992705		0.047021	1.62266		0.04704	0.705061
0.047105	2.07599		0.047115	0.974597		0.047097	0.736063		0.047121	0.714188		0.047092	0.945888		0.047101	0.992337		0.047102	1.6231		0.047122	0.705251
0.047186	2.07501		0.047196	0.973434		0.047179	0.734525		0.047202	0.713736		0.047174	0.945912		0.047183	0.991932		0.047184	1.6237		0.047203	0.705894
0.047268	2.07407		0.047278	0.972014		0.04726	0.733747		0.047284	0.713419		0.047255	0.945937		0.047264	0.991495		0.047265	1.6243		0.047285	0.706737
0.047349	2.07361		0.047359	0.970889		0.047342	0.733896		0.047365	0.713101		0.047337	0.946191		0.047346	0.991094		0.047347	1.62494		0.047366	0.707581
0.047431	2.07398		0.047441	0.969903		0.047423	0.734148		0.047447	0.712737		0.047418	0.946218		0.047427	0.990491		0.047428	1.62543		0.047448	0.708467
0.047512	2.07447		0.047522	0.96892		0.047505	0.7344		0.047528	0.712253		0.0475	0.945807		0.047509	0.98944		0.04751	1.6253		0.047529	0.709223
0.047594	2.07496		0.047604	0.967993		0.047586	0.73464		0.04761	0.711981		0.047581	0.945396		0.04759	0.988298		0.047591	1.625		0.047611	0.708642
0.047675	2.07548		0.047685	0.967056		0.047668	0.734733		0.047691	0.71176		0.047663	0.944985		0.047672	0.98723		0.047673	1.62469		0.047692	0.707656
0.047757	2.07575		0.047767	0.96588		0.047749	0.73494		0.047773	0.711542		0.047744	0.943995		0.047753	0.985471		0.047754	1.62409		0.047774	0.706681
0.047838	2.07564		0.047849	0.96472		0.047831	0.735164		0.047854	0.711628		0.047826	0.94339		0.047835	0.98423		0.047836	1.6227		0.047855	0.705416
0.04792	2.07553		0.04793	0.963581		0.047912	0.735389		0.047936	0.711565		0.047907	0.942857		0.047916	0.983281		0.047917	1.62166		0.047937	0.704382
0.048001	2.07541		0.048012	0.962655		0.047994	0.735961		0.048017	0.711132		0.047989	0.942325		0.047998	0.982374		0.047999	1.62062		0.048018	0.704243
0.048083	2.07479		0.048093	0.962177		0.048075	0.736741		0.048099	0.710689		0.04807	0.941859		0.048079	0.981409		0.04808	1.61959		0.0481	0.704103
0.048164	2.07429		0.048175	0.961824		0.048157	0.737357		0.04818	0.710261		0.048152	0.941536		0.048161	0.980306		0.048162	1.61924		0.048181	0.703997
0.048246	2.07385		0.048256	0.961469		0.048238	0.737958		0.048262	0.709835		0.048233	0.941205		0.048242	0.978852		0.048243	1.61973		0.048263	0.704076
0.048327	2.07343		0.048338	0.961065		0.04832	0.738348		0.048343	0.709169		0.048315	0.94087		0.048324	0.977288		0.048325	1.62046		0.048344	0.704464
0.048409	2.07327		0.048419	0.960585		0.048401	0.737554		0.048425	0.708511		0.048396	0.940549		0.048405	0.975911		0.048406	1.62118		0.048426	0.704896
0.04849	2.07395		0.048501	0.960069		0.048483	0.737007		0.048506	0.707864		0.048478	0.940637		0.048487	0.974868		0.048488	1.6219		0.048507	0.705319
0.048572	2.07473		0.048582	0.959554		0.048564	0.73654		0.048588	0.707156		0.048559	0.940735		0.048568	0.974177		0.048569	1.62238		0.048589	0.705772
0.048653	2.07548		0.048664	0.959065		0.048646	0.736078		0.048669	0.706688		0.048641	0.940824		0.04865	0.973715		0.048651	1.62237		0.04867	0.706295
0.048735	2.07622		0.048745	0.958915		0.048727	0.736106		0.048751	0.706627		0.048722	0.940915		0.048731	0.973222		0.048732	1.62232		0.048752	0.706903
0.048816	2.07632		0.048827	0.958468		0.048809	0.736701		0.048832	0.706566		0.048804	0.94091		0.048813	0.97274		0.048814	1.62226		0.048833	0.707518
0.048898	2.07605		0.048908	0.957896		0.04889	0.737373		0.048914	0.706524		0.048885	0.94075		0.048894	0.972141		0.048895	1.62247		0.048915	0.708134
0.048979	2.07575		0.04899	0.957343		0.048972	0.738079		0.048995	0.707107		0.048967	0.940586		0.048976	0.971686		0.048977	1.62299		0.048996	0.709123
0.049061	2.07546		0.049071	0.956692		0.049053	0.738766		0.049077	0.70779		0.049048	0.940423		0.049058	0.971219		0.049058	1.62359		0.049078	0.709983
0.049142	2.07531		0.049153	0.95566		0.049135	0.739364		0.049158	0.708455		0.04913	0.94028		0.049139	0.970761		0.04914	1.62419		0.049159	0.710643
0.049224	2.07527		0.049234	0.954412		0.049216	0.739388		0.04924	0.709136		0.049211	0.94035		0.049221	0.970617		0.049221	1.6247		0.049241	0.711315
0.049305	2.0751		0.049316	0.953137		0.049298	0.739365		0.049322	0.709689		0.049293	0.940848		0.049302	0.970233		0.049303	1.62466		0.049322	0.711745
0.049387	2.07492		0.049397	0.951864		0.049379	0.739343		0.049403	0.709795		0.049375	0.941395		0.049384	0.969626		0.049384	1.62427		0.049404	0.711793
0.049468	2.07478		0.049479	0.951392		0.049461	0.739475		0.049485	0.709632		0.049456	0.941983		0.049465	0.969023		0.049466	1.62384		0.049485	0.711398
0.04955	2.07496		0.04956	0.951268		0.049542	0.739824		0.049566	0.709468		0.049538	0.942296		0.049547	0.968481		0.049547	1.62341		0.049567	0.710956
0.049631	2.0753		0.049642	0.951166		0.049624	0.740256		0.049648	0.709283		0.049619	0.942213		0.049628	0.968154		0.049629	1.62284		0.049648	0.710489
0.049713	2.07564		0.049723	0.951063		0.049705	0.740657		0.049729	0.708973		0.049701	0.942038		0.04971	0.968654		0.04971	1.6222		0.04973	0.709492
0.049795	2.07597		0.049805	0.950828		0.049787	0.741072		0.049811	0.709366		0.049782	0.941872		0.049791	0.969217		0.049792	1.62148		0.049811	0.708934
0.049876	2.07599		0.049886	0.950395		0.049868	0.741236		0.049892	0.710034		0.049864	0.941725		0.049873	0.969796		0.049873	1.62077		0.049893	0.708688
0.049958	2.07543		0.049968	0.950259		0.04995	0.741519		0.049974	0.710673		0.049945	0.942426		0.049954	0.970694		0.049955	1.62023		0.049974	0.708443
0.050039	2.07487		0.050049	0.950144		0.050032	0.741815		0.050055	0.711209		0.050027	0.942719		0.050036	0.971467		0.050036	1.62025		0.050056	0.708795
0.050121	2.07428		0.050131	0.950046		0.050113	0.742117		0.050137	0.711216		0.050108	0.942908		0.050117	0.971875		0.050118	1.62043		0.050137	0.710516
0.050202	2.07373		0.050212	0.950185		0.050195	0.742318		0.050218	0.710556		0.05019	0.943106		0.050199	0.972311		0.050199	1.62061		0.050219	0.712305
0.050284	2.07378		0.050294	0.949941		0.050276	0.742302		0.0503	0.70986		0.050271	0.943025		0.05028	0.972616		0.050281	1.6208		0.0503	0.714039
0.050365	2.07389		0.050375	0.949496		0.050358	0.742164		0.050381	0.709268		0.050353	0.943093		0.050362	0.972422		0.050362	1.62077		0.050382	0.715729
0.050447	2.07401		0.050457	0.949029		0.050439	0.742028		0.050463	0.7092		0.050434	0.943895		0.050443	0.973102		0.050444	1.62066		0.050463	0.716485
0.050528	2.07412		0.050538	0.948437		0.050521	0.741922		0.050544	0.70915		0.050516	0.944665		0.050525	0.973915		0.050525	1.62061		0.050545	0.716584
0.05061	2.07403		0.05062	0.947516		0.050602	0.742137		0.050626	0.709067		0.050597	0.945481		0.050606	0.974729		0.050607	1.62057		0.050626	0.716479
0.050691	2.07403		0.050701	0.946793		0.050684	0.742739		0.050707	0.708984		0.050679	0.946169		0.050688	0.975858		0.050688	1.62045		0.050708	0.716374
0.050773	2.07424		0.050783	0.946132		0.050765	0.743363		0.050789	0.708996		0.05076	0.946325		0.050769	0.976789		0.05077	1.61982		0.05079	0.716167
0.050854	2.07446		0.050864	0.945445		0.050847	0.743987		0.05087	0.709264		0.050842	0.946335		0.050851	0.977473		0.050851	1.61908		0.050871	0.715756
0.050936	2.07467		0.050946	0.944785		0.050928	0.744362		0.050952	0.709701		0.050923	0.946345		0.050932	0.978164		0.050933	1.61828		0.050953	0.715094
0.051017	2.07467		0.051028	0.943734		0.05101	0.74366		0.051033	0.710144		0.051005	0.946405		0.051014	0.978801		0.051015	1.61752		0.051034	0.714432
0.051099	2.07437		0.051109	0.942427		0.051091	0.742451		0.051115	0.710547		0.051086	0.946663		0.051095	0.978975		0.051096	1.61708		0.051116	0.71378
0.05118	2.07408		0.051191	0.941081		0.051173	0.74132		0.051196	0.710413		0.051168	0.947174		0.051177	0.979087		0.051178	1.61693		0.051197	0.713015
0.051262	2.07377		0.051272	0.939866		0.051254	0.740092		0.051278	0.710165		0.051249	0.947648		0.051258	0.979194		0.051259	1.61674		0.051279	0.712452
0.051343	2.07357		0.051354	0.939013		0.051336	0.738821		0.051359	0.709939		0.051331	0.948137		0.05134	0.979301		0.051341	1.61657		0.05136	0.712152
0.051425	2.07346		0.051435	0.938629		0.051417	0.738066		0.051441	0.709711		0.051412	0.948615		0.051421	0.979333		0.051422	1.61638		0.051442	0.711871
0.051506	2.07334		0.051517	0.938247		0.051499	0.737324		0.051522	0.709475		0.051494	0.948788		0.051503	0.979523		0.051504	1.61596		0.051523	0.711622
0.051588	2.07323		0.051598	0.937849		0.05158	0.736553		0.051604	0.709409		0.051575	0.948915		0.051584	0.97991		0.051585	1.61533		0.051605	0.711644
0.051669	2.07316		0.05168	0.937682		0.051662	0.736064		0.051685	0.709645		0.051657	0.949039		0.051666	0.980266		0.051667	1.61471		0.051686	0.711245
0.051751	2.07325		0.051761	0.936753		0.051743	0.73598		0.051767	0.709888		0.051738	0.949048		0.051747	0.980802		0.051748	1.61408		0.051768	0.710724
0.051832	2.07325		0.051843	0.935236		0.051825	0.735904		0.051848	0.710144		0.05182	0.948915		0.051829	0.981694		0.05183	1.61372		0.051849	0.710217
0.051914	2.07324		0.051924	0.933729		0.051906	0.735822		0.05193	0.71074		0.051901	0.948938		0.05191	0.98238		0.051911	1.61393		0.051931	0.709947
0.051995	2.07324		0.052006	0.93222		0.051988	0.735745		0.052011	0.711021		0.051983	0.94896		0.051992	0.98305		0.051993	1.61437		0.052012	0.710178
0.052077	2.07321		0.052087	0.93088		0.052069	0.735466		0.052093	0.711136		0.052064	0.948986		0.052073	0.983705		0.052074	1.61481		0.052094	0.710697
0.052158	2.07327		0.052169	0.930267		0.052151	0.734959		0.052174	0.71126		0.052146	0.949097		0.052155	0.984064		0.052156	1.61524		0.052175	0.711251
0.05224	2.07337		0.05225	0.929746		0.052232	0.734383		0.052256	0.71112		0.052227	0.948713		0.052236	0.983937		0.052237	1.61559		0.052257	0.711785
0.052321	2.07347		0.052332	0.929202		0.052314	0.733842		0.052337	0.710107		0.052309	0.948218		0.052318	0.98385		0.052319	1.6154		0.052338	0.711569
0.052403	2.07357		0.052413	0.928357		0.052395	0.733247		0.052419	0.709032		0.05239	0.947761		0.052399	0.983762		0.0524	1.61521		0.05242	0.711394
0.052484	2.07372		0.052495	0.926802		0.052477	0.732463		0.0525	0.707951		0.052472	0.947428		0.052481	0.98372		0.052482	1.61501		0.052501	0.711235
0.052566	2.07395		0.052576	0.924904		0.052558	0.731671		0.052582	0.706898		0.052553	0.947511		0.052562	0.984237		0.052563	1.61475		0.052583	0.711084
0.052647	2.0742		0.052658	0.923015		0.05264	0.730883		0.052663	0.706539		0.052635	0.94739		0.052644	0.984645		0.052645	1.61483		0.052664	0.710933
0.052729	2.07445		0.052739	0.921294		0.052721	0.730105		0.052745	0.707163		0.052716	0.947266		0.052725	0.985002		0.052726	1.61506		0.052746	0.710395
0.05281	2.07465		0.052821	0.919954		0.052803	0.729556		0.052826	0.707996		0.052798	0.947135		0.052807	0.985363		0.052808	1.61529		0.052827	0.709363
0.052892	2.07417		0.052902	0.918319		0.052884	0.729382		0.052908	0.708884		0.052879	0.946104		0.052888	0.985236		0.052889	1.61547		0.052909	0.70831
0.052973	2.07343		0.052984	0.91662		0.052966	0.729305		0.05299	0.709789		0.052961	0.945219		0.05297	0.98411		0.052971	1.61544		0.05299	0.707306
0.053055	2.07269		0.053065	0.915022		0.053047	0.729227		0.053071	0.71056		0.053042	0.944539		0.053051	0.982603		0.053052	1.61516		0.053072	0.706696
0.053136	2.07188		0.053147	0.91319		0.053129	0.728953		0.053153	0.710707		0.053124	0.943863		0.053133	0.981121		0.053134	1.61489		0.053153	0.706434
0.053218	2.07073		0.053228	0.912112		0.05321	0.728444		0.053234	0.710865		0.053205	0.943423		0.053214	0.979664		0.053215	1.61461		0.053235	0.706249
0.053299	2.06997		0.05331	0.911541		0.053292	0.727931		0.053316	0.710996		0.053287	0.943529		0.053296	0.978887		0.053297	1.61441		0.053316	0.706063
0.053381	2.06924		0.053391	0.910972		0.053373	0.727418		0.053397	0.710945		0.053368	0.943635		0.053377	0.978142		0.053378	1.61466		0.053398	0.705968
0.053462	2.0685		0.053473	0.910499		0.053455	0.727067		0.053479	0.710618		0.05345	0.943746		0.053459	0.977425		0.05346	1.61504		0.053479	0.706011
0.053544	2.06802		0.053554	0.910517		0.053536	0.727561		0.05356	0.710253		0.053531	0.943839		0.05354	0.976739		0.053541	1.61545		0.053561	0.706035
0.053625	2.06793		0.053636	0.910778		0.053618	0.728536		0.053642	0.709871		0.053613	0.943667		0.053622	0.976035		0.053623	1.61585		0.053642	0.706058
0.053707	2.0679		0.053717	0.911032		0.053699	0.729559		0.053723	0.709476		0.053694	0.94318		0.053704	0.975208		0.053704	1.6162		0.053724	0.706046
0.053788	2.06786		0.053799	0.91128		0.053781	0.730607		0.053805	0.709458		0.053776	0.942598		0.053785	0.974354		0.053786	1.61612		0.053805	0.705686
0.05387	2.06784		0.05388	0.911341		0.053862	0.731355		0.053886	0.710219		0.053857	0.941979		0.053867	0.973372		0.053867	1.61599		0.053887	0.705027
0.053951	2.06761		0.053962	0.910361		0.053944	0.731539		0.053968	0.710971		0.053939	0.941515		0.053948	0.972415		0.053949	1.61585		0.053968	0.704341
0.054033	2.06693		0.054043	0.909014		0.054025	0.731359		0.054049	0.711702		0.05402	0.941251		0.05403	0.971162		0.05403	1.61589		0.05405	0.703638
0.054114	2.06626		0.054125	0.907655		0.054107	0.73117		0.054131	0.71204		0.054102	0.941029		0.054111	0.969836		0.054112	1.61657		0.054131	0.703105
0.054196	2.0656		0.054207	0.906425		0.054188	0.730992		0.054212	0.711621		0.054183	0.940823		0.054193	0.968643		0.054193	1.61765		0.054213	0.703114
0.054278	2.06508		0.054288	0.906339		0.05427	0.730793		0.054294	0.711041		0.054265	0.94058		0.054274	0.967385		0.054275	1.61872		0.054294	0.703466
0.054359	2.06546		0.05437	0.906265		0.054352	0.731125		0.054375	0.710437		0.054346	0.940112		0.054356	0.966292		0.054356	1.61969		0.054376	0.703833
0.054441	2.06596		0.054451	0.906179		0.054433	0.731589		0.054457	0.70996		0.054428	0.940043		0.054437	0.965622		0.054438	1.62001		0.054457	0.704181
0.054522	2.06644		0.054533	0.906088		0.054515	0.732054		0.054538	0.709852		0.054509	0.940207		0.054519	0.96529		0.054519	1.61963		0.054539	0.704182
0.054604	2.06689		0.054614	0.905507		0.054596	0.732683		0.05462	0.709537		0.054591	0.940358		0.0546	0.964975		0.054601	1.61921		0.054621	0.704005
0.054685	2.06736		0.054696	0.90442		0.054678	0.733131		0.054701	0.709216		0.054672	0.940658		0.054682	0.964629		0.054682	1.6188		0.054702	0.703825
0.054767	2.06815		0.054777	0.903427		0.054759	0.732895		0.054783	0.708867		0.054754	0.941386		0.054763	0.964222		0.054764	1.61876		0.054784	0.703629
0.054848	2.0689		0.054859	0.90243		0.054841	0.732634		0.054864	0.708583		0.054835	0.941762		0.054845	0.963547		0.054845	1.61944		0.054865	0.703416
0.05493	2.06966		0.05494	0.901499		0.054922	0.732376		0.054946	0.708205		0.054917	0.942169		0.054926	0.962813		0.054927	1.6203		0.054947	0.703019
0.055011	2.0703		0.055022	0.901263		0.055004	0.732183		0.055027	0.7078		0.054999	0.942574		0.055008	0.962097		0.055008	1.62117		0.055028	0.702345
0.055093	2.07028		0.055103	0.901025		0.055085	0.731827		0.055109	0.707396		0.05508	0.943104		0.055089	0.961568		0.05509	1.62193		0.05511	0.701683
0.055174	2.07009		0.055185	0.900781		0.055167	0.7314		0.05519	0.706793		0.055162	0.943819		0.055171	0.960911		0.055171	1.62232		0.055191	0.700993
0.055256	2.06989		0.055266	0.900539		0.055248	0.730988		0.055272	0.705461		0.055243	0.944533		0.055252	0.960068		0.055253	1.62271		0.055273	0.701055
0.055337	2.06991		0.055348	0.900591		0.05533	0.730427		0.055353	0.704167		0.055325	0.945214		0.055334	0.959268		0.055335	1.62313		0.055354	0.701716
0.055419	2.0708		0.055429	0.900693		0.055411	0.729784		0.055435	0.702786		0.055406	0.945868		0.055415	0.958418		0.055416	1.62355		0.055436	0.7026
0.0555	2.07197		0.055511	0.900647		0.055493	0.729729		0.055516	0.701441		0.055488	0.945862		0.055497	0.958112		0.055498	1.62411		0.055517	0.703432
0.055582	2.07314		0.055592	0.9006		0.055574	0.729714		0.055598	0.70066		0.055569	0.945771		0.055578	0.958372		0.055579	1.6246		0.055599	0.704153
0.055663	2.0743		0.055674	0.900334		0.055656	0.729699		0.055679	0.700172		0.055651	0.945665		0.05566	0.958772		0.055661	1.62505		0.05568	0.704443
0.055745	2.07515		0.055755	0.899092		0.055737	0.729666		0.055761	0.699649		0.055732	0.945562		0.055741	0.959137		0.055742	1.62547		0.055762	0.704438
0.055826	2.07584		0.055837	0.897521		0.055819	0.729422		0.055842	0.699151		0.055814	0.945473		0.055823	0.959501		0.055824	1.62587		0.055843	0.704421
0.055908	2.07663		0.055918	0.89603		0.0559	0.729077		0.055924	0.698714		0.055895	0.945684		0.055904	0.959731		0.055905	1.62571		0.055925	0.70441
0.055989	2.07738		0.056	0.894448		0.055982	0.72873		0.056005	0.698523		0.055977	0.946087		0.055986	0.959882		0.055987	1.62547		0.056006	0.704473
0.056071	2.07816		0.056081	0.892892		0.056063	0.728219		0.056087	0.69854		0.056058	0.946485		0.056067	0.960034		0.056068	1.62522		0.056088	0.705063
0.056152	2.07872		0.056163	0.891083		0.056145	0.727453		0.056168	0.698558		0.05614	0.946938		0.056149	0.960196		0.05615	1.62497		0.056169	0.705864
0.056234	2.07868		0.056244	0.889304		0.056226	0.726403		0.05625	0.698576		0.056221	0.947454		0.05623	0.960535		0.056231	1.625		0.056251	0.706614
0.056315	2.07829		0.056326	0.887417		0.056308	0.725318		0.056331	0.697729		0.056303	0.947337		0.056312	0.960861		0.056313	1.62506		0.056332	0.707508
0.056397	2.0779		0.056407	0.885691		0.056389	0.724263		0.056413	0.696331		0.056384	0.947185		0.056393	0.961149		0.056394	1.62498		0.056414	0.708163
0.056478	2.07751		0.056489	0.884979		0.056471	0.723609		0.056495	0.694866		0.056466	0.947033		0.056475	0.961453		0.056476	1.62489		0.056495	0.707944
0.05656	2.0774		0.05657	0.884389		0.056552	0.7235		0.056576	0.693326		0.056547	0.946864		0.056556	0.961737		0.056557	1.62471		0.056577	0.707733
0.056641	2.07777		0.056652	0.883814		0.056634	0.723683		0.056658	0.692089		0.056629	0.946747		0.056638	0.961826		0.056639	1.62387		0.056658	0.707498
0.056723	2.07833		0.056733	0.883249		0.056715	0.723879		0.056739	0.691681		0.05671	0.946658		0.056719	0.961782		0.05672	1.62318		0.05674	0.707002
0.056804	2.07892		0.056815	0.882775		0.056797	0.723943		0.056821	0.691595		0.056792	0.946567		0.056801	0.961739		0.056802	1.6225		0.056821	0.706423
0.056886	2.0795		0.056896	0.882456		0.056878	0.723508		0.056902	0.691532		0.056873	0.946368		0.056882	0.961654		0.056883	1.62185		0.056903	0.705893
0.056967	2.07976		0.056978	0.882212		0.05696	0.723271		0.056984	0.691468		0.056955	0.945658		0.056964	0.961209		0.056965	1.62166		0.056984	0.705356
0.057049	2.07964		0.057059	0.881957		0.057041	0.723053		0.057065	0.691629		0.057036	0.944745		0.057045	0.961251		0.057046	1.62228		0.057066	0.704829
0.05713	2.07988		0.057141	0.881702		0.057123	0.72282		0.057147	0.691625		0.057118	0.943835		0.057127	0.961295		0.057128	1.62309		0.057147	0.704451
0.057212	2.08012		0.057222	0.881126		0.057204	0.723329		0.057228	0.691536		0.057199	0.942922		0.057208	0.961338		0.057209	1.62385		0.057229	0.704427
0.057293	2.08037		0.057304	0.879525		0.057286	0.724033		0.05731	0.691447		0.057281	0.942226		0.05729	0.96146		0.057291	1.62451		0.05731	0.704408
0.057375	2.08051		0.057386	0.877724		0.057367	0.724632		0.057391	0.691401		0.057362	0.941925		0.057371	0.961633		0.057372	1.6246		0.057392	0.704389
0.057456	2.0804		0.057467	0.87586		0.057449	0.725237		0.057473	0.691221		0.057444	0.941695		0.057453	0.961679		0.057454	1.62419		0.057473	0.704576
0.057538	2.08033		0.057549	0.874027		0.05753	0.725903		0.057554	0.690502		0.057525	0.941471		0.057534	0.961723		0.057535	1.62378		0.057555	0.70454
0.057619	2.08026		0.05763	0.872947		0.057612	0.726762		0.057636	0.689816		0.057607	0.941244		0.057616	0.961797		0.057617	1.62336		0.057636	0.704352
0.057701	2.08019		0.057712	0.872675		0.057693	0.727294		0.057717	0.689157		0.057688	0.941037		0.057697	0.962174		0.057698	1.62289		0.057718	0.704154
0.057782	2.0805		0.057793	0.872398		0.057775	0.727752		0.057799	0.688453		0.05777	0.940993		0.057779	0.962398		0.05778	1.62242		0.057799	0.70386
0.057864	2.08075		0.057875	0.872146		0.057856	0.728239		0.05788	0.688698		0.057851	0.940967		0.05786	0.962574		0.057861	1.62197		0.057881	0.703077
0.057945	2.08059		0.057956	0.872061		0.057938	0.728162		0.057962	0.689235		0.057933	0.940941		0.057942	0.962751		0.057943	1.62152		0.057962	0.702484
0.058027	2.08043		0.058038	0.871512		0.058019	0.727852		0.058043	0.68977		0.058014	0.940963		0.058023	0.962727		0.058024	1.6211		0.058044	0.701889
0.058108	2.08024		0.058119	0.870789		0.058101	0.727804		0.058125	0.690296		0.058096	0.940642		0.058105	0.962469		0.058106	1.62087		0.058125	0.701325
0.05819	2.07978		0.058201	0.870068		0.058182	0.727779		0.058206	0.690767		0.058177	0.940095		0.058186	0.962412		0.058187	1.62056		0.058207	0.701037
0.058271	2.07958		0.058282	0.869369		0.058264	0.727817		0.058288	0.690914		0.058259	0.939557		0.058268	0.962357		0.058269	1.62026		0.058288	0.700753
0.058353	2.07943		0.058364	0.868572		0.058345	0.728097		0.058369	0.691061		0.05834	0.93895		0.05835	0.962306		0.05835	1.61994		0.05837	0.700385
0.058434	2.07926		0.058445	0.867447		0.058427	0.728084		0.058451	0.691207		0.058422	0.938162		0.058431	0.962386		0.058432	1.61972		0.058452	0.70002
0.058516	2.07901		0.058527	0.866324		0.058508	0.727898		0.058532	0.691156		0.058503	0.937891		0.058513	0.962515		0.058513	1.61956		0.058533	0.699485
0.058598	2.07862		0.058608	0.865218		0.05859	0.727701		0.058614	0.690793		0.058585	0.937667		0.058594	0.962644		0.058595	1.6194		0.058615	0.698472
0.058679	2.0782		0.05869	0.864233		0.058672	0.727668		0.058695	0.690415		0.058666	0.937425		0.058676	0.962772		0.058676	1.61924		0.058696	0.697684
0.058761	2.0778		0.058771	0.863896		0.058753	0.727642		0.058777	0.689997		0.058748	0.937649		0.058757	0.962924		0.058758	1.61913		0.058778	0.696971
0.058842	2.07739		0.058853	0.863732		0.058835	0.727056		0.058858	0.689644		0.058829	0.937827		0.058839	0.963128		0.058839	1.61938		0.058859	0.696207
0.058924	2.07787		0.058934	0.863568		0.058916	0.726358		0.05894	0.689563		0.058911	0.937742		0.05892	0.963304		0.058921	1.61962		0.058941	0.696245
0.059005	2.07826		0.059016	0.863353		0.058998	0.72562		0.059021	0.689528		0.058992	0.937664		0.059002	0.963474		0.059002	1.61986		0.059022	0.696709
0.059087	2.07864		0.059097	0.862721		0.059079	0.724434		0.059103	0.689503		0.059074	0.937562		0.059083	0.963638		0.059084	1.6201		0.059104	0.697127
0.059168	2.07903		0.059179	0.861618		0.059161	0.723368		0.059184	0.689475		0.059155	0.937427		0.059165	0.96392		0.059165	1.62014		0.059185	0.697569
0.05925	2.07916		0.05926	0.860518		0.059242	0.722504		0.059266	0.68904		0.059237	0.937417		0.059246	0.964169		0.059247	1.62041		0.059267	0.697964
0.059331	2.07911		0.059342	0.859342		0.059324	0.721605		0.059347	0.689199		0.059318	0.937407		0.059328	0.963898		0.059328	1.62093		0.059348	0.698153
0.059413	2.07908		0.059423	0.85823		0.059405	0.720654		0.059429	0.689916		0.0594	0.937398		0.059409	0.963607		0.05941	1.62147		0.05943	0.697611
0.059494	2.07905		0.059505	0.85787		0.059487	0.719566		0.05951	0.690562		0.059481	0.937463		0.059491	0.963329		0.059491	1.62186		0.059511	0.69703
0.059576	2.07898		0.059586	0.857717		0.059568	0.718602		0.059592	0.69133		0.059563	0.93732		0.059572	0.96259		0.059573	1.62177		0.059593	0.696471
0.059657	2.07851		0.059668	0.857567		0.05965	0.717649		0.059673	0.692116		0.059644	0.937045		0.059654	0.961504		0.059654	1.62092		0.059674	0.695669
0.059739	2.07811		0.059749	0.857904		0.059731	0.716702		0.059755	0.692034		0.059726	0.93679		0.059735	0.96024		0.059736	1.62002		0.059756	0.695482
0.05982	2.07774		0.059831	0.858859		0.059813	0.715944		0.059836	0.691839		0.059807	0.936506		0.059817	0.959019		0.059818	1.61922		0.059837	0.695886
0.059902	2.07735		0.059912	0.859323		0.059894	0.71511		0.059918	0.691666		0.059889	0.935938		0.059898	0.95774		0.059899	1.61873		0.059919	0.696293
0.059983	2.07694		0.059994	0.859803		0.059976	0.714063		0.059999	0.691975		0.05997	0.935411		0.05998	0.956707		0.059981	1.61869		0.06	0.696744
0.060065	2.0761		0.060075	0.86025		0.060057	0.713012		0.060081	0.692304		0.060052	0.934882		0.060061	0.956606		0.060062	1.61876		0.060082	0.697672
0.060146	2.07506		0.060157	0.859512		0.060139	0.712022		0.060163	0.692489		0.060133	0.934345		0.060143	0.956702		0.060144	1.61883		0.060163	0.698331
0.060228	2.07402		0.060238	0.858229		0.06022	0.711347		0.060244	0.692692		0.060215	0.933705		0.060224	0.956809		0.060225	1.61889		0.060245	0.698943
0.060309	2.07303		0.06032	0.856983		0.060302	0.710781		0.060326	0.692625		0.060296	0.932923		0.060306	0.957085		0.060307	1.61889		0.060326	0.699554
0.060391	2.07294		0.060401	0.855651		0.060383	0.710194		0.060407	0.691719		0.060378	0.932047		0.060387	0.957436		0.060388	1.61885		0.060408	0.700081
0.060472	2.0742		0.060483	0.854572		0.060465	0.709631		0.060489	0.690651		0.060459	0.93122		0.060469	0.957607		0.06047	1.6188		0.060489	0.700299
0.060554	2.07544		0.060565	0.854035		0.060546	0.708843		0.06057	0.689586		0.060541	0.93043		0.06055	0.957779		0.060551	1.61876		0.060571	0.700448
0.060635	2.07667		0.060646	0.853576		0.060628	0.708042		0.060652	0.688542		0.060623	0.930183		0.060632	0.957935		0.060633	1.61878		0.060652	0.700598
0.060717	2.07773		0.060728	0.853107		0.060709	0.707469		0.060733	0.687796		0.060704	0.929849		0.060713	0.957731		0.060714	1.61872		0.060734	0.70077
0.060798	2.07744		0.060809	0.852647		0.060791	0.706891		0.060815	0.68716		0.060786	0.929532		0.060795	0.95814		0.060796	1.61851		0.060815	0.70116
0.06088	2.07664		0.060891	0.852487		0.060872	0.706316		0.060896	0.686553		0.060867	0.929205		0.060876	0.958733		0.060877	1.6183		0.060897	0.701609
0.060961	2.07586		0.060972	0.852622		0.060954	0.706273		0.060978	0.685914		0.060949	0.9284		0.060958	0.959316		0.060959	1.61809		0.060978	0.702128
0.061043	2.0751		0.061054	0.852775		0.061035	0.706479		0.061059	0.685298		0.06103	0.92741		0.061039	0.959883		0.06104	1.61792		0.06106	0.702609
0.061124	2.07456		0.061135	0.85294		0.061117	0.706753		0.061141	0.685032		0.061112	0.926414		0.061121	0.960063		0.061122	1.61796		0.061141	0.702952
0.061206	2.07447		0.061217	0.852892		0.061198	0.707027		0.061222	0.685175		0.061193	0.92549		0.061202	0.95945		0.061203	1.61805		0.061223	0.70308
0.061287	2.07441		0.061298	0.852198		0.06128	0.707712		0.061304	0.685356		0.061275	0.924654		0.061284	0.958808		0.061285	1.61815		0.061304	0.703223
0.061369	2.07435		0.06138	0.851006		0.061361	0.708602		0.061385	0.685522		0.061356	0.924307		0.061365	0.958157		0.061366	1.61826		0.061386	0.703382
0.06145	2.07439		0.061461	0.849904		0.061443	0.709111		0.061467	0.685663		0.061438	0.923809		0.061447	0.957596		0.061448	1.6185		0.061467	0.703539
0.061532	2.07451		0.061543	0.84875		0.061524	0.709593		0.061548	0.686		0.061519	0.923254		0.061528	0.957744		0.061529	1.61884		0.061549	0.703825
0.061613	2.07462		0.061624	0.848218		0.061606	0.710021		0.06163	0.686421		0.061601	0.922739		0.06161	0.958199		0.061611	1.61919		0.06163	0.70454
0.061695	2.07474		0.061706	0.84837		0.061687	0.71015		0.061711	0.6869		0.061682	0.922146		0.061691	0.95864		0.061692	1.61946		0.061712	0.705245
0.061776	2.07484		0.061787	0.848654		0.061769	0.710425		0.061793	0.687347		0.061764	0.921819		0.061773	0.959226		0.061774	1.61924		0.061793	0.705955
0.061858	2.0749		0.061869	0.848916		0.06185	0.710813		0.061874	0.686525		0.061845	0.921773		0.061854	0.960584		0.061855	1.61878		0.061875	0.707197
0.061939	2.07495		0.06195	0.848909		0.061932	0.711177		0.061956	0.685584		0.061927	0.921728		0.061936	0.962339		0.061937	1.6183		0.061956	0.708124
0.062021	2.075		0.062032	0.848172		0.062013	0.711533		0.062037	0.684558		0.062008	0.921737		0.062017	0.964112		0.062018	1.61779		0.062038	0.708747
0.062102	2.07505		0.062113	0.847521		0.062095	0.711763		0.062119	0.683491		0.06209	0.922031		0.062099	0.966012		0.0621	1.61774		0.062119	0.709395
0.062184	2.07498		0.062195	0.846876		0.062176	0.711947		0.0622	0.683027		0.062171	0.922245		0.06218	0.968003		0.062181	1.61785		0.062201	0.709982
0.062265	2.07468		0.062276	0.846266		0.062258	0.712126		0.062282	0.682876		0.062253	0.922453		0.062262	0.96991		0.062263	1.61774		0.062283	0.709219
0.062347	2.0743		0.062358	0.846157		0.062339	0.712305		0.062363	0.682531		0.062334	0.922674		0.062343	0.971608		0.062344	1.61762		0.062364	0.708227
0.062428	2.07394		0.062439	0.845399		0.062421	0.712523		0.062445	0.68217		0.062416	0.922865		0.062425	0.973263		0.062426	1.61745		0.062446	0.707152
0.06251	2.07368		0.062521	0.844283		0.062502	0.713		0.062526	0.681878		0.062497	0.922921		0.062506	0.97466		0.062507	1.61705		0.062527	0.70608
0.062591	2.07365		0.062602	0.843191		0.062584	0.71342		0.062608	0.681945		0.062579	0.922837		0.062588	0.97519		0.062589	1.61663		0.062609	0.705179
0.062673	2.07317		0.062684	0.842232		0.062665	0.713841		0.062689	0.682563		0.06266	0.922746		0.062669	0.975065		0.06267	1.6162		0.06269	0.704791
0.062754	2.07271		0.062765	0.841696		0.062747	0.714267		0.062771	0.683213		0.062742	0.922667		0.062751	0.974915		0.062752	1.61576		0.062772	0.704573
0.062836	2.0722		0.062847	0.841827		0.062828	0.714644		0.062852	0.683906		0.062823	0.922707		0.062832	0.974766		0.062833	1.61536		0.062853	0.704356
0.062917	2.07097		0.062928	0.841976		0.06291	0.715169		0.062934	0.684597		0.062905	0.922958		0.062914	0.974782		0.062915	1.61504		0.062935	0.704139
0.062999	2.06963		0.06301	0.842127		0.062992	0.71594		0.063015	0.684965		0.062986	0.923256		0.062996	0.974929		0.062996	1.61478		0.063016	0.704181
0.063081	2.06855		0.063091	0.842209		0.063073	0.716704		0.063097	0.685141		0.063068	0.923578		0.063077	0.975106		0.063078	1.61452		0.063098	0.704561
0.063162	2.06742		0.063173	0.841665		0.063155	0.717412		0.063178	0.685317		0.063149	0.923956		0.063159	0.975284		0.063159	1.61428		0.063179	0.704996
0.063244	2.06664		0.063254	0.840902		0.063236	0.717831		0.06326	0.685501		0.063231	0.924175		0.06324	0.975313		0.063241	1.61423		0.063261	0.705459
0.063325	2.06716		0.063336	0.840158		0.063318	0.71762		0.063341	0.685745		0.063312	0.924055		0.063322	0.974808		0.063322	1.61435		0.063342	0.705869
0.063407	2.06803		0.063417	0.839334		0.063399	0.717388		0.063423	0.686102		0.063394	0.923918		0.063403	0.974677		0.063404	1.6145		0.063424	0.706042
0.063488	2.06893		0.063499	0.838685		0.063481	0.717146		0.063504	0.686483		0.063475	0.923752		0.063485	0.974561		0.063485	1.61464		0.063505	0.706102
0.06357	2.06978		0.063581	0.838838		0.063562	0.71677		0.063586	0.68686		0.063557	0.923505		0.063566	0.974442		0.063567	1.61475		0.063587	0.70616
0.063651	2.07019		0.063662	0.838991		0.063644	0.716106		0.063667	0.686939		0.063638	0.923731		0.063648	0.975138		0.063648	1.61468		0.063668	0.706215
0.063733	2.07081		0.063744	0.83916		0.063725	0.71536		0.063749	0.686977		0.06372	0.924147		0.063729	0.975803		0.06373	1.61512		0.06375	0.706264
0.063814	2.07158		0.063825	0.839606		0.063807	0.714599		0.063831	0.687117		0.063801	0.92456		0.063811	0.976227		0.063811	1.61559		0.063831	0.706567
0.063896	2.07232		0.063907	0.839651		0.063888	0.713864		0.063912	0.687256		0.063883	0.925108		0.063892	0.97665		0.063893	1.61608		0.063913	0.706883
0.063977	2.07309		0.063988	0.839246		0.06397	0.71365		0.063994	0.687396		0.063964	0.925699		0.063974	0.976926		0.063974	1.6165		0.063994	0.707201
0.064059	2.07361		0.06407	0.838842		0.064051	0.713435		0.064075	0.687125		0.064046	0.926125		0.064055	0.976553		0.064056	1.61642		0.064076	0.707258
0.06414	2.07352		0.064151	0.838351		0.064133	0.713196		0.064157	0.686388		0.064127	0.926552		0.064137	0.976813		0.064137	1.61565		0.064157	0.706788
0.064222	2.07339		0.064233	0.837373		0.064214	0.712956		0.064238	0.685629		0.064209	0.92689		0.064218	0.977158		0.064219	1.61483		0.064239	0.706168
0.064303	2.07326		0.064314	0.836449		0.064296	0.71257		0.06432	0.684888		0.06429	0.926762		0.0643	0.977496		0.064301	1.61402		0.06432	0.705607
0.064385	2.07311		0.064396	0.83553		0.064377	0.71203		0.064401	0.684268		0.064372	0.925749		0.064381	0.977464		0.064382	1.61333		0.064402	0.705085
0.064466	2.07272		0.064477	0.834612		0.064459	0.711672		0.064483	0.684086		0.064453	0.924766		0.064463	0.976968		0.064464	1.6129		0.064483	0.705251
0.064548	2.07225		0.064559	0.833563		0.06454	0.711328		0.064564	0.684176		0.064535	0.9237		0.064544	0.976349		0.064545	1.61261		0.064565	0.705233
0.064629	2.07174		0.06464	0.832588		0.064622	0.710991		0.064646	0.684256		0.064616	0.922666		0.064626	0.975697		0.064627	1.61233		0.064646	0.70519
0.064711	2.07134		0.064722	0.831696		0.064703	0.710722		0.064727	0.684441		0.064698	0.921936		0.064707	0.975116		0.064708	1.6121		0.064728	0.705145
0.064792	2.07126		0.064803	0.830735		0.064785	0.710908		0.064809	0.684915		0.064779	0.921498		0.064789	0.974781		0.06479	1.61236		0.064809	0.705251
0.064874	2.07179		0.064885	0.830178		0.064866	0.711295		0.06489	0.684946		0.064861	0.92106		0.06487	0.97411		0.064871	1.61335		0.064891	0.705567
0.064955	2.07235		0.064966	0.830438		0.064948	0.711673		0.064972	0.684949		0.064942	0.920626		0.064952	0.973433		0.064953	1.61439		0.064972	0.705971
0.065037	2.07297		0.065048	0.830383		0.065029	0.712095		0.065053	0.684951		0.065024	0.920407		0.065033	0.972743		0.065034	1.61545		0.065054	0.706382
0.065118	2.07397		0.065129	0.830296		0.065111	0.712387		0.065135	0.684682		0.065105	0.919581		0.065115	0.972394		0.065116	1.61651		0.065135	0.706704
0.0652	2.07444		0.065211	0.830209		0.065192	0.712178		0.065216	0.684296		0.065187	0.918627		0.065196	0.972413		0.065197	1.61735		0.065217	0.706611
0.065281	2.07449		0.065292	0.829537		0.065274	0.711959		0.065298	0.684109		0.065268	0.91762		0.065278	0.972453		0.065279	1.61802		0.065298	0.706392
0.065363	2.07454		0.065374	0.828381		0.065355	0.711708		0.065379	0.683918		0.06535	0.916501		0.065359	0.972493		0.06536	1.6187		0.06538	0.706154
0.065444	2.07437		0.065455	0.82706		0.065437	0.711166		0.065461	0.683799		0.065431	0.915291		0.065441	0.972522		0.065442	1.61937		0.065461	0.705905
0.065526	2.07386		0.065537	0.825836		0.065518	0.710901		0.065542	0.68393		0.065513	0.914344		0.065522	0.972515		0.065523	1.61995		0.065543	0.705451
0.065607	2.07416		0.065618	0.824788		0.0656	0.710798		0.065624	0.683452		0.065594	0.913327		0.065604	0.972626		0.065605	1.62039		0.065624	0.704713
0.065689	2.07445		0.0657	0.824267		0.065681	0.710696		0.065705	0.682996		0.065676	0.912308		0.065685	0.972739		0.065686	1.62083		0.065706	0.703833
0.06577	2.07475		0.065781	0.82368		0.065763	0.710795		0.065787	0.682466		0.065757	0.911766		0.065767	0.972854		0.065768	1.62128		0.065787	0.702933
0.065852	2.07479		0.065863	0.823067		0.065844	0.711258		0.065868	0.681924		0.065839	0.911971		0.065848	0.972698		0.065849	1.62164		0.065869	0.702153
0.065933	2.07467		0.065944	0.822431		0.065926	0.711391		0.06595	0.6813		0.06592	0.912492		0.06593	0.972048		0.065931	1.62194		0.065951	0.701447
0.066015	2.07455		0.066026	0.8212		0.066007	0.711535		0.066031	0.680617		0.066002	0.913003		0.066011	0.971235		0.066012	1.62225		0.066032	0.700238
0.066096	2.07442		0.066107	0.81974		0.066089	0.711673		0.066113	0.679908		0.066083	0.913305		0.066093	0.970427		0.066094	1.62256		0.066114	0.698855
0.066178	2.07418		0.066189	0.818251		0.06617	0.71195		0.066194	0.679244		0.066165	0.913088		0.066174	0.969653		0.066175	1.62284		0.066195	0.697643
0.066259	2.07324		0.06627	0.816871		0.066252	0.71235		0.066276	0.678267		0.066247	0.912816		0.066256	0.969515		0.066257	1.62256		0.066277	0.696135
0.066341	2.07149		0.066352	0.815625		0.066333	0.712828		0.066357	0.677103		0.066328	0.912519		0.066337	0.969543		0.066338	1.62254		0.066358	0.695132
0.066422	2.06961		0.066433	0.815269		0.066415	0.713308		0.066439	0.675775		0.06641	0.912246		0.066419	0.969591		0.06642	1.62257		0.06644	0.694655
0.066504	2.0678		0.066515	0.815605		0.066496	0.713807		0.06652	0.674542		0.066491	0.912156		0.0665	0.969639		0.066501	1.6226		0.066521	0.694164
0.066585	2.06656		0.066596	0.815932		0.066578	0.714379		0.066602	0.673639		0.066573	0.911653		0.066582	0.969165		0.066583	1.6232		0.066603	0.693705
0.066667	2.06592		0.066678	0.816259		0.066659	0.714933		0.066683	0.673407		0.066654	0.910976		0.066663	0.967896		0.066664	1.6239		0.066684	0.693391
0.066748	2.06553		0.06676	0.816556		0.066741	0.715462		0.066765	0.673682		0.066736	0.910326		0.066745	0.966311		0.066746	1.62411		0.066766	0.692106
0.06683	2.06511		0.066841	0.816423		0.066822	0.715984		0.066846	0.673967		0.066817	0.909906		0.066826	0.964723		0.066827	1.62433		0.066847	0.690666
0.066911	2.06473		0.066923	0.816158		0.066904	0.716348		0.066928	0.674196		0.066899	0.910133		0.066908	0.963242		0.066909	1.62451		0.066929	0.689306
0.066993	2.06453		0.067004	0.815872		0.066985	0.716322		0.067009	0.673926		0.06698	0.910605		0.066989	0.962118		0.06699	1.6246		0.06701	0.688
0.067074	2.06406		0.067086	0.815603		0.067067	0.716006		0.067091	0.673337		0.067062	0.911043		0.067071	0.961546		0.067072	1.62561		0.067092	0.687792
0.067156	2.06351		0.067167	0.814952		0.067149	0.715693		0.067172	0.672634		0.067143	0.911484		0.067152	0.961044		0.067153	1.62682		0.067173	0.688065
0.067237	2.06297		0.067249	0.813942		0.06723	0.71527		0.067254	0.671978		0.067225	0.911537		0.067234	0.960521		0.067235	1.62801		0.067255	0.68838
0.067319	2.06194		0.06733	0.812915		0.067312	0.714238		0.067336	0.671656		0.067306	0.911718		0.067315	0.96028		0.067316	1.62881		0.067336	0.688652
0.067401	2.06082		0.067412	0.811808		0.067393	0.713042		0.067417	0.672043		0.067388	0.911941		0.067397	0.959868		0.067398	1.62859		0.067418	0.688882
0.067482	2.05976		0.067493	0.81105		0.067475	0.711773		0.067499	0.672773		0.067469	0.912181		0.067478	0.959235		0.067479	1.62789		0.067499	0.689516
0.067564	2.05874		0.067575	0.810483		0.067556	0.710523		0.06758	0.673465		0.067551	0.91254		0.06756	0.958618		0.067561	1.6272		0.067581	0.690185
0.067645	2.05793		0.067656	0.809963		0.067638	0.709661		0.067662	0.674159		0.067632	0.913637		0.067642	0.957978		0.067642	1.62653		0.067662	0.690829
0.067727	2.058		0.067738	0.809445		0.067719	0.709324		0.067743	0.674567		0.067714	0.914847		0.067723	0.957415		0.067724	1.6261		0.067744	0.691516
0.067808	2.05862		0.067819	0.808931		0.067801	0.709203		0.067825	0.674897		0.067795	0.916062		0.067805	0.957456		0.067805	1.62546		0.067825	0.691915
0.06789	2.05924		0.067901	0.808641		0.067882	0.709086		0.067906	0.675226		0.067877	0.917265		0.067886	0.957497		0.067887	1.62479		0.067907	0.692026
0.067971	2.05989		0.067982	0.808489		0.067964	0.708869		0.067988	0.675584		0.067958	0.918139		0.067968	0.957537		0.067968	1.62415		0.067988	0.692131
0.068053	2.06003		0.068064	0.808348		0.068045	0.708245		0.068069	0.676306		0.06804	0.91828		0.068049	0.957512		0.06805	1.62352		0.06807	0.692249
0.068134	2.05967		0.068145	0.8082		0.068127	0.707186		0.068151	0.676918		0.068121	0.918227		0.068131	0.957244		0.068131	1.6232		0.068151	0.692486
0.068216	2.0593		0.068227	0.808178		0.068208	0.706199		0.068232	0.677174		0.068203	0.918174		0.068212	0.956881		0.068213	1.62309		0.068233	0.692717
0.068297	2.0589		0.068308	0.808353		0.06829	0.705186		0.068314	0.677434		0.068284	0.918013		0.068294	0.956526		0.068294	1.62298		0.068314	0.692963
0.068379	2.05854		0.06839	0.808567		0.068371	0.704295		0.068395	0.677702		0.068366	0.917315		0.068375	0.956199		0.068376	1.62287		0.068396	0.69321
0.06846	2.0582		0.068471	0.808787		0.068453	0.704003		0.068477	0.677916		0.068447	0.917061		0.068457	0.956424		0.068457	1.62275		0.068477	0.693731
0.068542	2.05725		0.068553	0.808947		0.068534	0.704071		0.068558	0.677629		0.068529	0.916803		0.068538	0.957521		0.068539	1.6224		0.068559	0.694642
0.068623	2.05625		0.068634	0.808829		0.068616	0.704141		0.06864	0.677258		0.06861	0.916551		0.06862	0.958683		0.06862	1.62205		0.06864	0.695551
0.068705	2.05522		0.068716	0.808429		0.068697	0.704193		0.068721	0.676857		0.068692	0.916336		0.068701	0.959871		0.068702	1.62168		0.068722	0.696459
0.068786	2.05476		0.068797	0.808019		0.068779	0.704141		0.068803	0.67658		0.068773	0.91612		0.068783	0.960945		0.068784	1.6212		0.068803	0.69726
0.068868	2.0553		0.068879	0.807597		0.06886	0.704172		0.068884	0.676675		0.068855	0.915906		0.068864	0.9612		0.068865	1.62039		0.068885	0.697346
0.068949	2.05626		0.06896	0.806766		0.068942	0.704208		0.068966	0.67702		0.068936	0.915694		0.068946	0.961026		0.068947	1.61949		0.068966	0.697521
0.069031	2.05729		0.069042	0.805975		0.069023	0.704243		0.069047	0.677395		0.069018	0.91563		0.069027	0.960852		0.069028	1.61862		0.069048	0.697707
0.069112	2.05829		0.069123	0.805262		0.069105	0.704298		0.069129	0.677743		0.069099	0.916148		0.069109	0.960708		0.06911	1.6177		0.069129	0.697893
0.069194	2.05884		0.069205	0.80459		0.069186	0.704764		0.06921	0.677369		0.069181	0.917123		0.06919	0.961007		0.069191	1.61763		0.069211	0.698645
0.069275	2.05949		0.069286	0.803953		0.069268	0.705582		0.069292	0.677		0.069262	0.918043		0.069272	0.960971		0.069273	1.61812		0.069292	0.700015
0.069357	2.06014		0.069368	0.803641		0.069349	0.706396		0.069373	0.676708		0.069344	0.918954		0.069353	0.960898		0.069354	1.61877		0.069374	0.701413
0.069438	2.06082		0.069449	0.802878		0.069431	0.707227		0.069455	0.676415		0.069425	0.919742		0.069435	0.960827		0.069436	1.61942		0.069455	0.702825
0.06952	2.06171		0.069531	0.802131		0.069512	0.708505		0.069536	0.676217		0.069507	0.91951		0.069516	0.960417		0.069517	1.61958		0.069537	0.704207
0.069601	2.06263		0.069612	0.801325		0.069594	0.70983		0.069618	0.676198		0.069588	0.91911		0.069598	0.960028		0.069599	1.61872		0.069618	0.704327
0.069683	2.06345		0.069694	0.800855		0.069675	0.711092		0.069699	0.676106		0.06967	0.91871		0.069679	0.959863		0.06968	1.6176		0.0697	0.704172
0.069764	2.06422		0.069775	0.800607		0.069757	0.712448		0.069781	0.676017		0.069751	0.918257		0.069761	0.959696		0.069762	1.61644		0.069782	0.703977
0.069846	2.06501		0.069857	0.800337		0.069838	0.713846		0.069862	0.675848		0.069833	0.917719		0.069842	0.959639		0.069843	1.61537		0.069863	0.703782
0.069927	2.06553		0.069939	0.800084		0.06992	0.715272		0.069944	0.675222		0.069914	0.917516		0.069924	0.960071		0.069925	1.61499		0.069945	0.7033
0.070009	2.06613		0.07002	0.799811		0.070001	0.716613		0.070025	0.675		0.069996	0.917337		0.070005	0.961018		0.070006	1.61452		0.070026	0.702607
0.07009	2.06679		0.070102	0.799488		0.070083	0.717896		0.070107	0.674868		0.070077	0.917159		0.070087	0.96196		0.070088	1.61384		0.070108	0.701976
0.070172	2.0675		0.070183	0.799073		0.070164	0.719218		0.070188	0.674714		0.070159	0.916877		0.070168	0.962893		0.070169	1.61321		0.070189	0.701308
0.070253	2.06792		0.070265	0.798645		0.070246	0.720143		0.07027	0.674573		0.07024	0.916821		0.07025	0.963475		0.070251	1.61267		0.070271	0.700748
0.070335	2.06795		0.070346	0.79822		0.070327	0.720718		0.070351	0.674105		0.070322	0.916858		0.070331	0.96353		0.070332	1.61251		0.070352	0.700693
0.070416	2.06778		0.070428	0.79769		0.070409	0.721296		0.070433	0.673307		0.070403	0.916893		0.070413	0.963423		0.070414	1.61303		0.070434	0.700617
0.070498	2.06761		0.070509	0.796795		0.07049	0.721836		0.070514	0.672567		0.070485	0.917163		0.070494	0.963317		0.070495	1.61357		0.070515	0.700497
0.070579	2.06743		0.070591	0.795784		0.070572	0.722553		0.070596	0.671883		0.070566	0.918045		0.070576	0.963237		0.070577	1.61405		0.070597	0.700371
0.070661	2.06728		0.070672	0.794733		0.070653	0.72355		0.070677	0.671876		0.070648	0.918682		0.070657	0.963401		0.070658	1.61422		0.070678	0.700257
0.070742	2.06682		0.070754	0.793667		0.070735	0.724667		0.070759	0.672313		0.070729	0.919305		0.070739	0.964356		0.07074	1.61429		0.07076	0.700156
0.070824	2.06642		0.070835	0.792647		0.070816	0.725791		0.07084	0.672734		0.070811	0.919887		0.07082	0.965331		0.070821	1.61434		0.070841	0.700068
0.070905	2.06592		0.070917	0.792127		0.070898	0.726753		0.070922	0.673194		0.070892	0.919963		0.070902	0.966347		0.070903	1.6144		0.070923	0.69998
0.070987	2.0657		0.070998	0.791631		0.070979	0.727265		0.071004	0.673892		0.070974	0.919541		0.070983	0.966798		0.070984	1.61452		0.071004	0.699896
0.071068	2.06613		0.07108	0.791107		0.071061	0.727374		0.071085	0.674842		0.071055	0.919029		0.071065	0.966214		0.071066	1.61489		0.071086	0.699859
0.07115	2.06668		0.071161	0.790811		0.071142	0.727441		0.071167	0.675573		0.071137	0.918484		0.071146	0.964988		0.071147	1.6155		0.071167	0.69997
0.071231	2.06725		0.071243	0.790395		0.071224	0.72751		0.071248	0.676359		0.071218	0.917973		0.071228	0.963771		0.071229	1.61618		0.071249	0.700117
0.071313	2.06781		0.071324	0.789823		0.071305	0.727529		0.07133	0.677142		0.0713	0.917483		0.071309	0.962614		0.07131	1.61679		0.07133	0.70026
0.071394	2.06762		0.071406	0.789266		0.071387	0.7277		0.071411	0.677436		0.071381	0.917111		0.071391	0.962493		0.071392	1.61759		0.071412	0.700239
0.071476	2.06716		0.071487	0.78867		0.071469	0.728374		0.071493	0.677815		0.071463	0.91673		0.071472	0.962656		0.071473	1.61812		0.071493	0.699904
0.071557	2.06668		0.071569	0.787742		0.07155	0.729051		0.071574	0.678181		0.071544	0.916326		0.071554	0.962888		0.071555	1.61863		0.071575	0.699214
0.071639	2.0662		0.07165	0.787033		0.071632	0.729729		0.071656	0.678558		0.071626	0.915645		0.071635	0.963114		0.071636	1.61911		0.071656	0.698564
0.07172	2.06565		0.071732	0.78629		0.071713	0.729807		0.071737	0.678845		0.071707	0.914801		0.071717	0.963625		0.071718	1.6195		0.071738	0.697922
0.071802	2.06509		0.071813	0.785562		0.071795	0.72873		0.071819	0.678762		0.071789	0.913966		0.071798	0.964595		0.071799	1.61918		0.071819	0.697322
0.071884	2.06465		0.071895	0.785208		0.071876	0.72738		0.0719	0.678325		0.071871	0.913139		0.07188	0.965838		0.071881	1.61847		0.071901	0.696888
0.071965	2.06417		0.071976	0.784827		0.071958	0.726068		0.071982	0.677899		0.071952	0.912558		0.071961	0.967085		0.071962	1.61776		0.071982	0.696473
0.072047	2.06369		0.072058	0.784304		0.072039	0.724714		0.072063	0.677499		0.072034	0.912866		0.072043	0.968234		0.072044	1.617		0.072064	0.696099
0.072128	2.06355		0.072139	0.783792		0.072121	0.723514		0.072145	0.677239		0.072115	0.913667		0.072124	0.968884		0.072125	1.61659		0.072145	0.695786
0.07221	2.06374		0.072221	0.783264		0.072202	0.722491		0.072226	0.677602		0.072197	0.914437		0.072206	0.968921		0.072207	1.61692		0.072227	0.695548
0.072291	2.06402		0.072302	0.782766		0.072284	0.721481		0.072308	0.678159		0.072278	0.915229		0.072288	0.968788		0.072288	1.61767		0.072308	0.695053
0.072373	2.0643		0.072384	0.782212		0.072365	0.720464		0.072389	0.678678		0.07236	0.915685		0.072369	0.968655		0.07237	1.61839		0.07239	0.694511
0.072454	2.06451		0.072465	0.781637		0.072447	0.71962		0.072471	0.678974		0.072441	0.915996		0.072451	0.968308		0.072451	1.6192		0.072471	0.693974
0.072536	2.06454		0.072547	0.781069		0.072528	0.718839		0.072552	0.678793		0.072523	0.916334		0.072532	0.96774		0.072533	1.62026		0.072553	0.693404
0.072617	2.06449		0.072628	0.780557		0.07261	0.718046		0.072634	0.678537		0.072604	0.916658		0.072614	0.967261		0.072614	1.62088		0.072634	0.693112
0.072699	2.06444		0.07271	0.779634		0.072691	0.717319		0.072715	0.678288		0.072686	0.91694		0.072695	0.966802		0.072696	1.6215		0.072716	0.692969
0.07278	2.06442		0.072791	0.778038		0.072773	0.716651		0.072797	0.678064		0.072767	0.91676		0.072777	0.966364		0.072777	1.6221		0.072797	0.69283
0.072862	2.06465		0.072873	0.776399		0.072854	0.71616		0.072878	0.678261		0.072849	0.916247		0.072858	0.966157		0.072859	1.62226		0.072879	0.692713
0.072943	2.06448		0.072954	0.774883		0.072936	0.715752		0.07296	0.677928		0.07293	0.91571		0.07294	0.965846		0.07294	1.62232		0.07296	0.692871
0.073025	2.06428		0.073036	0.773697		0.073017	0.715348		0.073041	0.67748		0.073012	0.915171		0.073021	0.965502		0.073022	1.62253		0.073042	0.693432
0.073106	2.06407		0.073118	0.773907		0.073099	0.714943		0.073123	0.677039		0.073093	0.914908		0.073103	0.965151		0.073104	1.62275		0.073123	0.693992
0.073188	2.06397		0.073199	0.77416		0.07318	0.714438		0.073204	0.676513		0.073175	0.915432		0.073184	0.964505		0.073185	1.62297		0.073205	0.694551
0.073269	2.0641		0.073281	0.774427		0.073262	0.713948		0.073286	0.675847		0.073256	0.916361		0.073266	0.963357		0.073267	1.6232		0.073286	0.695135
0.073351	2.06426		0.073362	0.774405		0.073343	0.713441		0.073367	0.67545		0.073338	0.917293		0.073347	0.962295		0.073348	1.62327		0.073368	0.695459
0.073432	2.0644		0.073444	0.774031		0.073425	0.712996		0.073449	0.675047		0.073419	0.91831		0.073429	0.961243		0.07343	1.62334		0.073449	0.695684
0.073514	2.06455		0.073525	0.773647		0.073506	0.712589		0.07353	0.674597		0.073501	0.919388		0.07351	0.960191		0.073511	1.6234		0.073531	0.695908
0.073595	2.06446		0.073607	0.773261		0.073588	0.712331		0.073612	0.67444		0.073582	0.919749		0.073592	0.959927		0.073593	1.62328		0.073613	0.696066
0.073677	2.06468		0.073688	0.772904		0.073669	0.711907		0.073693	0.673988		0.073664	0.920098		0.073673	0.960039		0.073674	1.62252		0.073694	0.695936
0.073758	2.06497		0.07377	0.772841		0.073751	0.711473		0.073775	0.673438		0.073745	0.92044		0.073755	0.960168		0.073756	1.62126		0.073776	0.695247
0.07384	2.06524		0.073851	0.772704		0.073832	0.711024		0.073856	0.672924		0.073827	0.920702		0.073836	0.960299		0.073837	1.62002		0.073857	0.694531
0.073921	2.0656		0.073933	0.772538		0.073914	0.71017		0.073938	0.672352		0.073908	0.920857		0.073918	0.96035		0.073919	1.61877		0.073939	0.693813
0.074003	2.06602		0.074014	0.772368		0.073995	0.709228		0.074019	0.671748		0.07399	0.920958		0.073999	0.96007		0.074	1.61794		0.07402	0.693335
0.074084	2.06642		0.074096	0.772131		0.074077	0.70844		0.074101	0.671112		0.074071	0.921061		0.074081	0.959555		0.074082	1.61762		0.074102	0.693287
0.074166	2.06679		0.074177	0.771599		0.074158	0.707694		0.074182	0.67051		0.074153	0.921158		0.074162	0.959019		0.074163	1.6174		0.074183	0.693353
0.074247	2.06718		0.074259	0.770973		0.07424	0.70717		0.074264	0.669892		0.074234	0.921249		0.074244	0.958514		0.074245	1.61713		0.074265	0.693418
0.074329	2.06744		0.07434	0.770392		0.074321	0.707717		0.074345	0.669642		0.074316	0.92164		0.074325	0.957627		0.074326	1.61728		0.074346	0.693451
0.07441	2.06748		0.074422	0.769784		0.074403	0.708596		0.074427	0.669774		0.074397	0.922031		0.074407	0.95662		0.074408	1.61766		0.074428	0.693409
0.074492	2.06727		0.074503	0.769574		0.074484	0.709534		0.074509	0.669994		0.074479	0.922423		0.074488	0.955521		0.074489	1.61808		0.074509	0.693575
0.074573	2.06704		0.074585	0.769634		0.074566	0.710469		0.07459	0.670234		0.07456	0.922499		0.07457	0.954418		0.074571	1.6185		0.074591	0.69373
0.074655	2.06669		0.074666	0.769708		0.074647	0.711192		0.074672	0.670193		0.074642	0.921921		0.074651	0.953526		0.074652	1.61883		0.074672	0.693914
0.074736	2.06615		0.074748	0.769776		0.074729	0.711593		0.074753	0.669399		0.074723	0.920816		0.074733	0.953172		0.074734	1.61829		0.074754	0.69433
0.074818	2.06579		0.074829	0.769883		0.07481	0.711806		0.074835	0.667885		0.074805	0.919759		0.074814	0.952738		0.074815	1.61759		0.074835	0.694661
0.074899	2.06551		0.074911	0.770138		0.074892	0.712011		0.074916	0.666485		0.074886	0.918696		0.074896	0.9523		0.074897	1.61677		0.074917	0.694899
0.074981	2.06522		0.074992	0.770464		0.074973	0.712239		0.074998	0.665061		0.074968	0.917534		0.074977	0.95186		0.074978	1.61596		0.074998	0.695126
0.075062	2.06503		0.075074	0.770796		0.075055	0.712493		0.075079	0.663549		0.075049	0.917311		0.075059	0.951338		0.07506	1.61551		0.07508	0.695354
0.075144	2.06476		0.075155	0.771221		0.075136	0.712825		0.075161	0.662961		0.075131	0.917183		0.07514	0.95101		0.075141	1.61523		0.075161	0.695104
0.075225	2.0644		0.075237	0.772432		0.075218	0.713183		0.075242	0.662507		0.075212	0.917054		0.075222	0.950786		0.075223	1.6149		0.075243	0.694846
0.075307	2.06404		0.075318	0.773421		0.075299	0.713549		0.075324	0.662055		0.075294	0.917211		0.075303	0.950563		0.075304	1.61456		0.075324	0.694593
0.075388	2.06386		0.0754	0.774388		0.075381	0.713863		0.075405	0.661821		0.075375	0.917554		0.075385	0.950397		0.075386	1.61414		0.075406	0.69432
0.07547	2.06405		0.075481	0.775399		0.075462	0.714201		0.075487	0.661945		0.075457	0.917828		0.075466	0.950396		0.075467	1.6134		0.075487	0.693752
0.075551	2.06442		0.075563	0.775802		0.075544	0.714558		0.075568	0.66164		0.075538	0.918087		0.075548	0.950468		0.075549	1.61284		0.075569	0.693185
0.075633	2.06482		0.075644	0.775272		0.075626	0.714911		0.07565	0.661324		0.07562	0.918244		0.075629	0.95054		0.07563	1.61223		0.07565	0.69271
0.075714	2.06526		0.075726	0.774649		0.075707	0.715244		0.075731	0.661022		0.075701	0.917465		0.075711	0.950614		0.075712	1.61164		0.075732	0.69227
0.075796	2.06566		0.075807	0.774058		0.075789	0.715477		0.075813	0.660468		0.075783	0.916481		0.075792	0.950595		0.075793	1.61113		0.075813	0.691833
0.075877	2.06596		0.075889	0.773426		0.07587	0.715523		0.075894	0.660171		0.075864	0.915462		0.075874	0.950487		0.075875	1.61083		0.075895	0.691648
0.075959	2.0661		0.07597	0.772806		0.075952	0.71557		0.075976	0.65996		0.075946	0.914446		0.075955	0.95036		0.075956	1.61064		0.075976	0.691245
0.07604	2.06624		0.076052	0.772109		0.076033	0.715614		0.076057	0.659723		0.076027	0.913997		0.076037	0.950225		0.076038	1.61044		0.076058	0.690885
0.076122	2.06627		0.076134	0.77146		0.076115	0.715784		0.076139	0.659622		0.076109	0.91434		0.076118	0.950087		0.076119	1.61033		0.076139	0.690506
0.076203	2.06596		0.076215	0.770759		0.076196	0.715738		0.07622	0.6599		0.07619	0.915198		0.0762	0.949869		0.076201	1.61104		0.076221	0.690573
0.076285	2.06552		0.076297	0.770186		0.076278	0.715561		0.076302	0.660274		0.076272	0.916046		0.076281	0.949614		0.076282	1.61225		0.076302	0.690993
0.076367	2.06503		0.076378	0.769598		0.076359	0.715395		0.076383	0.660676		0.076353	0.91696		0.076363	0.949373		0.076364	1.61348		0.076384	0.691431
0.076448	2.06457		0.07646	0.768934		0.076441	0.715149		0.076465	0.661041		0.076435	0.917779		0.076444	0.94912		0.076445	1.61475		0.076465	0.691929
0.07653	2.0641		0.076541	0.768271		0.076522	0.714724		0.076546	0.661425		0.076516	0.917514		0.076526	0.949105		0.076527	1.61569		0.076547	0.692324
0.076611	2.06367		0.076623	0.767612		0.076604	0.71467		0.076628	0.661936		0.076598	0.917038		0.076607	0.9492		0.076608	1.61569		0.076628	0.692385
0.076693	2.06322		0.076704	0.767158		0.076685	0.714645		0.076709	0.662575		0.076679	0.916582		0.076689	0.949278		0.07669	1.61536		0.07671	0.691933
0.076774	2.06272		0.076786	0.76679		0.076767	0.714618		0.076791	0.663214		0.076761	0.915955		0.07677	0.949361		0.076771	1.61504		0.076791	0.691483
0.076856	2.06227		0.076867	0.766407		0.076848	0.714434		0.076872	0.663777		0.076842	0.915305		0.076852	0.949449		0.076853	1.61467		0.076873	0.691032
0.076937	2.06213		0.076949	0.766045		0.07693	0.713446		0.076954	0.664		0.076924	0.914839		0.076934	0.949588		0.076934	1.61441		0.076954	0.690447
0.077019	2.06227		0.07703	0.765537		0.077011	0.711725		0.077035	0.66403		0.077005	0.914378		0.077015	0.949568		0.077016	1.61448		0.077036	0.690282
0.0771	2.06248		0.077112	0.764902		0.077093	0.71019		0.077117	0.664058		0.077087	0.913978		0.077097	0.949522		0.077097	1.61461		0.077117	0.690427
0.077182	2.06267		0.077193	0.764265		0.077174	0.708605		0.077198	0.66409		0.077168	0.914245		0.077178	0.949478		0.077179	1.61472		0.077199	0.69059
0.077263	2.06279		0.077275	0.763648		0.077256	0.707653		0.07728	0.664687		0.07725	0.915233		0.07726	0.949499		0.07726	1.61493		0.07728	0.690762
0.077345	2.06256		0.077356	0.762959		0.077337	0.706976		0.077361	0.66602		0.077331	0.91622		0.077341	0.949326		0.077342	1.61491		0.077362	0.691163
0.077426	2.06175		0.077438	0.762204		0.077419	0.706424		0.077443	0.667442		0.077413	0.917214		0.077423	0.948908		0.077423	1.61461		0.077444	0.691406
0.077508	2.06092		0.077519	0.761214		0.0775	0.705842		0.077524	0.668936		0.077495	0.917975		0.077504	0.948488		0.077505	1.6143		0.077525	0.691621
0.077589	2.06013		0.077601	0.760235		0.077582	0.705232		0.077606	0.67012		0.077576	0.917932		0.077586	0.947997		0.077587	1.61402		0.077607	0.691835
0.077671	2.05944		0.077682	0.759177		0.077663	0.704409		0.077687	0.670592		0.077658	0.917808		0.077667	0.947435		0.077668	1.61384		0.077688	0.692072
0.077752	2.05922		0.077764	0.758385		0.077745	0.703501		0.077769	0.670513		0.077739	0.917683		0.077749	0.947944		0.07775	1.61369		0.07777	0.692469
0.077834	2.0592		0.077845	0.757982		0.077826	0.702595		0.07785	0.670429		0.077821	0.917564		0.07783	0.948571		0.077831	1.61351		0.077851	0.692947
0.077915	2.05918		0.077927	0.758007		0.077908	0.701685		0.077932	0.670362		0.077902	0.91746		0.077912	0.949195		0.077913	1.61335		0.077933	0.693426
0.077997	2.05909		0.078008	0.758031		0.077989	0.700639		0.078013	0.670702		0.077984	0.916986		0.077993	0.949821		0.077994	1.61308		0.078014	0.693862
0.078078	2.05879		0.07809	0.758071		0.078071	0.699281		0.078095	0.671181		0.078065	0.916409		0.078075	0.949779		0.078076	1.61261		0.078096	0.693907
0.07816	2.05842		0.078171	0.758231		0.078152	0.698012		0.078177	0.67168		0.078147	0.915859		0.078156	0.949134		0.078157	1.61195		0.078177	0.6935
0.078241	2.05801		0.078253	0.75815		0.078234	0.696737		0.078258	0.672141		0.078228	0.915334		0.078238	0.948442		0.078239	1.61137		0.078259	0.693102
0.078323	2.05763		0.078334	0.757963		0.078315	0.695525		0.07834	0.672563		0.07831	0.914961		0.078319	0.947808		0.07832	1.61073		0.07834	0.692673
0.078404	2.05738		0.078416	0.75779		0.078397	0.694607		0.078421	0.67267		0.078391	0.914579		0.078401	0.947178		0.078402	1.60994		0.078422	0.692398
0.078486	2.05699		0.078497	0.757626		0.078478	0.693756		0.078503	0.672992		0.078473	0.914196		0.078482	0.947153		0.078483	1.60948		0.078503	0.692488
0.078567	2.05644		0.078579	0.757404		0.07856	0.692885		0.078584	0.673329		0.078554	0.91382		0.078564	0.947137		0.078565	1.60905		0.078585	0.692835
0.078649	2.05588		0.07866	0.757029		0.078641	0.69214		0.078666	0.673653		0.078636	0.912889		0.078645	0.94712		0.078646	1.60861		0.078666	0.693172
0.07873	2.0554		0.078742	0.756648		0.078723	0.691757		0.078747	0.673929		0.078717	0.911872		0.078727	0.947117		0.078728	1.60798		0.078748	0.693484
0.078812	2.05503		0.078823	0.756248		0.078804	0.69157		0.078829	0.674034		0.078799	0.910925		0.078808	0.947284		0.078809	1.6073		0.078829	0.693722
0.078893	2.05476		0.078905	0.756088		0.078886	0.691402		0.07891	0.674087		0.07888	0.909983		0.07889	0.947609		0.078891	1.60701		0.078911	0.693641
0.078975	2.0545		0.078986	0.756485		0.078967	0.691213		0.078992	0.67414		0.078962	0.909136		0.078971	0.947943		0.078972	1.60669		0.078992	0.69356
0.079056	2.05425		0.079068	0.757128		0.079049	0.690702		0.079073	0.674142		0.079043	0.909313		0.079053	0.948284		0.079054	1.60641		0.079074	0.693479
0.079138	2.05402		0.079149	0.757746		0.07913	0.69006		0.079155	0.67401		0.079125	0.909641		0.079134	0.94851		0.079135	1.60691		0.079155	0.693687
0.079219	2.05347		0.079231	0.758321		0.079212	0.689468		0.079236	0.674158		0.079206	0.909944		0.079216	0.948184		0.079217	1.60695		0.079237	0.693394
0.079301	2.05287		0.079313	0.7585		0.079293	0.688852		0.079318	0.674353		0.079288	0.910252		0.079297	0.947767		0.079298	1.60687		0.079318	0.692416
0.079382	2.05218		0.079394	0.757887		0.079375	0.68831		0.079399	0.674537		0.079369	0.910492		0.079379	0.947327		0.07938	1.60678		0.0794	0.691451
0.079464	2.05156		0.079476	0.757265		0.079456	0.688781		0.079481	0.674892		0.079451	0.910544		0.07946	0.946993		0.079461	1.60647		0.079481	0.690414
0.079545	2.05094		0.079557	0.756643		0.079538	0.689522		0.079562	0.675287		0.079532	0.910755		0.079542	0.946754		0.079543	1.60604		0.079563	0.688617
0.079627	2.05144		0.079639	0.756033		0.079619	0.690224		0.079644	0.67561		0.079614	0.910984		0.079623	0.946452		0.079624	1.60588		0.079644	0.687577
0.079708	2.05204		0.07972	0.755407		0.079701	0.690954		0.079725	0.675904		0.079695	0.911212		0.079705	0.946145		0.079706	1.60571		0.079726	0.686562
0.07979	2.05258		0.079802	0.754823		0.079783	0.691484		0.079807	0.676116		0.079777	0.91115		0.079786	0.945872		0.079787	1.60561		0.079807	0.685621
0.079871	2.05352		0.079883	0.754246		0.079864	0.692079		0.079888	0.675916		0.079858	0.910544		0.079868	0.946031		0.079869	1.60598		0.079889	0.6848
0.079953	2.05446		0.079965	0.753713		0.079946	0.692959		0.07997	0.675613		0.07994	0.90956		0.079949	0.946797		0.07995	1.60633		0.07997	0.684466
0.080034	2.05509		0.080046	0.753503		0.080027	0.693837		0.080051	0.675329		0.080021	0.908612		0.080031	0.947686		0.080032	1.60666		0.080052	0.684632
0.080116	2.05581		0.080128	0.75382		0.080109	0.694663		0.080133	0.675053		0.080103	0.90764		0.080112	0.948574		0.080113	1.60699		0.080133	0.684826
0.080197	2.05644		0.080209	0.754137		0.08019	0.695463		0.080214	0.675119		0.080184	0.906759		0.080194	0.948862		0.080195	1.60732		0.080215	0.684975
0.080279	2.05656		0.080291	0.754469		0.080272	0.695536		0.080296	0.675539		0.080266	0.90563		0.080275	0.948509		0.080276	1.60776		0.080296	0.684876
0.08036	2.05671		0.080372	0.754458		0.080353	0.695571		0.080377	0.676003		0.080347	0.904482		0.080357	0.948345		0.080358	1.60845		0.080378	0.684477
0.080442	2.05688		0.080454	0.753426		0.080435	0.695609		0.080459	0.676506		0.080429	0.903313		0.080438	0.948182		0.080439	1.60918		0.080459	0.683969
0.080523	2.05704		0.080535	0.752137		0.080516	0.69582		0.08054	0.677019		0.08051	0.902425		0.08052	0.948129		0.080521	1.60989		0.080541	0.683495
0.080605	2.05723		0.080617	0.750848		0.080598	0.696551		0.080622	0.677579		0.080592	0.90217		0.080601	0.948911		0.080602	1.61077		0.080622	0.683285
0.080687	2.05733		0.080698	0.74963		0.080679	0.697447		0.080703	0.678242		0.080673	0.902252		0.080683	0.949539		0.080684	1.61139		0.080704	0.683588
0.080768	2.05729		0.08078	0.748742		0.080761	0.698334		0.080785	0.678859		0.080755	0.902335		0.080764	0.950139		0.080765	1.61179		0.080785	0.684177
0.08085	2.05725		0.080861	0.74813		0.080842	0.699165		0.080866	0.679476		0.080836	0.902417		0.080846	0.950738		0.080847	1.61218		0.080867	0.684752
0.080931	2.05727		0.080943	0.747518		0.080924	0.699821		0.080948	0.679965		0.080918	0.902542		0.080927	0.951131		0.080928	1.61247		0.080948	0.685306
0.081013	2.0576		0.081024	0.746905		0.081005	0.700533		0.081029	0.680186		0.080999	0.902879		0.081009	0.951153		0.08101	1.61243		0.08103	0.6855
0.081094	2.05825		0.081106	0.746445		0.081087	0.701275		0.081111	0.68018		0.081081	0.903287		0.08109	0.951185		0.081091	1.61221		0.081112	0.685292
0.081176	2.05905		0.081187	0.746237		0.081168	0.702005		0.081192	0.680174		0.081162	0.903693		0.081172	0.951218		0.081173	1.61197		0.081193	0.685008
0.081257	2.05979		0.081269	0.746089		0.08125	0.702602		0.081274	0.680187		0.081244	0.903984		0.081253	0.95125		0.081254	1.61175		0.081275	0.684745
0.081339	2.06044		0.08135	0.745942		0.081331	0.702681		0.081355	0.680302		0.081325	0.903801		0.081335	0.950956		0.081336	1.61103		0.081356	0.684611
0.08142	2.06038		0.081432	0.745637		0.081413	0.70246		0.081437	0.680162		0.081407	0.903104		0.081416	0.949903		0.081417	1.61074		0.081438	0.684681
0.081502	2.05987		0.081513	0.744812		0.081494	0.702227		0.081518	0.67997		0.081488	0.902395		0.081498	0.948636		0.081499	1.61062		0.081519	0.684787
0.081583	2.05938		0.081595	0.744432		0.081576	0.702		0.0816	0.679777		0.08157	0.901683		0.08158	0.947438		0.08158	1.61051		0.081601	0.684894
0.081665	2.05891		0.081676	0.744122		0.081657	0.701601		0.081681	0.679367		0.081651	0.901092		0.081661	0.94655		0.081662	1.6106		0.081682	0.685089
0.081746	2.05894		0.081758	0.743789		0.081739	0.701156		0.081763	0.678916		0.081733	0.900832		0.081743	0.946331		0.081743	1.61109		0.081764	0.6864
0.081828	2.06006		0.081839	0.744166		0.08182	0.700692		0.081845	0.678633		0.081814	0.90069		0.081824	0.946319		0.081825	1.61142		0.081845	0.687453
0.081909	2.06116		0.081921	0.744624		0.081902	0.700223		0.081926	0.678359		0.081896	0.900549		0.081906	0.94631		0.081906	1.61174		0.081927	0.688491
0.081991	2.06233		0.082002	0.74485		0.081983	0.699702		0.082008	0.678107		0.081977	0.900301		0.081987	0.946301		0.081988	1.61205		0.082008	0.689453
0.082072	2.06265		0.082084	0.745076		0.082065	0.698831		0.082089	0.677994		0.082059	0.899948		0.082069	0.946449		0.08207	1.61204		0.08209	0.6902
0.082154	2.06168		0.082165	0.745284		0.082146	0.697854		0.082171	0.678217		0.08214	0.899651		0.08215	0.947047		0.082151	1.61217		0.082171	0.690236
0.082235	2.0604		0.082247	0.745341		0.082228	0.696801		0.082252	0.678572		0.082222	0.899349		0.082232	0.947798		0.082233	1.61238		0.082253	0.690131
0.082317	2.05908		0.082328	0.7449		0.082309	0.695746		0.082334	0.678927		0.082303	0.899094		0.082313	0.948496		0.082314	1.6126		0.082334	0.690017
0.082398	2.05773		0.08241	0.744435		0.082391	0.69414		0.082415	0.679259		0.082385	0.899276		0.082395	0.948966		0.082396	1.61287		0.082416	0.689896
0.08248	2.05728		0.082492	0.743993		0.082472	0.69287		0.082497	0.679298		0.082466	0.898951		0.082476	0.9488		0.082477	1.61313		0.082497	0.68905
0.082561	2.05773		0.082573	0.743104		0.082554	0.691661		0.082578	0.678885		0.082548	0.898535		0.082558	0.948414		0.082559	1.61311		0.082579	0.687946
0.082643	2.0583		0.082655	0.742334		0.082635	0.690323		0.08266	0.678425		0.082629	0.898098		0.082639	0.948004		0.08264	1.61309		0.08266	0.686783
0.082724	2.05885		0.082736	0.741736		0.082717	0.689669		0.082741	0.677988		0.082711	0.897764		0.082721	0.947593		0.082722	1.61307		0.082742	0.685685
0.082806	2.05935		0.082818	0.741162		0.082798	0.689374		0.082823	0.677397		0.082792	0.897932		0.082802	0.946938		0.082803	1.6128		0.082823	0.684722
0.082887	2.05914		0.082899	0.740779		0.08288	0.68902		0.082904	0.67746		0.082874	0.898625		0.082884	0.945997		0.082885	1.61234		0.082905	0.684276
0.082969	2.05849		0.082981	0.741233		0.082961	0.688622		0.082986	0.67761		0.082955	0.899299		0.082965	0.945035		0.082966	1.6118		0.082986	0.684138
0.08305	2.05785		0.083062	0.742205		0.083043	0.688183		0.083067	0.677752		0.083037	0.899961		0.083047	0.944043		0.083048	1.61131		0.083068	0.683996
0.083132	2.0572		0.083144	0.74315		0.083124	0.687456		0.083149	0.677875		0.083119	0.900056		0.083128	0.943252		0.083129	1.61091		0.083149	0.683836
0.083213	2.05677		0.083225	0.744078		0.083206	0.686981		0.08323	0.677837		0.0832	0.899805		0.08321	0.942749		0.083211	1.61087		0.083231	0.683294
0.083295	2.05614		0.083307	0.744866		0.083287	0.686527		0.083312	0.677631		0.083282	0.899509		0.083291	0.942235		0.083292	1.61084		0.083312	0.682933
0.083376	2.05552		0.083388	0.744672		0.083369	0.686073		0.083393	0.677425		0.083363	0.899209		0.083373	0.941753		0.083374	1.61081		0.083394	0.682633
0.083458	2.05485		0.08347	0.74414		0.08345	0.685572		0.083475	0.677223		0.083445	0.89883		0.083454	0.94127		0.083455	1.61078		0.083475	0.682338
0.083539	2.05406		0.083551	0.743645		0.083532	0.684829		0.083556	0.677273		0.083526	0.89828		0.083536	0.940728		0.083537	1.61087		0.083557	0.682185
0.083621	2.05341		0.083633	0.743093		0.083613	0.683961		0.083638	0.677071		0.083608	0.897824		0.083617	0.940061		0.083618	1.61158		0.083638	0.68207
0.083702	2.05312		0.083714	0.742571		0.083695	0.683094		0.083719	0.676831		0.083689	0.897397		0.083699	0.939386		0.0837	1.61239		0.08372	0.681718
0.083784	2.05279		0.083796	0.742623		0.083776	0.682357		0.083801	0.676573		0.083771	0.89694		0.08378	0.938658		0.083781	1.61326		0.083801	0.681347
0.083865	2.05265		0.083877	0.74273		0.083858	0.68212		0.083882	0.676397		0.083852	0.89708		0.083862	0.938251		0.083863	1.61396		0.083883	0.680982
0.083947	2.05329		0.083959	0.742837		0.083939	0.681773		0.083964	0.676712		0.083934	0.896648		0.083943	0.939064		0.083944	1.61389		0.083964	0.680597
0.084028	2.0538		0.08404	0.7426		0.084021	0.681403		0.084045	0.677494		0.084015	0.895755		0.084025	0.940751		0.084026	1.6134		0.084046	0.67986
0.08411	2.05435		0.084122	0.74141		0.084102	0.681033		0.084127	0.678404		0.084097	0.894892		0.084106	0.942337		0.084107	1.61293		0.084127	0.67905
0.084191	2.05485		0.084203	0.739821		0.084184	0.680699		0.084208	0.67921		0.084178	0.893853		0.084188	0.944026		0.084189	1.61239		0.084209	0.678344
0.084273	2.05489		0.084285	0.738233		0.084266	0.68086		0.08429	0.679806		0.08426	0.892814		0.084269	0.945145		0.08427	1.61215		0.08429	0.677709
0.084354	2.05388		0.084366	0.736722		0.084347	0.681806		0.084371	0.680574		0.084341	0.892395		0.084351	0.945461		0.084352	1.61244		0.084372	0.677851
0.084436	2.05278		0.084448	0.735864		0.084429	0.682751		0.084453	0.681543		0.084423	0.892043		0.084432	0.9456		0.084433	1.61298		0.084453	0.678391
0.084517	2.05159		0.084529	0.735424		0.08451	0.683625		0.084534	0.682512		0.084504	0.891679		0.084514	0.94573		0.084515	1.61348		0.084535	0.678949
0.084599	2.05046		0.084611	0.735011		0.084592	0.684849		0.084616	0.683346		0.084586	0.891258		0.084595	0.945639		0.084596	1.61389		0.084616	0.679523
0.08468	2.05036		0.084692	0.734595		0.084673	0.685077		0.084697	0.683848		0.084667	0.891016		0.084677	0.945295		0.084678	1.61395		0.084698	0.680172
0.084762	2.05097		0.084774	0.734548		0.084755	0.685056		0.084779	0.684341		0.084749	0.890862		0.084758	0.945104		0.084759	1.61383		0.084779	0.680561
0.084843	2.0517		0.084855	0.734714		0.084836	0.685034		0.08486	0.684805		0.08483	0.890705		0.08484	0.944903		0.084841	1.61371		0.084861	0.680894
0.084925	2.05235		0.084937	0.73485		0.084918	0.684791		0.084942	0.685334		0.084912	0.890771		0.084921	0.944745		0.084922	1.61359		0.084943	0.681208
0.085006	2.05245		0.085018	0.734987		0.084999	0.684311		0.085023	0.686437		0.084993	0.891342		0.085003	0.94484		0.085004	1.61374		0.085024	0.681553
0.085088	2.05169		0.0851	0.73501		0.085081	0.683701		0.085105	0.687626		0.085075	0.891888		0.085084	0.944538		0.085085	1.61387		0.085106	0.68197
0.08517	2.05095		0.085181	0.734621		0.085162	0.683069		0.085186	0.688664		0.085156	0.892447		0.085166	0.944101		0.085167	1.61399		0.085187	0.682425
0.085251	2.0501		0.085263	0.733743		0.085244	0.68252		0.085268	0.689698		0.085238	0.892956		0.085247	0.943698		0.085248	1.61411		0.085269	0.682927
0.085333	2.04944		0.085344	0.732888		0.085325	0.682082		0.08535	0.690593		0.085319	0.892914		0.085329	0.943344		0.08533	1.61426		0.08535	0.683394
0.085414	2.04953		0.085426	0.732017		0.085407	0.682145		0.085431	0.690862		0.085401	0.892566		0.08541	0.943287		0.085411	1.6146		0.085432	0.683396
0.085496	2.04932		0.085507	0.730861		0.085488	0.682366		0.085513	0.690896		0.085482	0.892174		0.085492	0.943451		0.085493	1.61503		0.085513	0.683194
0.085577	2.04906		0.085589	0.729529		0.08557	0.682604		0.085594	0.690905		0.085564	0.891755		0.085573	0.943606		0.085574	1.61545		0.085595	0.682961
0.085659	2.04879		0.085671	0.728118		0.085651	0.682643		0.085676	0.690923		0.085645	0.891451		0.085655	0.943773		0.085656	1.61588		0.085676	0.682731
0.08574	2.04864		0.085752	0.726796		0.085733	0.682437		0.085757	0.69112		0.085727	0.89137		0.085736	0.943928		0.085737	1.6163		0.085758	0.682399
0.085822	2.04902		0.085834	0.725551		0.085814	0.682128		0.085839	0.691328		0.085808	0.891577		0.085818	0.943434		0.085819	1.61661		0.085839	0.681829
0.085903	2.04989		0.085915	0.72533		0.085896	0.681812		0.08592	0.691493		0.08589	0.891811		0.085899	0.942828		0.0859	1.61687		0.085921	0.681345
0.085985	2.05083		0.085997	0.72533		0.085977	0.681549		0.086002	0.691638		0.085971	0.89204		0.085981	0.942177		0.085982	1.61714		0.086002	0.680861
0.086066	2.05165		0.086078	0.725342		0.086059	0.681512		0.086083	0.691901		0.086053	0.892162		0.086062	0.941616		0.086063	1.61732		0.086084	0.680394
0.086148	2.05196		0.08616	0.725353		0.08614	0.681762		0.086165	0.692439		0.086134	0.892126		0.086144	0.941497		0.086145	1.61698		0.086165	0.68024
0.086229	2.05125		0.086241	0.724902		0.086222	0.68208		0.086246	0.69324		0.086216	0.891967		0.086226	0.941981		0.086226	1.61671		0.086247	0.68009
0.086311	2.05042		0.086323	0.724035		0.086303	0.682395		0.086328	0.693945		0.086297	0.891804		0.086307	0.942463		0.086308	1.61643		0.086328	0.679899
0.086392	2.04951		0.086404	0.723195		0.086385	0.682817		0.086409	0.694661		0.086379	0.891716		0.086389	0.942964		0.086389	1.61615		0.08641	0.679715
0.086474	2.04881		0.086486	0.722353		0.086466	0.683429		0.086491	0.694933		0.08646	0.892824		0.08647	0.942299		0.086471	1.61633		0.086491	0.679626
0.086555	2.04833		0.086567	0.721566		0.086548	0.684022		0.086572	0.694513		0.086542	0.89386		0.086552	0.940805		0.086553	1.61685		0.086573	0.679939
0.086637	2.04793		0.086649	0.721694		0.086629	0.684631		0.086654	0.693784		0.086623	0.894879		0.086633	0.939151		0.086634	1.61737		0.086654	0.680467
0.086718	2.04757		0.08673	0.721856		0.086711	0.685227		0.086735	0.692999		0.086705	0.895942		0.086715	0.937577		0.086716	1.61788		0.086736	0.68098
0.0868	2.04718		0.086812	0.722009		0.086792	0.68497		0.086817	0.692244		0.086786	0.896448		0.086796	0.936293		0.086797	1.61822		0.086817	0.681545
0.086881	2.04722		0.086893	0.722164		0.086874	0.684559		0.086898	0.691153		0.086868	0.89655		0.086878	0.935923		0.086879	1.61777		0.086899	0.681473
0.086963	2.04741		0.086975	0.722002		0.086955	0.684194		0.08698	0.690286		0.086949	0.89672		0.086959	0.935808		0.08696	1.61709		0.08698	0.680982
0.087044	2.04763		0.087056	0.721557		0.087037	0.683867		0.087061	0.689367		0.087031	0.89687		0.087041	0.935719		0.087042	1.61636		0.087062	0.680417
0.087126	2.04783		0.087138	0.721093		0.087118	0.683874		0.087143	0.6885		0.087112	0.896979		0.087122	0.935613		0.087123	1.61574		0.087143	0.679892
0.087207	2.04772		0.087219	0.720627		0.0872	0.684735		0.087224	0.687635		0.087194	0.896931		0.087204	0.935327		0.087205	1.61527		0.087225	0.679451
0.087289	2.04704		0.087301	0.720198		0.087281	0.685273		0.087306	0.686943		0.087275	0.897222		0.087285	0.935367		0.087286	1.61542		0.087306	0.679398
0.08737	2.04618		0.087382	0.720036		0.087363	0.685829		0.087387	0.686431		0.087357	0.897621		0.087367	0.935588		0.087368	1.61565		0.087388	0.679392
0.087452	2.04544		0.087464	0.720755		0.087444	0.686338		0.087469	0.685921		0.087438	0.898022		0.087448	0.935793		0.087449	1.61586		0.087469	0.679389
0.087533	2.04456		0.087545	0.721475		0.087526	0.686975		0.08755	0.685431		0.08752	0.898472		0.08753	0.936211		0.087531	1.61613		0.087551	0.679386
0.087615	2.044		0.087627	0.722197		0.087607	0.687719		0.087632	0.685095		0.087601	0.898669		0.087611	0.93701		0.087612	1.61642		0.087632	0.679375
0.087696	2.04317		0.087708	0.723096		0.087689	0.688447		0.087713	0.684658		0.087683	0.898528		0.087693	0.937673		0.087694	1.61658		0.087714	0.679657
0.087778	2.04238		0.08779	0.723683		0.08777	0.689231		0.087795	0.684144		0.087764	0.898381		0.087774	0.93839		0.087775	1.61672		0.087795	0.680113
0.087859	2.04152		0.087871	0.724071		0.087852	0.689781		0.087876	0.683658		0.087846	0.898257		0.087856	0.939044		0.087857	1.61687		0.087877	0.680559
0.087941	2.04094		0.087953	0.724439		0.087933	0.68985		0.087958	0.683245		0.087927	0.898229		0.087937	0.939471		0.087938	1.6169		0.087958	0.681036
0.088022	2.04092		0.088034	0.724836		0.088015	0.689833		0.088039	0.683059		0.088009	0.898238		0.088019	0.939329		0.08802	1.61675		0.08804	0.681677
0.088104	2.04119		0.088116	0.72521		0.088096	0.689815		0.088121	0.68293		0.08809	0.89825		0.0881	0.938997		0.088101	1.61658		0.088121	0.682324
0.088185	2.04145		0.088197	0.725531		0.088178	0.689804		0.088202	0.682797		0.088172	0.898262		0.088182	0.938644		0.088183	1.61642		0.088203	0.682983
0.088267	2.04171		0.088279	0.72583		0.088259	0.689877		0.088284	0.682683		0.088253	0.898145		0.088263	0.938488		0.088264	1.61633		0.088284	0.683672
0.088348	2.04137		0.08836	0.726135		0.088341	0.690298		0.088365	0.682655		0.088335	0.897809		0.088345	0.938867		0.088346	1.61637		0.088366	0.684191
0.08843	2.04035		0.088442	0.726305		0.088423	0.690738		0.088447	0.682885		0.088416	0.897384		0.088426	0.939185		0.088427	1.6164		0.088447	0.684163
0.088511	2.03933		0.088523	0.725947		0.088504	0.691208		0.088528	0.683117		0.088498	0.896962		0.088508	0.939485		0.088509	1.61643		0.088529	0.683977
0.088593	2.03824		0.088605	0.725406		0.088586	0.6916		0.08861	0.683393		0.088579	0.896545		0.088589	0.939797		0.08859	1.61646		0.08861	0.683792
0.088674	2.03754		0.088687	0.724861		0.088667	0.691526		0.088691	0.683561		0.088661	0.896322		0.088671	0.939429		0.088672	1.61648		0.088692	0.683645
0.088756	2.03747		0.088768	0.724315		0.088749	0.691081		0.088773	0.683102		0.088743	0.896161		0.088752	0.938875		0.088753	1.61674		0.088774	0.683725
0.088837	2.03756		0.08885	0.723932		0.08883	0.6906		0.088854	0.681862		0.088824	0.896005		0.088834	0.938325		0.088835	1.61707		0.088855	0.684194
0.088919	2.03763		0.088931	0.724372		0.088912	0.690155		0.088936	0.680615		0.088906	0.895847		0.088915	0.937767		0.088916	1.61741		0.088937	0.684638
0.089	2.03771		0.089013	0.724988		0.088993	0.689629		0.089018	0.679395		0.088987	0.895711		0.088997	0.93736		0.088998	1.61767		0.089018	0.685123
0.089082	2.03768		0.089094	0.725599		0.089075	0.689276		0.089099	0.678733		0.089069	0.895576		0.089078	0.937485		0.089079	1.61759		0.0891	0.685335
0.089163	2.03752		0.089176	0.726232		0.089156	0.688906		0.089181	0.678594		0.08915	0.895321		0.08916	0.937486		0.089161	1.61719		0.089181	0.685457
0.089245	2.03733		0.089257	0.726531		0.089238	0.688529		0.089262	0.67858		0.089232	0.895073		0.089241	0.937473		0.089242	1.61676		0.089263	0.685609
0.089326	2.03713		0.089339	0.726385		0.089319	0.688129		0.089344	0.678568		0.089313	0.894816		0.089323	0.937459		0.089324	1.61639		0.089344	0.685757
0.089408	2.0369		0.08942	0.72622		0.089401	0.687564		0.089425	0.678433		0.089395	0.894475		0.089404	0.937165		0.089405	1.61639		0.089426	0.685967
0.08949	2.03677		0.089502	0.726076		0.089482	0.687133		0.089507	0.678396		0.089476	0.894084		0.089486	0.937015		0.089487	1.61661		0.089507	0.686429
0.089571	2.03702		0.089583	0.726024		0.089564	0.686703		0.089588	0.678898		0.089558	0.893659		0.089567	0.93702		0.089568	1.61689		0.089589	0.68611
0.089653	2.03727		0.089665	0.726327		0.089645	0.686288		0.08967	0.679425		0.089639	0.893278		0.089649	0.937025		0.08965	1.61716		0.08967	0.685769
0.089734	2.03752		0.089746	0.726689		0.089727	0.686234		0.089751	0.679953		0.089721	0.892668		0.08973	0.936919		0.089731	1.61719		0.089752	0.685447
0.089816	2.03783		0.089828	0.727035		0.089808	0.686643		0.089833	0.680194		0.089802	0.891778		0.089812	0.936287		0.089813	1.61695		0.089833	0.685047
0.089897	2.03784		0.089909	0.726781		0.08989	0.687148		0.089914	0.680147		0.089884	0.890973		0.089893	0.935292		0.089894	1.61691		0.089915	0.684915
0.089979	2.03771		0.089991	0.726041		0.089971	0.687707		0.089996	0.680014		0.089965	0.890205		0.089975	0.93433		0.089976	1.61688		0.089996	0.685248
0.09006	2.03761		0.090072	0.725251		0.090053	0.688186		0.090077	0.67988		0.090047	0.889437		0.090056	0.933294		0.090057	1.61686		0.090078	0.685605
0.090142	2.03754		0.090154	0.724458		0.090134	0.688687		0.090159	0.67981		0.090128	0.889085		0.090138	0.932362		0.090139	1.61699		0.090159	0.685876
0.090223	2.03775		0.090235	0.723817		0.090216	0.689399		0.09024	0.68017		0.09021	0.888189		0.090219	0.931789		0.09022	1.61669		0.090241	0.685726
0.090305	2.0381		0.090317	0.723717		0.090297	0.690184		0.090322	0.680944		0.090291	0.887111		0.090301	0.931434		0.090302	1.61635		0.090322	0.685111
0.090386	2.03848		0.090398	0.722772		0.090379	0.69088		0.090403	0.681713		0.090373	0.886106		0.090382	0.931082		0.090383	1.61594		0.090404	0.684349
0.090468	2.03887		0.09048	0.721747		0.09046	0.691667		0.090485	0.682492		0.090454	0.884998		0.090464	0.930867		0.090465	1.61563		0.090485	0.683657
0.090549	2.03887		0.090561	0.720696		0.090542	0.692256		0.090566	0.683185		0.090536	0.884288		0.090545	0.931008		0.090546	1.61529		0.090567	0.682862
0.090631	2.03875		0.090643	0.719737		0.090623	0.692838		0.090648	0.683114		0.090617	0.884505		0.090627	0.930275		0.090628	1.61478		0.090648	0.6824
0.090712	2.03863		0.090724	0.719167		0.090705	0.693418		0.090729	0.682806		0.090699	0.884713		0.090708	0.929419		0.090709	1.61427		0.09073	0.682469
0.090794	2.03849		0.090806	0.719083		0.090786	0.69385		0.090811	0.682519		0.09078	0.884934		0.09079	0.928564		0.090791	1.61373		0.090811	0.682559
0.090875	2.03847		0.090887	0.718996		0.090868	0.694107		0.090892	0.682152		0.090862	0.885222		0.090872	0.927838		0.090872	1.61323		0.090893	0.682854
0.090957	2.03868		0.090969	0.718977		0.090949	0.694299		0.090974	0.68174		0.090943	0.885171		0.090953	0.927231		0.090954	1.61285		0.090974	0.683506
0.091038	2.03876		0.09105	0.719472		0.091031	0.694508		0.091055	0.681618		0.091025	0.885008		0.091035	0.926824		0.091036	1.61254		0.091056	0.683878
0.09112	2.03884		0.091132	0.719677		0.091112	0.694742		0.091137	0.681495		0.091106	0.884845		0.091116	0.926446		0.091117	1.61224		0.091137	0.684137
0.091201	2.03893		0.091213	0.719828		0.091194	0.695349		0.091218	0.681444		0.091188	0.884676		0.091198	0.926031		0.091199	1.61178		0.091219	0.684394
0.091283	2.03893		0.091295	0.719976		0.091275	0.695519		0.0913	0.682328		0.091269	0.88443		0.091279	0.925582		0.09128	1.61116		0.0913	0.684387
0.091364	2.03888		0.091376	0.719743		0.091357	0.695399		0.091381	0.683223		0.091351	0.884062		0.091361	0.925327		0.091362	1.61072		0.091382	0.684354
0.091446	2.03883		0.091458	0.719063		0.091438	0.695282		0.091463	0.684183		0.091432	0.883714		0.091442	0.925112		0.091443	1.61029		0.091463	0.684621
0.091527	2.03879		0.091539	0.718803		0.09152	0.695134		0.091544	0.685035		0.091514	0.883329		0.091524	0.924912		0.091525	1.60985		0.091545	0.684889
0.091609	2.03876		0.091621	0.71855		0.091601	0.69482		0.091626	0.685832		0.091595	0.883082		0.091605	0.924788		0.091606	1.6098		0.091626	0.685162
0.09169	2.03879		0.091702	0.718285		0.091683	0.694405		0.091707	0.686234		0.091677	0.883005		0.091687	0.924692		0.091688	1.6098		0.091708	0.685335
0.091772	2.03865		0.091784	0.718604		0.091764	0.693985		0.091789	0.686794		0.091758	0.882972		0.091768	0.924468		0.091769	1.60974		0.091789	0.684991
0.091853	2.03852		0.091866	0.718349		0.091846	0.693539		0.09187	0.687294		0.09184	0.882937		0.09185	0.924239		0.091851	1.60969		0.091871	0.684588
0.091935	2.03839		0.091947	0.717816		0.091927	0.692997		0.091952	0.687825		0.091921	0.882918		0.091931	0.923981		0.091932	1.60956		0.091952	0.684232
0.092016	2.03785		0.092029	0.71728		0.092009	0.69272		0.092033	0.68775		0.092003	0.883018		0.092013	0.923331		0.092014	1.60945		0.092034	0.684166
0.092098	2.03784		0.09211	0.716582		0.09209	0.692558		0.092115	0.687801		0.092084	0.883296		0.092094	0.922952		0.092095	1.60974		0.092115	0.684831
0.092179	2.03802		0.092192	0.716049		0.092172	0.692397		0.092196	0.688017		0.092166	0.883588		0.092176	0.92266		0.092177	1.61005		0.092197	0.685643
0.092261	2.0382		0.092273	0.716388		0.092253	0.692169		0.092278	0.688222		0.092247	0.883855		0.092257	0.922366		0.092258	1.61032		0.092278	0.686471
0.092342	2.03849		0.092355	0.716714		0.092335	0.691379		0.092359	0.688493		0.092329	0.884021		0.092339	0.922276		0.09234	1.61038		0.09236	0.687284
0.092424	2.03902		0.092436	0.717058		0.092416	0.690358		0.092441	0.688769		0.09241	0.883689		0.09242	0.922523		0.092421	1.61004		0.092441	0.687522
0.092505	2.03915		0.092518	0.717415		0.092498	0.68938		0.092523	0.688307		0.092492	0.883248		0.092502	0.923026		0.092503	1.6096		0.092523	0.687117
0.092587	2.03924		0.092599	0.716947		0.092579	0.688327		0.092604	0.68773		0.092573	0.88278		0.092583	0.923578		0.092584	1.60919		0.092605	0.686618
0.092668	2.03932		0.092681	0.71633		0.092661	0.687114		0.092686	0.687204		0.092655	0.882547		0.092665	0.924088		0.092666	1.6089		0.092686	0.686139
0.09275	2.03923		0.092762	0.71571		0.092743	0.686376		0.092767	0.686167		0.092736	0.882966		0.092746	0.92424		0.092747	1.60895		0.092768	0.685798
0.092831	2.03921		0.092844	0.715427		0.092824	0.685868		0.092849	0.685282		0.092818	0.883712		0.092828	0.924419		0.092829	1.60875		0.092849	0.686012
0.092913	2.03928		0.092925	0.715619		0.092906	0.685327		0.09293	0.684732		0.092899	0.884466		0.092909	0.924656		0.09291	1.60855		0.092931	0.686294
0.092994	2.03934		0.093007	0.715509		0.092987	0.684879		0.093012	0.684165		0.092981	0.885147		0.092991	0.92491		0.092992	1.60836		0.093012	0.686597
0.093076	2.03941		0.093088	0.715393		0.093069	0.684513		0.093093	0.683917		0.093062	0.885055		0.093072	0.925582		0.093073	1.60839		0.093094	0.686895
0.093157	2.03951		0.09317	0.715237		0.09315	0.684064		0.093175	0.684294		0.093144	0.884455		0.093154	0.926907		0.093155	1.6089		0.093175	0.686515
0.093239	2.03971		0.093251	0.714507		0.093232	0.683558		0.093256	0.684629		0.093225	0.883835		0.093235	0.927823		0.093236	1.60971		0.093257	0.685705
0.09332	2.03992		0.093333	0.714344		0.093313	0.683087		0.093338	0.684973		0.093307	0.883233		0.093317	0.928794		0.093318	1.61046		0.093338	0.684936
0.093402	2.04014		0.093414	0.714368		0.093395	0.682625		0.093419	0.68529		0.093388	0.882721		0.093398	0.929698		0.093399	1.61117		0.09342	0.684115
0.093483	2.04048		0.093496	0.714391		0.093476	0.682134		0.093501	0.68534		0.09347	0.882593		0.09348	0.930444		0.093481	1.61171		0.093501	0.683453
0.093565	2.04097		0.093577	0.714542		0.093558	0.681625		0.093582	0.685069		0.093551	0.882536		0.093561	0.93095		0.093562	1.61193		0.093583	0.683235
0.093646	2.04147		0.093659	0.714656		0.093639	0.681105		0.093664	0.684552		0.093633	0.882487		0.093643	0.931379		0.093644	1.61214		0.093664	0.683102
0.093728	2.04197		0.09374	0.714103		0.093721	0.680778		0.093745	0.684012		0.093714	0.882431		0.093724	0.931793		0.093725	1.61235		0.093746	0.682956
0.093809	2.04246		0.093822	0.713554		0.093802	0.681095		0.093827	0.683581		0.093796	0.88249		0.093806	0.932168		0.093807	1.61239		0.093827	0.682774
0.093891	2.0429		0.093903	0.712996		0.093884	0.681391		0.093908	0.683409		0.093877	0.882362		0.093887	0.932322		0.093888	1.61238		0.093909	0.682274
0.093973	2.04299		0.093985	0.711901		0.093965	0.681718		0.09399	0.683636		0.093959	0.882009		0.093969	0.932516		0.09397	1.61242		0.09399	0.681773
0.094054	2.04307		0.094066	0.711196		0.094047	0.682031		0.094071	0.683925		0.09404	0.881666		0.09405	0.932701		0.094051	1.61245		0.094072	0.681305
0.094136	2.04315		0.094148	0.71071		0.094128	0.682447		0.094153	0.684202		0.094122	0.881309		0.094132	0.932891		0.094133	1.61252		0.094153	0.680806
0.094217	2.04334		0.094229	0.710221		0.09421	0.682788		0.094234	0.68439		0.094203	0.880797		0.094213	0.933203		0.094214	1.61277		0.094235	0.68055
0.094299	2.04351		0.094311	0.709944		0.094291	0.683088		0.094316	0.684336		0.094285	0.880222		0.094295	0.933515		0.094296	1.61328		0.094316	0.68079
0.09438	2.04357		0.094392	0.710314		0.094373	0.68338		0.094397	0.684085		0.094367	0.879609		0.094376	0.933712		0.094377	1.61381		0.094398	0.68136
0.094462	2.04362		0.094474	0.710323		0.094454	0.683597		0.094479	0.683844		0.094448	0.878996		0.094458	0.933917		0.094459	1.61437		0.094479	0.681907
0.094543	2.04357		0.094555	0.71032		0.094536	0.683449		0.09456	0.683527		0.09453	0.878233		0.094539	0.934072		0.09454	1.61462		0.094561	0.682438
0.094625	2.04273		0.094637	0.710317		0.094617	0.683321		0.094642	0.682783		0.094611	0.877626		0.094621	0.93391		0.094622	1.61449		0.094642	0.682698
0.094706	2.04179		0.094718	0.709302		0.094699	0.68319		0.094723	0.682191		0.094693	0.877178		0.094702	0.934139		0.094703	1.61423		0.094724	0.682295
0.094788	2.04084		0.0948	0.707719		0.09478	0.68307		0.094805	0.681632		0.094774	0.87673		0.094784	0.934429		0.094785	1.61399		0.094805	0.681753
0.094869	2.03988		0.094881	0.706005		0.094862	0.68317		0.094886	0.681126		0.094856	0.876431		0.094865	0.934733		0.094866	1.61382		0.094887	0.681248
0.094951	2.03924		0.094963	0.7043		0.094943	0.683096		0.094968	0.681187		0.094937	0.876428		0.094947	0.934814		0.094948	1.61384		0.094968	0.68091
0.095032	2.03876		0.095045	0.70292		0.095025	0.682905		0.095049	0.682095		0.095019	0.875927		0.095028	0.934572		0.095029	1.61338		0.09505	0.681065
0.095114	2.03821		0.095126	0.702476		0.095106	0.682681		0.095131	0.683494		0.0951	0.875372		0.09511	0.934122		0.095111	1.61283		0.095131	0.681531
0.095195	2.03766		0.095208	0.702434		0.095188	0.682308		0.095212	0.68491		0.095182	0.874818		0.095191	0.933699		0.095192	1.61229		0.095213	0.681977
0.095277	2.03708		0.095289	0.702393		0.095269	0.68145		0.095294	0.686332		0.095263	0.874114		0.095273	0.933247		0.095274	1.61192		0.095294	0.682401
0.095358	2.03639		0.095371	0.702362		0.095351	0.680603		0.095375	0.686981		0.095345	0.873605		0.095354	0.932629		0.095356	1.61211		0.095376	0.682659
0.09544	2.03569		0.095452	0.702613		0.095432	0.679873		0.095457	0.687126		0.095426	0.873475		0.095436	0.932195		0.095437	1.61263		0.095457	0.682408
0.095521	2.03499		0.095534	0.703543		0.095514	0.67906		0.095538	0.687132		0.095508	0.873349		0.095518	0.931778		0.095519	1.61327		0.095539	0.68199
0.095603	2.03425		0.095615	0.704718		0.095595	0.678403		0.09562	0.687139		0.095589	0.873234		0.095599	0.931375		0.0956	1.61376		0.09562	0.681557
0.095684	2.03349		0.095697	0.705881		0.095677	0.677724		0.095701	0.687193		0.095671	0.873132		0.095681	0.931218		0.095682	1.61378		0.095702	0.681212
0.095766	2.03268		0.095778	0.707052		0.095758	0.677086		0.095783	0.687249		0.095752	0.873283		0.095762	0.931279		0.095763	1.6132		0.095783	0.681144
0.095847	2.03182		0.09586	0.707378		0.09584	0.676408		0.095864	0.687218		0.095834	0.873432		0.095844	0.931364		0.095845	1.61245		0.095865	0.681349
0.095929	2.03098		0.095941	0.707007		0.095921	0.675751		0.095946	0.687188		0.095915	0.873587		0.095925	0.931442		0.095926	1.6118		0.095946	0.681569
0.09601	2.03005		0.096023	0.706401		0.096003	0.675112		0.096027	0.687172		0.095997	0.873683		0.096007	0.931549		0.096008	1.61127		0.096028	0.681789
0.096092	2.02938		0.096104	0.705794		0.096084	0.674316		0.096109	0.687436		0.096078	0.873591		0.096088	0.931823		0.096089	1.61112		0.096109	0.681868
0.096173	2.02966		0.096186	0.705324		0.096166	0.67355		0.096191	0.687692		0.09616	0.873317		0.09617	0.932798		0.096171	1.61143		0.096191	0.681625
0.096255	2.02994		0.096267	0.705482		0.096247	0.672741		0.096272	0.687927		0.096241	0.873037		0.096251	0.933744		0.096252	1.61174		0.096273	0.681288
0.096336	2.03025		0.096349	0.705683		0.096329	0.672084		0.096354	0.68814		0.096323	0.872766		0.096333	0.93469		0.096334	1.61205		0.096354	0.680971
0.096418	2.03074		0.09643	0.705876		0.09641	0.671934		0.096435	0.688206		0.096404	0.872937		0.096414	0.935627		0.096415	1.61228		0.096436	0.680602
0.096499	2.03119		0.096512	0.70607		0.096492	0.672133		0.096517	0.688129		0.096486	0.873585		0.096496	0.935683		0.096497	1.61217		0.096517	0.68009
0.096581	2.03148		0.096593	0.705974		0.096573	0.672335		0.096598	0.68829		0.096567	0.874342		0.096577	0.934989		0.096578	1.61188		0.096599	0.679546
0.096662	2.0318		0.096675	0.705323		0.096655	0.672563		0.09668	0.688445		0.096649	0.875081		0.096659	0.934294		0.09666	1.61159		0.09668	0.678971
0.096744	2.03215		0.096756	0.704392		0.096736	0.67291		0.096761	0.688633		0.09673	0.875848		0.09674	0.933608		0.096741	1.61118		0.096762	0.678403
0.096825	2.03237		0.096838	0.703448		0.096818	0.67313		0.096843	0.689096		0.096812	0.876774		0.096822	0.933069		0.096823	1.61057		0.096843	0.677477
0.096907	2.03134		0.096919	0.702514		0.0969	0.673327		0.096924	0.689697		0.096893	0.877958		0.096903	0.932849		0.096904	1.61011		0.096925	0.677596
0.096988	2.03013		0.097001	0.702105		0.096981	0.67351		0.097006	0.690283		0.096975	0.879076		0.096985	0.932666		0.096986	1.60968		0.097006	0.67778
0.09707	2.02903		0.097082	0.702677		0.097063	0.673664		0.097087	0.690957		0.097056	0.880143		0.097066	0.93249		0.097067	1.60931		0.097088	0.677951
0.097151	2.02794		0.097164	0.703626		0.097144	0.673849		0.097169	0.691485		0.097138	0.880892		0.097148	0.932177		0.097149	1.6091		0.097169	0.678299
0.097233	2.02777		0.097245	0.704552		0.097226	0.674042		0.09725	0.691562		0.097219	0.881215		0.097229	0.9319		0.09723	1.60893		0.097251	0.678902
0.097314	2.02824		0.097327	0.705646		0.097307	0.674249		0.097332	0.691207		0.097301	0.881437		0.097311	0.932026		0.097312	1.60876		0.097332	0.679256
0.097396	2.02876		0.097408	0.706751		0.097389	0.674537		0.097413	0.690821		0.097382	0.881676		0.097392	0.932155		0.097393	1.60858		0.097414	0.679631
0.097477	2.02922		0.09749	0.707296		0.09747	0.67519		0.097495	0.690472		0.097464	0.88217		0.097474	0.932284		0.097475	1.60867		0.097495	0.679988
0.097559	2.0298		0.097571	0.707774		0.097552	0.675877		0.097576	0.689348		0.097545	0.882894		0.097555	0.932608		0.097556	1.60919		0.097577	0.680048
0.09764	2.02996		0.097653	0.70818		0.097633	0.676534		0.097658	0.687689		0.097627	0.883069		0.097637	0.932721		0.097638	1.60966		0.097658	0.67978
0.097722	2.03005		0.097734	0.708169		0.097715	0.677238		0.097739	0.685892		0.097708	0.883213		0.097718	0.932767		0.097719	1.61016		0.09774	0.679473
0.097803	2.03013		0.097816	0.708312		0.097796	0.677796		0.097821	0.684109		0.09779	0.883298		0.0978	0.932814		0.097801	1.61057		0.097821	0.679165
0.097885	2.03017		0.097897	0.708629		0.097878	0.678403		0.097902	0.682583		0.097871	0.882915		0.097881	0.932788		0.097882	1.61045		0.097903	0.678993
0.097966	2.02987		0.097979	0.708956		0.097959	0.679121		0.097984	0.681592		0.097953	0.88196		0.097963	0.932723		0.097964	1.61028		0.097984	0.679111
0.098048	2.02925		0.09806	0.708982		0.098041	0.679871		0.098065	0.680717		0.098034	0.880882		0.098044	0.932778		0.098045	1.61025		0.098066	0.678994
0.098129	2.02861		0.098142	0.708409		0.098122	0.680556		0.098147	0.679925		0.098116	0.879731		0.098126	0.932834		0.098127	1.61023		0.098147	0.678876
0.098211	2.02803		0.098224	0.707293		0.098204	0.681326		0.098228	0.679068		0.098197	0.87859		0.098207	0.932888		0.098208	1.61038		0.098229	0.678753
0.098292	2.02754		0.098305	0.706131		0.098285	0.682008		0.09831	0.678393		0.098279	0.877701		0.098289	0.932904		0.09829	1.61098		0.09831	0.678383
0.098374	2.02772		0.098387	0.705002		0.098367	0.682744		0.098391	0.678152		0.09836	0.877661		0.09837	0.932761		0.098371	1.61155		0.098392	0.678341
0.098456	2.02797		0.098468	0.704482		0.098448	0.683431		0.098473	0.678143		0.098442	0.877619		0.098452	0.932599		0.098453	1.61209		0.098473	0.678414
0.098537	2.02822		0.09855	0.704376		0.09853	0.684225		0.098554	0.678132		0.098523	0.877599		0.098533	0.932437		0.098534	1.61263		0.098555	0.678483
0.098619	2.02778		0.098631	0.704411		0.098611	0.684893		0.098636	0.678139		0.098605	0.877832		0.098615	0.931986		0.098616	1.61279		0.098636	0.678686
0.0987	2.02686		0.098713	0.704446		0.098693	0.685421		0.098717	0.678251		0.098686	0.878001		0.098696	0.931037		0.098697	1.61265		0.098718	0.679127
0.098782	2.02597		0.098794	0.704509		0.098774	0.685959		0.098799	0.678615		0.098768	0.878165		0.098778	0.929776		0.098779	1.61245		0.098799	0.679567
0.098863	2.02507		0.098876	0.704651		0.098856	0.686393		0.09888	0.679052		0.098849	0.8783		0.098859	0.928513		0.09886	1.61223		0.098881	0.679984
0.098945	2.02423		0.098957	0.704622		0.098937	0.686047		0.098962	0.679444		0.098931	0.878282		0.098941	0.927408		0.098942	1.61209		0.098962	0.680427
0.099026	2.02369		0.099039	0.704593		0.099019	0.685281		0.099043	0.679803		0.099012	0.877842		0.099022	0.927496		0.099023	1.61235		0.099044	0.680922
0.099108	2.02341		0.09912	0.704565		0.0991	0.684493		0.099125	0.679689		0.099094	0.877178		0.099104	0.927594		0.099105	1.61267		0.099125	0.681114
0.099189	2.0232		0.099202	0.704694		0.099182	0.683757		0.099206	0.678957		0.099175	0.876604		0.099185	0.927663		0.099186	1.61291		0.099207	0.681246
0.099271	2.02303		0.099283	0.704856		0.099263	0.683251		0.099288	0.678342		0.099257	0.876148		0.099267	0.927719		0.099268	1.6131		0.099288	0.68135
0.099352	2.02284		0.099365	0.704936		0.099345	0.682893		0.099369	0.677814		0.099338	0.875743		0.099348	0.92777		0.099349	1.61328		0.09937	0.681436
0.099434	2.02294		0.099446	0.704996		0.099426	0.682619		0.099451	0.67727		0.09942	0.875219		0.09943	0.927786		0.099431	1.6134		0.099451	0.681342
0.099515	2.02363		0.099528	0.705056		0.099508	0.682382		0.099532	0.676747		0.099501	0.874661		0.099511	0.927653		0.099512	1.61346		0.099533	0.680796
0.099597	2.02446		0.099609	0.705118		0.099589	0.682141		0.099614	0.676144		0.099583	0.874132		0.099593	0.927584		0.099594	1.6137		0.099614	0.680542
0.099678	2.02514		0.099691	0.705177		0.099671	0.681902		0.099695	0.675585		0.099664	0.873537		0.099674	0.927573		0.099675	1.61408		0.099696	0.680533
0.09976	2.02586		0.099772	0.70493		0.099752	0.681681		0.099777	0.675475		0.099746	0.87295		0.099756	0.927574		0.099757	1.6145		0.099777	0.680526
0.099841	2.02661		0.099854	0.704136		0.099834	0.681456		0.099859	0.675388		0.099827	0.872399		0.099837	0.927576		0.099839	1.61488		0.099859	0.680518
0.099923	2.02729		0.099935	0.703106		0.099915	0.681208		0.09994	0.675304		0.099909	0.871857		0.099919	0.927577		0.09992	1.61526		0.09994	0.68051
0.100004	2.02801		0.100017	0.701817		0.099997	0.680986		0.100022	0.675221		0.099991	0.871436		0.1	0.927578		0.100002	1.61566		0.100022	0.680502
0.100086	2.02825		0.100098	0.700482		0.100078	0.680871		0.100103	0.675139		0.100072	0.871167		0.100082	0.927314		0.100083	1.61606		0.100104	0.680657
0.100167	2.02802		0.10018	0.699167		0.10016	0.680851		0.100185	0.675266		0.100154	0.870831		0.100164	0.926832		0.100165	1.61637		0.100185	0.680886
0.100249	2.02749		0.100261	0.697886		0.100241	0.680831		0.100266	0.675592		0.100235	0.870518		0.100245	0.926128		0.100246	1.61653		0.100267	0.680865
0.10033	2.02682		0.100343	0.696639		0.100323	0.680811		0.100348	0.675624		0.100317	0.870182		0.100327	0.925326		0.100328	1.61662		0.100348	0.680734
0.100412	2.02615		0.100424	0.695615		0.100404	0.680792		0.100429	0.675482		0.100398	0.869869		0.100408	0.924522		0.100409	1.61671		0.10043	0.6806
0.100493	2.0255		0.100506	0.694874		0.100486	0.680774		0.100511	0.675327		0.10048	0.869535		0.10049	0.923684		0.100491	1.6168		0.100511	0.68046
0.100575	2.02485		0.100587	0.694438		0.100567	0.680759		0.100592	0.67517		0.100561	0.869222		0.100571	0.922853		0.100572	1.61689		0.100593	0.680321
0.100656	2.02429		0.100669	0.694029		0.100649	0.680785		0.100674	0.675008		0.100643	0.869279		0.100653	0.922114		0.100654	1.61698		0.100674	0.680194
0.100738	2.0239		0.10075	0.693628		0.10073	0.680897		0.100755	0.674891		0.100724	0.869551		0.100734	0.921493		0.100735	1.61709		0.100756	0.68013
0.100819	2.02375		0.100832	0.693222		0.100812	0.681021		0.100837	0.674983		0.100806	0.869897		0.100816	0.921094		0.100817	1.61724		0.100837	0.680095
0.100901	2.02376		0.100913	0.692805		0.100893	0.681155		0.100918	0.675123		0.100887	0.870224		0.100897	0.920918		0.100898	1.61743		0.100919	0.679779
0.100982	2.02377		0.100995	0.692347		0.100975	0.68129		0.101	0.675122		0.100969	0.87057		0.100979	0.920816		0.10098	1.61762		0.101	0.679399
0.101064	2.02378		0.101076	0.691676		0.101057	0.681398		0.101081	0.675042		0.10105	0.870898		0.10106	0.920715		0.101061	1.6178		0.101082	0.679006
0.101145	2.02379		0.101158	0.691248		0.101138	0.68144		0.101163	0.674964		0.101132	0.871265		0.101142	0.920609		0.101143	1.61799		0.101163	0.678614
0.101227	2.02381		0.10124	0.69105		0.10122	0.681403		0.101244	0.674886		0.101213	0.871721		0.101223	0.920493		0.101224	1.61816		0.101245	0.678207
0.101308	2.02397		0.101321	0.690839		0.101301	0.681309		0.101326	0.674807		0.101295	0.872332		0.101305	0.920318		0.101306	1.61825		0.101326	0.677843
0.10139	2.02444		0.101403	0.690628		0.101383	0.681184		0.101407	0.674662		0.101376	0.872768		0.101386	0.920024		0.101387	1.61823		0.101408	0.677734
0.101471	2.02505		0.101484	0.690424		0.101464	0.681065		0.101489	0.674447		0.101458	0.873113		0.101468	0.919593		0.101469	1.6181		0.101489	0.677728
0.101553	2.02572		0.101566	0.690216		0.101546	0.680946		0.10157	0.674307		0.101539	0.873478		0.101549	0.919038		0.10155	1.61796		0.101571	0.677945
0.101634	2.02646		0.101647	0.690333		0.101627	0.680828		0.101652	0.674284		0.101621	0.873809		0.101631	0.918494		0.101632	1.61782		0.101652	0.678191
0.101716	2.02719		0.101729	0.69055		0.101709	0.680705		0.101733	0.674286		0.101702	0.874146		0.101712	0.917966		0.101713	1.61769		0.101734	0.678429
0.101797	2.02792		0.10181	0.690326		0.10179	0.680624		0.101815	0.674287		0.101784	0.874318		0.101794	0.917409		0.101795	1.61755		0.101815	0.678664
0.101879	2.02854		0.101892	0.689983		0.101872	0.680537		0.101896	0.674289		0.101865	0.874082		0.101875	0.916877		0.101876	1.61742		0.101897	0.678901
0.10196	2.02886		0.101973	0.689665		0.101953	0.680393		0.101978	0.674229		0.101947	0.873614		0.101957	0.916438		0.101958	1.6173		0.101978	0.678963
0.102042	2.02885		0.102055	0.689337		0.102035	0.680265		0.102059	0.673988		0.102028	0.873086		0.102038	0.915972		0.102039	1.61705		0.10206	0.678858
0.102123	2.0285		0.102136	0.688998		0.102116	0.680121		0.102141	0.673576		0.10211	0.872524		0.10212	0.915447		0.102121	1.61661		0.102141	0.67857
0.102205	2.02812		0.102218	0.688622		0.102198	0.679973		0.102222	0.673094		0.102191	0.871939		0.102201	0.914946		0.102202	1.61618		0.102223	0.678201
0.102286	2.02775		0.102299	0.688138		0.102279	0.679835		0.102304	0.672566		0.102273	0.871403		0.102283	0.914413		0.102284	1.61574		0.102304	0.677821
0.102368	2.02738		0.102381	0.687667		0.102361	0.679822		0.102385	0.672032		0.102354	0.870866		0.102364	0.913882		0.102365	1.61534		0.102386	0.677432
0.102449	2.02699		0.102462	0.687278		0.102442	0.679878		0.102467	0.671489		0.102436	0.870332		0.102446	0.913386		0.102447	1.61493		0.102467	0.677045
0.102531	2.0266		0.102544	0.686901		0.102524	0.679595		0.102548	0.670971		0.102517	0.869932		0.102527	0.912963		0.102528	1.61454		0.102549	0.676674
0.102612	2.02619		0.102625	0.686511		0.102605	0.679213		0.10263	0.670409		0.102599	0.86967		0.102609	0.912697		0.10261	1.61423		0.10263	0.676313
0.102694	2.0257		0.102707	0.686125		0.102687	0.678853		0.102711	0.669707		0.10268	0.86952		0.10269	0.912384		0.102691	1.61422		0.102712	0.676027
0.102776	2.0252		0.102788	0.685734		0.102768	0.678457		0.102793	0.669028		0.102762	0.869369		0.102772	0.912029		0.102773	1.61424		0.102793	0.675901
0.102857	2.02469		0.10287	0.68542		0.10285	0.678068		0.102874	0.668482		0.102843	0.869229		0.102853	0.911695		0.102854	1.61426		0.102875	0.675849
0.102939	2.02415		0.102951	0.685147		0.102931	0.677762		0.102956	0.667904		0.102925	0.869088		0.102935	0.911339		0.102936	1.61428		0.102956	0.675796
0.10302	2.02367		0.103033	0.684839		0.103013	0.677599		0.103037	0.667342		0.103006	0.868972		0.103016	0.911003		0.103017	1.61431		0.103038	0.675745
0.103102	2.02319		0.103114	0.684495		0.103094	0.677507		0.103119	0.666808		0.103088	0.868935		0.103098	0.910684		0.103099	1.61433		0.103119	0.675694
0.103183	2.02257		0.103196	0.684153		0.103176	0.677454		0.1032	0.666253		0.103169	0.868878		0.103179	0.910511		0.10318	1.61435		0.103201	0.675725
0.103265	2.02197		0.103277	0.683816		0.103257	0.677414		0.103282	0.665994		0.103251	0.86872		0.103261	0.910383		0.103262	1.61435		0.103282	0.67587
0.103346	2.02155		0.103359	0.68348		0.103339	0.677374		0.103364	0.666011		0.103332	0.868506		0.103342	0.910352		0.103343	1.61431		0.103364	0.675899
0.103428	2.02114		0.10344	0.683183		0.10342	0.677334		0.103445	0.666159		0.103414	0.868284		0.103424	0.910334		0.103425	1.61428		0.103445	0.675748
0.103509	2.02072		0.103522	0.682955		0.103502	0.677294		0.103527	0.666374		0.103495	0.868074		0.103505	0.910315		0.103506	1.61424		0.103527	0.675598
0.103591	2.0203		0.103603	0.682626		0.103583	0.677194		0.103608	0.66658		0.103577	0.867867		0.103587	0.910297		0.103588	1.6142		0.103608	0.675449
0.103672	2.01987		0.103685	0.68212		0.103665	0.677038		0.10369	0.6668		0.103658	0.867676		0.103668	0.910278		0.103669	1.61416		0.10369	0.675295
0.103754	2.01952		0.103766	0.681579		0.103746	0.676989		0.103771	0.667007		0.10374	0.867509		0.10375	0.910176		0.103751	1.61393		0.103771	0.67504
0.103835	2.01921		0.103848	0.681015		0.103828	0.677027		0.103853	0.667176		0.103821	0.867317		0.103831	0.910007		0.103832	1.6136		0.103853	0.6745
0.103917	2.01885		0.103929	0.680443		0.103909	0.677066		0.103934	0.666907		0.103903	0.867089		0.103913	0.909842		0.103914	1.61329		0.103935	0.673776
0.103998	2.01846		0.104011	0.679953		0.103991	0.677103		0.104016	0.666485		0.103984	0.86686		0.103994	0.909685		0.103995	1.61305		0.104016	0.673184
0.10408	2.0181		0.104092	0.679727		0.104072	0.677142		0.104097	0.665884		0.104066	0.866617		0.104076	0.909527		0.104077	1.61281		0.104098	0.672652
0.104161	2.01772		0.104174	0.679865		0.104154	0.677152		0.104179	0.665259		0.104147	0.866406		0.104157	0.909369		0.104158	1.61257		0.104179	0.6721
0.104243	2.01736		0.104255	0.680338		0.104235	0.677054		0.10426	0.664612		0.104229	0.866163		0.104239	0.909211		0.10424	1.61232		0.104261	0.67157
0.104324	2.01711		0.104337	0.681142		0.104317	0.676753		0.104342	0.66399		0.10431	0.865986		0.10432	0.909098		0.104322	1.61218		0.104342	0.671026
0.104406	2.0171		0.104419	0.681948		0.104398	0.676275		0.104423	0.663369		0.104392	0.865809		0.104402	0.909161		0.104403	1.61217		0.104424	0.670605
0.104487	2.01723		0.1045	0.68271		0.10448	0.675755		0.104505	0.663042		0.104473	0.865763		0.104483	0.909389		0.104485	1.61209		0.104505	0.670511
0.104569	2.01738		0.104582	0.683524		0.104561	0.675218		0.104586	0.662899		0.104555	0.865773		0.104565	0.909672		0.104566	1.61181		0.104587	0.670485
0.10465	2.01754		0.104663	0.684258		0.104643	0.674727		0.104668	0.662757		0.104636	0.865785		0.104646	0.909981		0.104648	1.6115		0.104668	0.67058
0.104732	2.01769		0.104745	0.684668		0.104724	0.674171		0.104749	0.662601		0.104718	0.865796		0.104728	0.910302		0.104729	1.61119		0.10475	0.670676
0.104813	2.01783		0.104826	0.684998		0.104806	0.673636		0.104831	0.662448		0.104799	0.865807		0.10481	0.910613		0.104811	1.61087		0.104831	0.67077
0.104895	2.01798		0.104908	0.685185		0.104887	0.673012		0.104912	0.662295		0.104881	0.865703		0.104891	0.910923		0.104892	1.61057		0.104913	0.670865
0.104976	2.01799		0.104989	0.685379		0.104969	0.672583		0.104994	0.662138		0.104962	0.865517		0.104973	0.911094		0.104974	1.61023		0.104994	0.670958
0.105058	2.01781		0.105071	0.685579		0.10505	0.672293		0.105075	0.662013		0.105044	0.865344		0.105054	0.911007		0.105055	1.60985		0.105076	0.67138
0.105139	2.01757		0.105152	0.68577		0.105132	0.671994		0.105157	0.662029		0.105125	0.865161		0.105136	0.91077		0.105137	1.60955		0.105157	0.671889
0.105221	2.01731		0.105234	0.68596		0.105213	0.671723		0.105238	0.662152		0.105207	0.864973		0.105217	0.910482		0.105218	1.6093		0.105239	0.672203
0.105302	2.01705		0.105315	0.685923		0.105295	0.671442		0.10532	0.662305		0.105288	0.864797		0.105299	0.910194		0.1053	1.60904		0.10532	0.672509
0.105384	2.01679		0.105397	0.685651		0.105377	0.671191		0.105401	0.66247		0.10537	0.864624		0.10538	0.909898		0.105381	1.60878		0.105402	0.672803
0.105465	2.01653		0.105478	0.685		0.105458	0.670977		0.105483	0.662634		0.105451	0.86445		0.105462	0.909595		0.105463	1.60852		0.105483	0.673108
0.105547	2.01619		0.10556	0.684142		0.10554	0.670759		0.105564	0.662794		0.105533	0.864504		0.105543	0.909338		0.105544	1.6083		0.105565	0.673403
0.105628	2.01568		0.105641	0.683359		0.105621	0.670491		0.105646	0.662956		0.105615	0.864641		0.105625	0.90921		0.105626	1.60818		0.105646	0.673616
0.10571	2.01519		0.105723	0.68251		0.105703	0.670223		0.105727	0.66304		0.105696	0.864701		0.105706	0.909303		0.105707	1.6081		0.105728	0.673617
0.105791	2.01485		0.105804	0.681696		0.105784	0.669935		0.105809	0.662993		0.105778	0.864722		0.105788	0.9097		0.105789	1.60812		0.105809	0.673416
0.105873	2.01452		0.105886	0.680889		0.105866	0.669647		0.10589	0.662905		0.105859	0.864742		0.105869	0.910132		0.10587	1.60815		0.105891	0.672925
0.105954	2.01419		0.105967	0.68047		0.105947	0.669377		0.105972	0.662805		0.105941	0.864762		0.105951	0.910565		0.105952	1.60817		0.105972	0.672382
0.106036	2.01387		0.106049	0.680297		0.106029	0.669119		0.106053	0.662707		0.106022	0.864783		0.106032	0.911		0.106033	1.60819		0.106054	0.671849
0.106117	2.01356		0.10613	0.680628		0.10611	0.668908		0.106135	0.662609		0.106104	0.86485		0.106114	0.911437		0.106115	1.60823		0.106135	0.6713
0.106199	2.01341		0.106212	0.68103		0.106192	0.668861		0.106216	0.662511		0.106185	0.864979		0.106195	0.911889		0.106196	1.60841		0.106217	0.670757
0.10628	2.01367		0.106293	0.681439		0.106273	0.668872		0.106298	0.662428		0.106267	0.864993		0.106277	0.912361		0.106278	1.60874		0.106298	0.670355
0.106362	2.01394		0.106375	0.68185		0.106355	0.66889		0.106379	0.662402		0.106348	0.864837		0.106358	0.912578		0.106359	1.60914		0.10638	0.670044
0.106443	2.01423		0.106456	0.68226		0.106436	0.668907		0.106461	0.662463		0.10643	0.864607		0.10644	0.912615		0.106441	1.60954		0.106461	0.669941
0.106525	2.01452		0.106538	0.682636		0.106518	0.668923		0.106542	0.662623		0.106511	0.864386		0.106521	0.912651		0.106522	1.60993		0.106543	0.669944
0.106606	2.01481		0.106619	0.682936		0.106599	0.66894		0.106624	0.662794		0.106593	0.864174		0.106603	0.912689		0.106604	1.61036		0.106624	0.669947
0.106688	2.01509		0.106701	0.682989		0.106681	0.669261		0.106705	0.662965		0.106674	0.863922		0.106684	0.912724		0.106685	1.61078		0.106706	0.66995
0.106769	2.01538		0.106782	0.682904		0.106762	0.669451		0.106787	0.663136		0.106756	0.86352		0.106766	0.912763		0.106767	1.61118		0.106787	0.669953
0.106851	2.01576		0.106864	0.682808		0.106844	0.669254		0.106868	0.663306		0.106837	0.863068		0.106847	0.912845		0.106848	1.61124		0.106869	0.669888
0.106932	2.01626		0.106945	0.68271		0.106925	0.66897		0.10695	0.663457		0.106919	0.862836		0.106929	0.912957		0.10693	1.61133		0.10695	0.669677
0.107014	2.01709		0.107027	0.682608		0.107007	0.668666		0.107032	0.663491		0.107	0.862777		0.10701	0.913102		0.107011	1.61149		0.107032	0.669314
0.107096	2.01789		0.107108	0.682517		0.107088	0.668361		0.107113	0.663737		0.107082	0.86272		0.107092	0.913242		0.107093	1.61168		0.107113	0.668856
0.107177	2.01866		0.10719	0.68246		0.10717	0.668075		0.107195	0.664119		0.107163	0.862663		0.107173	0.913381		0.107174	1.61185		0.107195	0.668369
0.107259	2.01947		0.107271	0.682338		0.107251	0.66776		0.107276	0.664499		0.107245	0.86261		0.107255	0.913521		0.107256	1.61203		0.107276	0.667875
0.10734	2.02025		0.107353	0.682094		0.107333	0.667404		0.107358	0.664877		0.107326	0.862585		0.107336	0.913662		0.107337	1.61222		0.107358	0.667377
0.107422	2.021		0.107434	0.681787		0.107414	0.666925		0.107439	0.665269		0.107408	0.862675		0.107418	0.913768		0.107419	1.61243		0.107439	0.66689
0.107503	2.02163		0.107516	0.681475		0.107496	0.666353		0.107521	0.665641		0.107489	0.862764		0.107499	0.913789		0.1075	1.61268		0.107521	0.666529
0.107585	2.02191		0.107598	0.68116		0.107577	0.665798		0.107602	0.665891		0.107571	0.862726		0.107581	0.913682		0.107582	1.61288		0.107602	0.666379
0.107666	2.0221		0.107679	0.680851		0.107659	0.665241		0.107684	0.665953		0.107652	0.862684		0.107662	0.91353		0.107663	1.61307		0.107684	0.666286
0.107748	2.02226		0.107761	0.680644		0.10774	0.664665		0.107765	0.665745		0.107734	0.862643		0.107744	0.913371		0.107745	1.61324		0.107766	0.666242
0.107829	2.02244		0.107842	0.680641		0.107822	0.664094		0.107847	0.665511		0.107815	0.862601		0.107825	0.913218		0.107826	1.61343		0.107847	0.666198
0.107911	2.02262		0.107924	0.68071		0.107903	0.663428		0.107928	0.665269		0.107897	0.862562		0.107907	0.913061		0.107908	1.61361		0.107929	0.666154
0.107992	2.02278		0.108005	0.680803		0.107985	0.66265		0.10801	0.665036		0.107978	0.862534		0.107988	0.912906		0.107989	1.61377		0.10801	0.666111
0.108074	2.023		0.108087	0.680896		0.108066	0.661867		0.108091	0.664806		0.10806	0.862564		0.10807	0.912731		0.108071	1.61384		0.108092	0.666028
0.108155	2.02329		0.108168	0.680992		0.108148	0.661072		0.108173	0.66467		0.108141	0.862797		0.108151	0.912636		0.108152	1.61388		0.108173	0.665808
0.108237	2.02363		0.10825	0.681082		0.108229	0.660305		0.108254	0.664708		0.108223	0.863119		0.108233	0.912673		0.108234	1.61392		0.108255	0.665525
0.108318	2.02398		0.108331	0.681106		0.108311	0.659516		0.108336	0.664974		0.108304	0.863441		0.108314	0.912767		0.108315	1.61397		0.108336	0.665208
0.1084	2.02433		0.108413	0.680818		0.108392	0.65873		0.108417	0.665322		0.108386	0.863788		0.108396	0.91286		0.108397	1.61402		0.108418	0.664893
0.108481	2.02466		0.108494	0.680224		0.108474	0.658063		0.108499	0.665693		0.108467	0.864111		0.108477	0.912952		0.108478	1.61407		0.108499	0.664587
0.108563	2.025		0.108576	0.679742		0.108555	0.657513		0.10858	0.666054		0.108549	0.864458		0.108559	0.913044		0.10856	1.61411		0.108581	0.66427
0.108644	2.02534		0.108657	0.679329		0.108637	0.656836		0.108662	0.666408		0.10863	0.86464		0.10864	0.913093		0.108641	1.61431		0.108662	0.663947
0.108726	2.02559		0.108739	0.678931		0.108718	0.656093		0.108743	0.666762		0.108712	0.864704		0.108722	0.913034		0.108723	1.61473		0.108744	0.663565
0.108807	2.02564		0.10882	0.678491		0.1088	0.655371		0.108825	0.667153		0.108793	0.86461		0.108803	0.912718		0.108805	1.61519		0.108825	0.663062
0.108889	2.02554		0.108902	0.678057		0.108881	0.654603		0.108906	0.667626		0.108875	0.864512		0.108885	0.912207		0.108886	1.61572		0.108907	0.662679
0.10897	2.02544		0.108983	0.677675		0.108963	0.653811		0.108988	0.668211		0.108956	0.864402		0.108966	0.911698		0.108968	1.61624		0.108988	0.662372
0.109052	2.02534		0.109065	0.677435		0.109044	0.653055		0.109069	0.668856		0.109038	0.864296		0.109048	0.911181		0.109049	1.61672		0.10907	0.662052
0.109133	2.02525		0.109146	0.677012		0.109126	0.652051		0.109151	0.669513		0.109119	0.864192		0.109129	0.910678		0.109131	1.61722		0.109151	0.661734
0.109215	2.02517		0.109228	0.67639		0.109207	0.650835		0.109232	0.670166		0.109201	0.864079		0.109211	0.910179		0.109212	1.61771		0.109233	0.661418
0.109296	2.02512		0.109309	0.675732		0.109289	0.649735		0.109314	0.670816		0.109282	0.863945		0.109292	0.909734		0.109294	1.61812		0.109314	0.661104
0.109378	2.02507		0.109391	0.675075		0.10937	0.648505		0.109395	0.671459		0.109364	0.863631		0.109374	0.909502		0.109375	1.61848		0.109396	0.660957
0.109459	2.02476		0.109472	0.674458		0.109452	0.647271		0.109477	0.67207		0.109445	0.863289		0.109456	0.909587		0.109457	1.61876		0.109477	0.66092
0.109541	2.02445		0.109554	0.673809		0.109533	0.646039		0.109558	0.672496		0.109527	0.862905		0.109537	0.909792		0.109538	1.61899		0.109559	0.661073
0.109622	2.02415		0.109635	0.673496		0.109615	0.644871		0.10964	0.672616		0.109608	0.862534		0.109619	0.909994		0.10962	1.61922		0.10964	0.661256
0.109704	2.02384		0.109717	0.673416		0.109697	0.643707		0.109721	0.6726		0.10969	0.862181		0.1097	0.910192		0.109701	1.61946		0.109722	0.661431
0.109785	2.02354		0.109798	0.673468		0.109778	0.642553		0.109803	0.672584		0.109771	0.861827		0.109782	0.910398		0.109783	1.6197		0.109803	0.66161
0.109867	2.02321		0.10988	0.673538		0.10986	0.64145		0.109884	0.672569		0.109853	0.86153		0.109863	0.910527		0.109864	1.61993		0.109885	0.66179
0.109948	2.02273		0.109961	0.673607		0.109941	0.640183		0.109966	0.672557		0.109934	0.861367		0.109945	0.910325		0.109946	1.62002		0.109966	0.66212
0.11003	2.02236		0.110043	0.67368		0.110023	0.638968		0.110047	0.672558		0.110016	0.86129		0.110026	0.910064		0.110027	1.62002		0.110048	0.66274
0.110111	2.02227		0.110124	0.673746		0.110104	0.637753		0.110129	0.672591		0.110097	0.861233		0.110108	0.909748		0.110109	1.61973		0.110129	0.663133
0.110193	2.02229		0.110206	0.673708		0.110186	0.636533		0.11021	0.67284		0.110179	0.86118		0.110189	0.90943		0.11019	1.61946		0.110211	0.663416
0.110274	2.02232		0.110287	0.673242		0.110267	0.635244		0.110292	0.673513		0.11026	0.861125		0.110271	0.909111		0.110272	1.61916		0.110292	0.663708
0.110356	2.02234		0.110369	0.672623		0.110349	0.633843		0.110373	0.674193		0.110342	0.861067		0.110352	0.908789		0.110353	1.61889		0.110374	0.664002
0.110437	2.02237		0.11045	0.672013		0.11043	0.632571		0.110455	0.674889		0.110423	0.861131		0.110434	0.908485		0.110435	1.61859		0.110455	0.664296
0.110519	2.02239		0.110532	0.671416		0.110512	0.631516		0.110537	0.675554		0.110505	0.861384		0.110515	0.908458		0.110516	1.61827		0.110537	0.664578
0.1106	2.02239		0.110614	0.670796		0.110593	0.630506		0.110618	0.676201		0.110586	0.861825		0.110597	0.90862		0.110598	1.61792		0.110618	0.664689
0.110682	2.02243		0.110695	0.670189		0.110675	0.629491		0.1107	0.676761		0.110668	0.862332		0.110678	0.908708		0.110679	1.61768		0.1107	0.664851
0.110763	2.0226		0.110777	0.669597		0.110756	0.628518		0.110781	0.677244		0.110749	0.862809		0.11076	0.908781		0.110761	1.61744		0.110781	0.665233
0.110845	2.0228		0.110858	0.669175		0.110838	0.627511		0.110863	0.677436		0.110831	0.863322		0.110841	0.908853		0.110842	1.61721		0.110863	0.665674
0.110926	2.023		0.11094	0.669014		0.110919	0.626805		0.110944	0.677551		0.110912	0.863865		0.110923	0.908926		0.110924	1.61698		0.110944	0.666102
0.111008	2.0232		0.111021	0.669153		0.111001	0.626471		0.111026	0.677661		0.110994	0.864325		0.111004	0.908999		0.111005	1.61673		0.111026	0.666539
0.111089	2.02338		0.111103	0.669468		0.111082	0.626156		0.111107	0.677775		0.111075	0.864555		0.111086	0.90906		0.111087	1.61648		0.111107	0.666975
0.111171	2.02343		0.111184	0.669805		0.111164	0.625788		0.111189	0.677884		0.111157	0.864571		0.111167	0.909101		0.111168	1.61611		0.111189	0.667466
0.111252	2.02317		0.111266	0.670118		0.111245	0.625446		0.11127	0.677779		0.111239	0.86451		0.111249	0.909266		0.11125	1.61575		0.11127	0.668006
0.111334	2.02262		0.111347	0.670419		0.111327	0.625091		0.111352	0.677532		0.11132	0.864429		0.11133	0.909574		0.111331	1.61542		0.111352	0.668397
0.111415	2.02187		0.111429	0.670812		0.111408	0.624732		0.111433	0.67727		0.111402	0.864352		0.111412	0.909906		0.111413	1.6151		0.111433	0.668657
0.111497	2.02112		0.11151	0.671364		0.11149	0.624402		0.111515	0.676992		0.111483	0.864273		0.111493	0.910238		0.111494	1.61476		0.111515	0.668916
0.111579	2.02038		0.111592	0.671854		0.111571	0.62417		0.111596	0.676715		0.111565	0.864196		0.111575	0.91057		0.111576	1.61442		0.111597	0.669174
0.11166	2.01962		0.111673	0.672164		0.111653	0.623847		0.111678	0.676424		0.111646	0.864158		0.111656	0.910902		0.111657	1.61407		0.111678	0.669431
0.111742	2.01885		0.111755	0.672469		0.111734	0.62324		0.111759	0.676148		0.111728	0.864284		0.111738	0.911336		0.111739	1.61378		0.11176	0.669671
0.111823	2.01849		0.111836	0.672767		0.111816	0.622486		0.111841	0.675981		0.111809	0.864445		0.111819	0.911822		0.11182	1.61351		0.111841	0.669854
0.111905	2.01813		0.111918	0.673062		0.111897	0.621726		0.111922	0.676074		0.111891	0.86464		0.111901	0.911886		0.111902	1.61318		0.111923	0.669878
0.111986	2.01766		0.111999	0.673381		0.111979	0.620984		0.112004	0.676186		0.111972	0.864848		0.111982	0.911757		0.111983	1.61284		0.112004	0.669601
0.112068	2.0172		0.112081	0.67366		0.11206	0.620223		0.112085	0.676115		0.112054	0.865073		0.112064	0.911632		0.112065	1.6125		0.112086	0.669336
0.112149	2.01675		0.112162	0.673889		0.112142	0.619438		0.112167	0.676005		0.112135	0.865281		0.112145	0.911506		0.112146	1.61215		0.112167	0.66907
0.112231	2.01629		0.112244	0.674117		0.112223	0.618726		0.112248	0.675891		0.112217	0.86549		0.112227	0.91138		0.112228	1.61181		0.112249	0.668792
0.112312	2.01583		0.112325	0.674338		0.112305	0.618211		0.11233	0.675777		0.112298	0.865486		0.112308	0.911196		0.112309	1.61146		0.11233	0.668518
0.112394	2.01532		0.112407	0.674542		0.112386	0.617899		0.112411	0.675662		0.11238	0.865395		0.11239	0.910893		0.112391	1.6111		0.112412	0.668261
0.112475	2.01477		0.112488	0.674769		0.112468	0.617586		0.112493	0.675373		0.112461	0.865437		0.112471	0.910627		0.112472	1.61076		0.112493	0.668032
0.112557	2.01438		0.11257	0.674989		0.112549	0.61727		0.112574	0.67499		0.112543	0.865487		0.112553	0.910655		0.112554	1.61045		0.112575	0.667826
0.112638	2.01405		0.112651	0.675167		0.112631	0.616953		0.112656	0.67461		0.112624	0.865534		0.112634	0.910812		0.112635	1.61016		0.112656	0.667642
0.11272	2.01372		0.112733	0.675184		0.112712	0.616681		0.112737	0.67425		0.112706	0.865577		0.112716	0.910963		0.112717	1.60987		0.112738	0.667458
0.112801	2.0134		0.112814	0.675253		0.112794	0.616558		0.112819	0.673894		0.112787	0.865626		0.112797	0.911118		0.112798	1.60957		0.112819	0.667274
0.112883	2.01307		0.112896	0.675522		0.112875	0.616481		0.1129	0.67354		0.112869	0.865756		0.112879	0.91127		0.11288	1.60928		0.112901	0.667091
0.112964	2.01283		0.112977	0.675761		0.112957	0.616194		0.112982	0.673187		0.11295	0.866019		0.11296	0.911504		0.112961	1.60895		0.112982	0.666909
0.113046	2.0128		0.113059	0.676032		0.113038	0.615823		0.113063	0.672765		0.113032	0.866162		0.113042	0.912029		0.113043	1.60859		0.113064	0.666595
0.113127	2.01284		0.11314	0.676286		0.11312	0.615466		0.113145	0.672215		0.113113	0.866216		0.113123	0.912564		0.113125	1.60839		0.113145	0.666247
0.113209	2.01282		0.113222	0.676556		0.113201	0.615108		0.113226	0.67163		0.113195	0.866263		0.113205	0.912976		0.113206	1.60843		0.113227	0.666093
0.11329	2.01278		0.113303	0.67696		0.113283	0.614763		0.113308	0.671074		0.113276	0.86631		0.113286	0.91333		0.113288	1.60847		0.113308	0.665946
0.113372	2.01274		0.113385	0.677622		0.113364	0.61441		0.113389	0.67052		0.113358	0.866356		0.113368	0.913686		0.113369	1.60851		0.11339	0.665791
0.113453	2.0127		0.113466	0.6781		0.113446	0.614122		0.113471	0.669967		0.113439	0.866423		0.113449	0.914046		0.113451	1.60856		0.113471	0.665644
0.113535	2.01265		0.113548	0.678484		0.113527	0.614005		0.113552	0.669432		0.113521	0.866654		0.113531	0.914408		0.113532	1.60862		0.113553	0.665491
0.113616	2.01277		0.113629	0.678885		0.113609	0.614067		0.113634	0.668886		0.113602	0.866907		0.113612	0.914592		0.113614	1.60875		0.113634	0.66526
0.113698	2.01303		0.113711	0.679266		0.11369	0.614127		0.113715	0.668479		0.113684	0.867121		0.113694	0.914487		0.113695	1.60883		0.113716	0.66486
0.113779	2.01318		0.113793	0.679664		0.113772	0.614187		0.113797	0.668389		0.113765	0.867319		0.113775	0.914225		0.113777	1.60847		0.113797	0.664595
0.113861	2.01323		0.113874	0.680054		0.113853	0.614248		0.113878	0.668525		0.113847	0.867507		0.113857	0.913864		0.113858	1.60794		0.113879	0.664422
0.113942	2.01329		0.113956	0.680308		0.113935	0.614306		0.11396	0.668792		0.113928	0.867681		0.113938	0.9135		0.11394	1.60743		0.11396	0.664263
0.114024	2.01335		0.114037	0.680443		0.114017	0.614444		0.114041	0.669071		0.11401	0.867866		0.11402	0.913144		0.114021	1.60692		0.114042	0.664111
0.114105	2.0134		0.114119	0.680397		0.114098	0.614621		0.114123	0.669343		0.114091	0.867976		0.114102	0.912786		0.114103	1.60635		0.114123	0.663956
0.114187	2.01334		0.1142	0.680297		0.11418	0.614809		0.114205	0.669607		0.114173	0.867999		0.114183	0.912433		0.114184	1.60592		0.114205	0.663798
0.114268	2.01294		0.114282	0.680196		0.114261	0.614999		0.114286	0.669868		0.114254	0.867896		0.114265	0.912118		0.114266	1.60578		0.114286	0.663895
0.11435	2.01248		0.114363	0.680101		0.114343	0.615183		0.114368	0.669934		0.114336	0.867668		0.114346	0.911906		0.114347	1.60582		0.114368	0.664098
0.114431	2.01227		0.114445	0.679998		0.114424	0.615372		0.114449	0.669488		0.114417	0.867437		0.114428	0.91189		0.114429	1.6061		0.114449	0.66423
0.114513	2.01207		0.114526	0.679897		0.114506	0.615563		0.114531	0.668872		0.114499	0.867206		0.114509	0.91195		0.11451	1.60638		0.114531	0.664336
0.114594	2.01186		0.114608	0.679798		0.114587	0.615647		0.114612	0.668214		0.11458	0.866974		0.114591	0.912009		0.114592	1.60666		0.114612	0.664442
0.114676	2.01166		0.114689	0.679745		0.114669	0.615451		0.114694	0.667521		0.114662	0.866727		0.114672	0.912069		0.114673	1.60694		0.114694	0.664548
0.114757	2.01145		0.114771	0.679726		0.11475	0.614772		0.114775	0.66683		0.114743	0.866404		0.114754	0.912129		0.114755	1.60723		0.114775	0.664657
0.114839	2.01121		0.114852	0.679708		0.114832	0.613774		0.114857	0.66614		0.114825	0.866063		0.114835	0.912197		0.114836	1.6074		0.114857	0.664596
0.11492	2.0108		0.114934	0.679689		0.114913	0.612804		0.114938	0.66547		0.114906	0.866001		0.114917	0.91232		0.114918	1.60755		0.114938	0.664313
0.115002	2.01015		0.115015	0.67967		0.114995	0.61181		0.11502	0.665119		0.114988	0.866145		0.114998	0.912368		0.114999	1.60743		0.11502	0.663876
0.115083	2.00938		0.115097	0.679562		0.115076	0.610814		0.115101	0.664725		0.115069	0.86629		0.11508	0.912146		0.115081	1.60728		0.115101	0.663369
0.115165	2.0086		0.115178	0.679183		0.115158	0.609812		0.115183	0.664222		0.115151	0.866434		0.115161	0.911921		0.115162	1.60714		0.115183	0.662866
0.115246	2.00782		0.11526	0.67864		0.115239	0.608877		0.115264	0.663721		0.115232	0.866579		0.115243	0.911695		0.115244	1.607		0.115265	0.66236
0.115328	2.00707		0.115341	0.678087		0.115321	0.608128		0.115346	0.66322		0.115314	0.866745		0.115324	0.911471		0.115325	1.60685		0.115346	0.661862
0.115409	2.00628		0.115423	0.677505		0.115402	0.607614		0.115427	0.662721		0.115395	0.866993		0.115406	0.911248		0.115407	1.60669		0.115428	0.661403
0.115491	2.00582		0.115504	0.676932		0.115484	0.607303		0.115509	0.662222		0.115477	0.867233		0.115487	0.910881		0.115488	1.60652		0.115509	0.661129
0.115572	2.00552		0.115586	0.676352		0.115565	0.607005		0.11559	0.661708		0.115558	0.867347		0.115569	0.91036		0.11557	1.60628		0.115591	0.660972
0.115654	2.00511		0.115667	0.675796		0.115647	0.606688		0.115672	0.661237		0.11564	0.86746		0.11565	0.909958		0.115651	1.60598		0.115672	0.660755
0.115735	2.00469		0.115749	0.675336		0.115728	0.606369		0.115753	0.660739		0.115721	0.867574		0.115732	0.909592		0.115733	1.60566		0.115754	0.660537
0.115817	2.00428		0.11583	0.675042		0.11581	0.606051		0.115835	0.660209		0.115803	0.867688		0.115813	0.909244		0.115814	1.60534		0.115835	0.660326
0.115898	2.00387		0.115912	0.674742		0.115891	0.605995		0.115916	0.659705		0.115884	0.867797		0.115895	0.908883		0.115896	1.60503		0.115917	0.660104
0.11598	2.00344		0.115993	0.674419		0.115973	0.606262		0.115998	0.659178		0.115966	0.867851		0.115976	0.908528		0.115977	1.60471		0.115998	0.659884
0.116062	2.00307		0.116075	0.674106		0.116054	0.607053		0.116079	0.658675		0.116047	0.867855		0.116058	0.908173		0.116059	1.60446		0.11608	0.659747
0.116143	2.00277		0.116156	0.673791		0.116136	0.607985		0.116161	0.658172		0.116129	0.867834		0.116139	0.908307		0.11614	1.60433		0.116161	0.659938
0.116225	2.00269		0.116238	0.673502		0.116217	0.608917		0.116242	0.657862		0.11621	0.8678		0.116221	0.9086		0.116222	1.6045		0.116243	0.66016
0.116306	2.00266		0.116319	0.673196		0.116299	0.609868		0.116324	0.657642		0.116292	0.86777		0.116302	0.908997		0.116303	1.60486		0.116324	0.660409
0.116388	2.00263		0.116401	0.672886		0.11638	0.610835		0.116405	0.657459		0.116373	0.867738		0.116384	0.909414		0.116385	1.60522		0.116406	0.660657
0.116469	2.00259		0.116482	0.672568		0.116462	0.611752		0.116487	0.657274		0.116455	0.867704		0.116465	0.909819		0.116466	1.60557		0.116487	0.660904
0.116551	2.00256		0.116564	0.672073		0.116543	0.612465		0.116568	0.657086		0.116536	0.86766		0.116547	0.910234		0.116548	1.60592		0.116569	0.661151
0.116632	2.00253		0.116645	0.671605		0.116625	0.612936		0.11665	0.656907		0.116618	0.867481		0.116628	0.910657		0.116629	1.60624		0.11665	0.661396
0.116714	2.00233		0.116727	0.67111		0.116706	0.613301		0.116731	0.656724		0.116699	0.867254		0.11671	0.910808		0.116711	1.60653		0.116732	0.66162
0.116795	2.00219		0.116808	0.670647		0.116788	0.613634		0.116813	0.656519		0.116781	0.866952		0.116791	0.910715		0.116792	1.60668		0.116813	0.661849
0.116877	2.00218		0.11689	0.670184		0.116869	0.613961		0.116894	0.656375		0.116862	0.866597		0.116873	0.910121		0.116874	1.60649		0.116895	0.662144
0.116958	2.0022		0.116972	0.669628		0.116951	0.61428		0.116976	0.656373		0.116944	0.866273		0.116954	0.909259		0.116955	1.60625		0.116976	0.662439
0.11704	2.00222		0.117053	0.668853		0.117032	0.614602		0.117057	0.656452		0.117026	0.865938		0.117036	0.908395		0.117037	1.60601		0.117058	0.662753
0.117121	2.00224		0.117135	0.668154		0.117114	0.615013		0.117139	0.656532		0.117107	0.865598		0.117117	0.907537		0.117118	1.60578		0.117139	0.663046
0.117203	2.00226		0.117216	0.667409		0.117195	0.615548		0.11722	0.656611		0.117189	0.865408		0.117199	0.906691		0.1172	1.60555		0.117221	0.663339
0.117284	2.00232		0.117298	0.666715		0.117277	0.615805		0.117302	0.656687		0.11727	0.865308		0.11728	0.90589		0.117281	1.60528		0.117302	0.663607
0.117366	2.00243		0.117379	0.665974		0.117358	0.615752		0.117383	0.656753		0.117352	0.865189		0.117362	0.905202		0.117363	1.60474		0.117384	0.663691
0.117447	2.00254		0.117461	0.66523		0.11744	0.615696		0.117465	0.656794		0.117433	0.865055		0.117443	0.904785		0.117444	1.60425		0.117465	0.66363
0.117529	2.00262		0.117542	0.664487		0.117521	0.615641		0.117546	0.656829		0.117515	0.864927		0.117525	0.904639		0.117526	1.60391		0.117547	0.663513
0.11761	2.00271		0.117624	0.664023		0.117603	0.615588		0.117628	0.65688		0.117596	0.864789		0.117606	0.904579		0.117608	1.60362		0.117628	0.663394
0.117692	2.00279		0.117705	0.663713		0.117684	0.615501		0.11771	0.656932		0.117678	0.864657		0.117688	0.904521		0.117689	1.60332		0.11771	0.66327
0.117773	2.00287		0.117787	0.663591		0.117766	0.615234		0.117791	0.656983		0.117759	0.864546		0.117769	0.904464		0.117771	1.60302		0.117791	0.663145
0.117855	2.00299		0.117868	0.663508		0.117847	0.61487		0.117873	0.657034		0.117841	0.864493		0.117851	0.904405		0.117852	1.60273		0.117873	0.663027
0.117936	2.0032		0.11795	0.663421		0.117929	0.614663		0.117954	0.657086		0.117922	0.864453		0.117932	0.904398		0.117934	1.60259		0.117954	0.662731
0.118018	2.0036		0.118031	0.663338		0.11801	0.614468		0.118036	0.657079		0.118004	0.864388		0.118014	0.904479		0.118015	1.60283		0.118036	0.662333
0.118099	2.00414		0.118113	0.663252		0.118092	0.614259		0.118117	0.656962		0.118085	0.86431		0.118095	0.904504		0.118097	1.60319		0.118117	0.661888
0.118181	2.00471		0.118194	0.663261		0.118174	0.614051		0.118199	0.656984		0.118167	0.864229		0.118177	0.904476		0.118178	1.60349		0.118199	0.661427
0.118262	2.00528		0.118276	0.663419		0.118255	0.613851		0.11828	0.657035		0.118248	0.864151		0.118258	0.904449		0.11826	1.60378		0.11828	0.660966
0.118344	2.00586		0.118357	0.663435		0.118337	0.613648		0.118362	0.657086		0.11833	0.864073		0.11834	0.904421		0.118341	1.60408		0.118362	0.660527
0.118425	2.00643		0.118439	0.663349		0.118418	0.613423		0.118443	0.657137		0.118411	0.864089		0.118421	0.904394		0.118423	1.60437		0.118443	0.660081
0.118507	2.00692		0.11852	0.66326		0.1185	0.613032		0.118525	0.657188		0.118493	0.864217		0.118503	0.904318		0.118504	1.60465		0.118525	0.659662
0.118588	2.0071		0.118602	0.663174		0.118581	0.612558		0.118606	0.657267		0.118574	0.864271		0.118584	0.904053		0.118586	1.60474		0.118606	0.659342
0.11867	2.00712		0.118683	0.66309		0.118663	0.612094		0.118688	0.657514		0.118656	0.864222		0.118666	0.90364		0.118667	1.60463		0.118688	0.659208
0.118751	2.00692		0.118765	0.663001		0.118744	0.611628		0.118769	0.657576		0.118737	0.864174		0.118748	0.902968		0.118749	1.60462		0.118769	0.659176
0.118833	2.00672		0.118846	0.662867		0.118826	0.611164		0.118851	0.657332		0.118819	0.864127		0.118829	0.902294		0.11883	1.60462		0.118851	0.659144
0.118914	2.00651		0.118928	0.662662		0.118907	0.610689		0.118932	0.657088		0.1189	0.864078		0.118911	0.901605		0.118912	1.60462		0.118932	0.65911
0.118996	2.00631		0.119009	0.662421		0.118989	0.610688		0.119014	0.656827		0.118982	0.86393		0.118992	0.900932		0.118993	1.60462		0.119014	0.659077
0.119077	2.00614		0.119091	0.662173		0.11907	0.61102		0.119095	0.656584		0.119063	0.863498		0.119074	0.900262		0.119075	1.60462		0.119096	0.659058
0.119159	2.00617		0.119172	0.661925		0.119152	0.611697		0.119177	0.656341		0.119145	0.862947		0.119155	0.899665		0.119156	1.60464		0.119177	0.659112
0.11924	2.00633		0.119254	0.661677		0.119233	0.612409		0.119258	0.656183		0.119226	0.862519		0.119237	0.89936		0.119238	1.60496		0.119259	0.659255
0.119322	2.00657		0.119335	0.661429		0.119315	0.613129		0.11934	0.656175		0.119308	0.862171		0.119318	0.899129		0.119319	1.60518		0.11934	0.659413
0.119403	2.0068		0.119417	0.661189		0.119396	0.613865		0.119421	0.656386		0.119389	0.861814		0.1194	0.899031		0.119401	1.60536		0.119422	0.659573
0.119485	2.00702		0.119498	0.660954		0.119478	0.614591		0.119503	0.656645		0.119471	0.861488		0.119481	0.898934		0.119482	1.60555		0.119503	0.659733
0.119566	2.00725		0.11958	0.660745		0.119559	0.615161		0.119584	0.65689		0.119552	0.861118		0.119563	0.898837		0.119564	1.60573		0.119585	0.659896
0.119648	2.00749		0.119661	0.66057		0.119641	0.615418		0.119666	0.65715		0.119634	0.860782		0.119644	0.89874		0.119645	1.60591		0.119666	0.660063
0.119729	2.00777		0.119743	0.660382		0.119722	0.615626		0.119747	0.657394		0.119715	0.860594		0.119726	0.898643		0.119727	1.6061		0.119748	0.660245
0.119811	2.00815		0.119824	0.660208		0.119804	0.615869		0.119829	0.657656		0.119797	0.860301		0.119807	0.898442		0.119808	1.60636		0.119829	0.660422
0.119892	2.00867		0.119906	0.660034		0.119885	0.61612		0.11991	0.657934		0.119878	0.85984		0.119889	0.898188		0.11989	1.60669		0.119911	0.660374
0.119974	2.00924		0.119987	0.659856		0.119967	0.616366		0.119992	0.658092		0.11996	0.85941		0.11997	0.897761		0.119971	1.60707		0.119992	0.660085
0.120055	2.00981		0.120069	0.659706		0.120048	0.616612		0.120073	0.658127		0.120041	0.858978		0.120052	0.897287		0.120053	1.60746		0.120074	0.659793
0.120137	2.01038		0.120151	0.659506		0.12013	0.616822		0.120155	0.658144		0.120123	0.858547		0.120133	0.896794		0.120134	1.60785		0.120155	0.659487
0.120218	2.01095		0.120232	0.659166		0.120211	0.616653		0.120236	0.65816		0.120204	0.858114		0.120215	0.896311		0.120216	1.60824		0.120237	0.659199
0.1203	2.01154		0.120314	0.658825		0.120293	0.616205		0.120318	0.658176		0.120286	0.857674		0.120296	0.895832		0.120297	1.60864		0.120318	0.658907
0.120381	2.01189		0.120395	0.658485		0.120374	0.61577		0.120399	0.658192		0.120367	0.857309		0.120378	0.89532		0.120379	1.6089		0.1204	0.658585
0.120463	2.01208		0.120477	0.658141		0.120456	0.61534		0.120481	0.658164		0.120449	0.856973		0.120459	0.894701		0.12046	1.60883		0.120481	0.658238
0.120545	2.01201		0.120558	0.657787		0.120537	0.614911		0.120562	0.658083		0.12053	0.856661		0.120541	0.894403		0.120542	1.60853		0.120563	0.658011
0.120626	2.0119		0.12064	0.657505		0.120619	0.614484		0.120644	0.657952		0.120612	0.85637		0.120622	0.894363		0.120623	1.60818		0.120644	0.657784
0.120708	2.01179		0.120721	0.657354		0.1207	0.614058		0.120725	0.657797		0.120693	0.856063		0.120704	0.894386		0.120705	1.60781		0.120726	0.657541
0.120789	2.01168		0.120803	0.65712		0.120782	0.613692		0.120807	0.657644		0.120775	0.855732		0.120785	0.894407		0.120786	1.60744		0.120807	0.657315
0.120871	2.01157		0.120884	0.656888		0.120863	0.613448		0.120888	0.65749		0.120856	0.855468		0.120867	0.894429		0.120868	1.60706		0.120889	0.657089
0.120952	2.01131		0.120966	0.65667		0.120945	0.613326		0.12097	0.657331		0.120938	0.85529		0.120948	0.894452		0.120949	1.60669		0.12097	0.656837
0.121034	2.01093		0.121047	0.656436		0.121026	0.613322		0.121051	0.657103		0.121019	0.855156		0.12103	0.894895		0.121031	1.60657		0.121052	0.656521
0.121115	2.01069		0.121129	0.656184		0.121108	0.613317		0.121133	0.656736		0.121101	0.855029		0.121111	0.895491		0.121112	1.60671		0.121133	0.656415
0.121197	2.01051		0.12121	0.655951		0.121189	0.613312		0.121214	0.656261		0.121182	0.854914		0.121193	0.895736		0.121194	1.60687		0.121215	0.656389
0.121278	2.01034		0.121292	0.655696		0.121271	0.613308		0.121296	0.655742		0.121264	0.854798		0.121274	0.895744		0.121275	1.60704		0.121296	0.656366
0.12136	2.01016		0.121373	0.655594		0.121352	0.613376		0.121378	0.655242		0.121345	0.854684		0.121356	0.895752		0.121357	1.6072		0.121378	0.656344
0.121441	2.00998		0.121455	0.655651		0.121434	0.613771		0.121459	0.654747		0.121427	0.854571		0.121437	0.895759		0.121438	1.60737		0.121459	0.656321
0.121523	2.00981		0.121536	0.655719		0.121515	0.614393		0.121541	0.65423		0.121508	0.854481		0.121519	0.895767		0.12152	1.60753		0.121541	0.656298
0.121604	2.00967		0.121618	0.655792		0.121597	0.614676		0.121622	0.653713		0.12159	0.854429		0.1216	0.895611		0.121601	1.60761		0.121622	0.656402
0.121686	2.00945		0.121699	0.655861		0.121678	0.614875		0.121704	0.653182		0.121671	0.854583		0.121682	0.895178		0.121683	1.60751		0.121704	0.656486
0.121767	2.00907		0.121781	0.655929		0.12176	0.615067		0.121785	0.652736		0.121753	0.854855		0.121763	0.894751		0.121764	1.60741		0.121785	0.656489
0.121849	2.00866		0.121862	0.655843		0.121841	0.615262		0.121867	0.652493		0.121834	0.855117		0.121845	0.894503		0.121846	1.60749		0.121867	0.65647
0.12193	2.00826		0.121944	0.655598		0.121923	0.615454		0.121948	0.652349		0.121916	0.855382		0.121926	0.894302		0.121927	1.60757		0.121948	0.65645
0.122012	2.00786		0.122025	0.655205		0.122004	0.615613		0.12203	0.652205		0.121997	0.855646		0.122008	0.894098		0.122009	1.60766		0.12203	0.65643
0.122093	2.00745		0.122107	0.654789		0.122086	0.615606		0.122111	0.652061		0.122079	0.855925		0.122089	0.893888		0.122091	1.60774		0.122111	0.656412
0.122175	2.00694		0.122188	0.654356		0.122167	0.615715		0.122193	0.651917		0.12216	0.856242		0.122171	0.893697		0.122172	1.60783		0.122193	0.656406
0.122256	2.00629		0.12227	0.653963		0.122249	0.616077		0.122274	0.651731		0.122242	0.856418		0.122252	0.893563		0.122254	1.60796		0.122274	0.656395
0.122338	2.00562		0.122351	0.653544		0.122331	0.616452		0.122356	0.65142		0.122323	0.856422		0.122334	0.893502		0.122335	1.60818		0.122356	0.65628
0.122419	2.00495		0.122433	0.653149		0.122412	0.616814		0.122437	0.651138		0.122405	0.85639		0.122415	0.893522		0.122417	1.60851		0.122437	0.656105
0.122501	2.00428		0.122514	0.65297		0.122494	0.617174		0.122519	0.650951		0.122487	0.856356		0.122497	0.89362		0.122498	1.60889		0.122519	0.655925
0.122582	2.0036		0.122596	0.653069		0.122575	0.617538		0.1226	0.650764		0.122568	0.856324		0.122578	0.893718		0.12258	1.60927		0.1226	0.655753
0.122664	2.00291		0.122677	0.653342		0.122657	0.618061		0.122682	0.650577		0.12265	0.856298		0.12266	0.893821		0.122661	1.60965		0.122682	0.65558
0.122745	2.00227		0.122759	0.653634		0.122738	0.618662		0.122763	0.650391		0.122731	0.856349		0.122741	0.89392		0.122743	1.61004		0.122763	0.655371
0.122827	2.0018		0.12284	0.653943		0.12282	0.618911		0.122845	0.650221		0.122813	0.856497		0.122823	0.894051		0.122824	1.6104		0.122845	0.655014
0.122908	2.00158		0.122922	0.65426		0.122901	0.619117		0.122926	0.650293		0.122894	0.8566		0.122904	0.894494		0.122906	1.61065		0.122927	0.654887
0.12299	2.00146		0.123003	0.654579		0.122983	0.619324		0.123008	0.650686		0.122976	0.856669		0.122986	0.89485		0.122987	1.61092		0.123008	0.655237
0.123071	2.00136		0.123085	0.654912		0.123064	0.61953		0.123089	0.650516		0.123057	0.856742		0.123067	0.89473		0.123069	1.61118		0.12309	0.655771
0.123153	2.00125		0.123166	0.655207		0.123146	0.619736		0.123171	0.650283		0.123139	0.856813		0.123149	0.894616		0.12315	1.61145		0.123171	0.656304
0.123234	2.00115		0.123248	0.655318		0.123227	0.619875		0.123252	0.65005		0.12322	0.856878		0.123231	0.894503		0.123232	1.61173		0.123253	0.656836
0.123316	2.00104		0.12333	0.655239		0.123309	0.619733		0.123334	0.649817		0.123302	0.856911		0.123312	0.894389		0.123313	1.612		0.123334	0.657353
0.123397	2.00092		0.123411	0.655167		0.12339	0.619519		0.123415	0.649584		0.123383	0.856759		0.123394	0.894267		0.123395	1.61226		0.123416	0.65785
0.123479	2.00074		0.123493	0.65509		0.123472	0.619317		0.123497	0.649352		0.123465	0.856543		0.123475	0.894072		0.123476	1.6126		0.123497	0.658264
0.12356	2.00053		0.123574	0.655011		0.123553	0.619118		0.123578	0.648909		0.123546	0.856258		0.123557	0.893741		0.123558	1.61295		0.123579	0.658341
0.123642	2.00028		0.123656	0.654926		0.123635	0.618919		0.12366	0.648482		0.123628	0.855972		0.123638	0.893581		0.123639	1.61294		0.12366	0.658105
0.123723	2.00005		0.123737	0.654808		0.123716	0.61872		0.123741	0.648118		0.123709	0.855686		0.12372	0.893566		0.123721	1.61288		0.123742	0.65787
0.123805	1.99981		0.123819	0.654801		0.123798	0.61852		0.123823	0.647763		0.123791	0.855399		0.123801	0.893558		0.123802	1.61282		0.123823	0.657636
0.123886	1.99958		0.1239	0.655089		0.123879	0.618276		0.123904	0.647409		0.123872	0.855114		0.123883	0.89355		0.123884	1.61276		0.123905	0.657401
0.123968	1.99934		0.123982	0.655412		0.123961	0.617997		0.123986	0.647055		0.123954	0.854926		0.123964	0.893542		0.123965	1.6127		0.123986	0.657217
0.124049	1.99898		0.124063	0.655721		0.124042	0.617752		0.124067	0.646701		0.124035	0.85488		0.124046	0.893533		0.124047	1.61263		0.124068	0.657262
0.124131	1.99858		0.124145	0.656002		0.124124	0.617532		0.124149	0.646454		0.124117	0.854947		0.124127	0.89372		0.124128	1.61251		0.124149	0.657521
0.124212	1.99834		0.124226	0.656306		0.124205	0.617313		0.12423	0.646351		0.124198	0.855043		0.124209	0.893939		0.12421	1.61249		0.124231	0.657693
0.124294	1.9981		0.124308	0.656676		0.124287	0.617091		0.124312	0.646339		0.12428	0.855139		0.12429	0.89418		0.124291	1.61254		0.124312	0.657866
0.124375	1.99784		0.124389	0.657152		0.124368	0.616866		0.124393	0.646348		0.124361	0.855229		0.124372	0.894422		0.124373	1.61261		0.124394	0.658038
0.124457	1.9976		0.124471	0.657471		0.12445	0.616641		0.124475	0.646356		0.124443	0.855325		0.124453	0.894663		0.124454	1.61267		0.124475	0.65821
0.124538	1.99735		0.124552	0.657669		0.124531	0.616405		0.124556	0.646365		0.124524	0.855408		0.124535	0.894903		0.124536	1.61273		0.124557	0.658381
0.12462	1.99727		0.124634	0.657878		0.124613	0.616265		0.124638	0.646374		0.124606	0.855421		0.124616	0.895152		0.124617	1.6128		0.124638	0.658539
0.124701	1.99743		0.124715	0.658074		0.124694	0.61629		0.124719	0.646398		0.124687	0.855438		0.124698	0.895051		0.124699	1.61294		0.12472	0.658586
0.124783	1.99774		0.124797	0.65827		0.124776	0.616352		0.124801	0.646473		0.124769	0.855485		0.124779	0.894694		0.12478	1.61311		0.124801	0.658641
0.124865	1.99809		0.124878	0.658467		0.124857	0.616413		0.124882	0.646678		0.12485	0.855535		0.124861	0.894194		0.124862	1.61321		0.124883	0.6587
0.124946	1.99845		0.12496	0.658756		0.124939	0.616474		0.124964	0.64697		0.124932	0.855589		0.124942	0.893619		0.124943	1.61328		0.124964	0.658758
0.125028	1.99881		0.125041	0.659057		0.12502	0.616526		0.125046	0.647281		0.125013	0.85564		0.125024	0.893011		0.125025	1.61335		0.125046	0.658816
0.125109	1.99916		0.125123	0.659502		0.125102	0.616502		0.125127	0.647591		0.125095	0.855691		0.125105	0.892393		0.125106	1.61342		0.125127	0.658874
0.125191	1.99952		0.125204	0.659946		0.125183	0.6163		0.125209	0.647902		0.125176	0.855723		0.125187	0.891753		0.125188	1.61349		0.125209	0.658932
0.125272	1.9997		0.125286	0.660425		0.125265	0.615861		0.12529	0.648223		0.125258	0.855735		0.125268	0.89127		0.125269	1.61356		0.12529	0.658771
0.125354	1.99969		0.125367	0.660871		0.125346	0.615154		0.125372	0.64857		0.125339	0.855694		0.12535	0.891197		0.125351	1.61363		0.125372	0.658466
0.125435	1.99948		0.125449	0.661316		0.125428	0.614443		0.125453	0.648866		0.125421	0.855635		0.125431	0.89132		0.125432	1.61366		0.125453	0.658088
0.125517	1.99923		0.12553	0.661642		0.125509	0.613718		0.125535	0.64895		0.125502	0.855575		0.125513	0.891502		0.125514	1.61364		0.125535	0.657701
0.125598	1.99897		0.125612	0.661784		0.125591	0.613015		0.125616	0.648838		0.125584	0.855516		0.125594	0.891724		0.125595	1.61361		0.125616	0.657314
0.12568	1.99872		0.125693	0.661718		0.125672	0.612392		0.125698	0.648723		0.125665	0.855456		0.125676	0.891946		0.125677	1.61358		0.125698	0.656928
0.125761	1.99846		0.125775	0.661564		0.125754	0.612127		0.125779	0.648605		0.125747	0.855375		0.125757	0.892167		0.125758	1.61355		0.125779	0.656542
0.125843	1.99834		0.125856	0.661406		0.125835	0.611942		0.125861	0.648493		0.125828	0.855111		0.125839	0.892387		0.12584	1.61353		0.125861	0.656224
0.125924	1.99841		0.125938	0.66124		0.125917	0.611768		0.125942	0.648312		0.12591	0.854788		0.12592	0.892487		0.125921	1.61341		0.125942	0.65603
0.126006	1.99875		0.126019	0.661092		0.125998	0.611598		0.126024	0.647926		0.125991	0.85456		0.126002	0.892423		0.126003	1.61307		0.126024	0.65616
0.126087	1.99925		0.126101	0.66093		0.12608	0.611428		0.126105	0.647476		0.126073	0.854379		0.126083	0.892511		0.126084	1.61261		0.126105	0.656443
0.126169	1.99974		0.126182	0.660854		0.126161	0.611259		0.126187	0.647223		0.126154	0.854192		0.126165	0.892862		0.126166	1.61208		0.126187	0.656719
0.12625	2.00022		0.126264	0.660779		0.126243	0.611071		0.126268	0.646985		0.126236	0.854004		0.126246	0.89323		0.126247	1.61156		0.126268	0.656987
0.126332	2.0007		0.126346	0.660665		0.126324	0.610772		0.12635	0.646747		0.126317	0.853827		0.126328	0.893575		0.126329	1.61103		0.12635	0.657255
0.126413	2.00119		0.126427	0.660542		0.126406	0.610214		0.126431	0.646506		0.126399	0.85376		0.126409	0.893914		0.12641	1.61051		0.126431	0.657546
0.126495	2.0017		0.126509	0.660418		0.126487	0.609759		0.126513	0.646246		0.12648	0.853844		0.126491	0.89424		0.126492	1.60996		0.126513	0.65794
0.126576	2.00184		0.12659	0.660289		0.126569	0.609397		0.126594	0.645958		0.126562	0.853821		0.126572	0.894481		0.126574	1.60934		0.126594	0.658393
0.126658	2.00158		0.126672	0.660155		0.126651	0.609037		0.126676	0.645538		0.126643	0.853621		0.126654	0.894575		0.126655	1.60888		0.126676	0.658796
0.126739	2.00128		0.126753	0.659874		0.126732	0.608697		0.126757	0.644941		0.126725	0.853435		0.126735	0.894438		0.126737	1.60882		0.126758	0.659168
0.126821	2.00098		0.126835	0.659436		0.126814	0.608341		0.126839	0.644329		0.126806	0.853245		0.126817	0.894129		0.126818	1.60876		0.126839	0.65954
0.126902	2.00067		0.126916	0.658866		0.126895	0.607985		0.12692	0.643716		0.126888	0.853053		0.126898	0.893818		0.1269	1.60869		0.126921	0.659912
0.126984	2.00038		0.126998	0.658309		0.126977	0.608007		0.127002	0.643104		0.126969	0.852883		0.12698	0.893527		0.126981	1.60864		0.127002	0.660297
0.127065	2.00001		0.127079	0.65779		0.127058	0.608044		0.127083	0.642444		0.127051	0.852748		0.127061	0.893211		0.127063	1.60858		0.127084	0.660371
0.127147	1.99962		0.127161	0.657231		0.12714	0.607948		0.127165	0.641832		0.127132	0.852742		0.127143	0.89302		0.127144	1.60851		0.127165	0.659964
0.127228	1.99939		0.127242	0.656647		0.127221	0.607845		0.127246	0.641783		0.127214	0.852947		0.127224	0.893251		0.127226	1.60841		0.127247	0.659484
0.12731	1.99923		0.127324	0.656162		0.127303	0.607743		0.127328	0.641812		0.127295	0.853174		0.127306	0.893511		0.127307	1.60745		0.127328	0.659096
0.127391	1.99907		0.127405	0.655885		0.127384	0.607635		0.127409	0.64187		0.127377	0.85341		0.127387	0.893857		0.127389	1.60655		0.12741	0.658697
0.127473	1.99891		0.127487	0.655807		0.127466	0.607533		0.127491	0.641926		0.127458	0.853634		0.127469	0.894184		0.12747	1.60561		0.127491	0.658288
0.127554	1.99875		0.127568	0.655772		0.127547	0.607413		0.127572	0.641982		0.12754	0.85385		0.12755	0.894511		0.127552	1.60462		0.127573	0.6579
0.127636	1.99859		0.12765	0.655746		0.127629	0.607279		0.127654	0.642042		0.127621	0.854079		0.127632	0.894858		0.127633	1.60368		0.127654	0.657589
0.127717	1.99846		0.127731	0.655718		0.12771	0.607381		0.127735	0.642098		0.127703	0.854336		0.127713	0.895192		0.127715	1.60279		0.127736	0.657592
0.127799	1.99829		0.127813	0.655688		0.127792	0.60764		0.127817	0.642099		0.127784	0.854112		0.127795	0.895362		0.127796	1.60225		0.127817	0.657819
0.12788	1.99802		0.127894	0.655659		0.127873	0.607933		0.127898	0.642031		0.127866	0.853712		0.127876	0.895385		0.127878	1.60195		0.127899	0.657696
0.127962	1.99775		0.127976	0.655505		0.127955	0.608225		0.12798	0.6421		0.127947	0.85331		0.127958	0.895547		0.127959	1.6018		0.12798	0.657572
0.128043	1.99749		0.128057	0.655043		0.128036	0.608516		0.128061	0.6422		0.128029	0.852883		0.12804	0.895743		0.128041	1.60167		0.128062	0.657447
0.128125	1.99724		0.128139	0.654608		0.128118	0.608801		0.128143	0.642301		0.12811	0.852478		0.128121	0.895938		0.128122	1.60153		0.128143	0.657315
0.128206	1.99698		0.12822	0.654196		0.128199	0.609042		0.128224	0.642407		0.128192	0.852045		0.128203	0.896133		0.128204	1.60139		0.128225	0.657193
0.128288	1.99666		0.128302	0.653779		0.128281	0.609234		0.128306	0.642509		0.128274	0.851552		0.128284	0.896315		0.128285	1.60126		0.128306	0.657094
0.128369	1.99621		0.128383	0.653338		0.128362	0.609369		0.128387	0.642603		0.128355	0.851173		0.128366	0.896509		0.128367	1.60099		0.128388	0.657108
0.128451	1.99552		0.128465	0.652925		0.128444	0.609476		0.128469	0.642644		0.128437	0.851191		0.128447	0.896679		0.128448	1.60072		0.128469	0.657268
0.128532	1.99472		0.128546	0.652522		0.128525	0.60958		0.12855	0.642747		0.128518	0.851234		0.128529	0.896719		0.12853	1.60067		0.128551	0.657471
0.128614	1.99393		0.128628	0.652285		0.128607	0.609688		0.128632	0.642952		0.1286	0.851275		0.12861	0.896662		0.128611	1.60067		0.128632	0.657674
0.128695	1.99315		0.128709	0.652181		0.128688	0.609795		0.128714	0.643203		0.128681	0.851319		0.128692	0.89659		0.128693	1.60068		0.128714	0.657892
0.128777	1.99236		0.128791	0.65212		0.12877	0.609761		0.128795	0.64345		0.128763	0.85136		0.128773	0.896518		0.128774	1.60068		0.128795	0.658095
0.128858	1.99151		0.128872	0.652063		0.128851	0.609565		0.128877	0.643689		0.128844	0.851391		0.128855	0.896446		0.128856	1.60069		0.128877	0.658298
0.12894	1.99059		0.128954	0.651997		0.128933	0.609152		0.128958	0.643939		0.128926	0.851392		0.128936	0.896375		0.128937	1.60075		0.128958	0.658492
0.129021	1.98975		0.129035	0.651936		0.129014	0.608582		0.12904	0.644094		0.129007	0.851084		0.129018	0.896404		0.129019	1.60088		0.12904	0.658662
0.129103	1.98919		0.129117	0.651874		0.129096	0.608014		0.129121	0.644042		0.129089	0.850722		0.129099	0.896522		0.1291	1.60103		0.129121	0.658514
0.129185	1.98863		0.129198	0.651798		0.129177	0.60743		0.129203	0.64361		0.12917	0.850352		0.129181	0.896612		0.129182	1.60117		0.129203	0.658347
0.129266	1.98807		0.12928	0.65159		0.129259	0.606847		0.129284	0.643048		0.129252	0.84996		0.129262	0.896691		0.129263	1.60129		0.129284	0.658167
0.129348	1.98748		0.129361	0.65148		0.12934	0.606341		0.129366	0.642502		0.129333	0.84959		0.129344	0.896771		0.129345	1.60141		0.129366	0.657998
0.129429	1.98692		0.129443	0.651409		0.129422	0.606101		0.129447	0.641956		0.129415	0.849215		0.129425	0.896854		0.129426	1.60153		0.129447	0.65783
0.129511	1.98653		0.129524	0.651335		0.129503	0.606077		0.129529	0.641386		0.129496	0.848877		0.129507	0.896934		0.129508	1.60165		0.129529	0.657712
0.129592	1.98633		0.129606	0.651266		0.129585	0.606015		0.12961	0.640896		0.129578	0.848529		0.129588	0.896991		0.129589	1.60182		0.12961	0.65767
0.129674	1.986		0.129688	0.651197		0.129666	0.60593		0.129692	0.640654		0.129659	0.848145		0.12967	0.896988		0.129671	1.60202		0.129692	0.65748
0.129755	1.98564		0.129769	0.651128		0.129748	0.605845		0.129773	0.640513		0.129741	0.84775		0.129751	0.896956		0.129752	1.60217		0.129773	0.65718
0.129837	1.98529		0.129851	0.651235		0.129829	0.60576		0.129855	0.640306		0.129822	0.847353		0.129833	0.896923		0.129834	1.6023		0.129855	0.656838
0.129918	1.98491		0.129932	0.651327		0.129911	0.605674		0.129936	0.640108		0.129904	0.846941		0.129914	0.896886		0.129915	1.60242		0.129936	0.656508
0.13	1.98455		0.130014	0.651241		0.129992	0.605582		0.130018	0.639903		0.129985	0.846531		0.129996	0.896851		0.129997	1.60254		0.130018	0.656185
0.130081	1.98413		0.130095	0.6511		0.130074	0.605492		0.130099	0.639695		0.130067	0.846068		0.130077	0.896818		0.130078	1.60266		0.130099	0.655813
0.130163	1.9834		0.130177	0.650963		0.130155	0.605465		0.130181	0.639497		0.130148	0.845508		0.130159	0.896782		0.13016	1.60284		0.130181	0.655156
0.130244	1.98277		0.130258	0.650817		0.130237	0.605597		0.130262	0.639195		0.13023	0.844969		0.13024	0.896506		0.130241	1.60312		0.130262	0.65458
0.130326	1.98237		0.13034	0.650676		0.130318	0.605733		0.130344	0.638837		0.130311	0.844485		0.130322	0.896063		0.130323	1.60357		0.130344	0.65442
0.130407	1.98206		0.130421	0.650572		0.1304	0.605864		0.130425	0.63876		0.130393	0.844014		0.130403	0.895658		0.130404	1.60422		0.130425	0.654473
0.130489	1.98174		0.130503	0.650498		0.130481	0.605999		0.130507	0.638778		0.130474	0.843564		0.130485	0.895318		0.130486	1.60492		0.130507	0.654524
0.13057	1.98143		0.130584	0.650422		0.130563	0.606118		0.130588	0.638797		0.130556	0.843069		0.130566	0.894971		0.130567	1.6056		0.130589	0.654578
0.130652	1.98112		0.130666	0.650333		0.130644	0.606157		0.13067	0.638816		0.130637	0.842623		0.130648	0.894619		0.130649	1.60627		0.13067	0.654631
0.130733	1.98125		0.130747	0.650242		0.130726	0.606068		0.130751	0.638835		0.130719	0.842352		0.130729	0.894273		0.13073	1.60691		0.130752	0.654709
0.130815	1.9817		0.130829	0.650153		0.130807	0.60583		0.130833	0.638912		0.1308	0.842291		0.130811	0.894029		0.130812	1.60729		0.130833	0.654813
0.130896	1.98206		0.13091	0.650061		0.130889	0.605538		0.130914	0.639171		0.130882	0.842371		0.130892	0.894022		0.130893	1.60728		0.130915	0.654701
0.130978	1.98234		0.130992	0.649971		0.130971	0.605247		0.130996	0.639684		0.130963	0.842536		0.130974	0.894126		0.130975	1.6071		0.130996	0.65437
0.131059	1.98262		0.131073	0.649903		0.131052	0.604974		0.131077	0.64044		0.131045	0.842699		0.131055	0.89419		0.131057	1.60683		0.131078	0.654027
0.131141	1.9829		0.131155	0.649781		0.131134	0.604684		0.131159	0.641213		0.131126	0.842857		0.131137	0.894252		0.131138	1.60655		0.131159	0.65368
0.131222	1.98319		0.131236	0.649584		0.131215	0.604411		0.13124	0.642014		0.131208	0.843013		0.131218	0.894316		0.13122	1.60628		0.131241	0.653348
0.131304	1.98338		0.131318	0.649372		0.131297	0.604277		0.131322	0.642771		0.131289	0.843109		0.1313	0.894381		0.131301	1.60601		0.131322	0.652995
0.131385	1.98343		0.131399	0.649143		0.131378	0.604256		0.131403	0.643537		0.131371	0.84295		0.131381	0.89444		0.131383	1.60582		0.131404	0.652543
0.131467	1.98324		0.131481	0.648909		0.13146	0.604345		0.131485	0.64432		0.131452	0.842768		0.131463	0.894461		0.131464	1.60642		0.131485	0.651943
0.131548	1.98273		0.131562	0.648687		0.131541	0.604436		0.131566	0.644943		0.131534	0.842534		0.131544	0.894384		0.131546	1.6069		0.131567	0.651295
0.13163	1.9821		0.131644	0.648445		0.131623	0.604526		0.131648	0.645172		0.131615	0.842302		0.131626	0.89421		0.131627	1.60718		0.131648	0.650575
0.131711	1.98143		0.131725	0.64825		0.131704	0.604617		0.131729	0.645359		0.131697	0.842078		0.131707	0.893959		0.131709	1.60747		0.13173	0.649825
0.131793	1.98078		0.131807	0.648301		0.131786	0.604707		0.131811	0.645557		0.131778	0.841844		0.131789	0.893698		0.13179	1.60777		0.131811	0.649119
0.131874	1.98017		0.131888	0.648535		0.131867	0.604537		0.131892	0.645742		0.13186	0.841613		0.13187	0.893452		0.131872	1.60805		0.131893	0.648402
0.131956	1.97959		0.13197	0.648769		0.131949	0.604196		0.131974	0.645927		0.131941	0.841869		0.131952	0.89321		0.131953	1.60835		0.131974	0.647747
0.132037	1.97911		0.132051	0.649003		0.13203	0.60354		0.132055	0.646106		0.132023	0.842329		0.132033	0.892963		0.132035	1.60842		0.132056	0.647483
0.132119	1.9787		0.132133	0.649237		0.132112	0.602866		0.132137	0.64611		0.132104	0.842225		0.132115	0.892564		0.132116	1.60836		0.132137	0.647163
0.1322	1.97838		0.132214	0.649466		0.132193	0.602199		0.132219	0.646067		0.132186	0.841963		0.132196	0.89226		0.132198	1.60808		0.132219	0.646696
0.132282	1.97805		0.132296	0.649664		0.132275	0.601534		0.1323	0.645992		0.132267	0.84169		0.132278	0.89214		0.132279	1.60772		0.1323	0.646198
0.132363	1.97771		0.132377	0.649824		0.132356	0.600835		0.132382	0.645918		0.132349	0.841419		0.132359	0.89202		0.132361	1.60735		0.132382	0.645734
0.132445	1.97738		0.132459	0.649988		0.132438	0.600198		0.132463	0.645843		0.13243	0.841148		0.132441	0.891891		0.132442	1.60698		0.132463	0.645269
0.132526	1.9771		0.13254	0.65014		0.132519	0.599634		0.132545	0.645763		0.132512	0.840793		0.132522	0.891771		0.132524	1.60663		0.132545	0.644759
0.132608	1.97704		0.132622	0.650282		0.132601	0.59909		0.132626	0.645688		0.132593	0.840183		0.132604	0.891653		0.132605	1.60621		0.132626	0.644155
0.132689	1.97709		0.132704	0.650435		0.132682	0.598579		0.132708	0.645485		0.132675	0.839411		0.132686	0.891646		0.132687	1.60555		0.132708	0.643494
0.132771	1.97735		0.132785	0.650589		0.132764	0.598059		0.132789	0.645214		0.132756	0.838851		0.132767	0.891754		0.132768	1.60493		0.132789	0.642872
0.132852	1.97762		0.132867	0.65074		0.132845	0.597553		0.132871	0.644986		0.132838	0.838466		0.132849	0.891644		0.13285	1.60453		0.132871	0.642206
0.132934	1.97789		0.132948	0.650833		0.132927	0.597036		0.132952	0.644754		0.132919	0.838078		0.13293	0.891533		0.132931	1.60417		0.132952	0.641587
0.133015	1.97816		0.13303	0.651089		0.133008	0.596554		0.133034	0.644533		0.133001	0.837648		0.133012	0.891416		0.133013	1.60381		0.133034	0.640969
0.133097	1.97843		0.133111	0.651388		0.13309	0.596282		0.133115	0.644314		0.133082	0.837248		0.133093	0.891305		0.133094	1.60346		0.133115	0.640351
0.133178	1.97855		0.133193	0.651668		0.133171	0.596193		0.133197	0.644096		0.133164	0.836833		0.133175	0.891195		0.133176	1.6031		0.133197	0.639722
0.13326	1.97841		0.133274	0.651988		0.133253	0.596212		0.133278	0.644009		0.133245	0.836772		0.133256	0.891084		0.133257	1.60276		0.133278	0.639423
0.133341	1.97813		0.133356	0.65227		0.133334	0.596291		0.13336	0.644259		0.133327	0.836727		0.133338	0.891023		0.133339	1.60245		0.13336	0.639131
0.133423	1.97771		0.133437	0.652568		0.133416	0.596369		0.133441	0.644499		0.133408	0.836515		0.133419	0.890969		0.13342	1.60215		0.133441	0.6388
0.133504	1.97732		0.133519	0.65276		0.133497	0.596445		0.133523	0.644636		0.13349	0.836273		0.133501	0.890921		0.133502	1.60186		0.133523	0.638441
0.133586	1.9769		0.1336	0.652866		0.133579	0.59652		0.133604	0.644757		0.133571	0.836016		0.133582	0.890873		0.133583	1.60156		0.133604	0.638097
0.133667	1.97648		0.133682	0.652928		0.13366	0.596617		0.133686	0.644878		0.133653	0.835763		0.133664	0.89082		0.133665	1.60127		0.133686	0.637759
0.133749	1.97605		0.133763	0.652982		0.133742	0.596739		0.133767	0.644999		0.133734	0.835514		0.133745	0.890771		0.133746	1.60098		0.133767	0.63742
0.133831	1.97579		0.133845	0.653033		0.133823	0.59674		0.133849	0.64512		0.133816	0.835292		0.133827	0.890721		0.133828	1.60071		0.133849	0.637217
0.133912	1.97555		0.133926	0.653086		0.133905	0.596605		0.13393	0.645311		0.133898	0.835118		0.133908	0.890675		0.133909	1.60048		0.13393	0.637176
0.133994	1.97529		0.134008	0.653137		0.133986	0.596463		0.134012	0.645483		0.133979	0.835198		0.13399	0.890672		0.133991	1.60044		0.134012	0.637407
0.134075	1.97502		0.134089	0.653286		0.134068	0.596322		0.134093	0.645497		0.134061	0.835535		0.134071	0.890779		0.134072	1.60062		0.134093	0.637742
0.134157	1.97475		0.134171	0.653613		0.134149	0.596181		0.134175	0.645422		0.134142	0.835922		0.134153	0.890923		0.134154	1.6009		0.134175	0.638077
0.134238	1.97449		0.134252	0.653848		0.134231	0.596032		0.134256	0.645349		0.134224	0.83632		0.134234	0.891079		0.134235	1.60117		0.134256	0.638429
0.13432	1.97423		0.134334	0.654008		0.134312	0.595794		0.134338	0.645277		0.134305	0.836726		0.134316	0.891227		0.134317	1.60144		0.134338	0.638775
0.134401	1.97376		0.134415	0.65416		0.134394	0.595443		0.134419	0.645204		0.134387	0.837116		0.134397	0.891368		0.134398	1.60171		0.13442	0.638911
0.134483	1.97305		0.134497	0.654316		0.134475	0.595146		0.134501	0.644971		0.134468	0.837411		0.134479	0.891495		0.13448	1.60184		0.134501	0.638628
0.134564	1.97243		0.134578	0.654476		0.134557	0.594861		0.134582	0.644491		0.13455	0.837556		0.13456	0.891538		0.134561	1.60174		0.134583	0.637918
0.134646	1.9719		0.13466	0.654631		0.134638	0.594577		0.134664	0.644163		0.134631	0.837359		0.134642	0.891357		0.134643	1.60142		0.134664	0.636977
0.134727	1.97139		0.134741	0.654799		0.13472	0.594293		0.134745	0.644181		0.134713	0.836953		0.134723	0.89103		0.134724	1.60093		0.134746	0.635948
0.134809	1.97088		0.134823	0.654875		0.134801	0.59401		0.134827	0.644236		0.134794	0.836552		0.134805	0.890723		0.134806	1.60042		0.134827	0.634915
0.13489	1.97037		0.134904	0.654789		0.134883	0.593764		0.134908	0.644292		0.134876	0.836151		0.134886	0.890395		0.134887	1.59992		0.134909	0.633923
0.134972	1.96987		0.134986	0.654657		0.134964	0.593607		0.13499	0.644347		0.134957	0.835746		0.134968	0.890065		0.134969	1.59944		0.13499	0.63295
0.135053	1.96948		0.135067	0.65453		0.135046	0.593146		0.135071	0.644352		0.135039	0.83527		0.135049	0.889737		0.13505	1.59899		0.135072	0.632178
0.135135	1.96916		0.135149	0.654394		0.135127	0.592465		0.135153	0.644136		0.13512	0.834657		0.135131	0.889449		0.135132	1.59871		0.135153	0.63173
0.135216	1.96866		0.13523	0.654255		0.135209	0.591785		0.135234	0.643611		0.135202	0.834176		0.135212	0.88916		0.135213	1.59856		0.135235	0.631487
0.135298	1.96806		0.135312	0.654181		0.135291	0.591106		0.135316	0.64294		0.135283	0.834004		0.135294	0.888775		0.135295	1.59854		0.135316	0.63142
0.135379	1.96747		0.135393	0.654286		0.135372	0.590424		0.135397	0.642159		0.135365	0.833865		0.135375	0.888377		0.135376	1.59853		0.135398	0.631351
0.135461	1.96687		0.135475	0.654774		0.135454	0.589688		0.135479	0.641377		0.135446	0.833725		0.135457	0.887967		0.135458	1.59852		0.135479	0.631285
0.135542	1.96625		0.135556	0.655618		0.135535	0.588915		0.13556	0.640594		0.135528	0.833582		0.135538	0.887582		0.13554	1.59851		0.135561	0.63122
0.135624	1.96585		0.135638	0.656485		0.135617	0.588314		0.135642	0.63981		0.135609	0.833446		0.13562	0.887179		0.135621	1.59852		0.135642	0.631177
0.135705	1.96577		0.135719	0.657329		0.135698	0.588639		0.135724	0.639116		0.135691	0.833343		0.135701	0.886828		0.135703	1.59864		0.135724	0.631218
0.135787	1.96598		0.135801	0.658201		0.13578	0.588987		0.135805	0.638849		0.135772	0.833232		0.135783	0.886596		0.135784	1.59892		0.135805	0.631357
0.135868	1.96646		0.135883	0.658964		0.135861	0.589311		0.135887	0.638604		0.135854	0.832905		0.135864	0.88647		0.135866	1.59918		0.135887	0.631585
0.13595	1.96705		0.135964	0.659497		0.135943	0.589634		0.135968	0.638309		0.135935	0.832419		0.135946	0.886417		0.135947	1.59941		0.135968	0.631814
0.136031	1.96763		0.136046	0.659761		0.136024	0.589981		0.13605	0.638014		0.136017	0.831925		0.136027	0.886359		0.136029	1.59964		0.13605	0.632043
0.136113	1.9682		0.136127	0.659759		0.136106	0.590336		0.136131	0.637718		0.136098	0.831441		0.136109	0.886301		0.13611	1.59987		0.136131	0.632272
0.136194	1.96874		0.136209	0.659703		0.136187	0.59102		0.136213	0.637422		0.13618	0.830957		0.13619	0.886248		0.136192	1.60011		0.136213	0.632505
0.136276	1.96921		0.13629	0.65964		0.136269	0.591298		0.136294	0.637127		0.136261	0.830548		0.136272	0.886166		0.136273	1.60035		0.136294	0.632789
0.136357	1.96958		0.136372	0.65958		0.13635	0.591477		0.136376	0.636882		0.136343	0.830688		0.136353	0.885988		0.136355	1.60082		0.136376	0.633215
0.136439	1.96978		0.136453	0.659521		0.136432	0.591636		0.136457	0.636685		0.136424	0.830987		0.136435	0.885664		0.136436	1.60129		0.136457	0.633382
0.13652	1.96984		0.136535	0.659467		0.136513	0.591805		0.136539	0.636535		0.136506	0.831356		0.136516	0.885485		0.136518	1.60163		0.136539	0.633484
0.136602	1.9699		0.136616	0.65943		0.136595	0.591964		0.13662	0.636415		0.136587	0.831742		0.136598	0.885306		0.136599	1.60197		0.13662	0.633586
0.136683	1.96995		0.136698	0.659318		0.136676	0.592132		0.136702	0.636297		0.136669	0.832118		0.136679	0.885127		0.136681	1.60233		0.136702	0.633688
0.136765	1.97002		0.136779	0.659152		0.136758	0.592259		0.136783	0.636186		0.13675	0.832504		0.136761	0.884948		0.136762	1.60268		0.136783	0.63379
0.136846	1.97002		0.136861	0.658985		0.136839	0.592321		0.136865	0.636069		0.136832	0.832872		0.136842	0.88477		0.136844	1.60302		0.136865	0.633892
0.136928	1.96984		0.136942	0.658818		0.136921	0.592284		0.136946	0.635928		0.136913	0.833028		0.136924	0.884608		0.136925	1.60326		0.136946	0.633955
0.137009	1.96951		0.137024	0.658651		0.137002	0.592225		0.137028	0.635729		0.136995	0.832946		0.137005	0.884639		0.137007	1.60329		0.137028	0.633961
0.137091	1.96894		0.137105	0.658483		0.137084	0.592168		0.137109	0.635516		0.137076	0.832648		0.137087	0.884498		0.137088	1.60343		0.137109	0.633912
0.137172	1.96837		0.137187	0.658153		0.137165	0.592109		0.137191	0.635252		0.137158	0.83229		0.137168	0.884189		0.13717	1.60359		0.137191	0.633858
0.137254	1.9678		0.137268	0.65779		0.137247	0.592048		0.137272	0.634972		0.137239	0.831924		0.13725	0.88388		0.137251	1.60377		0.137272	0.633804
0.137335	1.96719		0.13735	0.657341		0.137328	0.591931		0.137354	0.634707		0.137321	0.831562		0.137332	0.883571		0.137333	1.60393		0.137354	0.633753
0.137417	1.96664		0.137431	0.656875		0.13741	0.591721		0.137435	0.634433		0.137402	0.831196		0.137413	0.883238		0.137414	1.6041		0.137435	0.633699
0.137498	1.96623		0.137513	0.656408		0.137491	0.591692		0.137517	0.634152		0.137484	0.830833		0.137495	0.882952		0.137496	1.60427		0.137517	0.633677
0.13758	1.96594		0.137594	0.655939		0.137573	0.59177		0.137598	0.634018		0.137565	0.830613		0.137576	0.882617		0.137577	1.60442		0.137598	0.633695
0.137661	1.96579		0.137676	0.65547		0.137654	0.591848		0.13768	0.633973		0.137647	0.830416		0.137658	0.882352		0.137659	1.60457		0.13768	0.633785
0.137743	1.96567		0.137757	0.655028		0.137736	0.591929		0.137761	0.633851		0.137728	0.830171		0.137739	0.882513		0.13774	1.60473		0.137761	0.633895
0.137824	1.96555		0.137839	0.654655		0.137817	0.592006		0.137843	0.633685		0.13781	0.829919		0.137821	0.882706		0.137822	1.60489		0.137843	0.634006
0.137906	1.96542		0.13792	0.654324		0.137899	0.5921		0.137924	0.633516		0.137891	0.829668		0.137902	0.882915		0.137903	1.60506		0.137924	0.634111
0.137987	1.9653		0.138002	0.654087		0.13798	0.592355		0.138006	0.633349		0.137973	0.829412		0.137984	0.883113		0.137985	1.60522		0.138006	0.634219
0.138069	1.96518		0.138083	0.653885		0.138062	0.592839		0.138087	0.63318		0.138054	0.829162		0.138065	0.883322		0.138066	1.60539		0.138088	0.634305
0.138151	1.96508		0.138165	0.653676		0.138143	0.593454		0.138169	0.63308		0.138136	0.828683		0.138147	0.883459		0.138148	1.60537		0.138169	0.634154
0.138232	1.96502		0.138246	0.653463		0.138225	0.594082		0.13825	0.633135		0.138217	0.827974		0.138228	0.883489		0.138229	1.60507		0.138251	0.633911
0.138314	1.96502		0.138328	0.653274		0.138306	0.59471		0.138332	0.633311		0.138299	0.827279		0.13831	0.88307		0.138311	1.60447		0.138332	0.633689
0.138395	1.96502		0.138409	0.653227		0.138388	0.595361		0.138413	0.633527		0.13838	0.826609		0.138391	0.882446		0.138392	1.60373		0.138414	0.633467
0.138477	1.96502		0.138491	0.653315		0.138469	0.596013		0.138495	0.633757		0.138462	0.82595		0.138473	0.881806		0.138474	1.60297		0.138495	0.633244
0.138558	1.96503		0.138572	0.653604		0.138551	0.596632		0.138576	0.633986		0.138543	0.825302		0.138554	0.881166		0.138555	1.60224		0.138577	0.63303
0.13864	1.96503		0.138654	0.654043		0.138632	0.597152		0.138658	0.634218		0.138625	0.824646		0.138636	0.880526		0.138637	1.6015		0.138658	0.632816
0.138721	1.96488		0.138735	0.654493		0.138714	0.597478		0.138739	0.63444		0.138706	0.824085		0.138717	0.879887		0.138718	1.60084		0.13874	0.632786
0.138803	1.96465		0.138817	0.654898		0.138795	0.59765		0.138821	0.634471		0.138788	0.823856		0.138799	0.87944		0.1388	1.60038		0.138821	0.632945
0.138884	1.96427		0.138898	0.655323		0.138877	0.59783		0.138902	0.634092		0.138869	0.823866		0.13888	0.879349		0.138881	1.60025		0.138903	0.632966
0.138966	1.96387		0.13898	0.655859		0.138958	0.59801		0.138984	0.633574		0.138951	0.82389		0.138962	0.879591		0.138963	1.60041		0.138984	0.632821
0.139047	1.96347		0.139062	0.65655		0.13904	0.59819		0.139065	0.632876		0.139032	0.823919		0.139043	0.879947		0.139044	1.60065		0.139066	0.632681
0.139129	1.96305		0.139143	0.657053		0.139121	0.598465		0.139147	0.632154		0.139114	0.823948		0.139125	0.880302		0.139126	1.60089		0.139147	0.632542
0.13921	1.96264		0.139225	0.657203		0.139203	0.599053		0.139228	0.631468		0.139195	0.823976		0.139206	0.880658		0.139207	1.60113		0.139229	0.632401
0.139292	1.96224		0.139306	0.657319		0.139284	0.59974		0.13931	0.630769		0.139277	0.824005		0.139288	0.881029		0.139289	1.60137		0.13931	0.632206
0.139373	1.96207		0.139388	0.657439		0.139366	0.600105		0.139392	0.630077		0.139358	0.823868		0.139369	0.881472		0.13937	1.60156		0.139392	0.631783
0.139455	1.96198		0.139469	0.657565		0.139448	0.60047		0.139473	0.629563		0.13944	0.823409		0.139451	0.88193		0.139452	1.60164		0.139473	0.631392
0.139536	1.96193		0.139551	0.657594		0.139529	0.600834		0.139555	0.629191		0.139522	0.822958		0.139532	0.882231		0.139533	1.60174		0.139555	0.631451
0.139618	1.9619		0.139632	0.65728		0.139611	0.601198		0.139636	0.62896		0.139603	0.822548		0.139614	0.882434		0.139615	1.60184		0.139636	0.631513
0.139699	1.96186		0.139714	0.656627		0.139692	0.601513		0.139718	0.628753		0.139685	0.822129		0.139695	0.88266		0.139696	1.60196		0.139718	0.631572
0.139781	1.96182		0.139795	0.656052		0.139774	0.601448		0.139799	0.628559		0.139766	0.821724		0.139777	0.882882		0.139778	1.60207		0.139799	0.631634
0.139862	1.96178		0.139877	0.655512		0.139855	0.600583		0.139881	0.628364		0.139848	0.821318		0.139858	0.883084		0.13986	1.60218		0.139881	0.631691
0.139944	1.96155		0.139958	0.654951		0.139937	0.5998		0.139962	0.628169		0.139929	0.820957		0.13994	0.883285		0.139941	1.60231		0.139962	0.631717
0.140025	1.96114		0.14004	0.654417		0.140018	0.599052		0.140044	0.627983		0.140011	0.820798		0.140021	0.883427		0.140023	1.60246		0.140044	0.63164
0.140107	1.96083		0.140121	0.653882		0.1401	0.598305		0.140125	0.627846		0.140092	0.820749		0.140103	0.883446		0.140104	1.60259		0.140125	0.631491
0.140188	1.96077		0.140203	0.653397		0.140181	0.597557		0.140207	0.62768		0.140174	0.820495		0.140184	0.883343		0.140186	1.60259		0.140207	0.6313
0.14027	1.96071		0.140284	0.65318		0.140263	0.596811		0.140288	0.627471		0.140255	0.820241		0.140266	0.883204		0.140267	1.60259		0.140288	0.631121
0.140351	1.96065		0.140366	0.65303		0.140344	0.596078		0.14037	0.627261		0.140337	0.819987		0.140347	0.883062		0.140349	1.60259		0.14037	0.63093
0.140433	1.96059		0.140447	0.652881		0.140426	0.595742		0.140451	0.627051		0.140418	0.819733		0.140429	0.882916		0.14043	1.60259		0.140451	0.630752
0.140514	1.96058		0.140529	0.652731		0.140507	0.595648		0.140533	0.62684		0.1405	0.819479		0.14051	0.882774		0.140512	1.6026		0.140533	0.630575
0.140596	1.96072		0.14061	0.652581		0.140589	0.595876		0.140614	0.626629		0.140581	0.819225		0.140592	0.882574		0.140593	1.60268		0.140614	0.630668
0.140677	1.96096		0.140692	0.65243		0.14067	0.59611		0.140696	0.62636		0.140663	0.818868		0.140673	0.882352		0.140675	1.60283		0.140696	0.630749
0.140759	1.96105		0.140773	0.652282		0.140752	0.596343		0.140777	0.626091		0.140744	0.81834		0.140755	0.882457		0.140756	1.60276		0.140777	0.630542
0.14084	1.96109		0.140855	0.652203		0.140833	0.596594		0.140859	0.626107		0.140826	0.81777		0.140836	0.882874		0.140838	1.6026		0.140859	0.630334
0.140922	1.96114		0.140936	0.652178		0.140915	0.596828		0.14094	0.62617		0.140907	0.817201		0.140918	0.883347		0.140919	1.60245		0.14094	0.630111
0.141003	1.96119		0.141018	0.651979		0.140996	0.597125		0.141022	0.626234		0.140989	0.816636		0.140999	0.883821		0.141001	1.60229		0.141022	0.629902
[truncated: 34,936 more rows]
